# Supplementary material for: Biological pattern and transcriptomic exploration and phylogenetic analysis in the odd floral architecture tree: Helwingia willd
Source: BMC Res Notes. 2014 Jun 27;7:402. doi: 10.1186/1756-0500-7-402 (PMC4083144; doi:10.1186/1756-0500-7-402)
Supplement: Additional file 1 — All of the assembled unigenes derived from H. Willd. [file 1756-0500-7-402-S1.txt]

#NEXUS


BEGIN DATA;
 DIMENSIONS NTAX=83 NCHAR=9159;
 FORMAT DATATYPE=DNA INTERLEAVE MISSING=N GAP=-;


MATRIX
Acorus_americanus    ---------AGGGCGGCGAA ACTGAGCAGGGCAGCGTCAC GGGTCCTGGGCGGCGGC--- ---GGAGCCGTCTCCCGATC CGTCACGTCC---ACCCTCC
Amborella_trichopoda ---------NNNNNNNNNNN NNNNNNNNNNNNNNNNNNNN NNNNNNNNNNNNNNNNN--- ---NNNNNNNNNNNNNNNNN NNNNNNNNNNNNNNNNNNNN
Antirrhinum_majus    ---------ATGGCAGGAAG ATTGAGCCACGTGGCATCCC GCATCTTGGGCGGAAAC--- ---GGCGTCGTTTCTCGCTC C------------TCTCTGC
Aquilegia_formosa_x_Aquilegia_pubescens ---------NNNNNNNNNNN NNNNNNNNNNNNNNNNNNNN NNNNNNNNNNNNNNNNN--- ---NNNNNNNNNNNNNNNNN NNNNNNNNNNNNNNNNNNNN
Arabidopsis_thaliana ---------ATGGCTGGAAG ATTGAGCGGTGTTGCGTCAC GAATCATGGGTGGAAAC--- ---GGCGTCGTTGCCCGATC CGTCGGTTCT---TCTCTCC
Artemisia_annua      ---------ATGGCCGGAAG ATTG---------GCATCTC AGATCATGGGCGAAAAC--- ---GGCGTGGTTCGCCGCTC AGTCACCTCC---TCCCTTC
Beta_vulgaris        ---------ATGGCAGGAAG ACTGAGTAAAGTAGCTTCAT CTATGCTGGGCGGAAAC--- ---GGCGTCGTTTCCCGGTC CGTCGGAAAC---TCCCTTC
Betula_platyphylla   ---------NNNNNNNNNNN NNNNNNNNNNNNNNNNNNNN NNNNNNNNNNNNNNNNN--- ---NNNNNNNNNNNNNNNNN NNNNNNNNNNNNNNNNNNNN
Brachypodium_distachyon ---------NNNNNNNNNNN NNNNNNNNNNATGGGGTCCC GCGTCCTTGGCGGCCAC--- ---GGCGCCGCCGCACGCGC CGCAGCGTCC---GCGCTGC
Brassica_napus       ---------ATGGCAGGAAG ATTGAGCGGTGTGGCCTCAC GAATCATGGGTGGAAAC--- ---GGCATCGTTGCCCGATC CGCCGCCTCT---TCTCTCC
Brassica_oleracea    ---------ATGGCAGGAAG ATTGAGCGGTGTGGCCTCAC GGATAATGGGTGGAAAC--- ---GGCATCGTTGCACGATC CAACGCCTCA---TCTCTCC
Brassica_rapa        ---------ATGGCAGGAAG ATTGAGCGGTGTGGCCTCAC GAATCATGGGTGGAAAC--- ---GGCATCGTTGCCCGATC CGCCGCCTCT---TCTCTCC
Bruguiera_gymnorrhiza ---------ATGGCAGGGAG ATTGAGCAACGTGGCGTCGC GGATCATGGGAGGGAAC--- ---GGCGTCGTCGGGCGCTC CGTCGCCTCC---TCCCTCC
Cajanus_cultivar     ---------ATGGCAGGGAG ATTGACGAACGCAGCATCGA GGATCTTGGGCGGAAAC--- ---GGCGTCGTTTGCCGATC TGTAGCCTCC---TCTCTTC
Camellia_sinensis    -------------------- -------------------- -----ATGGGCGGAAAC--- ---GGTGTCGCTTCCCGATC CGTCGCTTCC---TCTCTTC
Capsicum_annuum      ---------ATGGCCGGAAG ATTAAGCAATGCAGCTACAC GCATCATGGGAGGTAAC--- ---GGCGTCGTTTCACGCGC CGTCGCATCT---TCTCTTC
Citrus_clementina    ---------ATGGCAGGAAG ATTGAGCAACGTGGCGTCGC AGATCATGGGAGGAAAC--- ---GGCGTCGTTGGGCGGTC AGTCGCTTCA---TCTCTTC
Citrus_sinensis      ---------ATGGCAGGAAG ATTGAGCAACGTGGCGTCGC AGATCATGGGAGGAAAC--- ---GGCGTCGTTGGGCGGTC AGTCGCTTCA---TCTCTTC
Coffea_canephora     ---------NNNNNNNNNNN NNNNNNNNNNNNNNNNNNNN NNNNNNNNNNNNNNNNN--- ---NNNNNNNNNNCCCGCTC CGTTGGCTCA---TCCCTTC
Cucumis_sativus      ------NNNNNNNNNNNNNN NNNNNNNNNNNNNNNNNNNN NNNNNNNNNNNNNNNNN--- ---NNNNNNNNNNNNNNNNN NNNNNNNNNN---NNNNNNN
Elaeocarpus_photiniifolius -------------------- -------------------- -------------------- -------------------- --------------------
Eschscholzia_californica ---------NNNNNNNNNNN NNNNNNNNNNNNNNNNNNNN NNNNNNNNNNNNNNNNN--- ---NNNNNNNNNNNNNNNNN NNNNNNNNNNNNNNNNNNNN
Euphorbia_esula      ---NNNNNNNNNNNNNNNNN NNNNNNNNNNNNNNNNNNNN NNNNNNNNNNNNNNNNN--- ---NNNNNNNNNNNNNNNNN NNNNNNNNNN---NNNNNNN
Euphorbia_tirucalli  ---------ATGGCAGGAAG ATTGAGCAATGTGGCGTCAC GGATCATGGGAGGAAAC--- ---GGCGTCGTTGGCCGTTC CGTCGCCTCC---TCTCTAC
Fagopyrum_tataricum  ---------ATGGCTGGGCG GCTGAGCAATGTAGCCTCAA GGGTCATGGGCGGCAAT--- ---GGCGTCGTCGGCCGATC GATTGCTTCC---TCTCTCC
Festuca_arundinacea  ---------NNNNNNNNNNN NNNNNNNNNNNNNNNNNNNN NNNNNNNNNNNNNNNNN--- ---NNNNNNNNNNNNNNNNN NNNNNNNNNNNNNNNNNNNN
Gerbera_hybrid       ---------ATGGCCGGAAG ATTGAGCCATGCCGTGTCTC AGATCATGGGCGGAAAC--- ---GGTGTCGTTGGCCGATC CGTCGCCGCC---TCCCTTC
Glycine_max          ---------ATGGCAGGGAG ATTGACGAACGCAGCATCGA GGATCTTAGGCGGAAAC--- ---GGCGTCGTTTACCGATC CGTTGCTTCC---TCTCTTC
Gossypium_arboreum   ---------ATGGCAGGAAG ATTGAGCAACGTAGCGTCAC GTATAATGGGCGGAACT--- ---GGCGTCGTATCGCGCTC CGTCGCCTCT---TCTTTTC
Gossypium_hirsutum   ---------ATGGCAGGAAA ATTGAGCAACGTAGCGTCAC GTATAATGGGCGGAACT--- ---GGCGTCGTATCGCGCTC CGTCGCCTCT---TCTTTTC
Gossypium_raimondii  ---------NNNNNNNNNNN NNNNNNNNNNNNNNNNNNNN NNNNNNNNNNNNNNNNN--- ---NNNNNNNNNNNNNNNNN NNCTGCCTCC---TCTCTCC
Helianthus_annuum    ---------ATGGCCGGAAG ATTGAGCCACGTGGCCTCTC AGATTATGGCTGGAAAC--- ---GGCGTCGTTAGCCGATC CGGCGCATCT---TCTCTTC
Helianthus_argophyllus ---------ATGGCCGGAAG ATTGAGCCACGTGGCCTCTC AGATTATGGCCGGAAAC--- ---GGCGTCGTTAGCCGATC CGGCGCATCT---TCTCTTC
Helianthus_exilis    ---------ATGGCCGGAAG ATTGAGCCACATGGCCTCTC AGATTATGGCCGGAAAC--- ---GGCGTCGTTAGCCGATC CGGCGCATTA---TCTCTTC
Helianthus_paradoxus ---------ATGGCCGGAAG ATTGAGACACGTGGCCTCTC AGATTATGGCCGGAAAC--- ---GGCGTCGTTAGCCGATC CGGCGCATCT---TCTCTTC
Helwingia_japonica   ---------NNNNNNNNNNN NNNNNNNNNNNNNNNNNNNN NNNNNNNNNNNNNNNNN--- ---NNNNNNNNNNNNNNNNN NNNNNNNNNNNNNNNNNNNN
Hevea_brasiliensis   ---------ATGGCAGGGAG ATTGAGCAACGTGGCATCAC GGATCATGGGAGGAAAC--- ---GGTGTCGTTGGTCGCTC CGTCGCCTCC---TCTCTTC
Hordeum_vulgare      ---------ATGGCCGGGAG GCTGACTGCGATGGGATCCC GCATCATGGGCGGCCAC--- ---GGCGCAGCCGCACGGGC CGCGGCCTCC---GCTCTCC
Ipomoea_batatas      -------------------- -------------------- -------------------- ---------------CGCTC CGTCGCCTCC---TCCCTTC
Ipomoea_nil          ---------ATGGCCGGAAG ATTGAGCCAAGCAGCGGCGC ACATCATGGGCGGTAGA--- ---GGAGTCGTCGCGCGCTC CGTCGCCTCC---TCCCTTC
Jatropha_curcas      ---------ATGGCAGGGAG ATTGAGCAACGTGGCGTCAC GGATCATGGGAGGAAAC--- ---AGCATCGTCGGCCGCTC CGTCTCCTCC---TCTCTTC
Lactuca_perennis     ---------ATGGCCGGAAG ATTGAGCAATGTGGCATCTC AGATTATGGGTGGAAAC--- ---GGCGTCGTTGGCCGCTC CGTTGCATCC---TCTCTTC
Lactuca_sativa       ---------ATGGCCGGAAG ATTGAGGAATGTGGCGTCTC AGATTATGGGTGGAAAC--- ---GGCGTCGTTGGCCGCTC TGTCGCATCT---TCTCTTC
Lactuca_serriola     ---------ATGGCCGGAAG ATTGAGGAATGTGGCGTCTC AGATTATGGGTGGAAAC--- ---GGCGTCGTTGGCCGCTC TGTCGCATCT---TCTCTTC
Lactuca_virosa       ---------ATGGCCGGAAG ATTGAGCAATGTGGCGTCTC AGATTATGGGCGGAAAC--- ---GGCGTCGTTGGCCGCTC TGTGGCATCT---TCTCTTC
Liriodendron_tulipifera ---------NNNNNNNNNNN NNNNNNNNNNNNNNNNNNNN NNNNNNNNNNNNNNNNN--- ---NNNNNNNNNNNNNNNNN NNNNNNNNNNNNNNNNNNNN
Lotus_japonicus      ---------NNNNNNNNNNN NNNNNNNNNNNNNNNNNNNN NNNNNNNNNNNNNNNNN--- ---NNNNNNNNNNNNNNNNN NNNNNNNNNNNNNNNNNNNN
Malus_x_domestica    ---------ATGGCTGGGAG ATTGAGCAGTGTGGCTTCCA AGATCATGGGCGGAAAC--- ---GGTGTCGTCTCACGTTC CGTCGCTTCC---TCTCTCC
Medicago_truncatula  ---------ATGGCAGGTAG ATTGACAAACGTAGCATCAC AAATCTTAGGCGGAAAC--- ---GGCGTCGTTCACCGATC TGTAGCTTCA---TCTCTCC
Nicotiana_tabacum    ---------ATGGCCGGAAG ATTGAGTAACGCAGCCGTTC GCATCATGGGCGGAAAC--- ---GGCGTCGTAGCCCGCTC CGTCGTATCC---TCTCTTC
Nothofagus_nervosa   ACAAAAAATAGGCAGGGCGG ATTGACCAACGTAGCGTCCA GAATCATGGGCGGGAAACGG CGTCGTTTGCCGCTCCGTCG CCTCCTCTCT---TCGCCTC
Nuphar_advena        ---------ATGGCTGGGAA ACTGTGCAATGTCGCAAGAC ATGTCATGGGTGGCAGT--- ---GGCTTGGTTGGACGGTC ATTATCTTCAGCTTCTCTAC
Oryza_sativa         ---------ATGGCAGGGAG GCTGACCGCGGCGGGATCCC GCGTCCTGGGCGGCCAG--- ---GGCGCCGCTGCCCGCGC CGCGGTGTCC---GCGCTCC
Paeonia_suffruticosa ---------ATGGCAGGGAG ATTGAGCAGCGTAGCGTCTC AGATCATGGGCGGAAAT--- ---GGCGTCGTTTGCCGTTC CGTCGCCTCT---TCTCTTC
Panax_ginseng        ---------ATGGCAGGAAG ATTGAGCCACGTTGCTTCTC GGATTATGGGCGGAAAT--- ---GGCGTCGTTTCACGCTC CACCAGCTCC---TCTCTTC
Panicum_virgatum     ---------NNNNNNNNNNN NNNNNNNNNNNNNNNNNNNN NNNNNNNNNNNNNNNNN--- ---NNNNNNNNNNNNNNNNN NNNNNNNNNNNNNNNNNNNN
Persea_americana     ---------TCTGCAGGGAG AATGAGCGGCGTCGCCTCTC GGATAATGGGCGGAAAC--- ---AGCCTCCTGGCCCGATC AGTCGCCTCC---TCTCTTC
Phaseolus_coccineus  ---------ATGGCAGGGAG ATTGACGAACACAGCATCTA GGATCTTGGGCGGAAAC--- ---GGCGTCGTTTACCGATC TGTTGCTTCC---TCTCTTC
Phaseolus_vulgaris   ---------NNNNNNNNNNN NNNNNNNNNNNNNNNNNNNN NNNNNNNNNNNNNNNNN--- ---NNNNNNNNNNNNNNNNN NNNNNNNNNNNNNNNNNNNN
Picea_glauca         ---------ATGGCAGGAAG GATGATGGGA---------- -----ATGCTGAGGGGG--- ---GGCATGGTGGCCCGATC AGCTTCTGGA---TCTCTGC
Picea_sitchensis     ---------ATGGCAGGAAG GATGATGGGA---------- -----ATGCTGAGGGGG--- ---GGCATGGTGGCCCGATC AGCTTCTGGA---TCTCTGC
Pinus_pinaster       ---------ATGGCAGGAAG GATGATGGGA---------- -----ATGCTGAGAGGA--- ---GGCATGGTGGCCCGATC AGCCTCTGGA---TCTCTGC
Pinus_taeda          ---------ATGGCAGGAAG GATGATGGGA---------- -----ATGCTGAGAGGA--- ---GGCATGGTGGCCCGATC AGCCTCTGGA---TCTCTGC
Populus_deltoides    ---------ATGGCAGGTAG ATTGAGCAACGTGGCTTCAC GGATCATGGGAGGAAAC--- ---GGCGTCGTTAGCCGCTC TGTCGCCTCC---TCTTTTC
Populus_euphratica   ---------ATGGCAGGTAG ATTGAGCAACGTGGCTTCAC GGATCATGGGAGGAAAC--- ---GGCGTCGTTAGCCGCTC TGTCGCCTCC---TCTCTTC
Populus_trichocarpa  ---------ATGGCAGGTAG ATTGAGCAACGTGGCTTCAC GGATCATGGGAGGAAAC--- ---GGCGTCGTTAGCCGCTC TGTCGCCTCC---TCTCTTC
Prunus_persica       ---------ATGGCAGGGAG ATTGAGCAGTGTGGCTTCCA AGATCATGGGCGGAAAC--- ---GGCGTCGTCTCCCGTTC CGTCGCTTCC---TCTCTTC
Ricinus_communis     ---------NNNNNNNNNNN NNNNNNNNNNNNNNNNNNNN NNNNNATGGGAGGGAAC--- ---GGCGTCGTTAGCCGTTC AATCGGTTCC---TCTCTTC
Saccharum_officinarum ---------ATGGCCGGGAG GCTAACCGCGACGGGATCCC GCATCCTGGGCGGCGGC--- ---GGC------GCACGCGC CGCGGCGTCC---GCCCTCC
Saruma_henryi        ---------NNNNNNNNNNN NNNNNNNNNNNNNNNNNNNN NNNNNNNNNNNNNNNNN--- ---NNNNNNNNNNNNNNNNN NNNNNNNNNNNNNNNNNNNN
Schima_mertensiana   ---------NNNNNNNNNNN NNNNNNNNNNNNNNNNNNNN NNNNNNNNNNNNNNNNN--- ---NNNNNNNNNNNNNNNNN NNNNNNNNNNNNNNNNNNNN
Sesamum_indicum      ---------ATGGCAGGAAG ATTGAGCCACGTAGCGTCCC GGATTATGGGCGGAAAC--- ---GGCATCGTCAGCCGCTC TGCCGCTGCC---TCTCTGC
Solanum_chacoense    ---------ATGGCCGGAAG ATTGAGTAATGTAGCTACTC GCATTATGGGCGGAAAC--- ---GGTGTCGTCGCCCGGTC CGTCGCATCC---TCTCTTC
Solanum_habrochaites ---------NNNNNNNNNNN NNNNNNNNNNNNNNNNNNNN NNNNNNNNNNNNNNNNN--- ---NNNNNNNNNNNNNNNNN NNNNNNNNNNNNNNNNNNNN
Solanum_lycopersicon ---------ATGGCCGGAAG ATTGAGTAATGTAGCTACTC GCATAATGGGCGGAAAC--- ---GGTGTTGTCGCCCGCTC CCTCGCATCC---TCTCTTC
Solanum_tuberosum    ---------ATGGCCGGAAG ATTGAGTAATGTAGCTACTC GCATTATGGGCGGAAAC--- ---GGTGTCGTCGCCCGGTC CGTCGCATCC---TCTCTTC
Sorghum_bicolor      ---------NNNNNNNNNNN NNNNNNNNNNNNNNNNNNNN NNNNNNNNNNNNNNNNN--- ---NNNNNNNNNNNNNNNNN NNNNNNNNNNNNNNNNNNNN
Taraxacum_officinale ---------ATGGCCGGCAG ATTGCGCAATGTGGCGTCTC AGATTATGGGCGGAAAC--- ---GGCGTCGTTGGCCGCTC CGTGGCATCC---TCTCTTC
Triticum_aestivum    ---------ATGGCCGGGAG GCTGACTGCGATGGGATCCC GCATCATGGGCGGCCAC--- ---GGCGCAGCCGCGCCGGC ATGGGCCTCC----------
Vitis_vinifera       ---------ATGGCAGGGAG ATTGAGCAATGTAGCATCAA GGATCATGGGCGGAAAC--- ---GGAGTTGTTTCTCGTTC CGTGGCTTCT---TCTCTTC
Welwitschia_mirabilis ---------ATGGCTAGAAG ATNGACAATG---------- --CGTTTGCTGAGGGAT--- ---GGTGCATTGGCAAGAAC TTTAACAGGT---TCCATGC
Zea_mays             ---------ATGGCTGGGAG GCTAACCGCGGCAGGGTCCC GCATCCTGGGCGGCGGC--- ---GGC------GCACGCGC CGCGGCTTCC---GCCCTCC
Zingiber_officinale  ---------NNNNNNNNNNN NNNNNNNNNNNNNNNNNNNN NNNNNNNNNNNNNNNNN--- ---NNNNNNNNNNNNNNNNC CGCCGCCTCC---GCCTTCC

Acorus_americanus    GCCACCGGTCCGGCATGGGC CTCCCCGTCGGCAAGCACAA TGTACCCGAAAAACCCCTTC CCATACACACCGAACTGATC TGGGACAACGGCACCGCATT
Amborella_trichopoda NNNNNNNNNNNNNNNNNNNN NNNNNNNNNNNNNNNNNNNN NNNNNNNNNNNNNNNNNNNN NNNNNNNNNNNNNNNNNNNN NNNNNNNNNNNNNNNNNNNN
Antirrhinum_majus    GGCAACGGTCCGGCATGGGT CTCCCCGTCGGCAAACACAT CGTCCCCGACAAGCCGCTTC ACGTGAACGACGAGCTCACG TGGGATAATGGGACTGCATT
Aquilegia_formosa_x_Aquilegia_pubescens NNNNNNNNNNNNNNNNNNNN NNNNNNNNNNNNNNNNNNNN NNNNNNNNNNNNNNNNNNNN NNNNNNNNNNNNNNNNNNNN NNNNNNNNNNNNNNNNNNNN
Arabidopsis_thaliana GTCAACGCGCCGGAATGGGT CTCCCCGTCGGCAAACACAT CGTCCCCGATAAGCCGCTAT CGGTAAACGACGAGCTGATG TGGGACAACGGGACTGCGTT
Artemisia_annua      GTCTCCGTTCCGGTATGGGC ATGCCTGTCGGCAAACACAT CGTTCCCGATAAGCCCCTTC CTGTGAACGATGAGTTGGTA TGGGACAATGGAACTTCGTT
Beta_vulgaris        GTCAACGCGCCGGTATGGGC CTTCCCGTCGGCAAACACAT CGTCCCCGACAAATCGCTTT CAGTGAACGATGAGCTTACA TGGGATAACGGTACTTCATT
Betula_platyphylla   NNNNNNNNNNNNNNNNNNNN NNNNNNNNNNNNNNNNNNNN NNNNNNNNNNNNNNNNNNNN NNNNNNNNNNNNNNNNNNNN NNNNNNNNNNNNNNNNNNNN
Brachypodium_distachyon GGCACCGCGCCGGCATGGGC CTCCCCGCCGGCAGGCACAT CGTTCCCGACAAGCCCCTGC CGACGAACGACGAGCTGGTG TGGGACAACGGAACGCCCTT
Brassica_napus       GCCAACGCGCCGGCATGGGT CTCCCCGTCGGCAAACACAT CGTCCCCGACAAGCCTCTTT CGGTGAACGACGAGCTGATG TGGGACAACGGGACTGCGTT
Brassica_oleracea    GCCAACGCGCCGGCATGGGT CTCCCCGTCGGCAAACACAT CGTCCCCGATAAGCCTCTTT CGGTTAACGACGAGCTGATG TGGGACAACGGGACTGCGTT
Brassica_rapa        GCCAACGCGCCGGCATGGGT CTCCCCGTCGGCAAACACAT CGTCCCCGACAAGCCTCTTT CGGTGAACGACGAGCTGATG TGGGACAACGGGACTGCGTT
Bruguiera_gymnorrhiza GCCTCCGCTCCGGCATGGGC CTCCCCGTCGGCAAACACAA CGTCCCTGACAAACCTCTTC CTGTAAATGACGAACTAGTT TGGGACAACGGCACGGCGTT
Cajanus_cultivar     GCCTTCGCTCCGGCATGGGC CTCCCCGTCGGCAAACATTA TGTTCCCGACAAACCTCTTC CCATGAATGACGAACTTGTG TGGGACAACGGCACTCCATT
Camellia_sinensis    GCCTCCGCTCCGGCATGGGC CTCCCCGTCGGCAAACACAT CGTCCCAGACAAACCCCTTC CTGTAAATGACGAGCTGGTT TGGGACAACGGGACTGCATT
Capsicum_annuum      GAACACGCGCCGGCATGGGC CTTCCCGTCGGCAAACACAT TGTACCTGATAAGCCGCTTC AAGTGAATGATGAACTTATA TGGGATAATGGAACTCCTTT
Citrus_clementina    GACTTCGCTCCGGCATGGGC CTCCCCGTAGGCAAACACAT CGTCCCTAATAAACCCCTTT CGGTTAATGACGAGCTGGTT TGGGACAACGGGACTCCATT
Citrus_sinensis      GACTTCGCTCCGGCATGGGC CTCCCCGTAGGCAAACACAT CGTCCCTAATAAACCCCTTT CGGTTAATGACGAGCTGGTT TGGGACAACGGGACTCCATT
Coffea_canephora     GCCTCCGCTCTGGCATGGGT CTCCCTGTTGGCAAACATAT CGTCCCAGACAAACCTCTTC CGGTGAATGATGAGCTGGTA TGGGACAACGGAACTCCATT
Cucumis_sativus      NNNNNNNNNNNNNNNNNNNN NNNNNNNNNNNNNNNNNNNN NNNNNNNNNNNNNNNNNNNN NNNNNNNNNNNNNNNNNNNN NNNNNNNNNNNNNNNNNNNN
Elaeocarpus_photiniifolius -------------------- -------------------- -------------------- -------------------- ---GATAACGGGACGCCTTT
Eschscholzia_californica NNNNNNNNNNNNNNNNNNNN NNNNNNNNNNNNNNNNNNNN NNNNNNNNNNNNNNNNNNNN NNNNNNNNNNNNNNNNNNNN NNNNNNNNNNNNNNNNNNNN
Euphorbia_esula      NNNNNNNNNNNNNNNNNNNN NNNNNNNNNNNNNNNNNNNN NNNNNNNNNNNNNNNNNNNN NNNNNNNNNNNNNNNNNNNN NNNNNNNNNNNNNNNNNNNN
Euphorbia_tirucalli  GCCTCCGCTCCGGCATGGGC GTCCCTGTCGGCAAACACAT CGTCCCCGACAAACCTCTTC CAGTTAACGACGAACTGATT TGGGACAATGGAACTCCGTT
Fagopyrum_tataricum  GGCAGAGAGCGGGAATGGGG CTCCCAGTTGGTAAACACAT CGTCCCCGATAAGCCGCTTC CTGTGAATGATGAGCTAGTC TGGGACAGTGGAACTCCTTT
Festuca_arundinacea  NNNNNNNNNNNNNNNNNNNN NNNNNNNNNNNNNNNNNNNN NNNNNNNNNNNNNNNNNNNN NNNNNNNNNNNNNNNNNNNN NNNNNNNNNNNNNNNNNNNN
Gerbera_hybrid       GTCTCCGATCCGAAATGGGC TTACCGGACCGCAAACATAT CGTTCCCGATAAACCCCTCC CTGTAAATGATGAGCTACTT TGGAACAATGGGACTCCATT
Glycine_max          GCCTCCGCTCCGGCATGGGC CTCCCCGTCGGCAAACACTA TGTTCCCGACAAACCCCTTC CCATGAATGAGGAACTCCTG TGGGACAACGGCACTGCATT
Gossypium_arboreum   GACTCCGTTCCGGTATGGGT CTCCCTGTCGGCAAACATAT CGTTCCCGACAAGCCCCTTC CTGTAAATGACGAGCTAATT TGGGACAATGGAACTGCATT
Gossypium_hirsutum   GACTCCGTTCCGGTATGGGT CTCCCTGTCGGCAAACATAT CGTTCCCGACAAGCCCCTTC CTGTAAATGACGAGCTAATT TGGGACAATGGAACTGCATT
Gossypium_raimondii  GTCTCCGTTCCGGCATGGGT CTCCCTGTTGGCAAACATAT TGTGCCCCCCAAGCCTCTTT CTGTAAATGACGAGCTAATT TGGGACAATGGAACTGCCTT
Helianthus_annuum    GTCTCCGTTCCGGTATGGGC TTACCGGTCGGCAAACACAT CGTTCCCGACAAACCTCTTC CTATAAATGATGAGCTGGTA TGGGACAATGGAACTCCATT
Helianthus_argophyllus GTCTCCGTTCCGGTATGGGC TTACCGGTCGGCAAACACAT CGTTCCCGACAAACCTCTTC CTATAAATGATGAGCTGGTA TGGGACAATGGAACTCCATT
Helianthus_exilis    GTCTCCGTTCCGGTATGGGC TTACCGGTCGGCAAACACAT CGTTCCCGACAAACCTCTTC CTATAAATGATGAGCTGGTA TGGGACAATGGAACTCCATT
Helianthus_paradoxus GTTTCCGTTCCGGTATGGGC TTACCGGTCGGCAAACACAT CGTTCCCGACAGACCTCTTC CTATAAATGATGAGCTGGTA TGGGACAATAGAACTCCATT
Helwingia_japonica   NNNNNNNNNNNNNNNNNNNN NNNNNNNNNNNNNNNNNNNN NNNNNNNNNNNNNNNNNNNN NNNNNNNNNNNNNNNNNNNN NNNNNNNNNNNNNNNNNNNN
Hevea_brasiliensis   GTCTTCGCTCCGGCATGGGT CTCCCCGTCGGCAAACACAT TGTCCCTGACAAACCTCTTC CAGTGAATGATGAACTGGTT TGGGACAACGGAACTCCGTT
Hordeum_vulgare      GCAACCGCGCCGGCATGGGC CTCCCCGCCGGCAGGCACAT CGTCCCCGACAAGCCCCTGC CTGTGAACGACGAGCTGGTG TGGGACAATGGCACACCCTT
Ipomoea_batatas      GTACTCGCGCCGGCATGGGC CTCCCCGTCGGCAAACATAT CGTTCCCGATAAACCTCTCC CGGTGAATGATGAGCTCATG TGGGACAATGGGACTCCGTT
Ipomoea_nil          GTACTCGCGCCGGCATGGGC CTCCCCGTCGGCAAACATAT TGTTCCCGATAAACCTCTCC CGGTGAATGATGAACTCATG TGGGACAATGGGACTCCGTT
Jatropha_curcas      GCCTTCGCTCCGGCATGGGT CTACCTGTCGGCAAGCATAT CGTCCCTGACAAACCTCTTC CCGTAAATGAAGAACTGGTT TGGGACAACGGAACTCCGTT
Lactuca_perennis     GTCTCCGCTCCGGTATGGGC TTACCAGTTGGCAAACATAT CGTTCCCGATAAGCCTCTCC CTGTAAACGACGAGCTGATG TGGGATAATGGAACTGCATT
Lactuca_sativa       GTCTCCGCTCCGGTATGGGC TTACCAGTTGGCAAACATAT CGTTCCCGATAAGCCTCTCC CTGTAAATGACGAGCTGATG TGGGATAATGGAACTGCATT
Lactuca_serriola     GTCTCCGCTCCGGTATGGGC TTACCAGTTGGCAAACATAT CGTTCCCGATAAGCCGCTCC CTGTAAATGACGAGCTGATG TGGGATAATGGAACTGCATT
Lactuca_virosa       GTCTCCGCTCCGGTATGGGC TTACCAGTTGGCAAACATAT CGTTCCCGATAAGCCTCTCC CTGTAAATGACGAGCTGATG TGGGATAATGGAACTGCATT
Liriodendron_tulipifera NNNNNNNNNNNNNNNNNNNN NNNNNNNNNNNNNNNNNNNN NNNNNNNNNNNNNNNNNNNN NNNNNNNNNNNNNNNNNNNN NNNNNNNNNNNNNNNNNNNN
Lotus_japonicus      NNNNNNNNNNNNNNNNNNNN NNNNNNNNNNNNNNNNNNNN NNNNNNNNNNNNNNNNNNNN NNNNNNNNNNNNNNNNNNNN NNNNNNNNNNNNNNNNNNNN
Malus_x_domestica    GTGTCCGCGCCGGCATGGGC CTTCCGGTCGGCAAGCACAT CGTCCCCGACAAGCCCCTTC CCGTAAACGACGAGCTCGTC TGGGACAACGGCACGCCGTT
Medicago_truncatula  GCCTTCGCTCCGGCATGGGT CTCCCCGTCGGCAAACACTA CGTCCCTAACAAACCCCTTC CGATGAATGAAGAACTTACA TGGGACAATGGTACTCCATT
Nicotiana_tabacum    GAACCCGTGCCGGTATGGGG CTTCCCGTCGGCAAACACAT TGTACCTGATAAGCCGCTTG GAGTGAATGATGAACTTACA TGGGATAACGGAACTCCTTT
Nothofagus_nervosa   CGTTCCGGAAT------GGG CCTCCCCGTCGGCAAACACA TCGTCCCGACAAACCTCTTC CTGTGAATGACGAGCTTATT TGGGATAACGGGACTCCATT
Nuphar_advena        GCTTTCGATCTGGCATGGGT CTGCCTGTTGGGAACCACAT AGTTCCTGACAAGCCTCTTC CTGTAAATGATGAGCTAACT TGGGACAATGGAACCCCGTA
Oryza_sativa         GCCACCGCGCCGGCATGGGC CTCCCCGTCGGCAGGCACAT CGTCCCCGACAAGCCCCTGC CGACGAACGACGAGCTGGTG TGGGACAACGGCACGCCCTT
Paeonia_suffruticosa GAGTCCGCTCCGGTATGGGC CTCCCCGTCGGCAAGCACAT CGTTCCCGATAAACCGCTTC ATGTAAATGACGAGCTTATG TGGGACAATGGGACTTCATT
Panax_ginseng        GCCTCCGCTCCGGCATGGGA CTCCCCGTCGGCAAACATAT TGTACCCAATAAACCGCTTT CTGTAAATGACGAGCTAATT TGGGACAATGGGACGGCATT
Panicum_virgatum     NNNNNNNNNNNNNNNNNNNN NNNNNNNNNNNNNNNNNNNN NNNNNNNNNNNNNNNNNNNN NNNNNNNNNNNNNNNNNNNN NNNNNNNNNNNNNNNNNNNN
Persea_americana     GCAATCGCTCCGGCATGGGC CTCCCCGTCGGCAAACACAT CATCCCTGACAAGCCCCTTC CAGTAAATGACGAGCTTGTA TGGGACAACGGAACTCCTTT
Phaseolus_coccineus  GCCTCCGCTCCGGCATGGGC CTTCCAGTCGGCAAGCACTA TGTTCCTGACAAACCCCTTC CCATGAATGAGGAACTTCTG TGGGACAACGGGACACCATT
Phaseolus_vulgaris   NNNNNNNNNNNNNNNNNNNN NNNNNNNNNNNNNNNNNNNN NNNNNNNNNNNNNNNNNNNN NNNNNNNNNNNNNNNNNNNN NNNNNNNNNNNNNNNNNNNN
Picea_glauca         GTCTCAGATCGGGCATGGGC ATGCCCGTTGGCACTACCCC CCCACCGGACAAACCCCTTC ACATTCAACATGAACTCATT TGGGATGATGGGAGCGCGTA
Picea_sitchensis     GTCTCAGATCGGGCATGGGC ATGCCCGTTGGCACTACCCC CCCACCGGACAAACCCCTTC ACATTCAACATGAACTCATT TGGGATGATGGGAGCGCGTA
Pinus_pinaster       GTCTCAGATCAGGCATGGGC ATGCCCGTTGGCACCACCCC TCCACCGGACAAGCCTCTTC ACATTCAACATGAGCTTATT TGGGATGATGGGAGCGCGTA
Pinus_taeda          GTCTCAGATCAGGCATGGGC ATGCCCGTTGGCACCACCCC TCCACCGGACAAGCCTCTTC ACATTCAACACGAGCTTATT TGGGATGATGGGAGCGCGTA
Populus_deltoides    GCCTCCGTTCCGGCATGGGC CTCCCCGTCGGAAAACACAT CGTCCCCGATAAACCCATTT CCGTGAATGATGAGCTGACG TGGGACAATGGGACTGCGTT
Populus_euphratica   GTCTCCGTTCCGGCATGGGC CTCCCCGTCGGCAAACACAT CGTCCCCGATAAACCCATTC CCGTGAATGATGAGCTGATG TGGGACAATGGGACTGCATT
Populus_trichocarpa  GCCTCCGTTCCGGCATGGGC CTCCCCGTCGGCAAACACAT CGTCCCCGATAAACCCATTT CCGTGAATGATGAGCTGACG TGGGACAATGGGACTGCGTT
Prunus_persica       GTCTCCGCGCCGGCATGGGC CTTCCCGTCGGCAAACACAT CGTCCCCAACAAGTCCCCTT CACTAAACGACGAGCTCGTT TGGGACAACGGCACGCCGTT
Ricinus_communis     GCCTTCGCTCCGGCATGGGC CTCCCCGTCGGTAAACATAT CGTCCCTGACAAGCCGCTTC CAGTAAACGAAGAACTAGTT TGGGACAACGGGACTCCGTT
Saccharum_officinarum GGCACCGCGCCGGCATGGGC CTCCCCGTGGGCCGCCACAT CGTCCCCGATAAGCCCCTGC CCGTGAACGACGAGCTGGTG TGGGATAACGGCACGCCCTT
Saruma_henryi        NNNNNNNNNNNNNNNNNNNN NNNNNNNNNNNNNNNNNNNN NNNNNNNNNNNNNNNNNNNN NNNNNNNNNNNNNNNNNNNN NNNNNNNNNNNNNNNNNNNN
Schima_mertensiana   NNNNNNNNNNNNNNNNNNNN NNNNNNNNNNNNNNNNNNNN NNNNNNNNNNNNNNNNNNNN NNNNNNNNNNNNNNNNNNNN NNNNNNNNNNNNNNNNNNNN
Sesamum_indicum      GCCAGCGTTCCGGCATGGGA CTCCCGGTCGGAAAACACAT CGTCCCCGATAAACCACTTC CGGTGAATGATGAGCTGGTA TGGGACAACGGGACGGCCTT
Solanum_chacoense    GAACACGCGCCGGCATGGGC CTTCCCGTCGGTAAACATAT TGTGCCTGATAAGCCGCTTC ATGTGAATGATGAACTTACA TGGGACAATGGTACTCCTTT
Solanum_habrochaites NNNNNNNNNNNNNNNNNNNN NNNNNNNNNNNNNNNNNNNN NNNNNNNNNNNNNNNNNNNN NNNNNNNNNNNNNNNNNNNN NNNNNNNNNNNNNNNNNNNN
Solanum_lycopersicon GAACACGCGCCGGCATGGGC CTTCCCGTCGGAAAACATAT CGTACCTGATAAGCCGCTTC ATGTGAATGATGAACTTACA TGGGACAACGGTACTCCTTT
Solanum_tuberosum    GAACACGCGCCGGCATGGGC CTTCCCGTCGGTAAACATAT TGTACCTGATAAGCCGCTTC ATGTGAATGATGAACTTACA TGGGACAATGGTACTCCTTT
Sorghum_bicolor      NNNNNNNNNNNNNNNNNNNN NNNNNNNNNNNNNNNNNNNN NNNNNNNNNNNNNNNNNNNN NNNNNNNNNNNNNNNNNNNN NNNNNNNNNNNNNNNNNNNN
Taraxacum_officinale GTCTCCGCTCCGGTATGGGC TTACCAGTCGGCAAACATAT CGTTCCCGATAAACCTCTCC CTGTAAACGACGAGCTGGTA TGGGACAATGGAACTGCGTT
Triticum_aestivum    -------------------- ---CCGCCGGCAGGCACATC GTCCCCGACAAGCCCCTGCC TGTNGAACGACGAGCTGGTG TGGGACAATGGCACACCCTT
Vitis_vinifera       GTCTTCGCTCCGGCATGGGC CTCCCCGTTGGCAAACACAT CGTCCCCAACAAACCACTTC CTGTAAATGACGAGCTGATT TGGGACAACGGGACTCCATT
Welwitschia_mirabilis GCTTGAGATCTGGAATGGGA CTTCCCGTGGGCAATAGTCC TCCTCCCGACAAGCCTCTCC ATATCCAACACGAGCTTATC TGGAACGACGGGAGCGCTTT
Zea_mays             GACACCGCGCCGGCATGGGC CTCCCCGTCGGCCGCCACAT CGTCCCCGACAAGCCCCTCC CCGTGAACGACGAGTTGGTA TGGGATAACGGCACGCCCTT
Zingiber_officinale  GTACTCGTGCCGGCATGGGT CTACCCGTCGGCAAACACAT CGTCCCCGATAAGCCCCTTC CCACTCACGACGAGCTGGTC TGGGACAACGGTAGTGCGTA

Acorus_americanus    CCCTGAACCGTGCGTCGACC GCCTC---GCGCCGATGATC GGAAAGTACGAGGCGTTGGC GTGGCTTTGTGGGGGGTTGA GCTTCTTCGCGGGGTTGGGG
Amborella_trichopoda NNNNNNNNNNNNNNNNNNNN NNNNNNNNNNNNNNNNNNNN NNNNNNNNNNNNNNNNNNNN NNNNNNNNNNNNNNNNNNNN NNNNNNNNNNNNNNNNNNNN
Antirrhinum_majus    TCCAGAGCCTTGTATAGATC GGATT---GCTGATACTGTA GGAAAGTATGAAGCATTGGC TTGGTTGTGTGGAGGATTGG GGTTTTTCGCCTCGCTCGGG
Aquilegia_formosa_x_Aquilegia_pubescens NNNNNNNNNNNNNNNNNNNN NNNNNNNNNNNNNNNNNNNN NNNNNNNNNNNNNNNNNNNN NNNNNNNNNNNNNNNNNNNN NNNNNNNNNNNNNNNNNNNN
Arabidopsis_thaliana TCCAGAGCCTTGCATAGATC GGATT---GCTGATACCGTC GGAAAGTATGAAGCATTGGC ATGGTTGAGTGGCGGATTAG GGTTCTTTGTTGGTCTCGGT
Artemisia_annua      TCCTGAACCGTGTATTGATC GTATA---GCTGATACTGTT GGAAAGTATGAAGCACTTGG TTGGTTATGTGGTGGATTGG GATTTTTTGCAACTCTTGGA
Beta_vulgaris        TCCCGAGCCTTGCATCGATC GCATC---GCCGACACTGTC GGAAAGTATGAAGCATTAGC TTGGTTGTGTGGAGGGATTG GGGTTTTTCGCTACACTTGG
Betula_platyphylla   NNNNNNNNNNNNNNNNNNNN NNNNNNNNNNNNNNNNNNNN NNNNNNNNNNNNNNNNNNNN NNNNNNNNNNNNNNNNNNNN NNNNNNNNNNNNNNNNNNNN
Brachypodium_distachyon CCCGGAGCCCTGCGTCGATC GCCTC---GCCCCGCACATC GGCAAGTATGAGGCGCTGGC GTGGCTGTGCGGAGGGCTGA GCTTCTTCGCGGCTCTCGGC
Brassica_napus       TCCAGAGCCTTGCATAGATC GGATT---GCTGATACCGTC GGGAAGTATGAAGCATTGGG ATGGTTGTGTGGGGGTCTAA GCTTCTTTGCGGGTCTTGGT
Brassica_oleracea    CCCAGAGCCTTGCATAGATC GAATT---GCTGACACCGTC GGGAAGTACGAAGCATTGGG ATGGTTGTGTGGCGGTCTAG GGTTCTTTGCCACTCTCGGT
Brassica_rapa        TCCAGAGCCTTGCATAGATC GGATT---GCTGATACCGTC GGGAAGTATGAAGCATTGGG ATGGTTGTGTGGCGGTCTAA GCTTCTTTGGGGCTCTTGGT
Bruguiera_gymnorrhiza TCCGGAGCCTTGCATCGATC GCATC---GCCGACACTGTT GGAAAGTATGAAGCTTTGGC TTGGATGTGTGGAGGATTGG GGTTCTTTGCGACGCTTGGG
Cajanus_cultivar     TCCCGAACCGTGCATAGATC GTATT---GCTGACACCGTC GGAAAGTATGAAGCATTGGC CTGGCTGTGTGGGGGCTTGA GTTTTTTTGCGTCTCTGGGT
Camellia_sinensis    TCCAGAACCTTGTATAGATC GTATC---GCCGATACGGTT GGAAAGTATGAAGCTTTGGC TTGGTTGTGTGGTGGTTTGA GTTTTTTCGCTGGTCTTGGA
Capsicum_annuum      TCCGGAGCCGTGTATTGATC GAATA---GCAGATACTGTT GGAAAGTATGAGGCATTGGC TTGGTTGTGTGGTGGATTGA GTTGTTTTGCTGGGATTGGA
Citrus_clementina    TCCAGAGCCCTGCATCGATC GCATC---GCTGATACCGTT GGCAAGTATGAAGCGTTGGG TTGGTTACTTGGAGGATTAG GGTTTTTCGCGTCATTGGGA
Citrus_sinensis      TCCAGAGCCCTGCATCGATC GCATC---GCTGATACCGTT GGCAAGTATGAAGCGTTGGG TTGGTTACTTGGAGGATTAG GGTTTTTCGCGTCATTGGGA
Coffea_canephora     TCCGGAACCTTGTATTGATC GAATT---GCTGAAACAGTT GGAAAGTATGAAGCATTGGC TTGGATGTGTGGAGGATTAG GGTTTTTCGCGAGCCTTGGA
Cucumis_sativus      NNNNNNNNNNNNNNNNGATC GCATT---GCAGATACAGTT GGGAAGTACGAAGCCTTGGC TTGGTTATGTGGAGGATTGG GATTCTTTGCATCTCTGGGA
Elaeocarpus_photiniifolius TCCGGAACCATGTATAGATC GCATT---GCCGATACCGTC GGAAAGTATGAAGCATTGGC TTGGTTGTGTGGAGGTTTGG GGTTTTTCGCTTCGCTGGGA
Eschscholzia_californica NNNNNNNNNNNNNNNNNNNN NNNNNNNNNNNNNNNNNNNN NNNNNNNNNNNNNNNNNNNN NNNNNNNNNNNNNNNNNNNN NNNNNNNNNNNNNNNNNNNN
Euphorbia_esula      NNNNNNNNNNNNNNNNNNNN NNNNN---NNNNNNNNNGTT GGCAATTATGAGGCGTTGGG TTGGCTCTGCGGAGGTTTGA GCTTTTTTGCCTCACTTGGA
Euphorbia_tirucalli  TCCCGAACCTTGCATCGATC GCATT---GCAGATACCGTT GGAAAGTACGAGGCGTTGGC TTGGCTGTGTGGAGGTTTGG GGTTTTTCGCCTCACTTGGA
Fagopyrum_tataricum  TCCAGAGCCTTGTATTGATC GTATT---GCGCCTACTATT GGGAAGTATGAAGCATTGGG TTGGCTGTGTGGAGGTTTGA GTTGTTTTGCTGCACTCGGA
Festuca_arundinacea  NNNNNNNNNNNNNNNNNNNN NNNNNNNNNNNNNNNNNNNN NNNNNNNNNNNNNNNNNNNN NNNNNNNNNNNNNNNNNNNN NNNNNNNNNNNNNNNNNNNN
Gerbera_hybrid       CCCTGAACCCTGCATTGATC GTATA---GCCGACACAGTT GGAAAGTATGAAACACTTGG TTGGTTATGTGGTGGATTGG GATTTTTTGCAACTCTTGGA
Glycine_max          TCCCGAACCGTGTATAGATC GTATT---GCTGACACTGTC GGAAAGTATGAAGCATTGGC CTGGCTGTGTGGGGGATTGA GTTTTTTCGCGTCGCTGGGA
Gossypium_arboreum   TCCAGAACCTTGTATTGATC GAATC---GCTGATACCGTC GGAAAGTATGAGGCATTAGC TTGGATGTGTGGAGGCTTGA GCTTCTTTGCATCGTTGGGA
Gossypium_hirsutum   TCCAGAACCTTGTATTGATC GAATC---GCTGATACCGTC GGAAAGTATGAGGCATTAGC TTGGATGTGTGGAGGCTTGA GCTTCTTTGCATCGTTGGGA
Gossypium_raimondii  CCCAGAACCTTGCATAGATC GAATC---GCTGATACTGTC GGAAAGTATGAGGCATTGGC TTGGATGTGTGGTGGTTTGA GCTTCTTTGCATCGTTGGGA
Helianthus_annuum    TCCTGAACCGTGTATTGATC GCATA---GCCGATACTGTT GGAAAGTATGAAGCGCTTGG TTGGTTATGTGGTGGACTGG GATTTTTTGCTACCCTTGGA
Helianthus_argophyllus TCCTGAACCGTGTATTGATC GCATA---GCCGATACTGTT GGAAAGTATGAAGCGCTTGG CTGGTTATGTGGTGGATTGG GATTTTTTGCTACCCTTGGA
Helianthus_exilis    TCCTGAACCGTGTATTGATC GCATA---GCCGATACTGTT GGAAAGTATGAAGCGCTTGG TTGGTTATGTGGTGGATTGG GATTTTTTGCTACCCTTGGA
Helianthus_paradoxus TCCTGAACCGTGTATTGATC GCATA---GCCGATACTGTT GGAAAGTATGAAGCGCTTGG TTGGTTATGTGGTGGATTAG GATTTTTTGCTACCCTTGGA
Helwingia_japonica   NNNNNNNNNNNNNNNNNNNN NNNNNNNNNNNNNNNNNNNN NNNNNNNNNNNNNNNNNNNN NNNNNNNNNNNNNNNNNNNN NNNNNNNNNNNNNNNNNNNN
Hevea_brasiliensis   TCCTGAACCTTGTATCGATC GCATT---GCCGATACCGTT GGAAAGTATGAGGCGTTGGT TTGGATGTGTGGAGGTTTGG GCTTTTTCGCGACACTGGGA
Hordeum_vulgare      CCCTGAGCCCTGCGTCGACC GCCTC---GCGCCGCACATC GGCAAGTACGAGGCTTTGGC GTGGCTGTGTGGAGGTCTGA GCTTCTTCGCCGCTCTCGGC
Ipomoea_batatas      CCCGGAACCCTGTGTTGATC GTATT---GCCGATACCGTT GGAAAGTATGAAGCATTGGC TTGGTTGTGTGGTGGATTGG GGTTTTTTGCGTCGCTTGGA
Ipomoea_nil          CCCGGAACCCTGTATTGATC GTATT---GCCGATACCGTT GGAAAGTATGAAGCATTGGC TTGGATGTGTGGTGGATTGG GATTTTTTGCTTCTCTTGGA
Jatropha_curcas      TCCTGAACCCTGTATCGATC GTATT---GCAGATACCGTT GGAAAGTATGAGGCGTTGGC TTGGCTGTGTGGCGGTTTGG GGTTTTTTGCGTCTCTGGGA
Lactuca_perennis     CCCTGAACCCTGTATTGATC GCATA---GCTGACACTGTT GGAAAGTATGAAGCACTTGG TTGGTTATGTGGTGGATTGG GATTTTTTGCAACTCTTGGA
Lactuca_sativa       CCCCGAACCCTGTATTGATC GCATA---GCTGACACTGTT GGAAAGTATGAAGCACTTGG TTGGTTATGTGGTGGATTGG GATTTTTTGCAACTCTTGGA
Lactuca_serriola     CCCCGAACCCTGTATTGATC GCATA---GCTGACACTGTT GGAAAGTATGAAGCACTTGG TTGGTTATGTGGTGGATTGG GATTTTTTGCAACTCTTGGA
Lactuca_virosa       CCCTGAACCCTGTATTGATC GCATA---GCTGACACTGTT GGAAAGTATGAAGCACTTGG TTGGTTATGTGGTGGATTGG GATTTTTTGCAACTCTTGGA
Liriodendron_tulipifera NNNNNNNNNNNNNNNNNNNN NNNNNNNNNNNNNNNNNNNN NNNNNNNNNNNNNNNNNNNN NNNNNNNNNNNNNNNNNNNN NNNNNNNNNNNNNNNNNNNN
Lotus_japonicus      NNNNNNNNNNNNNNNNNNNN NNNNNNNNNNNNNNNNNNNN NNNNNNNNNNNNNNNNNNNN NNNNNNNNNNNNNNNNNNNN NNNNNNNNNNNNNNNNNNNN
Malus_x_domestica    TCCCGAACCCTGCATCGATC GAATC---GCCGACACCGTC GGAAAGTACGAAGCTTTGGC TTGGCTCTGTGGGGGCTTGA GCTGCTTTGCTGGACTGGGT
Medicago_truncatula  TCCTGAACCTTGTATAGATC GCATT---GCTGATACTGTT GGAAAGTATGAAGCATTGGC GTGGCTTTGTGGAGGATTGA GCTGTTTTGCGGGTTTGGGA
Nicotiana_tabacum    TCCCGAGCCATGTATCGATC GTATA---GCTGATACTGTT GGAAAGTATGAGGCTTTGGC TTGGTTGTCTGGTGGATTGA GTTTTTTCGTGGGGCTTGGG
Nothofagus_nervosa   TCCCGAACCTTGTATAGATC GCATT---GCCGATACAGTC GGGAAGTATGAAGCATTGGC TTGGCTATGTGGAGGTTTGA GCTGTTTTCGCGTCTTTGGG
Nuphar_advena        TCCAGAACCCTGCGTGGATA GTATT---GGCCCCATTGTT GGGAAGTATGAAGCTTTAGC CTGGTTGTGCGGAGGGTTGG GCTTTTTTGCAGGTGTTGCA
Oryza_sativa         CCCGGAGCCCTGCATCGACC GCCTC---GCGCCGCACATC GGCAAGTACGAGGCGCTGGC CTGGCTTTGCGGTGGGCTCG GATTCTTCGCTACTCTTGGC
Paeonia_suffruticosa CCCAGAGCCATGCATAGATC GCATC---GCGGATACAGTT GGAAAGTATGAAGCATTGGC TTGGCTATGTGGAGGTTTGA GCTGTTTCGCCGGTCTTGGA
Panax_ginseng        CCCTGAACCGTGTATTGATC GTATT---GCAGATACAGTC GGGAAGTATGAAGCATTGGC TTGGCTCTGTGGAGGTTTGA GTTTTTTCGCTTCACTTGGA
Panicum_virgatum     NNNNNNNNNNNNNNNNNNNN NNNNNNNNNNNNNNNNNNNN NNNNNNNNNNNNNNNNNNNN NNNNNNNNNNNNNNNNNNNN NNNNNNNNNNNNNNNNNNNN
Persea_americana     TCCCGAACCTTGTTTGGATC GGATT---GCTCCCACAGTA GGAAAGTATGAAGCATTGGC TTGGTGGTTGGGAGGTTTGG GATTCTTCGCTTCCGTTGGG
Phaseolus_coccineus  TCCCGAACCGTGTATAGATC GTATT---GCTGACACTGTT GGAAAGTATGAAGCATTGGC CTGGCTGTGTGGGGGATTGA GCTTTTTTGCGTCTCTGGGA
Phaseolus_vulgaris   NNNNNNNNNNNNNNNNNNNN NNNNNNNNNNNNNNNNNNNN NNNNNNNNNNNNNNNNNNNN NNNNNNNNNNNNNNNNNNNN NNNNNNNNNNNNNNNNNNNN
Picea_glauca         CCCAGAACCTGCACTTGATC GGATTGCAGCCCCCCAAATT GGAAAGTACGAGGCCCTTGC ATGGCTCTGTGGAGGTTTGA GCTTCTTTGGTCTGGTGGGA
Picea_sitchensis     CCCAGAACCTGCACTTGATC GGATTGCAGCCCCCCAAATT GGAAAGTACGAGGCCCTTGC ATGGCTCTGTGGAGGTTTGA GCTTCTTTGGTCTGGTGGGA
Pinus_pinaster       TCCAGAACCTGCCTTGGATC GGATTGCAGCCCCCCAAGTT GGAAAGTATGAGGCCCTTGC GTGGCTTTGTGGAGGCTTGA GCTTCTTTGGTCTGGTGGGA
Pinus_taeda          TCCAGAACCTGTCTTGGATC GGATTGCAGCCCCCCAAGTT GGAAAGTATGAGGCCCTTGC GTGGTGCTGTGGAGGCTTGA GCTTCTTCGGTCTGGTGGGA
Populus_deltoides    TCCAGAACCTTGCATAGATC GAATC---GCCGATACTGTT GGAAAGTATGAGGCCTTGGC TTGGTTATGTGGAGGTTTGG GATTTTTCGCGAGTCTCGGG
Populus_euphratica   TCCAGAACCTTGCATAGATC GAATA---GCCGATACTGTT GGAAAGTATGAGGCCTTGGC GTGGTTATGTGGAGGTTTGG GATTTTTCGCCAGTCTCGGG
Populus_trichocarpa  TCCAGAACCTTGCATAGATC GAATC---GCCGATACTGTT GGAAAGTATGAGGCCTTGGC TTGGTTATGTGGAGGTTTGG GATTTTTCGCGAGTCTCGGG
Prunus_persica       TCCCGAACCCTGTATTGATC GCATC---GCCGACACCGTT GGTAAGTACGAAGCTTTGGC TTGGCTCTGTGGGGGTTTGA GCTTCTTTGCTTCTTTGGGT
Ricinus_communis     TCCTGAACCTTGTATTGATC GCATT---GCCGATACAGTT GGAAAGTATGAGGCATTGGC TTGGTTGTGTGGAGGTCTAA GCTTTTTTGCTTCACTTGGG
Saccharum_officinarum CCCGGAACCCTGCATCGACC GCCTT---GCCCCGCACATC GGCAAGTACGAGGCGTTGGC GTGGCTGTGCGGAGGGCTGG GGTTCTTCGCTGCCCTCGGT
Saruma_henryi        NNNNNNNNNNNNNNNNNNNN NNNNNNNNNNNNNNNNNNNN NNNNNNNNNNNNNNNNNNNN NNNNNNNNNNNNNNNNNNNN NNNNNNNNNNNNNNNNNNNN
Schima_mertensiana   NNNNNNNNNNNNNNNNNNNN NNNNNNNNNNNNNNNNNNNN NNNNNNNNNNNNNNNNNNNN NNNNNNNNNNNNNNNNNNNN NNNNNNNNNNNNNNNNNNNN
Sesamum_indicum      TCCAGAACCTTGTATCGATC GTATC---GCTGATACTGTT GGGAAGTATGAAGCACTGGC TTGGCTGTGTGGAGGATTGG GTTTTTTCGCGTCGCTTGGC
Solanum_chacoense    TCCCGAGCCTTGTATCGATC GCATA---GCAGATACCGTT GGAAAGTATGAAGCATTGGC TTGGTTGTGCGGTGGGTTGA GTTGTTTTGTGGGGATTGGA
Solanum_habrochaites NNNNNNNNNNNNNNNNNNNN NNNNNNNNNNNNNNNNNNNN NNNNNNNNNNNNNNNNNNNN NNNNNNNNNNNNNNNNNNNN NNNNNNNNNNNNNNNNNNNN
Solanum_lycopersicon TCCCGAGCCTTGTATCGATC GGATA---GCTGATACCGTT GGAAAGTATGAAGCATTGGC TTGGTTGTGCGGTGGGTTGA GTTGTTTTGTGGGGATTGGA
Solanum_tuberosum    TCCCGAGCCTTGTATCGATC GCATA---GCAGATACCGTT GGAAAGTATGAAGCATTGGC TTGGTTGTGCGGTGGGTTGA GTTGTTTTGTGGGGATTGGA
Sorghum_bicolor      NNNNNNNNNNNNNNNNNNNN NNNNNNNNNNNNNNNNNNNN NNNNNNNNNNNNNNNNNNNN NNNNNNNNNNNNNNNNNNNN NNNNNNNNNNNNNNNNNNNN
Taraxacum_officinale CCCTGAACCCTGTATTGACC GCATA---GCCGACACTGTC GGAAAGTATGAAGCACTTGC TTGGTTATGCGGTGGATTGA GTTTCTTTGCAACTCTTGGG
Triticum_aestivum    CCCTGAGCCCTGCGTCGACC GCCTG---GCGCCGCACATC GGCAAGTACGAGGCTCTGGC GTGGCTGTGTGGAGGTCTGA GCTTCTTCGCCGCTCTCGGC
Vitis_vinifera       CCCCGAACCCTGTATAGATC GCATT---GCTGAAACTGTG GGAAAGTATGAAGCATTAGC TTGGATGTGTGGAGGTTTGA GCTTTTTTGCGTCCCTTGGA
Welwitschia_mirabilis TCCGGAACCTGTTTTGGATA GAATAGCAGCGCCTGTGGTC GGAAAGTACGAGGCGCTAGC CTGGTGCCTGGGGGGCTTAG GCTTTTTTGGTTTCGTCGCA
Zea_mays             CCCGGAACCCTGCATCGACC GCCTT---GCCCCGCACATC GGCAAGTACGAGGCGTTGGC GTGGCTGTGCGGAGGGCTAG GGTTCTTCGCTGCCCTCGGT
Zingiber_officinale  CCCGGAGCCCTGCGTAGATC GGATC---GCCCCCCACATC GGGAAGTATGAAGCATTGGC ATGGTTATGCGGCGGGTTGA GTTTCTTCGTGTCGCTAGGT

Acorus_americanus    TTG---CTCGCCGTGTGGAA TGATAAGGCGTCGAAGATAC CCTATACACCAAAAGTCTTT CCATATGACAACCTGCGCGT GGAGCTCGGCCGTGAACCA-
Amborella_trichopoda NNNNNNNNNNNNNNNNNNNN NNNNNNNNNNNNNNNNNNNN NNNNNNNNNNNNNNNNNNNN NNNNNNNNNNNNNNNNNNNN NNNNNNNNNNNNNNNNNNNN
Antirrhinum_majus    CTC---TTAGCTGTATGGAA TGACAAGGCTTCCACAATAC CCTTTGCACCAAAGGTCTAT CCTTACGACAACTTAAGAGT CGAGCTTGGTGGAGAACCT-
Aquilegia_formosa_x_Aquilegia_pubescens NNNNNNNNNNNNNNNNNNNN NNNNNNNNNNNNNNNNNNNN NNNNNNNNNNNNNNNNNNNN NNNNNNNNNNNNNNNNNNNN NNNNNNNNNNNNNNNNNNNN
Arabidopsis_thaliana CTG---CTCGCTGTTTTGAA CGACAAAGCTTCTAAGGTTC CATTTACACCGAGAGTGTAT CCATATGACAACCTGAGAGT TGAGCTTGGAGGAGAGCCA-
Artemisia_annua      TTG---ATGGCTACTTTGAA CGACAAAGCTTCTAAGATAC CATTTGTGCCAAAGGTATAT CCATACGACAACCTCCGAGT GGAGCTTGGTGGAGAGCCC-
Beta_vulgaris        ATTAGCCGCTGTTTGGAATN NGATAAGGCCTCGAAATACC CCTTTGCACCAAAGGTTTAT CCATATGACAATTTAAGGGT AGAGCTCGGAGGAGAACCC-
Betula_platyphylla   NNNNNNNNNNNNNNNNNNNN NNNNNNNNNNNNNNNNNNNN NNNNNNNNNNNNNNNNNNNN NNNNNNNNNNNNNNNNNNNN NNNNNNNNNNNNNNNNNNNN
Brachypodium_distachyon CTG---GCTGCCGTTGCGAA CGACAAGGCCTCCAAGATAC CATTTACTCCAAAAATCTAC CCTTACGACAATTTGAGAGT GGAACTTGGTGATAGACAA-
Brassica_napus       ATG---CTCGCTGTTTTGAA CGATAAAGCTTCAAAAGTTC CTTTTACACCGCGAGTGTAT CCGTATGATAACCTGAGAGT GGAGCTTGGAGGAGAGCCA-
Brassica_oleracea    TTA---CTCGCTGTTGTGAA CGACAAAGCTTCAAAGGTTC CTTTTACACCACGAGTGTAT CCGTATGACAACCTGAGAGT GGAGCTTGGAGGAGAGCCA-
Brassica_rapa        ATG---CTCGCTGTTTTGAA CGATAAAGCTTCAAAAGTTC CTTTTACACCGCGAGTGTAT CCGTATGATAACCTGACAGT GGAGCTTGGAGGAGAGCCA-
Bruguiera_gymnorrhiza CTG---TTAGCTATGTGGAA TGATAAAGCATCTAAAGTTC CATTTACACCAAAAGTTTAT CCATACGACAACCTGCAGGT GGAACTTGGTGGAGAACAT-
Cajanus_cultivar     TTA---TTGGCTGTGTGGAA TGACAAAGCCTCCAAGATAC CGTTTGGCACCCAAAGTATA TCCATA-------------- --------------------
Camellia_sinensis    CTA---CTGGCTGTTTGGAA TGACAAGGCCTCCAAGAATC CATTTGCCCCAAAGGTCTAT CCTTACGACAACCTACGAGT TGAGCTTGGTGGAGAACCA-
Capsicum_annuum      TTG---TTAGCTGTTTGGAA TGACAAGGCCTCCAAAATCC CATTTACACCAAAGGTCTAT CCATACGACAACTTAAGAGT GGAGCTTGGTGGAGAACCT-
Citrus_clementina    GCT---TTGGCTGTGTGGAA TGATAAGGCCTCAAAGATTC CTTTTNNNNNNNNNNNNNNN NNNNNNNNNNNNNNNNNNNN NNNNNNNNNNNNNNNNNNN-
Citrus_sinensis      GCT---TTGGCTGTGTGGAA TGATAAGGCCTCAAAGATTC CTTTTACACCAAAAGTTTAT CCCTACGACAACTTGCGGGT GGAGCTTGGCGGAGAACCA-
Coffea_canephora     CTG---TTAGCTGTTTGGAA TGACAAAGCTTCAAAAATCC CATATACGCCAAAGGTCTAT CCATATGACAATCTCAGAGC GGAGCTTGGTGAAGAACCC-
Cucumis_sativus      TTT---TTGGCTGTGTGGAA CGATAAAGCGTCTAAGATTC CATTTGCGCCAAAAGTGTAT CCATATGACAACCTAAGAGT GGAGCTTGGTGGAGATCCA-
Elaeocarpus_photiniifolius CTT---TTAGCTGTGTGGAA TGATAAAGCCTCCACCATTC CATTTACACCTAAAGTCTAT CCATATGACAACTTGCGCGT GGAGCTCGGTGGAGAACCAt
Eschscholzia_californica NNNNNNNNNNNNNNNNNNNN NNNNNNNNNNNNNNNNNNNN NNNNNNNNNNNNNNNNNNNN NNNNNNNNNNNNNNNNNNNN NNNNNNNNNNNNNNNNNNNN
Euphorbia_esula      CTA---TTGGCTGTGTGGAA TGACAAAGCTTCAAAGTATC CATTTACACCAAAAGTGTTC CCATATGACAACCTGAGGGT GGAGCTTGGTGGAGAACCA-
Euphorbia_tirucalli  CTG---TTAACTGTGTGGAA TGACAAAGCTTCTAAGATAC CATTTACACCAAAAGTGTAT CCGTATGACAACCTGAGGGT GGAGCTTGGTGGAGAACCA-
Fagopyrum_tataricum  CTG---CTGGCTGTGTGGAA TGACAAGGCTTCTAAGATAC CATTTACTCCAAAGGTTTAT CCATATGACAACTTGAGAGT GGAGCTCGGAGGAGAACCAt
Festuca_arundinacea  NNNNNNNNNNNNNNNNNNNN NNNNNNNNNNNNNNNNNNNN NNNNNNNNNNNNNNNNNNNN NNNNNNNNNNNNNNNNNNNN NNNNNNNNNNNNNNNNNNNN
Gerbera_hybrid       TTG---ATGGCTGTATGGAA TGATAAAGCTTCTACGATTC CATATACGCCAAAGGTATTC CCGTATGACAACCTTCGAGT GGAGCTTGGTGGAGAACTG-
Glycine_max          TTG---TTGGCTGTGTGGAA TGACAAAGCCTCCAAGACAC CGTTTGCACCCAAAGTATAT CCATATGACAATCTGCGAGT GGAGCTTGGTGGTGAACCA-
Gossypium_arboreum   TTT---TTGGCTTGGTGGAA TGATAAGGCCTCCAAGATTC CATTCGCACCAAAAGTATAT CCATATGACAGCCTGCGAGT GGAGCTTGGTGGAGAACCG-
Gossypium_hirsutum   TTT---TTGGCTTGGTGGAA TGATAAGGCCTCCAAGATTC CATTCGCACCAAAAGTATAT CCATATTACAACCTGCGAGT GGAGCTTGGTGGAGAACCG-
Gossypium_raimondii  TTC---TTAGCTTGGTGGAA TGATAAAGCCTCTAAGATTC CATTTGCACCTAAAGTATAT CCATATGACAACCTGCGAGT GGAGCTTGGTGGAGAACCA-
Helianthus_annuum    TTG---ATGGCTACTCTGAA TGACAAAGCTTCTAAGATAC CATATACGCCCAAGGTATTT CCATACGACAACCTTCGAGT GGAGCTTGGTGGAGAACCC-
Helianthus_argophyllus TTG---ATGGCCACTCTGAA TGACAAAGCTTCTAAGATAC CATATACGCCCAAGGTATTT CCATACGACAACCTTCGAGT GGAGCTTGGTGGAGAACCC-
Helianthus_exilis    TTG---ATGGCTACTCTGAA TGACAAAGCTTCTAAGATAC CATATACGCCCAAGGTATTT CCATACGACAACCTTCGAGT GGAGCTTGGTGGAGAACCC-
Helianthus_paradoxus TTG---ATGGCTACTCTGAA TGACAAAGCTTCTAAGATAC CATATNNNNNNNNNNNNNNN NNNNNNNNNNNNNNNNNNNN NNNNNNNNNNNNNNNNNNN-
Helwingia_japonica   NNNNNNNNNNNNNNNNNNNN NNNNNNNNNNNNNNNNNNNN NNNNNNNNNNNNNNNNNNNN NNNNNNNNNNNNNNNNNNNN NNNNNNNNNNNNNNNNNNNN
Hevea_brasiliensis   CTG---GTAGCCGTGTGGAA TGACAAAGCTTCTAGGATAC CATATACACCAAAGGTATAT CCATATGACAACTTGCGGGT GGAGCTTGGTGGAGAACCC-
Hordeum_vulgare      CTG---GCCGCTGTTGTGAA TGACAAGGCCTCCAAGATGC CATATACACCAAAAGTCTAC CCGTACGACAATTTGAGAGT GGAACTTGGTGACAGATCA-
Ipomoea_batatas      CTG---TTAGCTGTCTGGAA TGACAAAGCTTCCAAAATCC CATATACACCAAAGGTATAC CCATATGACAACCTGAAAGT GGAGCTTGGAGGAGAGCCC-
Ipomoea_nil          CTG---ATGGCTGTCTGGAA TGACAAAGCTTCCAAAATCC CATTTACACCGAAGGTATAC CCATATGACAACCTGAAAGT GGAGCTTGGAGGAGAGCCG-
Jatropha_curcas      CTG---TTAGTTGTGTGGAA TGATAAAGCATCTAAGATAC CATATACGCCAAAAGTGTAT CCGTATGACAATCTGCGGGT GGAGCTAGGTGGAGAACCT-
Lactuca_perennis     TTG---ATGGCTACCTTGAA CGACAAAGCTTCTAAGATAC CATTTACTCCAAAGGTGTTT CCATATGATAACCTTCGAGT GGAGCTTGGTGGAGAACCC-
Lactuca_sativa       TTG---ATGGCTACCTTGAA CGACAAAGCTTCTAAGATAC CATTTACTCCAAAGGTGTTT CCATATGATAATCTTCGAGT GGAGCTTGGTGGAGAACCC-
Lactuca_serriola     TTG---ATGGCTACCTTGAA CGACAAAGCTTCTAAGATAC CATTTACTCCAAAGGTGTTT CCATATGATAATCTTCGAGT GGAGCTTGGTGGAGAACCC-
Lactuca_virosa       TTG---ATGGCTACCTTGAA CGACAAAGCTTCTAAGATAC CATTTACTCCAAAGGTGTTT CCATATGATAACCTCCGAGT GGAGCTTGGTGGAGAACCC-
Liriodendron_tulipifera NNNNNNNNNNNNNNNNNNNN NNNNNNNNNNNNNNNNNNNN NNNNNNNNNNNNNNNNNNNN NNNNNNNNNNNNNNNNNNNN NNNNNNNNNNNNNNNNNNNN
Lotus_japonicus      NNNNNNNNNNNNNNNNNNNN NNNNNNNNNNNNNNNNNNNN NNNNNNNNNNNNNNNNNNNN NNNNNNNNNNNNNNNNNNNN NNNNNNNNNNNNNNNNNNNN
Malus_x_domestica    TTG---TTGGCCGTGTGGAA CGACAAGGCGTCCAAGATCC CATTTGCCCCAAAAGTGTAC CCCTACGACAACCTGCGAGT GGAGCTCGGCGGAGAACCG-
Medicago_truncatula  TTA---TTGGCTGTGTGGAA TGATAAAGCTTCCAAGACAC CATTTGCACCCAAAGTTTAT CCATATGACAATCTGCGAGT GGAGCTTGGTGGTGAACCA-
Nicotiana_tabacum    CTG---TTAGCTGTTTGGAA TGACAAAGCCTCCACAATCC CATTTACACCAAAGGTCTAT CCATATGACAACCTAAGAGT GGAGCTTGGTGGAGAACCT-
Nothofagus_nervosa   ATT---TTGGCTGTGTGGAA CGATAAAGCATCTAAGATAC CATTTACACCAAGAGTCTAT CCATATGACAACCTAAGG-- --------------------
Nuphar_advena        CTG---CTAGCTGTCTGGAA TGACAAGGCTTCTAAAGTGC CCTTTACACCAAAGGTTTAT CCATATGACAATCTGCGGGT GGAGCTCGGAGGAGAGCCA-
Oryza_sativa         TTG---GCTGCCACCTTGAA CGACAAGGCCTCCAAGATCC CCTATACTCCAAAAGTCTAC CCATTTGACAATTTGAGAGA GGAACTTGGTGATAGACCA-
Paeonia_suffruticosa CTG---TTGGCTGTATGGAA CGATAAAGCTTCAAAGATAC CATTTACACCAAAAGTCTAT CCATACGATAACCTGCGTGT GGAGCTCGGCGGTGAACCA-
Panax_ginseng        CTG---ATGGCTGTGTGGAA TGATAAGGCCTCTAAAATAC CATTTGCACCAAAGGTGTAC CCATATGATAACCTACGAGT GGAGCTTGGTGGAGAGCCA-
Panicum_virgatum     NNNNNNNNNNNNNNNNNNNN NNNNNNNNNNNNNNNNNNNN NNNNNNNNNNNNNNNNNNNN NNNNNNNNNNNNNNNNNNNN NNNNNNNNNNNNNNNNNNNN
Persea_americana     CTG---ATGGCCGTTTGGAA CGACAAAGCGTCGACAGTGC CTTTTACGCCAAAAGTCTAC CCATATGACAACTTGCGCGT GGAGCTCGGTGGAGAACCA-
Phaseolus_coccineus  TTG---TTGGCTGTGTGGAA TGATAAAGCCTCCAAGATAC CGTTTGCACCCAAAGTATAT CCATATGACAATCTGCGAGT GGAGCTCGGTGGTGAACCG-
Phaseolus_vulgaris   NNNNNNNNNNNNNNNNNNNN NNNNNNNNNNNNNNNNNNNN NNNNNNNNNNNNNNNNNNNN NNNNNNNNNNNNNNNNNNNN NNNNNNNNNNNNNNNNNNNN
Picea_glauca         CTT---CTAGCAGTTTGGAA TGATAAAGCATCCAAAATTC CTTATACTCCTAAAGAATAT CCTTTTGACAATCTACGAGT GGAGCTTGGTGGAGAC----
Picea_sitchensis     CTT---CTAGCAGTTTGGAA TGATAAAGCATCCAAAATTC CTTATACTCCTAAAGAATAT CCTTTTGACAATCTACGAGT GGAGCTTGGTGGAGAC----
Pinus_pinaster       CTT---CTAGCAGTTTGGAA TGATAAAGCATCTAAAATAC CTTATACTCCTAAAGAATAT CCTTTCAACAATCTACATGT GGAGCTTGGCGGGGAC----
Pinus_taeda          CTT---CTAGCAGTTTGGAA TGATAAAGCATCCAAAATAC CTTATACTCCTAAAGAATAT CCTTTCAACAATCTACATGT GGAGCTTGGCGGGGAC----
Populus_deltoides    TTG---TTAGTTGTGTGGAA TGATAAAGCTTCTACGATTC CATTTGCACCGAAGGTGTAT CCATATGACAACCTGAAGGT GGAGCTTGGTGGAGAACCG-
Populus_euphratica   TTG---TTAGTTGTGTGGAA TGATAAAGCTTCTACGATTC CATTTACACCGAAGGTGTAT CCATACGACAACCTGAAGGT GGAGCTTGGTGGAGAACCG-
Populus_trichocarpa  TTG---TTAGTTGTGTGGAA TGATAAAGCTTCTACGATTC CATTTGCACCGAAGGTGTAT CCATATGACAACCTGAAGGT GGAGCTTGGTGGAGAACCG-
Prunus_persica       TTG---TTGGCCGTGTGGAA CGACAAGGCGTTTAAGATCC CATTTGCTCCAAAAGTGTAC CCATACGACAATCTTCGAGT GGAGCTTGGTGGAGAACCG-
Ricinus_communis     CTT---TTAGCTGTGTGGAA TGACAAAGCATCTAAGATAC CTTATGTANNNNNNNNNNNN NNNNNNNNNNNNNNNNNNNN NNNNNNNNNNNNNNNNNNN-
Saccharum_officinarum GTG---GCTGCTGCTGTGAA CGACAAGGCCTCCAAGATAC CATATACTTCCAAAGTCTAC CCGTATGANNNNNNNNNNNN NNNNNNNNNNNNNNNNNNN-
Saruma_henryi        NNNNNNNNNNNNNNNNNNNN NNNNNNNNNNNNNNNNNNNN NNNNNNNNNNNNNNNNNNNN NNNNNNNNNNNNNNNNNNNN NNNNNNNNNNNNNNNNNNNN
Schima_mertensiana   NNNNNNNNNNNNNNNNNNNN NNNNNNNNNNNNNNNNNNNN NNNNNNNNNNNNNNNNNNNN NNNNNNNNNNNNNNNNNNNN NNNNNNNNNNNNNNNNNNNN
Sesamum_indicum      TTC---TTGGCTGTCTGGAA TGACAAGGCGTCAAAGATCC CATTCACACCCAAGGTCTAT CCTTATGACAACTTACGAGT TGAGCTTGGTGGAGAGCCC-
Solanum_chacoense    CTG---TTAGCTGTTTGGAA TGATAAAGCCTCCAAAATTC CATTTACACCAAAGGTCTAT CCATATGACAACTTAAGAGT GGAGCTCGGAGGAGAACCT-
Solanum_habrochaites NNNNNNNNNNNNNNNNNNNN NNNNNNNNNNNNNNNNNNNN NNNNNNNNNNNNNNNNNNNN NNNNNNNNNNNNNNNNNNNN NNNNNNNNNNNNNNNNNNNN
Solanum_lycopersicon CTG---TTAGCTGTTTGGAA TGATAAAGCCTCCAAAATCC CATTTACACCAAAGGTCTAT CCATATGACAACTTAAGAGT GGAGCTCGGAGGAGAACCT-
Solanum_tuberosum    CTG---TTAGCTGTTTGGAA TGATAAAGCCTCCAAAATTC CATTTACACCAAAGGTCTAT CCATATGACAACTTAAGAGT GGAGCTCGGAGGAGAACCT-
Sorghum_bicolor      NNNNNNNNNNNNNNNNNNNN NNNNNNNNNNNNNNNNNNNN NNNNNNNNNNNNNNNNNNNN NNNNNNNNNNNNNNNNNNNN NNNNNNNNNNNNNNNNNNNN
Taraxacum_officinale TTA---ATGGCTACCTTGAA TGACAAAGCTTCCAAGATAC CATTTACGCCAAAGGTATTT CCTTATGATAACCTGCGAGT GGAGCTTGGTGGAGAAGAA-
Triticum_aestivum    CTG---GCCGCCGTTGTGAA TGACAAGGCCTCCAAGATGC CATATACACCAAAAGTCTAC CCGTTCGACAATTTGAGAGC GGAACTTGGTGATAGATCA-
Vitis_vinifera       CTG---TTGGCCGTGTGGAA TGATAAAGCCTCTAAGATAC CGTTTACACCTAGGGTCTAT CCATATGACAACCTGCGAGT GGAGCTTGGTGGAGAACCT-
Welwitschia_mirabilis CTT---CTCGCCGTTTGGAA CGATAAACCCTCCAAAGTCC CATGGACTCCAAAGGAATTT CCTTTTGACAATCTACGAGT TGAGCTTGGTGGTGAT----
Zea_mays             ATG---GCTGCTGTTGTGAA CGACAAGGCCTCCAATATAC CATATACTCCCAAAGTCTAC CCGTACGACAACTTGAGAGC TGAGCTTGGTGATAGACCA-
Zingiber_officinale  TTG---CTGGCTGTTTGGAA TGACAAGGCGTCCACGATCC CCTTCGCACCCAAAGTTTAT CCATATGATAATCTTCGCAA GGAGCTTGGTGGAGAGCCA-

Acorus_americanus    -------------------- -------------------- -------------------- -----NNNNNNNNNNNNNNN NNNNNNNNNNNNNNNAAAGC
Amborella_trichopoda NN------------------ -------------------- -------------------- --------------NNNNNN NNNNNNNNNNNNNNNNNNNN
Antirrhinum_majus    -------------------- -------------------- -------------------- -----GAGATAGAGAAATTG AGCGTAGAACAGCTAAAGGG
Aquilegia_formosa_x_Aquilegia_pubescens NN------------------ -------------------- -------------------- --------------NNNNNN NNNNNNNNNNNNNNNNNNNN
Arabidopsis_thaliana -------------------- -------------------- -------------------- -----GAGATGGAGAAGATG GGAATCGATCAGCTAAAAGC
Artemisia_annua      -------------------- -------------------- -------------------- -------------------- --------------------
Beta_vulgaris        -------------------- -------------------- -------------------- --------------NNNNNN NNNNNNNNNNNNNNNNNNNN
Betula_platyphylla   NN------------------ -------------------- -------------------- -------------------- --------------------
Brachypodium_distachyon -------------------- -------------------- -------------------- -----GAAGTCGATAAGCTG AGCGTGGAGCAGCTGAAGGC
Brassica_napus       -------------------- -------------------- -------------------- -----GAACTAGAGAAAATG GGAATCGATCAGCTAAAAGC
Brassica_oleracea    -------------------- -------------------- -------------------- --------------NNNNNN NNNNNNNNNNNNNNNNNNNN
Brassica_rapa        -------------------- -------------------- -------------------- -----GAACTAGAGAAAATG GGAATCGATCAGCTAAAAGC
Bruguiera_gymnorrhiza -------------------- -------------------- -------------------- -----GAGATGGAGAAGATG GGCGTAGAGCAACTGAAAGC
Cajanus_cultivar     -------------------- ---------------ATGGG TTCTTCGTGGAAGAGTGGTT CGATGGGATTGGAGAGGATG AGCGTGGAGCAGCTGAAGGC
Camellia_sinensis    -----------------ATG GCGTCTAGAGGAGGAGGAAG CGGAGGAGCAATGATGAGAG CGGCGGAGATAGATAAGATG AGCGTGGAACAGCTAAAGGC
Capsicum_annuum      -------------------- -------------------- -------ATGGGATCAAGAA CACTTGAAATAGAGAAGATG AGTGTAGAACAACTAAAAGC
Citrus_clementina    -------------------- -------------------- -------------------- --------------NNNNNN NNNNNNNNNNNNNNNNNNNN
Citrus_sinensis      -------------------- -------------------- -------------------- -----GGAATGGAGAAGATG AGCGTAGAGCAACTAAAAGC
Coffea_canephora     -------------------- -------------------- -------------------- -----GAGTTAGATAAGTTA AGCATGGAGCAGTTAAGAGC
Cucumis_sativus      -------------------- -------------------- -------------------- -----GAGTTGGAGAAGATG AGTGTGGAGCAACTCAGAGC
Elaeocarpus_photiniifolius ag------------------ -------------------- -------------------- -------------------- --------------------
Eschscholzia_californica NN------------------ -------------------- -------------------- --------------NNNNNN NNNNNNNNNNNNNNNNNNNN
Euphorbia_esula      -------------------- -------------------- -------------------- --------------NNNNNN NNNNNNNNNNNNNNNNNNNN
Euphorbia_tirucalli  -------------------- -------------------- -------------------- -----NNNNNNNNNNNNNCG CTTAGACCAACTTNNNAAGC
Fagopyrum_tataricum  aa------------------ ---------------ATGGC GGCGACAGCAGGAGGGCTTA GAGCGGAGATGGAGAAGATG AGTGTGGAGCAAGTGAAAGC
Festuca_arundinacea  NN------------------ -------------------- -------------------- -----GAAGTCGATAAGCTG AGCGTGGAGCAGCTGAAGGC
Gerbera_hybrid       -------------------- -------------------- -------------------- -----GAGATGGAGAAGATG AGCGTAGAACAGCTCAAAGC
Glycine_max          -------------------- -------------------- -------------------- -----GGTCTGGAGAGGATG AGCGTGGAGCAGCTGAAGGC
Gossypium_arboreum   -------------------- -------------------- -------------------- -----GATATGGAGAAGATG AGCTTAGATCAGCTCAAAGC
Gossypium_hirsutum   -------------------- -------------------- -------------------- -----GATATGGAGAAGATG AGCTTAGATCAGCTCAAAGC
Gossypium_raimondii  -------------------- -------------------- -------------------- -----GATATGGAGAAGATG AGCTTAGATCAGCTCAAAGC
Helianthus_annuum    -------------------- -------------------- -------------------- -----NNNNNNNNNNNNNNN NNNNNNNNNNNNNNNNNNNN
Helianthus_argophyllus -------------------- -------------------- -------------------- -----GAACTGGAGAAGATG AGCGTGGAGCAGCTAAAAGC
Helianthus_exilis    -------------------- -------------------- -------------------- -----GAACTGGAGAAAATG AGCGTGGAACAGCTAAAAGC
Helianthus_paradoxus -------------------- -------------------- -------------------- --------------NNNNNN NNNNNNNNNNNNNNNNNNNN
Helwingia_japonica   NN------------------ -------------------- -------------------- -----NNNNNNNNNNNNNNN NNNNNNNNNNNNNNNNNNNN
Hevea_brasiliensis   -------------------- -------------------- -------------------- -------------------- --------------------
Hordeum_vulgare      -------------------- -------------------- -------------------- -----GACGTGGATAAGCTG AGCGTGGAGCAGCTCAAGGC
Ipomoea_batatas      -------------------- -------------------- ----------GCGGCAGCGG CAGCTGAGTTAGAGAAATTG AGCGTGGAGCAACTGAAAGC
Ipomoea_nil          -------------------- -------------------- -------------------- --------------NNNNNN NNNNNNNNNNNNNNNNNNNN
Jatropha_curcas      -----------ATGGCGTCG TCGAAAGGTGGTGGAGGAGG GAGTAGCCCGATGATTAGAG TAGCGGAGATGGAAAGAATG AGTATAGAGCAACTCAAAGC
Lactuca_perennis     -------------------- -------------------- -------------------- -----GAGATGGAGAAGATG AGCATCGAACAGCTAAAAGC
Lactuca_sativa       -------------------- -------------------- -------------------- -----GAGTTGGAGAAGATG AGCGTCGAACAGCTGAAAGC
Lactuca_serriola     -----------ATGGCGTCG AGAGGAGGAGGAGGAGGAGG AGGAGCAGTCGGAGGGAGAA TACCGGAGTTGGAGAAGATG AGCGTCGAACAGCTGAAAGC
Lactuca_virosa       -------------------- -------------------- -------------------- -----GAGTTGGAGAAGATG AGCGTCGAACAGCTGAAAGC
Liriodendron_tulipifera NN------------------ -------------------- -------------------- -----GAGATGGAGAAGATG AGCCTCGATCAGCTCAAAAC
Lotus_japonicus      NN------------------ -------------------- -------------------- -----GGTTTGGAGAGGATG AGCGTGGAACAGTTGAAGGC
Malus_x_domestica    -------------------- -------------------- -------------------- -----GAGATGGAGAAGCTG AGCCCTGAGCAGTTGAAGGC
Medicago_truncatula  -------------------- -------------------- -------------------- -----ACTCTAGAGAGGATG AGCGTTGAACAGTTGAAAGC
Nicotiana_tabacum    -------------------- -------------------- -------------------- -----GAAATAGAGAAGATG AGCGTAGAGCAACTAAAGGC
Nothofagus_nervosa   -------------------- -------------------- -------------------- --TCGGAGTTGGAGAAGATG AGCTTGGATCAGCTGAAAGC
Nuphar_advena        -------------------- -------------------- -------------------- --------------NNNNNN NNNNNNNNNNNNNNNNNNNN
Oryza_sativa         -------------------- -------------------- -------------------- -----GAGGTGGAGAAGCTG AGCGTGGAGCAGCTGAAGGC
Paeonia_suffruticosa --------------GAGAGT TTTAATATTTTGGCAATGGC GTCAAGAGGAGGCGGAGTAG TGCAAGAGATGGAGAAGTTG AGCCTTGAGCAGCTCAAGGC
Panax_ginseng        -------------------- ------------ATGGCGGC TTCAAAAGGGAGGATGATGA TACCGGAGATGGAGAATATG AACGTGGAACAGCTAAAAGC
Panicum_virgatum     NN------------------ -------------------- -------------------- -----GAACTGGACAAGCTC AGCGTGGAGCAGCTCAAGGG
Persea_americana     -------------------- -------------------- -------------------- -----GACATGGAGAAGATG AGCGTCGATCAGCTCAAATC
Phaseolus_coccineus  -------------------- -------------------- -------------------- -----GGTTTGGAGAGGATG AGCGTGGAGCAGTTGAAGGC
Phaseolus_vulgaris   NN------------------ -------------------- -------------------- --------------NNNNNN NNNNNNNNNNNNNNNNNNNN
Picea_glauca         -------------------- -------------------- -------------------- --------------NNNNNN NNNNNNNNNNNNNNNNNNNN
Picea_sitchensis     -------------------- -------------------- -------------------- -----GAATTGAACAAGCTG ACTGTGGAGCAGGTGAGGCA
Pinus_pinaster       -------------------- -------------------- -------------------- --------------NNNNNN NNNNNNNNNNNNNNNNNNNN
Pinus_taeda          -------------------- -------------------- -------------------- -----GAATTGAACAAGCTG ACGGTGGAGCAGGTGAGGCA
Populus_deltoides    -------------------- -------------------- -------------------- -----GATATGGAGAAAATG AGTATAGAACAACTAAAAGC
Populus_euphratica   -------------------- -------------------- -------------------- -----GAGATGGAGAAAATG AGTATAGAACAACTAAAAGC
Populus_trichocarpa  -------------------- -------------------- -------------------- -----GATATGGAGAAAATG AGTATAGAACAACTAAAAGC
Prunus_persica       -------------------- -------------------- -------------------- -----NNNNNNNNNNNNNNN NNNNNNNNNNNNNNNNNNNN
Ricinus_communis     -------------------- -------------------- -------------------- -----GAAATGGAGAAGATG AGTGTAGAGCAACTAAAAGC
Saccharum_officinarum -------------------- -------------------- -------------------- -----GAGCTGGACAAGCTG AGCGTGGAGCAGCTCAAGGG
Saruma_henryi        NN------------------ -------------------- -------------------- --------------NNNNNN NNNNNNNNNNNNNNNNNNNN
Schima_mertensiana   NN------------------ ------GGCGTCGGAGAGGG AAGCGGAGGAGTGGTGAGGG CGGCGGAGATAGAGAAGATG AGTGTGGAACAGCTTAAGGC
Sesamum_indicum      --AGAGGTTTGAGAGAAGAG GGAGTGAAGAGAGAAGCAGA GGAAGCGGCGTCGTCGTCTC GAATGGAGATTGAGAAGCTG AGCTTGGAGCAGCTGAGAGG
Solanum_chacoense    -------------------- -------------------- -------------------- -----GAAATAGANAANATG AGTGTGGAGCAACTAAAAGC
Solanum_habrochaites NN------------------ -------------------- -------------------- --------------NNNNNN NNNNNNNNNNNNNNNNNNNN
Solanum_lycopersicon -------------------- -------------------- -------------------- -----GAAATAGAGAAGATG AGTGTGGAGCAACTTAAAGC
Solanum_tuberosum    -------------------- -------------------- -------------------- -----GAAATAGAGAAGATG AGTGTGGAGCAACTAAAAGC
Sorghum_bicolor      NN------------------ -------------------- -------------------- -----GAGCTGGACAAGCTG AGCGTGGAGCAGCTCAAGGG
Taraxacum_officinale -------------------- -------------------- -------------------- -----GAGCTGGAGCAGTTG ACCGTGGAACAGCTCAAATC
Triticum_aestivum    -------------------- -------------------- -------------------- -----GACGTGGATAAGCTG AGCGTGGAGCAGCTCAAGGC
Vitis_vinifera       -------------------- -------------------- -------------------- -----GAGATGGAGAAGATG AGCATAGAGCACCTCAAGGC
Welwitschia_mirabilis -------------------- -------------------- -------------------- --------------NNNNNN NNNNNNNNNNNNNNNNNNNN
Zea_mays             -------------------- -------------------- -------------------- -----GAGCTGGACAAGCTG AGCGTGGAGCAGCTCAAGGG
Zingiber_officinale  -------------------- -------------------- -------------------- --------------NNNNNN NNNNNNNNNNNNNNNNNNNN

Acorus_americanus    ACTGAAGGAACAGTCGGAGA TGGAGGTTAACGTCCTCCAG GACAGCCTCTCCAAGATCAA GACCGCCGTCACCCGCCTCG AC---ATCGCCTCCAATGCC
Amborella_trichopoda NNNNNNNNNNNNNNNNNNNN NNNNNNNNNNNNNNNNNNNN NNNNNNNNNNNNNNNNNNNN NNNNNNNNNNNNNNNNNNNN NNNNNNNNNNNNNNNNNNNN
Antirrhinum_majus    ATTGAAAGAGCAAGCCGACC TGGAAGTGAATTTGTTCGGA GATAGCCTCAACAACATCCG CACCGCCACTGCACGACTTG AC---CTCGCATCCACCGCC
Aquilegia_formosa_x_Aquilegia_pubescens NNNNNNNNNNNNNNNNNNNN NNNNNNNNNNNNNNNNNNNN NNNNNNNNNNNNNNNNNNNN NNNNNNNNNNNNNNNNNNNN NNNNNNNNNNNNNNNNNNNN
Arabidopsis_thaliana TTTGAAGGAGCAAGCAGATC TGGAAGTGAATCTTCTTCAA GATAGTCTCAACAACATCCG TACAGCTACCGTTCGTCTCG AT---GCCGCCGCCGCAGCT
Artemisia_annua      -------------------A TGGAAGTTAATCTTCTTCAA GACAGTCTTACTAATATCCG TACTGCTACTACTCGTCTTG AT---CTTGCTTCTACCGCC
Beta_vulgaris        NNNNNNNNNNNNNNNNNNNN NNNNNNNNNNNNNNNNNNNN NNNNNNNNNNNNNNNNNNNN NNNNNNNNNNNNNNNNNNNN NNNNNNNNNNNNNNNNNNNN
Betula_platyphylla   -------------------- -------------------- -------------------- -------------------- --------------TCCGCC
Brachypodium_distachyon GCTCAAGGAGCAGACGGATC TGGAGGTCAATCTCCTCCAG GACAGCCTCACCAAGATCCG CACCGCCACCACCCGCCTCG AG---AACGCCACCGCCTCC
Brassica_napus       GCTGAAGGAGCAAGCGGATC TGGAAGTGAACCTCCTGCAA GACAGCCTCAACAACATCCG CACAGCCAACGCACGCCTCG AA---TCCGCCGCGGGAGCT
Brassica_oleracea    NNNNNNNNNNNNNNNNNNNN NNNNNNNNNNNNNNNNNNNN NNNNNNNNNNNNNNNNNNNN NNNNNNNNNNNNNNNNNNNN NNNNNNNNNNNNNNNNNNNN
Brassica_rapa        GCTGAAGGAGCAAGCGGATC TGGAAGTGAACCTCCTGCAA GACAGCCTCAACAACATCCG CACAGCCAACGCACGCCTCG AA---TCCGCCGCGGGAGCT
Bruguiera_gymnorrhiza CCTAAAAGAGCAGGCGGATC TCGAAGTCAATCTGTTGCAA GACAGTCTCAACAACATTCG CACTGCCACCGCCCGCCTCG AG---ATCGCCTCCACCGCC
Cajanus_cultivar     GGTGAAAGAGCAAGCCGATC TGGAAGTGAATCTCCTCCAA GACAGTCTCAACAACATCCG CACCGCCACCACGCGCCTCG AG---ATCGCTTCCTCCGCC
Camellia_sinensis    ACTGAAAGAGCAAGCCGATC TGGAAGTCAATCTCCTCCAA GACAGCCTCAACAACATCCG CACCGCCACCGCTCGCCTCG AC---ATCGCCTCCACCTCC
Capsicum_annuum      ATTGAAAGAACAAGCCGATC TTGAAGTTAATCTCCTTCAA GATAGTCTAAATAATATACG TACTGCAACTACTCGTCTTG AA---ATTGCCTCTAATGCC
Citrus_clementina    NNNNNNNNNNNNNNNNNNNN NNNNNNNNNNNNNNNNNNNN NNNNNNNNNNNNNNNNNNNN NNNNNNNNNNNNNNNNNNNN NNNNNNNNNNNNNNNNNNNN
Citrus_sinensis      AATAAAAGAACAGACGGATC TAGAAGTCAATCTCTTACAA GACAGTCTCAACAACATCCG TACCGCCACCTCTCGCCTCG AG---TCGGCTTCCACTGCT
Coffea_canephora     CGTAAAAGAACAGGCCGATC TCGAAGTCAATCTTCTCCAA GACAGCCTTAGCAACATCCG CACTGCCACTGCTCGTCTCG AC---ATCGCCTCAAATGCT
Cucumis_sativus      CTTCAAGGAACAGACTGATA TGGAAGTCAATCTCCTTCAT GACAGCCTTAACAACATTCG CACAGCCACTTCTCGCCTCG AC---ATTGCTTCTGCTGCA
Elaeocarpus_photiniifolius -------------------- -------------------- -------------------- ----------------CTCC CT---CCACCGACCTCC---
Eschscholzia_californica NNNNNNNNNNNNNNNNNNNN NNNNNNNNNNNNNNNNNNNN NNNNNNNNNNNNNNNNNNNN NNNNNNNNNNNNNNNNNNNN NNNNNNNNNNNNNNNNNNNN
Euphorbia_esula      NNNNNNNNNNNNNNNNNNNN NNNNNNNNNNNNNNNNNNNN NNNNNNNNNNNNNNNNNNNN NNNNNNNNNNNNNNNNNNNN NNNNNNNNNNNNNNNNNNNN
Euphorbia_tirucalli  CTTCAAAGAGCAATCTGATC TCGAAGTTAATTTGTTACAA GATAGTCTCAATAACATTCG CACTGCTACCACCCGTCTCG AA---CTTGCTTCCTCCGCC
Fagopyrum_tataricum  AGTGAAGGAACAAGCAGACA TGGAGGTCAACCTCCTCCAA GACAGCCTCAACAACATCCG AACCGCCACATCCCGCCTTG AA---TCCGCCTCCATCGCG
Festuca_arundinacea  GCTCAAGGAGCAGACCGATC TGGAGGTCAATCTCCTCCAG GACAGCCTCACCAAGATCCG CACCGCCGCCACCCGCCTCG AG---AACGCCACCGCCGCC
Gerbera_hybrid       AATCAAAGAACAAACGGATC TAGAAGTTAATCTTCTTCAA GACAGCCTCAATAACATCCG TACGGCCACTACGCGTCTTG AT---CTCGCTTCTACAGCC
Glycine_max          GGTGAAAGAGCAAGCCGATC TGGAAGTTAATCTTCTCCAA GACAGCCTCTCCAACATTCG CACCGCCACCACCCGCCTCG AG---ATCGCCTCCTCCGCC
Gossypium_arboreum   AGTCAAAGAACAAGCAGATA TTGAAGTCAATCTCTTACAA GACAGTCTTAATAACATCCG CACCGCCACTGGCCGCCTCG AG---AACGCCTCCGCCGCT
Gossypium_hirsutum   AGTCAAAGAACAAGCAGATA TTGAAGTCAATCTCTTACAA GACAGTCTTAATAACATCCG CGCCGCCACCGGCCGCCTCG AG---AACGCCTCCGCCGCT
Gossypium_raimondii  AGTCAAAGAACAAGCAGATA TTGAAGTCAATCTCTTACAA GACAGTCTTAATAACATCCG CGCCGCCACCGGCCGCCTCG AG---AACGCCTCCGCCGCT
Helianthus_annuum    NNNNNNNNNNNNNNNNNNNN NNNNNNNNNNNNNNNNNNNN NNNNNNNNNNNNNNNNNNNN NNNNNNNNNNNNNNNNNNNN NN---NNNNNNNNNNNNNNN
Helianthus_argophyllus AATCAAAGAACAAAGCGATC AAGAAGTCAATCTTCTTCAA GACAGCCTCAACAACATCCG TACCGCCACTACTCGTCTCG AT---CTCGCTTCTACAGCT
Helianthus_exilis    AATCAAAGAACAAAGCGATC AAGAAGTCAATCTTCTTCAA GACAGCCTCAACAACATCCG TACCGCCACTACTCGTCTCG AT---CTCGCTTCTACAGCT
Helianthus_paradoxus NNNNNNNNNNNNNNNNNNNN NNNNNNNNNNNNNNNNNNNN NNNNNNNNNNNNNNNNNNNN NNNNNNNNNNNNNNNNNNNN NNNNNNNNNNNNNNNNNNNN
Helwingia_japonica   NNNNNNNNNNNNNNNNNNNN NNNNNNNNNNNNNNNNNNNN NNNNNNNNNNNNNNNNNNNN NNNNNNNNNNNNNNNNNNNN NN---NNNGCTTCCATTGCC
Hevea_brasiliensis   -------------------- -------------------- -------------------- -------------------- --------------------
Hordeum_vulgare      GCTCAAGGAGCAGACCGATC TGGAGGTCAATCTCCTCCAG GACAGCCTATCCAAGATCCG CACCGCCGCCACTCGCCTCG AG---AACGCCACGGCCGCC
Ipomoea_batatas      TGTGAAAGAGCAGACCGATC TCGAAGTCAACCTCCTCCGA GACAGCCTCAACAACATCAA AACCGCCACCGCTCGCCTCG GC---GTCGCCTCCACTGCC
Ipomoea_nil          NNNNNNNNNNNNNNNNNNNN NNNNNNNNNNNNNNNNNNNN NNNNNNNNNNNNNNNNNNNN NNNNNNNNNNNNNNNNNNNN NNNNNNNNNNNNNNNNNNNN
Jatropha_curcas      ATTCAAAGAGCAGACAGATC TTGAAGTCAATTTGTTGCAA GACAGTCTCAACAATATTCG CACTGCCACTGGCCGCCTCG AG---AATGCTTCTTCTGCT
Lactuca_perennis     AATCAAAGAACAAACCGATC TAGAAGTCAATCTTCTTCAA GACAGCCTCACTAACATCCG CACCGCCACTACTCGTCTCG AT---CTCGCTTCCACAGCT
Lactuca_sativa       AATCAAAGAACAGACCGATC TAGAAGTCAATCTTCTTCAA GACAGCCTCACTAACATCCG AACCGCCACTACTCGTCTCG AT---CTCGCTTCCATAGCT
Lactuca_serriola     AATCAAAGAACAGACCGATC TAGAAGTCAATCTTCTTCAA GACAGCCTCACTAACATCCG AACCGCCACTACTCGTCTCG AT---CTCGCTTCCATAGCT
Lactuca_virosa       AATCAAAGAACAGACCGATC TAGAAGTCAATCTTCTTCAA GACAGCCTCACTAACATCCG TACCGCCACTACTCGTCTCG AT---CTCGCTTCCATAGCT
Liriodendron_tulipifera CCTAAAAGAGCAATCCGATC TGGAAGTGAATCTGCTCCAA GACAGCTTGAACAAGATCCG AACCGCCGCTACTCGTCTCG AG---ATCGCATCCAACGCT
Lotus_japonicus      GGTGAAGGAACAAGCGGATC TGGAGGTTAACCTTCTCCAA GACAGTCTCTCCAACATTCG CACCGCCACCACTCGTCTCG AG---ATCGCTTCTTCCGCT
Malus_x_domestica    TGTCAAAGAACAAACCGATA TGGAAGTCAATCTTCTCCAG GAGTCCCTCAACAACATCCG CACTGCCACCGCCCGCCTCG AG---GTCGCCTCCTCCGCC
Medicago_truncatula  AGTTAAGGAACAAGCAGATA TGGAAGTTAACCTTCTTCAA GACAGTCTCAACAATATCGG CACCGCAACCACTCGTCTTG AA---CTCGCTACCACCGCT
Nicotiana_tabacum    ACTGAAGGAACAAGCCGATC TAGAAGTGAACCTACTTCAA GACAGCCTCAACAACATCCG CACTGCAACTACTCGCCTCG AA---ATCGCCTCTAATGCC
Nothofagus_nervosa   TCTAAAGGAACAAGCCGATC TCGAAGTTAATCTCCTCCAA GACAGCCTCACCAACATTCG CTCCGCCACCGCTCGCCTCG AC---GTCGCCTCCTCCGCC
Nuphar_advena        NNNNNNNNNNNNNNNNNNNN NNNNNNNNNNNNNNNNNNNN NNNNNNNNNNNNNNNNNNNN NNNNNNNNNNNNNNNNNNNN NNNNNNNNNNNNNNNNNNNN
Oryza_sativa         CCTCAAGGAGCAGACGGATC TGGAGGTGAACCTCCTCCAG GACAGCCTCACCAAGATCCG CTCCGCCGCCACCCGCCTCG AG---AACGCCTCCGCCGCG
Paeonia_suffruticosa TGTCAAAGAACAGACCGATC TTGAAGTCAATCTGCTACAA GATAGCCTCACCAATATTCG CACTGCTACTGCTCGTCTCG AA---ATCGCTTCCACTGCC
Panax_ginseng        AGTAAAGGAACAAACCGATC TGGAAGTAAATCTGCTCCAA GACAGCCTCAACAATATCCG CACCGCCACCTCTCGTCTCG AC---ATCGCTTCTAACGCC
Panicum_virgatum     GCTCAAGGAGCAGACGGATC TGGAGGTCAACCTCCTCCAC GACAGCCTCAACAAGATCCG CACAGCCATCACCCGCCTCG AC---AGCGCCTCCGCCGCG
Persea_americana     CCTCAAAGAGCAGTCCGATC TCGAAGTCAATCTCCTCCAA GACAGCTTAAACAACATCCG CACCGCCGCTTCTCGCCTCG AA---ATCGCCTCCAACGCT
Phaseolus_coccineus  GGTGAAGGAACAAACCGATA TGGAAGTGAATCTTCTGCAA GACAGTCTCACCAACATTCG CAACGCCACTACTCGCCTCG AG---ATCGCTTCCTCCGCC
Phaseolus_vulgaris   NNNNNNNNNNNNNNNNNNNN NNNNNNNNNNNNNNNNNNNN NNNNNNNNNNNNNNNNNNNN NNNNNNNNNNNNNNNNNNNN NNNNNNNNNNNNNNNNNNNN
Picea_glauca         NNNNNNNNNNNNNNNNNNNN NNNNNNNNNNNNNNNNNNNN NNNNNNNNNNNNNNNNNNNN NNNNNNNNNNNNNNNNNNNN NNNNNNNNNNNNNNNNNNNN
Picea_sitchensis     GGTGAAGGAACAGGTCGATG GAGAAGTGGGTCTTCTTCAG GACTCTCTCAACCGCATCAG GACTGCTGCTGTTCGCTATG AA---ATGGCTTCCAAGGCT
Pinus_pinaster       NNNNNNNNNNNNNNNNNNNN NNNNNNNNNNNNNNNNNNNN NNNNNNNNNNNNNNNNNNNN NNNNNNNNNNNNNNNNNNNN NNNNNNNNNNNNNNNNNNNN
Pinus_taeda          GGTGAAGGAGCAGGTGGATG GAGAAGTGGGTCTTCTTCAG GACTCCCTCAACCGCATCAG AACTGCTGCTGTTCGCTATG AA---ATGGCTTCCAAGGCT
Populus_deltoides    AGTAAAAGAACAAACAGATC TTGAATTCAATCTCTTACAA GACAGTCTTAACAACATTAA GACAGCCACTGGTCGTCTTG AA---GTCGCCGCCACTTCA
Populus_euphratica   ATTAAAAGAACAAACAGATC TTGAAGTCAATCTCTTACAA GACAGCCTTAACAACATCAA GACAGCCACTGGTCGTCTTG AA---ATCACCGCCACTTCA
Populus_trichocarpa  AGTAAAAGAACAAACAGATC TTGAATTCAATCTCTTACAA GACAGTCTTAACAACATTAA AACAGCCACTGGTCGTCTTG AA---GTCGCCGCCACTTCA
Prunus_persica       NNNNNNNNNNNNNNNNNNNN NNNNNNNNNNNNNNNNNNNN NNNNNNNNNNNNNNNNTCGG TACAGCCACCACTGGCCTGG AG---ATCGCTTCTTCCGCT
Ricinus_communis     GTTAAAAGAGCAAACAGATC TTGAAGTCAATTTATTACAA GACAGCCTCAACAACATTCG TACCGCCACTACTCGCCTCG AA---ATTGCATCCACTGCC
Saccharum_officinarum GCTCAAGGAGCAGACGGATC TGGAGTTCAACCTCCTCCAG GACAGCCTCACCAAGATCCG CACCGCCGCCACTCGACTCG AG---AACGCCTCCGCCGCG
Saruma_henryi        NNNNNNNNNNNNNNNNNNNN NNNNNNNNNNNNNNNNNNNN NNNNNNNNNNNNNNNNNNNN NNNNNNNNNNNNNNNNNNNN NNNNNNNNNNNNNNNNNNNN
Schima_mertensiana   TCTGAAAGAGCAGGCCGATC TGGAAGTGAATGTCCTCCAA GACAGCCTCAACAACATCCG CACCGCCACCGCTCGCCTCG ATAATCGCCTCCAACGCCCT
Sesamum_indicum      TCTGAAAGAGCAAGCCGATT TGGAAGTCAATTTGTTTCAA GACAGCCTCAACAACATCCG CACCGCCACCGCCCGCCTTG AG---ATCGCCTCCTCCGCC
Solanum_chacoense    ACTCAAAGAACAAGCCGATC TANAAGTGAACCTCCTTCAA GATAGCCTCAACAATATCCG TACTGCAACTACTCGACTCG AA---ATCGCATCTAACGCC
Solanum_habrochaites NNNNNNNNNNNNNNNNNNNN NNNNNNNNNNNNNNNNNNNN NNNNNNNNNNNNNNNNNNNN NNNNNNNNNNNNNNNNNNNN NNNNNNNNNNNNNNNNNNNN
Solanum_lycopersicon ACTCAAAGAACAAGCCGATC TAGAAGTGAACCTTCTTCAG GATAGCCTCAATAACATCCG TACAGCAACTACTCGACTGG AA---ATCGCATCTAATGCC
Solanum_tuberosum    ACTCAAAGAACAAGCCGATC TAGAAGTGAACCTCCTTCAA GATAGCCTCAACAATATCCG TACTGCAACTACTCGACTTG AA---ATCGCATCTAATGCC
Sorghum_bicolor      GCTCAAGGAGCAGACGGATC TGGAGGTCAACCTCCTCCAG GACAGCCTCACCAAGATCCG CACCGCCACCACCCGACTCG AG---AGCGCCTCCGCCGCG
Taraxacum_officinale AATCAAAGAACAAACCGATC TAGAAGTAAATCTTCTGCAA GACAGCCTCACAAACATCCG TACCGCTACCACTCGTCTCG AT---CTCGCTTCCATAGCT
Triticum_aestivum    GCTCAAGGAGCAGACCGATC TGGAGGTCAATCTCCTCCAG GACAGCCTATCCAAGATCCG CACCGCCGCCACCCGCCTCG AG---AACGCCACGGCCGCC
Vitis_vinifera       CCTCAAAGAGCAGACAGATC TCGAGGTCAATCTCCTCCAG GACAGCCTCAACAACATCCG CACCGCCACCTCCCGCCTCG AA---ATCGCCTCCGCCGCC
Welwitschia_mirabilis NNNNNNNNNNNNNNNNNNNN NNNNNNNNNNNNNNNNNNNN NNNNNNNNNNNNNNNNNNNN NNNNNNNNNNNNNNNNNNNN NNNNNNNNNNNNNNNNNNNN
Zea_mays             GCTCAAGGAGCAGACGGATC TGGAGGTCAACCTCCTCCAG GACAGCCTCACCAAGATCCG CACCGCCGCCACCCGACTCG AG---AACGCCTCCGCCGCG
Zingiber_officinale  NNNNNNNNNNNNNNNNNNNN NNNNNNNNNNNNNNNNNNNN NNNNNNNNNNNNNNNNNNNN NNNNNNNNNNNNNNNNNNNN NNNNNNNNNNNNNNNNNNNN

Acorus_americanus    CTCCTCGACCTCTCCCTCCG TCCACAAGGGAAGAAG---A TGTTGGTGCCTCTGACGGCG TCTCTTTATGTGTCTGGCAC TCTCGAGGATGCCGATCGAG
Amborella_trichopoda NNNNNNNNNNNNNNNNNNNN NNNNNNNNNNNNNNNNNNNN NNNNNNNNNNNNNNNNNNNN NNNNNNNNNNNNNNNNNNNN NNNNNNNNNNNNNNNNNNNN
Antirrhinum_majus    CTCAACGATCTCTCCCTCCG ACTTCAGAAGAAGAAG---A TGTTGGTTCCCTTGACGGCC TCGCTTTACGTCGCCGGCAC ACTCGACGATGCTCACAACG
Aquilegia_formosa_x_Aquilegia_pubescens NNNNNNNNNNNNNNNNNNNN NNNNNNNNNNNNNNNNNNNN NNNNNNNNNNNNNNNNNNNN NNNNNNNNNNNNNNNNNNNN NNNNNNNNNNNNNNNNNNNN
Arabidopsis_thaliana CTCAACGATCTCTCTCTTCG ACCTCAAGGTAAGAAG---A TGCTTGTACCACTGACTGCT TCTCTATACGTGCCTGGGAC ACTTGATGAAGCTGATAAGG
Artemisia_annua      CTGCAAGATTTATCTATCCG TCCTGAAGGCAAGAAAAATT GTTGGTTCCNTTTGACGGCT TCGTTGTATGTACCTGGGGC GCTAGATGATGCTCAAAAGG
Beta_vulgaris        NNNNNNNNNNNNNNNNNNNN NNNNNNNNNNNNNNNNNNNN NNNNNNNNNNNNNNNNNNNN NNNNNNNNNNNNNNNNNNNN NNNNNNNNNNNNNNNNNNNN
Betula_platyphylla   CTCCAGGACCTCTCTCTCCG CCCCCAAGGAAAGAAA---A TGTTGGTGCCTCTTACAGCA TCTCTATATGTACCTGGCAG ACTAGATGATGCAGATAAAG
Brachypodium_distachyon CTCCACGAACTCTCGCTCCG CCCCCACGGGAAGAAG---C TGCTTGTGCCGCTCACGGCG TCCCTCTACGTGCCCGGGAC GCTCGACGACGCTGAGAAGG
Brassica_napus       CTCAACGACCTCTCGCTTCG ACCTCAAGGCAAGAAG---A TGCTCGTGCCGCTCACCGCG TCTCTCTACGTGCCTGGGAC GCTTGACGAAGCTGGCAAGG
Brassica_oleracea    NNNNNNNNNNNNNNNNNNNN NNNNNNNNNNNNNNNNNNNN NNNNNNNNNNNNNNNNNNNN NNNNNNNNNNNNNNNNNNNN NNNNNNNNNNNNNNNNNNNN
Brassica_rapa        CTCAACGACCTCTCGCTTCG ACCTCAAGGCAAGAAG---A TGCTCGTGCCGCTCACCGCG TCTCTCTACGTGCCTGGGAC GCTTGATGAAGCTGGCAAGG
Bruguiera_gymnorrhiza CTCCACGATCTCTCCCGCCG CACTCAAGGTCAGAAA---A TGCTGGTGCCGCTTACGGCG TCGCTTTATGTGCCCGGAAT GCTCGACGATGCTGACAAAG
Cajanus_cultivar     CTCCACGACCTCTCCCACCG CCCTCCCGGCAACCAC---A TCCTCGTCCCCCCTCACCGC CTCCCTCTACGTCCC----- --------------------
Camellia_sinensis    CTCCACGACCTCTCCCTCCG CCCCCAAGGTAAGAAA---A TGCTGGTGCCACTTACGGCG TCGTTGTACGTTCCTGGCAC GCTCGATGATGCTGATAAAG
Capsicum_annuum      CTTCAAGATCTCTCTTTACG TCCTCAAGGGAAGAAA---A TGTTGGTTCCGTTAACAGCG TCTTTGTATGTGCCGGGGAC ACTAGATGATGCTGATAAGG
Citrus_clementina    NNNNNNNNNNNNNNNNNNNN NNNNNNNNNNNNNNNNNNNN NNNNNNNNNNNNNNNNNNNN NNNNNNNNNNNNNNNNNNNN NNNNNNNNNNNNNNNNNNNN
Citrus_sinensis      CTCCACGATCTTTCCCTCCG TCCTCAAGGTGCCAAA---A TGTTGGTACCTCTTACGGCG TCGCTTTACGTTCCTGGCAC TCTCGATGACGCCCGAAAAG
Coffea_canephora     CTGAATGACCTCTCCCTCCG GCCCCAAGGGAAGAAA---A TGCTGGTGCCTTTGACGGCA TCGCTTTATGTTCCGGGAAC ACTGGATGATGCTGACAAGG
Cucumis_sativus      CTCCATGATCTCTCGCTCCG TCCTCAAGGCAAGAGG---A TGTTGGTGCCTCTTACTGCG TCGCTTTATGTTCCTGGGAC GCTTGATGAGGCCGATAAAG
Elaeocarpus_photiniifolius ------------TCCCTCCG CCCCCAAGGAAAGAAA---A TGTTGGTGCCTCTCACCGCA TCGCTCTATGTACCTGGCTC CCTTGATGATGCAGATAAAG
Eschscholzia_californica NNNNNNNNNNNNNNNNNNNN NNNNNNNNNNNNNNNNNNNN NNNNNNNNNNNNNNNNNNNN NNNNNNNNNNNNNNNNNNNN NNNNNNNNNNNNNNNNNNNN
Euphorbia_esula      NNNNNNNNNNNNNNNNNNNN NNNNNNNNNNNNNNNNNNNN NNNNNNNNNNNNNNNNNNNN NNNNNNNNNNNNNNNNNNNN NNNNNNNNNNNNNNNNNNNN
Euphorbia_tirucalli  CTTCATGATCTCTCCCTCCG TCCTCAAGGGAAGAAA---A TGTTGGTGCCTCTTACTGCA TCGCTTTATGTTCCTGGAAC CCTCGACGATACAGATAAAG
Fagopyrum_tataricum  CTCAACGACCTCTCTCTCCG TCCCGAGGGCAAACCC---A TGCTCGTCCCTCTCACCGCC TCTCTCTATGTTCCGGGCTC TCTTCATGATCCAGATCGTG
Festuca_arundinacea  CTCCACGAGCTCTCCCTCCG CCCTCACGGGAAGAAA---C TGCTTGTGCCGCTCACGGCG TCCCTCTACGTTCCCGGCAC GCTTGACGATGCCGAGAAGG
Gerbera_hybrid       CTACATGATCTCTCTATTCG TCCTCAAGGGAAGAAG---A TGCTTGTTCCTTTGACGGCT TCGCTCTATGTTCCTGGCAC GCTCGATGATGCCGAAAAAG
Glycine_max          CTCAACGATCTCTCCCTCCG CCCCCAGGGCAACCAC---A TCCTCGTCCCCCTCACCGCC TCCCTCTACGTCCCCGCCAC CCTCCACGACTCCCAACACG
Gossypium_arboreum   CTCCACGACCTTTCCCTCCG CCCTCAAGGGAAGAAA---A TGTTGGTTCCTCTCACTGCT TCCCTCTATGTTCCCGGTAC ACTCGACGATGCCGATAAGG
Gossypium_hirsutum   CTCCACGACCTTTCCCTCCG CCCTCAAGGGAAGAAA---A TGTTGGTTCCTCTCACTGCT TCCCTCTATGTTCCCGGCAC ACTCGACGATGCCGATAAGG
Gossypium_raimondii  CTCCACGACCTTTCCCTCCG CCCTCAAGGGAAGAAA---A TGTTGGTTCCTCTCACTGCT TCCCTCTATGTTCCCGGCAC ACTCGACGATGCCGATAAGG
Helianthus_annuum    NNNNNNNNNNNNNNNNNNNN NNNNNNNNNNNNNNNN---N NNNNNNNNNNNNNNNNNNNN NNNNNNNNNNNNNNNNNNNN NNNNNNNNNNNNNNNNNNNN
Helianthus_argophyllus CTCAATGATCTATCTCTCCG ACCTCCAGGGAAGAAA---A TGCTTGTCCCGTTGACGGCT TCTCTTTATGTTCCTGGAAC CCTAGATGATGCCCAAAAAG
Helianthus_exilis    CTCAATGATCTATCTCTCCG ACCTCCAGGGAAGAAA---A TGCTGGTCCCGTTGACGGCT TCTCTTTATGTTCCTGGAAC CCTAGATGATGCCCAAAAGG
Helianthus_paradoxus NNNNNNNNNNNNNNNNNNNN NNNNNNNNNNNNNNNNNNNN NNNNNNNNNNNNNNNNNNNN NNNNNNNNNNNNNNNNNNNN NNNNNNNNNNNNNNNNNNNN
Helwingia_japonica   CTCCACGACCTTTCTCTTCG CTCCCAAGGAAAGAAA---A TGTTGGTGCCTCTAACGGCG TCACTTTATGTTCCCGGAAC TCTGGACGATGCTCATAAAG
Hevea_brasiliensis   -------------------- -------------------- -------------------- -------------------- -CTCGATGATGCCAATAAAG
Hordeum_vulgare      CTCCACGAGCTCTCCCTCCG CCCCCAAGGGAAGAAG---C TGCTCGTGCCGCTCACGGCG TCCCTCTACGTGCCCGGCAC GCTCGACGACGCCGAGAAGG
Ipomoea_batatas      CTTAGCGATCTCTCTCTCCG CCCCCAAGGGAAGAAA---A TGTTGGTTCCTCTAACGGCG TCGCTTTATGTACCGGGTAC TCTGGATGATGCTGATAAGG
Ipomoea_nil          NNNNNNNNNNNNNNNNNNNN NNNNNNNNNNNNNNNNNNNN NNNNNNNNNNNNNNNNNNNN NNNNNNNNNNNNNNNNNNNN NNNNNNNNNNNNNNNNNNNN
Jatropha_curcas      CTCCACGATCTCTCTCTTCG CCCTCAAGGGAAGAAA---A TGTTGGTGCCTCTTACTGCA TCCCTTTATGTACCTGGAAC GCTTGATGATGCAGATAAAG
Lactuca_perennis     CTTCAAGATCTCTCTATCCG ACCTCAAGGAAAGAAA---A TGTTGGTTCCTTTAACAGCT TCCCTCTATGTTCCTGGCAC CCTCGATGACGCTGAAAAAG
Lactuca_sativa       CTTCAAGATCTCTCCATCCG ACCTCAAGGAAAGAAA---A TGTTGGTTCCTTTAACAGCC TCCCTCTATGTTCCTGGCAC CCTCGATGACGCTGAAAAAG
Lactuca_serriola     CTTCAAGATCTCTCCATCCG ACCTCAAGGAAAGAAA---A TGTTGGTTCCTTTAACAGCC TCCCTCTATGTTCCTGGCAC CCTCGATGACGCTGAAAAAG
Lactuca_virosa       CTTCAAGATCTCTCCATCCG ACCTCAAGGAAAGAAA---A TGTTGGTTCCTTTAACAGCT TCCCTCTATGTTCCTGGCAC CCTCGATGACGCTGAAAAAG
Liriodendron_tulipifera CTCCAAGACCTCTCCATCCA TCCTCAAGGGAAGAAA---A TGCTGGTTCCTCTTACAGCA TCTCTCTATGTACCTGGCAT GCTCGACAGCTCCGATAGCG
Lotus_japonicus      CTCAACGACCTCGCTCTCCG CCCTCGCGCCTCCAAA---A TGCTCGTCCCTCTCACTGCC TCTCTCTACGTTCCCGGCAC TCTCGACGATTCTCAGCACC
Malus_x_domestica    CTCCACGACCTCTCCCTCCG CCCTCAGGGAAAGAAG---A TGCTCGTCCCCCTTACGGCG TCGCTTTATGTCCCCGGCAC CCTCCACGACGCCCACCAAG
Medicago_truncatula  CTCAACGATCTCTCTCTCCG TTCCCTCGGTAGTAAA---A TCCTTGTTCCTCTCACCGCT TCCCTCTACGTTCCTGCTAC TCTTCAAGATCCTCATCACG
Nicotiana_tabacum    CTTCAAGATTTATCTCTCCG CCCTCAAGGGAAGAAA---A TGTTGGTGCCTTTAACAGCG TCTTTATATGTGCCGGGGAC CCTAGATGATGCTGATAAGG
Nothofagus_nervosa   CTCCACGACCTCTCTCTCCG CCCCCAAGGAAAGAAA---A TGTTGGTGCCTCTTACAGCA TCGCTTTATGTACCTGGCAC ACTTGATGATGCGTCTAAAG
Nuphar_advena        NNNNNNNNNNNNNNNNNNNN NNNNNNNNNNNNNNNNNNNN NNNNNNNNNNNNNNNNNNNN NNNNNNNNNNNNNNNNNNNN NNNNNNNNNNNNNNNNNNNN
Oryza_sativa         CTCCACGACCTCTCCCTCCG CCCCAAAGGGAAGAAG---A TGCTCGTGCCGCTCACGGCG TCGCTGTACGTGCCCGGCAC GCTGGACGACTCCGAGAAGG
Paeonia_suffruticosa CTCCAAGATCTCTCTCTCCG ACCCCAAGGTAAGAAA---A TGTTGGTGCCGCTGACAGCA TCTCTCTACGTTCCTGGCAC ACTTGACGATGCCGATAATG
Panax_ginseng        CTCCGTGATCTCTCTCTCCG TCCCCAAGGGAGAAAA---T GCTGGTTCCTCTTACGGCGT CGCTGTATGTTCCCGGGACG CTTG----------------
Panicum_virgatum     CTGCAGGACCTATCCCTCCG CCCCCACGGGAAGAAG---A TGCTTGTGCCGCTCACGGCG TCCCTCTACGTGCCCGGCTC GCTCGACGACGCCGAGAAGG
Persea_americana     CTCCACGATCTCTCCCTCCG TCCTCAAGGAAAGAAG---A TGCTGGTGCCTCTTACAGCT TCTCTCTACGTACCTGGCAC GCTCGATGATGCAGATCGAG
Phaseolus_coccineus  CTCAACGACCTCTCCGTTCG CCNNNNNNNNNNNNNN---N NNNNNNNNNNNNNNNNNNNN NNNNNNNNNNNNNNNNNNNN NNNNNNNNNNNNNNNNNNNN
Phaseolus_vulgaris   NNNNNNNNNNNNNNNNNNNN NNNNNNNNNNNNNNNNNNNN NNNNNNNNNNNNNNNNNNNN NNNNNNNNNNNNNNNNNNNN NNNNNNNNNNNNNNNNNNNN
Picea_glauca         NNNNNNNNNNNNNNNNNNNN NNNNNNNNNNNNNNNNNNNN NNNNNNNNNNNNNNNNNNNN NNNNNNNNNNNNNNNNNNNN NNNNNNNNNNNNNNNNNNNN
Picea_sitchensis     CTCCACAATCTATCTGTCCA CCCTGCTGGAAAACAG---A TGTTGGTCCCTCTGACAGCA TCATTGTATGTTCCTGGGAC TCTAGATGATGCCCACAAAG
Pinus_pinaster       NNNNNNNNNNNNNNNNNNNN NNNNNNNNNNNNNNNNNNNN NNNNNNNNNNNNNNNNNNNN NNNNNNNNNNNNNNNNNNNN NNNNNNNNNNNNNNNNNNNN
Pinus_taeda          CTCCACAATCTATCTGTCCA CACTGCTGGAAAACAG---A TGTTGGTCCCTCTGACGGCA TCATTGTATGTTCCTGGAAC TCTAGATGATGCCCACAAAG
Populus_deltoides    CTTAATGACCTCTCTCACCG TCCCCAAGGAAAGAAG---A TGTTGGTGCCATTAACTGCT TCACTTTATGTACCTGGTAC ACTTGATGATGCTGATAGAG
Populus_euphratica   CTTCATGACCTCTCTCTCCG TCCCCAAGGAAAGAAG---A TGTTGGTGCCATTAACTGCT TCACTTTATGTACCTGGTAC ACTTGATGATGCTGATAAAG
Populus_trichocarpa  CTTAATGATCTCGCTCTCCG TCCCCAAGGAAAGAAG---A TGTTGGTGCCATTAACTGCT TCACTTTATGTACCTGGTAC ACTTGATGATGCTGATAGAG
Prunus_persica       TTCCAGGACCTCTCCCTGCG CCCTCAGGGCAAGAAG---A TGCTCGTCCCTCTTACGGCG TCCCTTTATGTCCCCGGCAC CTTCCAGGACGCCCACCAAG
Ricinus_communis     CTCCACGATCTCTCCCTCCG TCCTCAAGGGAAGAAA---A TGTTAGTGCCTCTCACTGCG TCGCTATATGTCCCTGGAAC TCTCGATGAAGCTGATAAAG
Saccharum_officinarum CTCCATGACCTATCCCTCCG CCCCCACGGGAAGAAG---A TGCTCGTGCCCCTCACGGCG TCCCTCTACGTGCCCGGCTC GCTGGACGACGCTGAGAAGG
Saruma_henryi        NNNNNNNNNNNNNNNNNNNN NNNNNNNNNNNNNNNNNNNN NNNNNNNNNNNNNNNNNNNN NNNNNNNNNNNNNNNNNNNN NNNNNNNNNNNNNNNNNNNN
Schima_mertensiana   CCACGACCTCTCCCTCCGCC CCCAAGGTNNAAGAAA---A TGCTGGTGCCACTTACGGCG TCGTTATACGTTCCAGGCAC GCTCGATGATGCCGATAAAG
Sesamum_indicum      CTCCACGACCTCTCCCTCCG CCCTCAAGGGAAGAAA---A TGCTGGTGCCCTTAACGGCG TCGCTTTACGTGCCCGGAAC GCTGGACGACGCGGAGAAGG
Solanum_chacoense    CTTCAAGATCTGTCACTACG CCCTCAAGGGAAGAAA---A TGTTGGTGCCTTTAACAGTG TCTTTATATGTGCCGGGGAC ACTANATGATGCTGATNAGG
Solanum_habrochaites NNNNNNNNNNNNNNNNNNNN NNNNNNNNNNNNNNNNNNNN NNNNNNNNNNNNNNNNNNNN NNNNNNNNNNNNNNNNNNNN NNNNNNNNNNNNNNNNNNNN
Solanum_lycopersicon CTTCAAGATCTGTCACTACG CCCTCAAGGGAAGAAA---A TGTTGGTGCCTTTAACAGCG TCTTTATATGTGCCGGGAAC ACTAGATGATGCTGATAAGG
Solanum_tuberosum    CTTCAAGATCTGTCACTACG CCCTCAAGGGAAGAAA---A TGTTGGTGCCTTTAACAGCG TCTTTATATGTGCCGGGGAC ACTAGATGATGCTGATAAGG
Sorghum_bicolor      CTCCAGGACCTATCCCTCCG CCCCCACGGGAAGAAG---A TGCTCGTGCCCCTTACGGCT TCTCTCTACGTTCCCGGCTC TCTGGACGACGCCGAGAAGG
Taraxacum_officinale CTCCAAGATCTCTCTCTCCG ACCTCAAGGGAAGAAA---A TGCTGGTTCCTTTGACGGCT TCCCTTTATGTTCCTGGCAC CCTCGACGACGCTGAAAAAG
Triticum_aestivum    CTCCACGAGCTCTCCCTCCG CCCCCAAGGGAAGAAG---C TGCTCGTGCCGCTCACGGCG TCCCTCTACGTGCCCGGCAC GCTCGACGACGCCGAGAAGG
Vitis_vinifera       CTCAACGACCTCTCTCTCCG CCCTCAAGGGAAGAAG---A TGTTGGTGCCTCTCACGGCG TCTCTTTATGTGCCTGGAAA GCTCGATGACGCCGATAAAG
Welwitschia_mirabilis NNNNNNNNNNNNNNNNNNNN NNNNNNNNNNNNNNNNNNNN NNNNNNNNNNNNNNNNNNNN NNNNNNNNNNNNNNNNNNNN NNNNNNNNNNNNNNNNNNNN
Zea_mays             CTCCAGGACCTATCCCTCCG CCCCCAAGGGAAGAAG---A TGCTCGTGCCGCTCACGGCG TCCCTCTACGTTCCCGGTTC ACTGGACGACGCGGAGAAGG
Zingiber_officinale  NNNNNNNNNNNNNNNNNNNN NNNNNNNNNNNNNNNNNNNN NNNNNNNNNNNNNNNNNNNN NNNNNNNNNNNNNNNNNNNN NNNNNNNNNNNNNNNNNNNN

Acorus_americanus    TGCTCGTTGATGTCGGCACC GGTTACTTCATCGAGAAAAC TACGGCTGAAGGCAAGGATT ACTGTGATAGGAAGATCAGC TTGTTGAAA---TCGAATTA
Amborella_trichopoda NNNNNNNNNNNNNNNNNNNN NNNNNNNNNNNNNNNNNNNN NNNNNNNNNNNNNNNNNNNN NNNNNNNNNNNNNNNNNNNN NNNNNNNNNNNNNNNNNNNN
Antirrhinum_majus    TTTTGCTCGATGTCGGCACT GGTTACTTCATCCAGAAAAC AATGGCTGAAGGTAAAGATT ACTGCCACCGTAAAATTAAT CTGCTCAAG---TCCAATTA
Aquilegia_formosa_x_Aquilegia_pubescens NNNNNNNNNNNNNNNNNNNN NNNNNNNNNNNNNNNNNNNN NNNNNNNNNNNNNNNNNNNN NNNNNNNNNNNNNNNNNNNN NNNNNNNNNNNNNNNNNNNN
Arabidopsis_thaliana TTTTAGTTGATATTGGCACT GGTTACTTCATTGAGAAAAC AATGGATGATGGAAAAGATT ATTGTCAGAGGAAGATCAAC TTGCTCAAA---TCCAACTT
Artemisia_annua      TTCTTGTTGATGTTGGTACC GGATATTTCATTGGGAAAAC AATGGAGGAAGGGAAGAATT ATTGTGAACGTAAAATCAAC TTGCTCAAG---TCAAATTA
Beta_vulgaris        NNNNNNNNNNNNNNNNNNNN NNNNNNNNNNNNNNNNNNNN NNNNNNNNNNNNNNNNNNNN NNNNNNNNNNNNNNNNNNNN NNNNNNNNNNNNNNNNNNNN
Betula_platyphylla   TCTTGGTAGATGTTGGCACT GGATACTTCATTGAGAAAAC AATGGCAGAAGGCAAAGATT ATTGTGAGCGTAAAATCAAC TTGCTGAGA---TCTAACTT
Brachypodium_distachyon TCCTCGTCGACGTCGGTACC GGCTACTTCATCGAGAAAAC TATGGCTCAAGGAAAAGAAT ACTGTGAAAGGAAAATTAAT TTGCTGAAG---TCCAATTT
Brassica_napus       TTCTTGTTGATATCGGCACT GGTTACTTCATCGAGAAAAC AATGGAGGATGGTAAAGACT ATTGTCAGAGGAAGATTAAC TTGTTGAAA---TCAAACTA
Brassica_oleracea    NNNNNNNNNNNNNNNNNNNN NNNNNNNNNNNNNNNNNNNN NNNNNNNNNNNNNNNNNNNN NNNNNNNNNNNNNNNNNNNN NNNNNNNNNNNNNNNNNNNN
Brassica_rapa        TTCTTGTTGATATCGGCACT GGTTACTTCATCGAGAAAAC AATGGAGGATGGTAAAGACT ATTGTCAGAGGAAGATTAAC TTGTTGAAA---TCAAACTA
Bruguiera_gymnorrhiza TTCTTGTCGATATCGGCACT GGCTACTTCGTTGAGAAAAC AATGGTTGAAGGAAAAGATT ATTGTGAGCGCAAGATCAAC TTGCTTAAA---TCAAATTT
Cajanus_cultivar     -------------------- ------------CGCCACTC TCCACGACTCTCAACACGTC CTCGTCGACGTCGGAACCGG TTACTTCATCCAGAAAACCA
Camellia_sinensis    TTCTCGTCGATGTCGGCACT GGATACTTCATTGAGAAAAC AATGGCAGAAGGAAAAGATT ATTGTGAGCGTAAAATCAAC TTGCTGAAG---TCTAATTA
Capsicum_annuum      TTTTGGTAGATGTCGGCACT GGATATTTTGTTGAGAAAAC TATGACAGAAGGAAAAGATT ACTGTGAACGGAAAATCAAC CTGCTAAAG---TCCAACTA
Citrus_clementina    NNNNNNNNNNNNNNNNNNNN NNNNNNNNNNNNNNNNNNNN NNNNNNNNNNNNNNNNNNNN NNNNNNNNNNNNNNNNNNNN NNNNNNNNNNNNNNNNNNNN
Citrus_sinensis      TTCTCGTCGATATCGGCACC GGTTACTTCGTTGAGAAAAC GATGGATGAAGGCAAAGATT ACTGTGAGCGTAAAATCAAC TTGCTGAAA---TCTAATTT
Coffea_canephora     TGCTTGTGGACGTTGGCACT GGATATTTCATTGAGAAAAC AATGGTGGAAGGAAAAGATT ATTGTGAGCGAAAGATTAAC TTGCTAAAG---TCCAACTA
Cucumis_sativus      TATTGGTGGATGTAGGCACT GGATACTTCATTGAGAAAAC AATGGCTGATGGAAAAGATT ACTGTGAGCGAAAGATCAAA TTGCTGAGG---TCGAATTT
Elaeocarpus_photiniifolius TCCTAGTTGATATTGGTACT GGATACTTTGTGGAGAAAAC AATGGATGAAGGCAAAGATT ATTGTGAGCGTAAAATCAAC TTGCTGAAG---TCTAATTT
Eschscholzia_californica NNNNNNNNNNNNNNNNNNNN NNNNNNNNNNNNNNNNNNNN NNNNNNNNNNNNNNNNNNNN NNNNNNNNNNNNNNNNNNNN NNNNNNNNNNNNNNNNNNNN
Euphorbia_esula      NNNNNNNNNNNNNNNNNNNN NNNNNNNNNNNNNNNNNNNN NNNNNNNNNNNNNNNNNNNN NNNNNNNNNNNNNNNNNNNN NNNNNNNNNNNNNNNNNNNN
Euphorbia_tirucalli  TGCTTGTAGATATCGGCACT GGCTACTTTGTTGAGAAAAC AATGACTGAAGGCAAAGATT ATTGTGAGCGCAAGATCAAC TTGCTGAAG---TCTAATTT
Fagopyrum_tataricum  TCCTCGTCGACGTCGGCACC GGCTACTTCGTTCAAAAAAC CATGGCTGACGGCAAGGATT ATTGTCAGAGGAAAATCGAT CTGCTAAAG---TCTAATTA
Festuca_arundinacea  TCCTCGTCGATGTCGGCACG GGCTACTTCATCGAGAAAAG TATGACTCAAGGAAAAGAAT ACTGTGAAAGGAAAATTAAT TTGCTGAGG---TCCAATTT
Gerbera_hybrid       TTCTTGTTGATGTTGGGACT GGTTATTTCATCGAGAAAAC AATGGNNNNNNNNNNNNNNN NNNNNNNNNNNNNNNNNNNN NNNNNNNNN---NNNNNNNN
Glycine_max          TCCTCGTCGACGTCGGCACC GGCTACTTCATCGAGAAAAC CATGCCCGAAGGAAAAGATT ACTGCGACCGCAAAATCAAC TTGCTCAAA---TCTAACTT
Gossypium_arboreum   TTCTCGTTGATATTGGCACT GGATACTTCGTTGAGAAAAC AATGGCTGAAGGCAAAGATT ATTGCGAGCGTAAGATCAAC TTACTGAAA---TCCAATTT
Gossypium_hirsutum   TTCTCGTTGATATTGGCACT GGATACTTCGTTGAGAAAAC AATGGCTGAAGGCAAAGATT ATTGCGAGCGTAAGATCAAC TTACTGAAA---TCCAATTT
Gossypium_raimondii  TTCTCGTTGATGTTGGCACT GGATACTTCGTTGAGAAAAC AATGGCTGAAGGCAAAGATT ATTGCGAGCGTAAGATCAAC TTACTGAAA---TCCAATTT
Helianthus_annuum    NNNNNNNNNNNNNNNNNNNN NNNNNNNNNNNNNNNNNNNN NATGGAGGAAGGGAAGGACT ACTGCGAACGTAAAATCAAC TTGCTGAAA---TCAAACTA
Helianthus_argophyllus TTCTGGTTGATGTTGGTACT GGTTATTTTATTGAGAAAAC AATGGAGGAAGGGAAGAACT ACTGCGAACGTAAAATCAAC TTGCTGAAA---TCAAACTA
Helianthus_exilis    TTCTGGTTGATGTTGGTACT GGTTATTTTATTGAGAAAAC AATGGAGGAAGGGAAAGACT ACTGCGAACGTAAAATCAAC TTGCTGAAA---TCAAACTA
Helianthus_paradoxus NNNNNNNNNNNNNNNNNNNN NNNNNNNNNNNNNNNNNNNN NNNNNNNNNNNNNNNNNNNN NNNNNNNNNNNNNNNNNNNN NNNNNNNNNNNNNNNNNNNN
Helwingia_japonica   TCCTTGTAGATGTTGGCACT GGCTATTTCATTGAGAAAAC AATGGCAGAAGGAAAAGATT ATTGCAAACGTAAAATCAAC TTGCTAAAG---TCTAATTA
Hevea_brasiliensis   TACTTGTTGATATTGGGACT GGCTACTTTGTTGAGAAAAC AATGGCTGAAGGCAAAGAGT ATTGTGAGCGCAAGATCAAC TTGCTCAAA---TCTAATTT
Hordeum_vulgare      TCCTCGTCGACGTTGGCACG GGCTACTACATCGAGAAAAC TATGACTCAAGGAAAAGAAT ACTGTGAAAGGAAAGTTAAT TTGCTGAAG---TCCAACTT
Ipomoea_batatas      TTTTGGTTGATATTGGGACT GGGTATTATGTGGAGAAAAC TATGGCAGAAGGAAAGGATT ACTGTGAGCGTAAAATAAAC CTGCTACAG---TCCAATTA
Ipomoea_nil          NNNNNNNNNNNNNNNNNNNN NNNNNNNNNNNNNNNNNNNN NNNNNNNNNNNNNNNNNNNN NNNNNNNNNNNNNNNNNNNN NNNNNNNNNNNNNNNNNNNN
Jatropha_curcas      TACTTGTTGATATTGGCACT GGCTACTTTGTTGAGAAAAC CATGGCCGAAGGTAAAGATT ATTGTGAGCGCAAAATCAAC TTGCTAAAA---TCTAATTT
Lactuca_perennis     TTCTCGTTGACGTTGGTACT GGATATTTCATTGAGAAAAC AATGGAAGAAGGGAAGGATT ATTGTGAACGAAAAATCAAC TTGCTGAAA---TCAAATTA
Lactuca_sativa       TTCTCGTTGACGTTGGTACT GGATATTTTATTGAGAAAAC AATGGAAGAAGGGAAGGATT ATTGTGAACGTAAAATCAAC CTGCTGAAA---TCAAATTA
Lactuca_serriola     TTCTCGTTGACGTTGGTACT GGATATTTTATTGAGAAAAC AATGGAAGAAGGGAAGGATT ATTGTGAACGTAAAATCAAC CTGCTGAAA---TCAAATTA
Lactuca_virosa       TTCTCGTTGACGTTGGTACT GGATATTTCATTGAGAAAAC AATGGAAGAAGGGAAGGATT ATTGTGAACGTAAAATCAAC CTGCTGAAA---TCAAATTA
Liriodendron_tulipifera TCCTTGTCGATGTCGGCACC GGATACTTCATTGAGAAAAC GATGGCTGAAGGTAAAGATT ATTGTGATCGGAAAATCAAC CTGCTAAAA---TCAAACTA
Lotus_japonicus      TCCTCGTCGATGTTGGAACC GGCTACTTCATCGAGAAAAC GATGGATGAAGGAAAAGATT ACTGTGAGCGTAAAATCAAT TTGCTCAAA---TCAAACTT
Malus_x_domestica    TCCTGGTCGACGTCGGCACC GGCTACTTCATCGAGAAAAC CATGCCTCAGGCCAAAGATT ACTGCGACCGTAAGATCAAC TTGCTCAAA---TCTAATTT
Medicago_truncatula  TTCTCGTCGATATCGGAACT GGTTATTTCGTCGAGAAAAC CATGCCTGAAGGAAAGGATT ACTGCGAGCGCAAAATCAAT TTACTCAAA---TCTAACTT
Nicotiana_tabacum    TTTTGGTAGATGTTGGCACT GGATATTTTATTGAGAAAAC TATGACAGAAGGAAAAGATT ACTGTGAGCGGAAAATCAAC CTGCTAAAG---TCCAACTA
Nothofagus_nervosa   TCTTGGTAGATGTTGGCACT GGATACTTCATTGAGAAAAC AATGGCTGAAGGTAAAGATT ATTGTGAGCGTAAAATCAGC TTGCTGAAA---TCTAATTT
Nuphar_advena        NNNNNNNNNNNNNNNNNNNN NNNNNNNNNNNNNNNNNNNN NNNNNNNNNNNNNNNNNNNN NNNNNNNNNNNNNNNNNNNN NNNNNNNNNNNNNNNNNNNN
Oryza_sativa         TGCTCGTCGACGTCGGCACC GGCTACTTCATCGAGAAAAC TATGACTGAAGGCAAAGAAT ACTGTGAAAGGAAAATTAAT TTGCTGAAG---TCTAATTT
Paeonia_suffruticosa TCCTGGTTGATATCGGCTAC TGGGTATTTCAT-------- -------------------- -------------------- --------------------
Panax_ginseng        --ATGATGCTGATAATGTTC TCGTCGATGTTGGTACTGGT TATTTCATTGAGAAAACAAT GCTGGAGGGGAAAGATTACT GCGAGCGTAAAATCAACTTA
Panicum_virgatum     TCCTCGTCGACGTCGGCACT GGTTACTTCATCGAGAAAAC CATGGCTCGAGGGAAAGAAT ACTGTGAAAGGAAAATTAAT TTGTTGAAG---TCAAATTT
Persea_americana     TCCTCGTCGATGTTGGCACC GGATACTTCATCGAGAAAAC AATGGCGGAAGGCGAAGACT ATTGCAATCGGAAGATAAAC TTACTGAAA---TCCAACTA
Phaseolus_coccineus  NNNNNNNNNNNNNNNNNNNN NNNNNNNNNNNNNNNNNNNN NNNNNNNNNNNNNNNNNNNN NNNNNNNNNNNNNNNNNNNN NNNNNNNNN---NNNNNNNN
Phaseolus_vulgaris   NNNNNNNNNNNNNNNNNNNN NNNNNNNNNNNNNNNNNNNN NNNNNNNNNNNNNNNNNNNN NNNNNNNNNNNNNNNNNNNN NNNNNNNNNNNNNNNNNNNN
Picea_glauca         NNNNNNNNNNNNNNNNNNNN NNNNNNNNNNNNNNNNNNNN NNNNNNNNNNNNNNNNNNNN NNNNNNNNNNNNNNNNNNNN NNNNNNNNNNNNNNNNNNNN
Picea_sitchensis     TCCTCATTGATATAGGCACT GGATATTATGTGGAGAAAAC AATGCAAGAAGGAAAAGAAT ACTGTGAGCGAAAAATCGAC TTTCTCAAG---GCTAATCA
Pinus_pinaster       NNNNNNNNNNNNNNNNNNNN NNNNNNNNNNNNNNNNNNNN NNNNNNNNNNNNNNNNNNNN NNNNNNNNNNNNNNNNNNNN NNNNNNNNNNNNNNNNNNNN
Pinus_taeda          TCCTCATTGATATAGGCACT GGATATTATGTGGAGAAAAC AATGCAAGAAGGAAAAGAAT ACTGTGAGCGAAAAATCAAC TTTCTTAAG---GCTAATCA
Populus_deltoides    TTCTTGTTGATATTGGTACT GGATATTTTGTTGAGAAAAC AATGAATGAAGGGAAAGATT ATTGCGAGCGCAAGATTAAC TTGTTGAAG---TCTAATTT
Populus_euphratica   TTCTTGTTGATATTGGAACT GGATATTTTGTTGAGAAAAC AATGAATGAAGGGAAAGATT ATTGCGAGCGCAAGATTAAC TTGTTGAAG---TCTAATTT
Populus_trichocarpa  TTCTTGTTGATATTGGTACT GGATATTTTGTTGAGAAAAC AATGAATGAAGGGAAAGATT ATTGCGAGCGCAAGATTAAC TTGTTGAAG---TCTAATTT
Prunus_persica       TCTTGGTGGACGTCGGCACC GGTTACTTCATCGAGAAAAC CATGCCTCAGGCCAAAGATT ACTGCGAACGTAAGATCAGC TTGCTCAAA---TTTAATTT
Ricinus_communis     TACTCGTTGATATAGGCACT GGTTACTTTGTTGAGAAAAC AATGTCTGAAGGAAAGGATT ATTGTGAGCGCAAGATTAAC TTGCTGAAA---TCTAATTT
Saccharum_officinarum TCCTCGTCGACGTCGGCACC GGTTACTTCATCGAGAAAAC CATGGCTCAGGGGAAAGAAT ACTGTGAAAGGAAAATTAAT TTATTGAAG---TCAAATTT
Saruma_henryi        NNNNNNNNNNNNNNNNNNNN NNNNNNNNNNNNNNNNNNNN NNNNNNNNNNNNNNNNNNNN NNNNNNNNNNNNNNNNNNNN NNNNNNNNNNNNNNNNNNNN
Schima_mertensiana   TCCTCGTCGATGTGGGAACT GGATATTTCATTGAGAAAAC AATGGCAGAAGGAAAAGATT ATTGTGAGCGTAAAAATCAA CTTGCTGAAGTCTNNAATTA
Sesamum_indicum      TCTTGGTGGATGTGGGCACT GGTTATTTCATTGAGAAAAC GATGGTGGAAGGTAAGGATT ACTGTGAGCGTAAAATTGCT TTGCTCAAG---TCCAACTA
Solanum_chacoense    TCCNGGTANATGTCNGCACT GGNNNNNNNNNNNNNNNNNN NNNNNNNNNNNNNNNNNNNN NNNNNNNNNNNNNNNNNNNN NNNNNNNNN---NNNNNNNN
Solanum_habrochaites NNNNNNNNNNNNNNNNNNNN NNNNNNNNNNNNNNNNNNNN NNNNNNNNNNNNNNNNNNNN NNNNNNNNNNNNNNNNNNNN NNNNNNNNNNNNNNNNNNNN
Solanum_lycopersicon TTTTGGTAGATGTCGGCACT GGATATTTTGTTGAGAAAAC AATGACAGAAGGAAAAGATT ACTGTGAGCGGAAAATCAAC CTGCTTAAG---TCCAACTA
Solanum_tuberosum    TTTTGGTAGATGTCGGCACT GGATATTTTGTTGAGAAAAC TATGACAGAAGGAAAAGATT ACTGTGAGCGGAAAATCAGC CTGCTAAAG---TCCAACTA
Sorghum_bicolor      TCCTCGTCGACGTCGGCACC GGTTACTTCATCGAGAAAAC CATGGCTCAGGGGAAAGAAT ACTGTGAAAGGAAAGTTAAT TTATTGAAG---TCAAATTT
Taraxacum_officinale TTCTCGTTGACGTTGGTACC GGATATTTCATCGAGAAAAC AATGGAAGAAGGCAAGGATT ACTGTGAACGTAAAATCAAC TTGCTGAAA---TCAAATTA
Triticum_aestivum    TCCTCGTCGACGTTGGCACC GGCTACTACATTGAGAAAAC TATGACTCAAGGAAAAGAAT ACTGTGAAAGGAAAATTAAT TTGCTGAAG---TCCAACTT
Vitis_vinifera       TGCTGGTCGATGTTGGCACT GGATATTTCATTGAGAAAAC AATGGCTGAAGGCAAAGATT ATTGTGAGCGTAAGATCAAC TTGCTGAGG---TCTAATTA
Welwitschia_mirabilis NNNNNNNNNNNNNNNNNNNN NNNNNNNNNNNNNNNNNNNN NNNNNNNNNNNNNNNNNNNN NNNNNNNNNNNNNNNNNNNN NNNNNNNNNNNNNNNNNNNN
Zea_mays             TCCTCGTCGATGTCGGCACC GGTTACTTCATCGAGAAAAC CATGGCTCAGGGGAAAGAAT ACTGTGAAAGGAAAATTAAT TTATTGAAG---TCAAATTT
Zingiber_officinale  NNNNNNNNNNNNNNNNNNNN NNNNNNNNNNNNNNNNNNNN NNNNNNNNNNNNNNNNNNNN NNNNNNNNNNNNNNNNNNNN NNNNNNNNNNNNNNNNNNNN

Acorus_americanus    TGATGAACTCATGGAGGTTG CTTCCAAGAGGAAAATCACT TGGGATGAAGCTGGAGCAAT CTTACAAGCAAAGCTGCGGC AATCGACAGCGACTACAtga
Amborella_trichopoda NNNNNNNNNNNNNNNNNNNN NNNNNNNNNNNNNNNNNNNN NNNNNNNNNNNNNNNNNNNN NNNNNNNNNNNNNNNNNNNN NNNNNNNNNNNNNNNNNNNN
Antirrhinum_majus    TGACCAACTTCTCGAGGTGG CCACTAAAAAGAAAAGCGTA GCGGATGAAGTTGGGGCTGT ATTACAAGCGAAGCTGAAGC ATTTGGCTCCGGCACAGtaa
Aquilegia_formosa_x_Aquilegia_pubescens NNNNNNNNNNNNNNNNNNNN NNNNNNNNNNNNNNNNNNNN NNNNNNNNNNNNNNNNNNNN NNNNNNNNNNNNNNNNNNNN NNNNNNNNNNNNNNNNNNNN
Arabidopsis_thaliana TGATCAACTTTTTGAGGTCG CAGCGAAAAAGAAAAGCGTG GCAGATGAAGCTGGAATGGT CTTGCAGGCCAAAGTTAAAC AGTTAACAGCTGCAACCACG
Artemisia_annua      TGACCAGCTTTTAGAGGTGG CAAGCAAGAAGAAAAACATA GCAGATGAGGCAGGACTCGT GTTGCAAGAC---------- --------------------
Beta_vulgaris        NNNNNNNNNNNNNNNNNNNN NNNNNNNNNNNNNNNNNNNN NNNNNNNNNNNNNNNNNNNN NNNNNNNNNNNNNNNNNNNN NNNNNNNNNNNNNNNNNNNN
Betula_platyphylla   TGACCAACTTGTTGAGGTTG CTTCTAAAAAGAAAGGCGTA GCAGATGAAGCTGGGGTAAT CTTACAGGCAAAATTGAAGC AATTGGCTCCTTCAACA---
Brachypodium_distachyon CGATGAATTACTTGAGATGG CGACGAAGAAGAAAAACATA GCAGACGAAATGGGCATGCT CCTACAAGCCAAGCTGAGGC AGGCATCACCGAGTCCAAGT
Brassica_napus       TGAGCAACTCTTTGAGGTGT TGGCTAAGAAGAAAAGCGTG GCAGATGAAGCTGGGATGGT CTTGCAGTCTAAAGTTAGAC AGTTACAAGCTGCAACCACG
Brassica_oleracea    NNNNNNNNNNNNNNNNNNNN NNNNNNNNNNNNNNNNNNNN NNNNNNNNNNNNNNNNNNNN NNNNNNNNNNNNNNNNNNNN NNNNNNNNNNNNNNNNNNNN
Brassica_rapa        TGAGCAACTCTTTGAGGTAA TGTTCANNNNNNNNNNNNNN NNNNNNNNNNNNNNNNNNNN NNNNNNNNNNNNNNNNNNNN NNNNNNNNNNNNNNNNNNNN
Bruguiera_gymnorrhiza TGACCAACTGATCGAGCTTG CATCTAAAAAGAAAAATGTG GCAGATGAAGCTGGANNNNN NNNNNNNNNNNNNNNNNNNN NNNNNNNNNNNNNNNNNNNN
Cajanus_cultivar     TGCCTCAAGGGAAAGACTAC TGCCACCGCAAAATCAACTT GCTCAA-------------- -------------------- --------------ATCAAA
Camellia_sinensis    TGACCAACTTGTTGAGGTTG CAACTAAGAAGAAGAACATA GCAGATGAAGTTGGAGTCAT CTTACAAGCTAAATTGAAGC AATTGGCTCCAACACCA---
Capsicum_annuum      CGAGCAGCTTCTTGATGTTG CCACTAAGAAGAAAAGTGTT GCTGATGAAACCGGTCTTAT CTTGCAAGCTAAATTGAGAC AACTCGCTCCAGCACAG---
Citrus_clementina    NNNNNNNNNNNNNNNNNNNN NNNNNNNNNNNNNNNNNNNN NNNNNNNNNNNNNNNNNNNN NNNNNNNNNNNNNNNNNNNN NNNNNNNNNNNNNNNNNNNN
Citrus_sinensis      TGATCAGCTCATTGAGGTTG CAACAAAAAAGAAAACTATT TCAGACGAAGCTGCTGTAAT CTTGCAGGCAAAACTGAAGC AGTTAGCACCTGCTAGTTCC
Coffea_canephora     TGATCAGCTTCTTGAGGTGG CTACTAAGAAGAAAAGTATA GCTGATGAGGTTGGAATTGT CTTACAGGCCAAGTTGAGGC AACTCGCGCCATCACAAtag
Cucumis_sativus      TGACCAACTAATCGAGATTG CTACTAAAAAGAAGAAAGTA GCAGATGAAGCTGGCTTGAT CTTACAAGCAAAACTGAGGC AGATGGGTGCCACAGCAtag
Elaeocarpus_photiniifolius TGACCAACTCATTGAGGTTG CATCTAAAAAGAAAAAGTGT CGCAGA-------------- -------------------- --------------------
Eschscholzia_californica NNNNNNNNNNNNNNNNNNNN NNNNNNNNNNNNNNNNNNNN NNNNNNNNNNNNNNNNNNNN NNNNNNNNNNNNNNNNNNNN NNNNNNNNNNNNNNNNNNNN
Euphorbia_esula      NNNNNNNNNNNNNNNNNNNN NNNNNNNNNNNNNNNNNNNN NNNNNNNNNNNNNNNNNNNN NNNNNNNNNNNNNNNNNNNN NNNNNNNNNNNNNNNNNNNN
Euphorbia_tirucalli  TGATCAACTCATTGAGGTAG CGTCCAAGAAGAAAACGGTG GCAGATGAAGCTGGGGCAGT CTTACAGGCGAAGTTGAAGC AGTTGGCCCCTACAACAtag
Fagopyrum_tataricum  TGATCAACTTGTTGAGGTGA CAGCTAAAAAGAAAACAGTA GCAGACGAAGCTGGAGTTGT ACTACAAGCAAGGTTAAAGC AGATGGCTTCAACCTCAtaa
Festuca_arundinacea  CGATGAACTACTTGAGATGG CAACGAAGAAGAAAAGCATA GCAGACGAAATGGGCATGCT CCTACAAGCTAAGCTGCGGC AGGCATCAGCAAGCCCGAGC
Gerbera_hybrid       NNNNNNNNNNNNNNNNNNNN NNNNNNNNNNNNNNNNNNNN NNNNNNNNNNNNNNNNNNNN NNNNNNNNNNNNNNNNNNNN NNNNNNNNNNNNNNNNNNNN
Glycine_max          TGATCAACTCGTCGAGGTTG CATCCAAAAAGAAAAATGTG GCAGATGAAGCTGGTGTTAT TTTGCAGGCAAAATTGAAGC AGTTAGCGTCTTCATCCtaa
Gossypium_arboreum   CGATCAACTTATCGAGGTTG CATCTAAGAAGAAAACACTA GCCGATGAAGCTGGACTTAT TTTACAAGCAAAATTGAAGC AGTCATCTCCTTCGAGTtag
Gossypium_hirsutum   CGATCAACTTATCGAGGTTG CATCTAAGAAGAAAACATTA GCCGATGAAGCTGGACTTAT TTTACAAGCAAAATTGAAGC AGTCATCTCCTTCGAGTtag
Gossypium_raimondii  CGATCAACTTATCGAGGTTG CATCTAAGAAGAAAACATTA GCCGATGAAGCTGGACTTAT TTTACAAGCAAAATTGAAGC AGTCATCTCCTTCGAGTtag
Helianthus_annuum    TGACCAACTTTTGGAGGTGA CAAGCAAGAAGAAAAGCATA GCAGATGAGGCAGCACTGGT GTTGCAAGGCAAACTGAAAC AACTGGCCAGTCCATCAtag
Helianthus_argophyllus TGACCAACTTTTGGAGGTGA CAAGCAAGAAGAAAAGCATA GCAGATGAGGCAGCACTGGT GTTGCAAGGCAAACTGAAAC AACTGGCCAGTCCATCAtag
Helianthus_exilis    TGACCAACTTTTGGAGGTAN NNNNNNNNNNNNNNNNNNNN NNNNNNNNNNNNNNNNNNNN NNNNNNNNNNNNNNNNNNNN NNNNNNNNNNNNNNNNNNNN
Helianthus_paradoxus NNNNNNNNNNNNNNNNNNNN NNNNNNNNNNNNNNNNNNNN NNNNNNNNNNNNNNNNNNNN NNNNNNNNNNNNNNNNNNNN NNNNNNNNNNNNNNNNNNNN
Helwingia_japonica   CGACCAACTTGTCGAGGTCG TGTCTAAGAAGAAAGGCATT GCCGATGAAGTTGGAGTAAT CTTTCAAGCAAAGTTGAATC AACTGCCCCCTGCAACAtag
Hevea_brasiliensis   TGATCAACTAATTGAGCTTG CGTCGAAAAAGAAGACAGCG GCGGATGAAGCTGGGGCAGT CTTACAGGCCAAGTTGAAGC AGATGGTCCCTGCAACA---
Hordeum_vulgare      CGATGAACTACTTGAGATGG CGACCAAAAAGAAGAGCATA GCAGACGAGATGGGCATGTT TCTCCAAGCCAAGCTGAGGC AGGCATCGCCGAGCTCGAGT
Ipomoea_batatas      TGATCAGCTTCTTGATGTGA CGACTAAGAAGAAGAGTATT GCTGATGAAGCTGGTGTTAT CTTACAAGCCAAATTGCGGC AACTTGCCTCAACACCG---
Ipomoea_nil          NNNNNNNNNNNNNNNNNNNN NNNNNNNNNNNNNNNNNNNN NNNNNNNNNNNNNNNNNNNN NNNNNNNNNNNNNNNNNNNN NNNNNNNNNNNNNNNNNNNN
Jatropha_curcas      CGATCAACTGATTGAGCTTG CGTCCCAAAAGAAGACGGTG GCTGATGAAGCGGGAGCAGT CTTGCAGGCTAGATTGAAGC AGTTGGCGCCGGCAACT---
Lactuca_perennis     TGACCAACTTTTAGAGGTTG CAAGCAAGAAGAAAAGCATA GCGGATGAGGCAGGAATGGT GTTGCAAGCCAAACTCAAAC AACTCTCTGCTGCATCAtaa
Lactuca_sativa       TGACCAACTTTTAGAGGTTG CAAGCAAGAAGAAAAGCATA GCCGATGAGGCAGGAATGGT GTTGCAAGCCAAACTGAAAC AACTCTCTGCTGCATCAtaa
Lactuca_serriola     TGACCAACTTTTAGAGGTTG CAAGCAAGAAGAAAAGCATA GCCGATGAGGCAGGAATGGT GTTGCAAGCCAAACTGAAAC AACTCTCTGCTGCATCA---
Lactuca_virosa       TGACCAACTTTTAGAGGTTG CAAGCAAGAAGAAAAGCATA GCGGATGAGGCAGGAATGGT GTTGCAAGCCAAACTGAAAC AACTCTCTGCTGCATCAtaa
Liriodendron_tulipifera CGATGAGCTTGTTGAGGTTG CTTCCAAGAAGAAAATTGTG GCGGATGAAGCCGGCGTAGT CCTACAGGCAAAGCTGAGGC AAGCAGCTTCATCACCATNA
Lotus_japonicus      CGATCAACTCGTTGAGGTTG CATCGAAAANNNNNNNNNNN NNNNNNNNNNNNNNNNNNNN NNNNNNNNNNNNNNNNNNNN NNNNNNNNNNNNNNNNNNNN
Malus_x_domestica    TGACCAACTTGTCGAGGTTG CTTCTAAGAAGAAAAGCATC GCAGATGAAGCCGGGGCAGT TTTGCAAGCCAAAGTGAAGC AGTTGGCTGCTACAACGTCA
Medicago_truncatula  TGATCAACTTGTTGAGGTTG CGTCCAAAAAGAAAAATGTC GCGGATGAAGCTGGGGTTAT TTTACAGGCAAAATTGAAGC AATTAGCATCGTCATCCtaa
Nicotiana_tabacum    CGAGCAGCTTCTTGATGTTG CAACGAAGAAGAAAAGTATT GCTGATGAAACTGGTGTTAT CTTGCAAGCTAAATTGAGAC AACTTGCTCCTCCAGCACAG
Nothofagus_nervosa   TGACCAACTTGTTGAGGTTG CTTCAAAAAAGAAAAGCATA GCAGATGAAGCTGGGGTAAT CTTACAGGCAAAGTTGAAGC AATTAGCTCCTTCACCA---
Nuphar_advena        NNNNNNNNNNNNNNNNNNNN NNNNNNNNNNNNNNNNNNNN NNNNNNNNNNNNNNNNNNNN NNNNNNNNNNNNNNNNNNNN NNNNNNNNNNNNNNNNNNNN
Oryza_sativa         TGATGAACTAGTTGAGATGG CTACGAAGAAGAAAAACATA GCCGACGAAATGGGTCGGCT TCTACAAGCCAAGCTGAGGC AGTCATCGCCGAGCCCGAGT
Paeonia_suffruticosa -------------------- -------------------- -------------------- -------------------- --------------------
Panax_ginseng        C------------------- -------------------- -------------------- -------------------- --------------------
Panicum_virgatum     AGATGAACTGGCTGAGGTGG CTACGAAAAAGAAAGCCATA GCAGATCAGATGACTCTGCT GCTACATACCAAGCTGAGGC AAGGATCGCCTGGCCCAAGT
Persea_americana     TGATGAGCTTGTTGAGGTTG CTTCCAAGAAGAAAAACATG GCAGACGAGGCTGCAGTAAT CCTACAGGCAAAGCTAAGGC AGGCAGCGGCATCTACATCA
Phaseolus_coccineus  NNNNNNNNNNNNNNNNNNNN NNNNNNNNNNNNNNNNNNNN NNNNNNNNNNNNNNNNNNNN NNNNNNNNNNNNNNNNNNNN NNNNNNNNNNNNNNNNNNNN
Phaseolus_vulgaris   NNNNNNNNNNNNNNNNNNNN NNNNNNNNNNNNNNNNNNNN NNNNNNNNNNNNNNNNNNNN NNNNNNNNNNNNNNNNNNNN NNNNNNNNNNNNNNNNNNNN
Picea_glauca         NNNNNNNNNNNNNNNNNNNN NNNNNNNNNNNNNNNNNNNN NNNNNNNNNNNNNNNNNNNN NNNNNNNNNNNNNNNNNNNN NNNNNNNNNNNNNNNNNNNN
Picea_sitchensis     TGATAAACTTGTTGAGGTTG CTGCTGAAAAGAAAAATGCA GCAGATCAAGTAAATCTGGT TTTACAGGCGAAACTGAGAC AAGCGATGTTGGCCAGAtga
Pinus_pinaster       NNNNNNNNNNNNNNNNNNNN NNNNNNNNNNNNNNNNNNNN NNNNNNNNNNNNNNNNNNNN NNNNNNNNNNNNNNNNNNNN NNNNNNNNNNNNNNNNNNNN
Pinus_taeda          TGACAAACTTGTTGAGGTTG CCGCTGAAAAGAAAAATGCA GCAGATCAAGTAAATATGGT TCTACAGGCGAAACTGAGGC AAGCAATGTCGGCCAGAtga
Populus_deltoides    TGATCAGCTTATTGAGCTTG CAACTAAAAAGAAGACTGTA GCAGATGAAGCAGGGGCAAT CTTACAGGCAAAGCTGAGGC AGTTGGCTCCTACAACTtag
Populus_euphratica   TGATCAGCTTATTGAGCTTG CAACTAAAAAGAAGACTGTA GCAGATGAAGCAGGGGCAAT CTTACAGGCAAAACTGAGGC AGTTGGCTCCTACAACTtaa
Populus_trichocarpa  TGATCAGCTTATTGAGCTTG CAACTAAAAAGAAGACTGTA GCAGATGAAGCAGGGGCAAT CTTACAGGCAAAGCTGAGGC AGTTGGCTCCTACAACT---
Prunus_persica       TGAGCAGCTTGTCGAGGTTG CTTCTAAAAAGAAGAGCATC TCGGATGAAGCTGGGGCAGT TTTGCAAGCCAAGTTGAAGC AGTTGGCTCCTGCAACAtag
Ricinus_communis     CGATCAGCTCATTGAGGTCC CCTTCAACTATACAAGCATG ACAAATCAAAATGTTGCCAN NNNNNNNNNNNNNNNNNNNN NNNNNNNNNNNNNNNNNNNN
Saccharum_officinarum TGATGAACTGGCTGAGGTGG CTACAAAAAAGAAAGCCATA GCAGAGGATATGGCTATGCT ACTACAAGCCAAGCTGAGGC AAGCATCACCTAGCCCAAGT
Saruma_henryi        NNNNNNNNNNNNNNNNNNNN NNNNNNNNNNNNNNNNNNNN NNNNNNNNNNNNNNNNNNNN NNNNNNNNNNNNNNNNNNNN NNNNNNNNNNNNNNNNNNNN
Schima_mertensiana   TGATCAACTTGTTGAGGTTG CAACTAAGAAGAAGAGCATA GCAGATGAAGTTGGAGTCAT CTTACAAGCTAAATTGAAGC AATTGGGTCCAACAACACCA
Sesamum_indicum      TGATCAGCTTCTTGAGGTGG CTACTAAAAAGAAAAGTATA GCAGACGAGGCTGGGGCGGT TTTACAAGCAAAACTGAAGC AATTGTCTCCTGCACAC---
Solanum_chacoense    NNNNNNNNNNNNNNNNNNNN NNNNNNNNNNNNNNNNNNNN NNNNNNNNNNNNNNNNNNNN NNNNNNNNNNNNNNNNNNNN NNNNNNNNNNNNNNNNNNNN
Solanum_habrochaites NNNNNNNNNNNNNNNNNNNN NNNNNNNNNNNNNNNNNNNN NNNNNNNNNNNNNNNNNNNN NNNNNNNNNNNNNNNNNNNN NNNNNNNNNNNNNNNNNNNN
Solanum_lycopersicon CGAGCAACTTCTTGATGTAG CGACGAAAAAAAAAAGTGTT GCTGATGAAACTGGTCTTAT CTTGCAAGCTAAATTAAGAC AACTTGCTCAAGCACAAtag
Solanum_tuberosum    CGAGCAGCTTCTTGATGTTG CGACGAAGAAGAAAAGTATT GCTGATGAAACTGGTGTTAT CTTGCAAGCTAAATTGAGAC AACTGGCTCCAGCACAAtag
Sorghum_bicolor      TGATGAACTGCTTGAGGTGG CTACAAAAAAGAAAGCCATA GCAGATGATCTGGGTATGCT ACTACAAGCCAAGCTGAGGC AAGCATCGCCTGGCCCGAGT
Taraxacum_officinale TGACCAACTTTTAGAGGTTG CAAGCAAGAAGAAAAACATA GCAGATGAGGCAGGAATTGT TTTGCAAGCCAAACTGAAAC AGCTCTCTGCTGCGTCAtaa
Triticum_aestivum    CGATGAACTACTTGAGATGG CGACCAAAAAGAAGAGCATA GCAGATGAAATGGGCATGTT TCTGCAAGCCAAGCTGAGGC AGGCATCACCGAGCTCGAGT
Vitis_vinifera       TGACCAACTTGTTGAGGTGG CAACTAAAAAGAAAAGCATA GCAGATGAAGCTGGGGTAAT TTTACAAGCAAAGCTGAAGC AGCTAGGTGCAGCAACAtag
Welwitschia_mirabilis NNNNNNNNNNNNNNNNNNNN NNNNNNNNNNNNNNNNNNNN NNNNNNNNNNNNNNNNNNNN NNNNNNNNNNNNNNNNNNNN NNNNNNNNNNNNNNNNNNNN
Zea_mays             TGATGAATTGGTTGAGGTGG CTACGAAAAAGAAAGCCATA GCAGACGATATGGGTTTGCT ACTACAAGCCAAGCTGAGGC AAGCGTCACCGGGCCCAAGT
Zingiber_officinale  NNNNNNNNNNNNNNNNNNNN NNNNNNNNNNNNNNNNNNNN NNNNNNNNNNNNNNNNNNNN NNNNNNNNNNNNNNNNNNNN NNNNNNNNNNNNNNNNNNNN

Acorus_americanus    ---ATGGACACCTGGGACCC GAACACGAAGAGCGCGCTGA CCCAGATCCCGCTCCTGACG ACTCGAGCCGGACCGCGCGA CGGTGCGGCGTGGACGCAGA
Amborella_trichopoda NNNNNNNNNNNNNNNNNNNN NNNNNNNNNNNNNNNNNNNN NNNNNNNNNNNNNNNNNNNN NNNNNNNNNNNNNNNNNNNN NNNNNNNNNNNNNNNNNNNN
Antirrhinum_majus    ---ATGGAGGGTTGGGATCC AACGACGAAATCAGCCCTAA CTCAGATCCCCTTGCTCTCC GTCAAGGCCGGACCATGCGA CGGCGGCGCGTGGACTCAAC
Aquilegia_formosa_x_Aquilegia_pubescens NNNNNNNNNNNNNNNNNNNN NNNNNNNNNNNNNNNNNNNN NNNNNNNNNNNNNNNNNNNN NNNNNNNNNNNNNNNNNNNN NNNNNNNNNNNNNNNNNNNN
Arabidopsis_thaliana TCGATGGAAGGATGGGATCC GAACACGAAGTCGACGTTAA CGCGAATACCGCTTCTGACG ACAAAGGCGGGTCCAAGAGA CGGCGCGGCATGGACGCAGA
Artemisia_annua      ---ATGGAAGGATGGGATCC AACGACCAAATCAACCTTAA CCCAAATCCCCTTACTCACA GTCAAAGCAGGTCCACGTGA CGGCGCCACATGGACACAGC
Beta_vulgaris        NNNNNNNNNNNNNNNNNNNN NNNNNNNNNNNNNNNNNNNN NNNNNNNNNNNNNNNNNNNN NNNNNNNNNNNNNNNNNNNN NNNNNNNNNNNNNNNNNNNN
Betula_platyphylla   ---ATGGAGGGTTGGGACCC GAACACGAAGTCGACGTTGA CCCAAATCCCTCTGCTGACA ACGAAGGCCGGGCCGAGGGA CGGCGCGGTGTGGACGCAGA
Brachypodium_distachyon TCAATGGAGGGATGGGACAA GGGGACGAAGAGCGTGGTGG GCGAGATCCCACTGCTGTCA ACGCGGGCGGGGCCTCGTGA CGGTGACGCATGGCGGCAGC
Brassica_napus       TCCATGGAAGGATGGGATCC GAGCACGAAGTCGACGTTAA CGCGAATCCCTCTTCTGACG ACAAAAGCAGGGCCAAGAGA CGGCGATGCATGGAAACAGA
Brassica_oleracea    NNNNNNNNNNNNNNNNNNNN NNNNNNNNNNNNNNNNNNNN NNNNNNNNNNNNNNNNNNNN NNNNNNNNNNNNNNNNNNNN NNNNNNNNNNNNNNNNNNNN
Brassica_rapa        NNNNNNNNNNNNNNNNNNNN NNNNNNNNNNNNNNNNNNNN NNNNNNNNNNNNNNNNNNNN NNNNNNNNNNNNNNNNNNNN NNNNNNNNNNNNNNNNNNNN
Bruguiera_gymnorrhiza NNNNNNNNNNNNNNNNNNNN NNNNNNNNNNNNNNNNNNNN NNNNNNNNNNNNNNNNNNNN NNNNNNNNNNNNNNNNNNNN NNNNNNNNNNNNNNNNNNNN
Cajanus_cultivar     TTTATGGAAGGTTGGGACCC GAACACGAAGTCGACTTTGA CACAGATCCCATTGCTGACG AGGAAGGCGGGTCCACGTGA CGGCGCGGCATGGACGCAGA
Camellia_sinensis    ---ATGGAGGGTTGGGATCC TAACACCAAGTCGACTCTAA CGCAGATACCTCTTCTATCA ACGAAAGCCGGCCCACGCGA TGGTGCTGCATGGACGCAGA
Capsicum_annuum      ---ATGGAGGGTTGGGATCC GAATACGAAATCAACCCTAA CTCAAATCCCTTTGTTAACA ATCAAAGCCGGTCCACGTGA CGGCGCAGCATGGACACAGA
Citrus_clementina    NNNATGGAGGGATGGGACCC GAACACGAAATCGACGCTGA CCCAGATCCCGCTTTTGTCA ACGAAAGCCGGTCCCAGAGA CGGTGCGGCGTGGACGCAGC
Citrus_sinensis      TCCATGGAGGGATGGGACCC GAACACGAAATCGACGCTGA CCCAGATCCCGCTTTTGTCA ACGAAAGCCGGTCCCAGAGA CGGTGCGGCGTGGACGCAGC
Coffea_canephora     ---ATGGAGGAGTGGGATCA GACGACGAAATCATCGCTAA CCCAGATCCCATTACTGACC ACAAAAGCGGGTCCACGCGA CGGGGCGGCGTGGACGCAGC
Cucumis_sativus      ---NNNNNNNNNNNNNNNNN NNNNNNNNNNNNNNNNNNNN NNNNNNNNNNNNNNNNNNNN NNNNNNNNNNNNNNNNNNNN NNNNNNNNNNNNNNNNNNNN
Elaeocarpus_photiniifolius ---NNNNNNNNNNNNNNNNN NNNNNNNNNNNNNNNNNNNN NNNNNNNNNNNNNNNNNNNN NNNNNNNNNNNNNNNNNNNN NNNNNNNNNNNNNNNNNNNN
Eschscholzia_californica NNNNNNNNNNNNNNNNNNNN NNNNNNNNNNNNNNNNNNNN NNNNNNNNNNNNNNNNNNNN NNNNNNNNNNNNNNNNNNNN NNNNNNNNNNNNNNNNNNNN
Euphorbia_esula      NNNATGGAGGGATGGGATCC AAACACGAAATCAACATTAA CACAGACCCCTCTTCTGGCG ACGAAAGCAGGGCCTAGGGA CGGAGCTACATGGACTCAGA
Euphorbia_tirucalli  ---NNNNNNNNNNNNNNNNN NNNNNNNNNNNNNNNNNNNN NNNNNNNNNNNNNNNNNNNN NNNNNNNNNNNNNNNNNNNN NNNNNNNNNNNNNNNNNNNN
Fagopyrum_tataricum  ---ATGGAAGGTTGGGATAC GACGACCAAATCGACCCTAA CTAAGATCCCTCTGCTTTCG GTAAAGGCAGGGCCACGAGA TGGCGATGCTTGGAAGCAGC
Festuca_arundinacea  TCGNNNNNNNNNNNNNNNNN NNNNNNNNNNNNNNNNNNNN NNNNNNNNNNNNNNNNNNNN NNNNNNNNNNNNNNNNNNNN NNNNNNNNNNNNNNNNNNNN
Gerbera_hybrid       NNNATGGAGGGTTGGGATCC TACAACGAAGTCAACTTTAA CCCAAATCCCTCTTCTAACT GTAAAAGCCGGCCCTCGCGA CGGCGCCGCCTGGACGCAGC
Glycine_max          ---ATGGAAGGTTGGGACCC GAATACGAAGTCGACGCTGA CACAGATCCCTCTGCTGACG ACGAAGGCGGGTCCACGAGA CGGAGCGGCATGGACGCAGA
Gossypium_arboreum   ---ATGGAAGGCTGGGACCC GAATACGAAGTCGACGCTAA CACAGATCCCGCTACTGACG ACGAAGGCGGGTCCCAGAGA CGGAGCGGCATGGACTCAGC
Gossypium_hirsutum   ---ATGGAAGGCTGGGACCC GAATACGAAGTCGACGCTAA CACAGATCCCGCTACTGACG ACGAAGGCGGGTCCCAGAGA CGGAGCGGCATGGACTCAGC
Gossypium_raimondii  ---NNNNNNNNNNNNNNNNN NNNNNNNNNNNNNNNNNNNN NNNNNNNNNNNNNNNNNNNN NNNNNNNNNNNNNNNNNNNN NNNNNNNNNNNNNNNNNNNN
Helianthus_annuum    ------NNNNNNNNNNNNNN NNNNNNNNNNNNNNNNNNNN NNNNNNNNNNNNNNNNNNNN NNNNNNNNNNNNNNNNNNNN NNNNNNNNNNNNGGACGCAG
Helianthus_argophyllus ---NNNNNNNNNNNNNNNNN NNNNNNNNNNNNNNNNNNNN NNNNNNNNNNNNNNNNNNNN NNNNNNNNNNNNNNNNNNNN NNNNNNNNNNNNNNNNNNNN
Helianthus_exilis    NNNTGGGAGGGCTGGTATCC ATCCACGCTGTCCACCTTAA GCGAAGTCCGATTGTTGAGC GCATCATCCGGATTACGCGA CAGCTCCAGCTGGACACAGC
Helianthus_paradoxus NNNNNNNNNNNNNNNNNNNN NNNNNNNNNNNNNNNNNNNN NNNNNNNNNNNNNNNNNNNN NNNNNNNNNNNNNNNNNNNN NNNNNNNNNNNNNNNNNNNN
Helwingia_japonica   ---NNNNNNNNNNNNNNNNN NNNNNNNNNNNNNNNNNNNN NNNNNNNNNNNNNNNNNNNN NNNNNNNNNNNNNNNNNNNN NNNNNNNNNNNNNNNNNNNN
Hevea_brasiliensis   ------GAGGGATGGGATCC AAACACGAAATCGACATTGA CTCAGATCCCGCTCCTGGCA ACGAAAGCTGGACCAAGGGA CGGAGCTACTTGGACACAGA
Hordeum_vulgare      TCAATGGAGGGGTGGGACAA GGGCACGAAGAGCGTGGTGG GCGAGATCCCGCTGCTGTCG ACGCGGGCGGGTCCCCGCGA CGGCGACGCGTGGCGGCAGC
Ipomoea_batatas      -------------------- -------------------- -------------------- ---AAGCAACAGCGTAGGGG GGGCCCCGCCGGGGCGCGGG
Ipomoea_nil          NNNNNNNNNNNNNNNNNNNN NNNNNNNNNNNNNNNNNNNN NNNNNNNNNNNNNNNNNNNN NNNNNNNNNNNNNNNNNNNN NNNNNNNNNNNNNNNNNNNN
Jatropha_curcas      ---ATGGAGGGATGGGATCC AAACACTAAATCCACATTAA CACAGATCCCGCTACTGACA ACCAAAGCCGGGCCAAGAGA CGGAGCTGCATGGACACAGA
Lactuca_perennis     ---ATGGAGGGATGGGATCC GACCACCAAGTCAACATTGA CACAAATTCCTCTCCTATCA GTTAAAGCCGGTCCTCGCGA CGGCGCCGCTTGGACTCAGC
Lactuca_sativa       ---ATGGAGGGATGGGATCC GACCACCAAGTCAACATTGA CACAAATTCCTCTCCTAACA GTTAAAGCCGGTCCTCGCGA CGGCGCCGCTTGGACTCAGC
Lactuca_serriola     ---ATGGAGGGATGGGATCC GACCACCAAGTCAACTTTGA CACAAATTCCTCTCCTAACA GTTAAAGCCGGTCCTCGCGA CGGCGCCGCTTGGACTCAGC
Lactuca_virosa       ---NNNNNNNNNNNNNNNNN NNNNNNNNNNNNNNNNNNNN NNNNNNNNNNNNNNNNNNNN NNNNNNNNNNNNNNNNNNNN NNNNNNNNNNNNNNNNNNNN
Liriodendron_tulipifera ATGNNNNNNNNNNNNNNNNN NNNNNNNNNNNNNNNNNNNN NNNNNNNNNNNNNNNNNNNN NNNNNNNNNNNNNNNNNNNN NNNNNNNNNNNNNNNNNNNN
Lotus_japonicus      NNNATGGAAGGTTGGGACCC GAACACGAAGTCGACGCTGA CACAAATCCCTTTGCTGACA ACAAAGGCGGGTCCTCGCGA CGGAACAGCATGGACGCAGC
Malus_x_domestica    tagATGGAGGGTTGGGACCC GAACACCAAGTCGACGCTGA CCCAGATCCCACTCTTGACG ACCAAGGCCGGTCCTAGAGA CGGCGCGGCTTGGACGCAGA
Medicago_truncatula  ---ATGGAAGGCTGGGACCC AAACACGAAGTCGACGCTAA CACAGATCCCATTGCTAACA ACAAAGGCAGGTCCCCGAGA CGGAGCGGCATGGACGACCA
Nicotiana_tabacum    tagATGGAGGGTTGGGATCC GAATACGAAATCAACCCTCA CTCAGATCCCGTTGTTGACC ACCAAGGCGGGTCCACGCGA CGGCGCGGCATGGACAAGCC
Nothofagus_nervosa   ---NNNNNNNNNNNNNNNNN NNNNNNNNNNNNNNNNNNNN NNNNNNNNNNNNNNNNNNNN NNNNNNNNNNNNNNNNNNNN NNNNNNNNNNNNNNNNNNNN
Nuphar_advena        NNNNNNNNNNNNNNNNNNNN NNNNNNNNNNNNNNNNNNNN NNNNNNNNNNNNNNNNNNNN NNNNNNNNNNNNNNNNNNNN NNNNNNNNNNNNNNNNNNNN
Oryza_sativa         TCAATGGAGGGGTGGGACAA GGGGACGAAGAGCGTGGTGG GCGAGATCCCGCTGCTGTCG ACGCGGGCGGGGCCCCGGGA CGGCGAGGCGTGGCGGCAGC
Paeonia_suffruticosa ---ATGGAGGGTTGGGACCC AAACACGAAGACAACACTGA CGCAGATCCCCCTACTGTCA ACGAAAGCCGGACCACGAGA CGGAGCAGCATGGACGCAGA
Panax_ginseng        ---ATGGAGGGTTGGGACCC AAACACGAAATCAACCCTAA CGCAAATCCCTCTGCTATCC ACCAAGGCCGGACCACGCGA CGGAGCGGCATGGACGCAGC
Panicum_virgatum     TCAATGGAGGGTTGGGACAA GGGGACGAAGAGTACGGTGG GTGAGATCCCGCTGCTGACG ACGCGGGCGGGGCCGCGGGA CGGCGAGGCGTGGCGGCAGC
Persea_americana     tgaNNNNNNNNNNNNNNNNN NNNNNNNNNNNNNNNNNNNN NNNNNNNNNNNNNNNNNNNN NNNNNNNNNNNNNNNNNNNN NNNNNNNNNNNNNNNNNNNN
Phaseolus_coccineus  NNNATGGAAGGTTGGGACCC GAACACGAAGTCGACTCTGA CACAGATCCCCTTGCTAGCG ACAAAGGCGGGTCCTCGAGA CGGCGCGGCATGGACGCAGA
Phaseolus_vulgaris   NNNATGGAAGGTTGGGACCC GAACACGAAGTCGACTCTGA CACAGATCCCCTTGCTAGCG ACAAAGGCGGGTCCTCGTGA CGGCGCGGCATGGACGCAGA
Picea_glauca         NNNATGGAGGGATGGGATTC GAACACGAAATCTACTGTGC AGAAGATACCTCTGCTATCT ACCAGGGCAGGCCCCAGGGA TGGAGCTGCTTGGACCCAAC
Picea_sitchensis     tgaATGGAGGGATGGGATTC GAACACGAAATCTACTGTGC AGAAGATACCTCTGCTATCT ACCAGGGCAGGCCCCAGGGA TGGAGCTGCTTGGACCCAAC
Pinus_pinaster       NNNNNNNNNNNNNNNNNNNN NNNNNNNNNNNNNNNNNNNN NNNNNNNNNNNNNNNNNNNN NNNNNNNNNNNNNNNNNNNN NNNNNCTGCTTGGACCCAAC
Pinus_taeda          tgaNNNNNNNNNNNNNNNNN NNNNNNNNNNNNNNNNNNNN NNNNNNNNNNNNNNNNNNNN NNNNNNNNNNNNNNNNNNNN NNNNNNNNNNNNNNNNNNNN
Populus_deltoides    ---ATGGAGGGATGGGATCC AAACACGAAATCAACACTGA CCCAGATCCCGCTGTTAACA ACGAAGGCAGGTCCAAGAGA TGGAGCTGCATGGACAACGA
Populus_euphratica   ---NNNNNNNNNNNNNNNNN NNNNNNNNNNNNNNNNNNNN NNNNNNNNNNNNNNNNNNNN NNNNNNNNNNNNNNNNNNNN NNNNNNNNNNNNNNNNNNNN
Populus_trichocarpa  ---ATGGAGGGATGGGATCC AAACACGAAATCAACACTGA CCCAGATCCCGCTGTTAACA ACGAAGGCAGGTCCAAGAGA TGGAGCTGCATGGACAACGA
Prunus_persica       tagNNNNNNNNNNNNNNNNN NNNNNNNNNNNNNNNGCTAA CCCAGATCCCACTGTTGACG ACGAAGGCCGGGCCGAGAGA TGGGGCGGCATGGACGCAGA
Ricinus_communis     NNNATGGAGGGATGGGATCC GAACACGAAATCAACATTGA CACAGATCCCACTTCTGGCG ACAAAAGCAGGTCCAAGAGA CGGAGCAGCATGGACACAGA
Saccharum_officinarum TCAATGGAGGGCTGGGACAA GGGGACCAAGAGCACGGTGG GCGAGATCCCGCTGCTGTCG ACGCGCGCGGGCCCGCGGGA CGGCGAGGCGTGGCGGCAGC
Saruma_henryi        NNNATGGAGGGATGGGATCC AAACACGAAATCGACGCTTA CACAGATCCCTCTCCTCACG ACCAAGGCGGGCCCACGCGA CGGACCTCAATGGACGCAGC
Schima_mertensiana   tag----------------- -------------------- -------------------- -------------------- --------------------
Sesamum_indicum      ---ATGGAGGGCTGGGACCC GACGACGAAGTCGACTCTAA CCCAAATCCCTTTGCTGTCG GTGAAAGCGGGGCCGCGCGA TGGTGGCGCGTGGACGCAAC
Solanum_chacoense    NNNATGGAGGGTTGGGATCC GAGTACCAAATCAACCCTCA CACAGATCCCTTTGTTGACA ATCAAGGCCGGTCCACGTGA CGGCGCGGCATGGACACAGC
Solanum_habrochaites NNNNNNNNNNNNNNNNNNNN NNNNNNNNNNNNNNNNNNNN NNNNNNNNNNNNNNNNNNNN NNNNNNNNNNNNNNNNNNNN NNNNNNNNNNNNNNNNNNNN
Solanum_lycopersicon ---ATGGAGGGTTGGGATCC GAGTACCAAAACAACCCTTA CACAGATCCCTTTGTTAACA ATCAAAGCTGGTCCACGTGA CGGCGCGGCATGGACACAGC
Solanum_tuberosum    ---ATGGAGGGTTGGGATCC GAGTACCAAATCAACCCTCA CACAGATCCCTTTGTTGACA ATCAAGGCCGGTCCACGTGA CGGCGCGGCATGGACACAGC
Sorghum_bicolor      TCAATGGAGGGCTGGGACAA GGGGACCAAGAGCACGGTCG GCGAGATCCCGCTGCTGTCG ACGCGAGCGGGTCCGCGGGA CGGCGAGGCGTGGCGGCAGC
Taraxacum_officinale ---ATGGAGGGATGGGATCC GACCACCAAGTCAACATTGA CTCAAATTCCTCTCCTAACA GTAAAAGCCGGTCCTCGCGA CGGCGCGTCATGGACTCAGC
Triticum_aestivum    TCGATGGAGGGGTGGGACAA GGGCACGAAGAGCGTGGTGG GCGAGATCCCGCTGCTGTCG ACGCGGGCGGGCCCCCGGGA CGGCGATCCGTGGCGGCAGC
Vitis_vinifera       ---ATGGAGGGTTGGGACCC AAACACGAAATCGGCACTGA CGCAGATCCCTCTTCTATCC ATAAAAGCAGGTCCACGCGA CGGAGCAGCATGGACGCAGA
Welwitschia_mirabilis NNNATGGAGGGCTGGGATTC CAACACGAAATCGACAGTGC AGAAAATACCGCTTCTCACA ACGAGAGCAGGGCCGAGGGA CGGCGCACAATGGACGCAAA
Zea_mays             TCAATGGAGGGCTGGGACAA GGGGACCAAGAGCACGGTGG GCGAGATCCCGCTGCTGTCG ACGCGCGCGGGTCCGCGGGA CGGCGAGGCGTGGCGGCAGA
Zingiber_officinale  NNNNNNNNNNNNNNNNNNNN NNNNNNNNNNNNNNNNNNNN NNNNNNNNNNNNNNNNNNNN NNNNNNNNNNNNNNNNNNNN NNNNNNNNNNNNNNNNNNNN

Acorus_americanus    GGCTGAAGGAGGAGTACAGG GCGCTGATCGCGTACACGGC GATGAACAAGTCGAACGACA ACGACTGGTTCAGGATCTCC GCGTCCGATGCGGCGGGGAC
Amborella_trichopoda NNNNNNNNNNNNNNNNNNNN NNNNNNNNNNNNNNNNNNNN NNNNNNNNNNNNNNNNNNNN NNNNNNNNNNNNNNNNNNNN NNNNNNNNNNNNNNNNNNNN
Antirrhinum_majus    GCCTCAAGGAGGAGTACAAG GCGCTAATCGCCTACACCTC CATGAACAAATCCAAGGACA ACGATTGGTTCCGAATCTCC GCCGCCAATCCGGAGGGGAC
Aquilegia_formosa_x_Aquilegia_pubescens NNNNNNNNNNNNNNNNNNNN NNNNNNNNNNNNNNNNNNNN NNNNNNNNNNNNNNNNNNNN NNNNNNNNNNNNNNNNNNNN NNNNNNNNNNNNNNNNNNNN
Arabidopsis_thaliana GGCTGAAAGAGGAGTACAAG TCTCTGATTGCGTATACCCA AATGAACAAGTCCAACGACA ATGACTGGTTCCGTATCTCC GCTTCCAATCCTGAGGGCAC
Artemisia_annua      GTTTGAAAGAAGAATACAAA GCATTGATTGCCTACACATC AATGAACAAATCAAAAGACA ACGATTGGTTTAGAATCTCA GCAGCTAACCCTGAAGGAAC
Beta_vulgaris        NNNNNNNNNNNNNNNNNNNN NNNNNNNNNNNNNNNNNNNN NNNNAACAAATCCAACGACA ACGATTGGTTTCGAATTTCC GCCGCAAATCCTGAAGGTAC
Betula_platyphylla   GGCTGAAGGAGGAGTACAAG GCGCTGATCACCTACACGCA GATGAACAAGTCCAAGGACA ACGACTGGTTCCGGATCTCC GCCGCCAATCCCGAGGGCAC
Brachypodium_distachyon GGCTCAAGGAGGAGTACCGC GCCCTCATCGCCTACACCTC CGTGAACAAGTCCAAGGATA ACGACTGGTTCCGCATCTCC GCTGCCAACCCGGAAGGCAC
Brassica_napus       GGCTCAAAGAGGAGTACAAG TCTCTGATCGCGTATACCCA GATGAACAAGTCCAACGACA ACGACTGGTTCCGCATCTCC GCTTCCAACCCCGAAGGTAC
Brassica_oleracea    NNNNNNNNNNNNNNNNNNNN NNNNNNNNNNNNNNNNNNNN NNNNNNNNNNNNNNNNNNNN NNNNNNNNNNNNNNNNNNNN NNNNNNNNNNNNNNNNNNNN
Brassica_rapa        NNNNNNNNNNNNNNNNNNNN NNNNNNNNNNNNNNNNNNNN NNNNNNNNNNNNNNNNNNNN NNNNNNNNNNNNNNNNNNNN NNNNNNNNNNNNNNNNNNNN
Bruguiera_gymnorrhiza NNNNNNNNNNNNNNNNNNNN NNNNNNNNNNNNNNNNNNNN NNNNNNNNNNNNNNNNNNNN NNNNNNNNNNNNNNNNNNNN NNNNNNNNNNNNNNNNNNNN
Cajanus_cultivar     GGCTGAAGGAGGAGTACAAG TCTCTCATTGCCTACACACA GATGAACAAATCCAACGACA ACGATTGGTTCCGCATCTCC GCCGCCAACCCCCAAGGCAC
Camellia_sinensis    GGCTGAAGGAGGAGTACAAG TCATTGATCGCCTATACTTC CATGAACAAGTCCAAAGATA ACGACTGGTTTCGCATCTCC GCTGCAAATCCCGAGGGCAC
Capsicum_annuum      GATTGAAGGAAGAGTACAAA GCCCTAATTGCATACACATC GATGAACAAATCGAAGGATA ATGATTGGTTCCGTATATCT GCTGCTAATCCTGAAGGGAC
Citrus_clementina    GGCTTAAAGAGGAGTACAAG GCTTTGATCGCCTATACACA GATGAATAAGTCCAACGACA ACGATTGGTTCCGCATCTCA GCGGCCAATCCGGAGGGGAC
Citrus_sinensis      GGCTTAAAGAGGAGTACAAG GCTTTGATCGCCTATACACA GATGAATAAGTCCAACGACA ACGATTGGTTCCGCATCTCA GCGGCCAATCCGGAGGGGAC
Coffea_canephora     GGCTGAAGGAGGAGTACAAG GCGTTGATAGCTTATACCTC GATGAATAAGTCCAATGATA ACGATGGGTTTCGGATCTCC GCTGCCAACCCGGAAGGGAC
Cucumis_sativus      NNNNNNNNNNNNNNNNNNNN NNNNNNNNNNNNNNNNNNNN NNNNNNNNNNNNNNNNNNNN NNNNNNNNNNNNNNNNNNNN NNNNNNNNNNNNNNNNNNNN
Elaeocarpus_photiniifolius NNNNNNNNNNNNNNNNNNNN NNNNNNNNNNNNNNNNNNNN NNNNNNNNNNNNNNNNNNNN NNNNNNNNNNNNNNNNNNNN NNNNNNNNNNNNNNNNNNNN
Eschscholzia_californica NNNNNNNNNNNNNNNNNNNN NNNNNNNNNNNNNNNNNNNN NNNNNNNNNNNNNNNNNNNN NNNNNNNNNNNNNNNNNNNN NNNNNNNNNNNNNNNNNNNN
Euphorbia_esula      GGTTGAAGGAAGAGTACAAG GCTCTGATCGCCTATACTCA GATGAACAAATCCAACGATA ACGATTGGTTTCGCATCACC GCCGCTAATCCCGAGGGAAC
Euphorbia_tirucalli  NNNNNNNNNNNNNNNNNNNN NNNNNNNNNNNNNNNNNNNN NNNNNNNNNNNNNNNNNNNN NNNNNNNNNNNNNNNNNNNN NNNNNNNNNNNNNNNNNNNN
Fagopyrum_tataricum  GGCTCAAGGAGGAATACAAG GCTTTGATCGCTTACACCAC CATGAACAAGTCCAACGACA ACGATTGGTTTCGAATTTCT GCGGCTAATCCAGAAGGTAC
Festuca_arundinacea  NNNNNNNNNNNNNNNNNNNN NNNNNNNNNNNNNNNNNNNN NNNNNNNNNNNNNNNNNNNN NNNNNNNNNNNNNNNNNNNN NNNNNNNNNNNNNNNNNNNN
Gerbera_hybrid       GGCTGAAGGAGGAGTACAAA GCCTTGATCGCATATACTTC AATGAACAAATCGAGAGACA ACGATTGGTTTCGTATCTCT GCTGCAAATCCCGAAGGAAC
Glycine_max          GGCTTAAGGAAGAGTACAAG GCTCTGATAGCGTACACGCA GATGAACAAGTCCAACGACA ACGATTGGTTCCGTATCTCC GCCGCCAATCCGGAAGGCAC
Gossypium_arboreum   GGCTGAAGGAGGAGTATAAG GCTTTGATCGCCTACACGCA GATGAATAAGTCCAACGACA ACGATTGGTTCGGGATATCC GCCGCCAATCCGGAAGGGAC
Gossypium_hirsutum   GGCTGAAGGAGGAGTATAAG GCTTTGATCGCCTACACGCA GATGAATAAGTCCAACGACA ACGATTGGTTCCGGATATCC GCAGCCAATCCGGAAGGGAC
Gossypium_raimondii  NNNNNNNNNNNNNNNNNNNN NNNNNNNNNNNNNNNNNNNN NNNNNNNNNNNNNNNNNNNN NNNNNNNNNNNNNNNNNNNN NNNNNNNNNNNNNNNNNNNN
Helianthus_annuum    CGCCTCAGGAGGAGTACAAA NCGCTGATCGCCTACACTTC AATGAACAAATCCAAAGACA ACGACTGGTTCCGCATCTCC GCCGCCAATCCGGAAGGTAC
Helianthus_argophyllus NNNNNNNNNNNNNNNNNNNN NNNNNNNNNNNNNNNNNNNN NNNNNNNNNNNNNNNNNNNN NNGACTGGTTCCGAATCTCC GCCGCCAATCCGGAAGGTAC
Helianthus_exilis    GCATTAAGGAGGAGTATAAA GCGCTGATCGCCTACACTTC AATGAAGAAATCCAAAGACA ACGAGTGGTTCTGTATCTGC GCCACTCATCATGAAAGTAC
Helianthus_paradoxus NNNNNNNNNNNNNNNNNNNN NNNNNNNNNNNNNNNNNNNN NNNNNNNNNNNNNNNNNNNN NNNNNNNNNNNNNNNNNNNN NNNNNNNNNNNNNNNNNNNN
Helwingia_japonica   NNNNNNNNNNNNNNNNNNNN NNNNNNNNNNNNNNNNNNNN NNNNNNNNNNNNNNNNNNNN NNNNNNNNNNNNNNNNNNNN NNNNNNNNNNNNNNNNNNNN
Hevea_brasiliensis   GGCTGAAGGAGGAGTACAAA GCTTTGATCGCTTACACTCA GATGAACAAGTCCAACGACA ACGATTGGTTCCGTATCTCC GCTGCTAATCCCGAGGGGAC
Hordeum_vulgare      GCCTCAAGGAGGAGTACCGC GCCCTCATCGCCTACACCTC CGTCAACAAGGCCAAGGACA ACGACTGGTTCCGCATCTCC GCCGCCAACCCGGAGGGCAC
Ipomoea_batatas      GGCTAAAGGAGGAGTACAAG TCTCTGATCGCCTACACGTC GATGAACAAATCCAAGGATA ACGACTGGTTCCGGATCTCC GCTGCGAATCCGGAGGGGAC
Ipomoea_nil          NNNNNNNNNNNNNNNNNNNN NNNNNNNNNNNNNNNNNNNN NNNNNNNNNNNNNNNNNNNN NNNNNNNNNNNNNNNNNNNN NNNNNNNNNNNNNNNNNNNN
Jatropha_curcas      GGCTGAAAGAAGAGTACAAG GCTTTGATCGCCTATACTCA AATGAACAAGTCCAACGACA ATGATTGGTTCCGTATCTCC GCAGCCAATCCCGAGGGAAC
Lactuca_perennis     GCCTGAAGGAGGAGTACAAA GCCTTGATCGCGTATACTTC AATGAACAAATCCAGAGACA ACGATTGGCTTCGTATCTCC TCTGCTAATCCCGAAGGAAC
Lactuca_sativa       GTCTGAAGGAGGAGTACAAA GCGTTGATCGCCTATACTTC AATGAACAAATCCAGAGACA ACGATTGGTTTCGTATCTCC GCTGCTAATCCAGAAGGAAC
Lactuca_serriola     GTCTGAAGGAGGAGTACAAA GCGTTGATCGCCTATACTTC AATGAACAAATCCAGAGACA ACGATTGGTTTCGTATCTCC GCTGCTAATCCAGAAGGAAC
Lactuca_virosa       NNNNNNNNNNNNNNNNNNNN NNNNNNNNNNNNNNNNNNNN NNNNNNNNNNNNNNNNNNNN NNNNNNNNNNNNNNNNNNNN NNNNNNNNNNNNNNNNNNNN
Liriodendron_tulipifera NNNNNNNNNNNNNNNNNNNN NNNNNNNNNNNNNNNNNNNN NNNNNNNNNNNNNNNNNNNN NNNNNNNNNNNNNNNNNNNN NNNNNNNNNNNNNNNNNNNN
Lotus_japonicus      GGCTGAAGGAGGAGTACAAG TCTCTCATCGCCTACACCCA GATGAACAAATCCAACGACA ACGATTGGTTCCGGATCTCC GCCGCCAACCCTGAAGGTAC
Malus_x_domestica    GGCTGAAGGAGGAGTACAAG GCGCTGATCGCCTACACCCA GATGAACAAGTCCAACGACA ACGATTGGTTCCGAATCTCA GCCGCCAATCCCGAGGGCAC
Medicago_truncatula  GGCTGAAGGAAGAGTACAAG TCTCTTATTGCTTACACTCA GATGAACAAATCCAACGACA ACGATTGGTTTCGTATCTCT GCCTCTAATCCTGAAGGTAC
Nicotiana_tabacum    GTTTAAAGGAAGAGTACAAG GCCCTAATCGCCTATACATC AATGAACAAATCCAAAGACA ACGATTGGTTCCGTATATCT GCGGCTAATCCTGAAGGTAC
Nothofagus_nervosa   NNNNNNNNNNNNNNNNNNNN NNNNNNNNNNNNNNNNNNNN NNNNNNNNNNNNNNNNNNNN NNNNNNNNNNNNNNNNNNNN NNNNNNNNNNNNNNNNNNNN
Nuphar_advena        NNNNNNNNNNNNNNNNNNNN NNNNNNNNNNNNNNNNNNNN NNNNNNNNNNNNNNNNNNNN NNNNNNNNNNNNNNNNNNNN NNNNNNNNNNNNNNNNNNNN
Oryza_sativa         GTCTCAAGGAGGAGTACCGC GCGCTGATCGCCTACACGTC GGTGAACAAGTCCAAGGACA ACGACTGGTTCCGCATCTCC GCCGCCAACCCCGAGGGCAC
Paeonia_suffruticosa GGCTGAAGGAGGAGTACAAG GCATTGATAACGTACACCCA GATGAACAAGTCCAAGGATA ATGACTGGTTTAGGATCTCG GCGGCTAACCAGGACGGAAC
Panax_ginseng        GCCTGAAGGAGGAGTACAAG GCCCTTATCGCCTATACTTC CATGAACAAGTCCAAGGACA ACGATTGGTTCCGCATTTCC GCCGCCAATCCGGAGGGCAC
Panicum_virgatum     GGCTCAAGGAGGAGTACCGC GCGCTGATCGCCTACACGTC GGTGAACAAGGCCAAGGACA ACGACTGGTTCCGCATCGCC GCCGCCAACCCGGAGGGCAC
Persea_americana     NNNNNNNNNNNNNNNNNNNN NNNNNNNNNNNNNNNNNNNN NNNNNNNNNNNNNNNNNNNN NNNNNNNNNNNNNNNNNNNN NNNNNNNNNNNNNNNNNNNN
Phaseolus_coccineus  GGTTGAAGGAGGAGTACAAG TCTCTCATAGCCTACACGCA GATGAACAAGTCCAACGACA ACGATTGGTTCCGCATCTCC GCCGCCAATTCCGAAGACAC
Phaseolus_vulgaris   GGTTGAAGGAGGAGTACAAG TCTCTCATAGCCTACACGCA GATGAACAAGTCCAACGACA ACGATTGGTTCCGCATCTCC GCCGCCAATCCCGAAGGCAC
Picea_glauca         GGCTGAAGGAAGAGTACCAG TCTCTCATCAAATACATGGG TATGAACAAAGCCAACGACA ATGACTGGTTCAGGATCTCA ---GCCAACGCAGATGGCAC
Picea_sitchensis     GGCTGAAGGAAGAGTACCAG TCTCTCATCAAATACATGGG TATGAACAAAGCCAACGACA ATGACTGGTTCAGGATCTCA ---GCCAACGCAGATGGCAC
Pinus_pinaster       GGCTGAAGGAAGAGTACCAG TCCCTCATCAAATACATGGG TATGAACAAAGCCAATGATA ATGACTGGTTCAGGATCTCA ---GCCAACGCAGATGGCAC
Pinus_taeda          NNNNNNNNNNNNNNNNNNNN NNNNNNNNNNNNNNNNNNNN NNNNNNNNNNNNNNNNNNNN NNNNNNNNNNNNNNNNNNNN NNNNNNNNNNNNNNNNNNNN
Populus_deltoides    GGCTGAAAGAGGAATACAAG GCTTTGATCGCCTATACACA GATGAACAAGTCTAACGATA ACGATTGGTTTCGTATCTCG GCAGCCAATCCTGAAGGGAC
Populus_euphratica   NNNNNNNNNNNNNNNNNNNN NNNNNNNNNNNNNNNNNNNN NNNNNNNNNNNNNNNNNNNN NNNNNNNNNNNNNNNNNNNN NNNNNNNNNNNNNNNNNNNN
Populus_trichocarpa  GGCTGAAAGAGGAATACAAG GCTCTGATCGCCTATACACA GATGAACAAGTCAAACGATA ACGATTGGTTTCGTATCTCG TCAGCCAATCCTGAAGGGAC
Prunus_persica       GGCTGAAGGAGGAGTACAAG GCTTTGATCGCCTACACCCA GATGAACAAGTCCAACGATA ACGATTGGTTCCGAATCTCC GCGGCCAATCCCGAGGGGAC
Ricinus_communis     GATTAAAGGAAGAGTACAAA GCTTTGATCGCATACACTCA GATGAATAAATCAAAAGACA ATGACTGGTTTCGAATCTCG GCAGCCAATCCAGAAGGTAC
Saccharum_officinarum GGCTCAAGGAGGAGTACCGC GCGCTCATCGCCTACACGTC GGTGAACAAGGCCAAGGACA ACGACTGGTTCCGCATCGCC GCCGCCAACCCGGAGGGCAC
Saruma_henryi        GTCTGAAAGAGGAGTACAAA TCCCTAATCGCCTACACGGG CATGAACAAGTCCAACGACA ACGATTGGTTCCGAATCTCC GCCGAGAATCCGGAGGGAAC
Schima_mertensiana   -------------------- -------------------- -ATGAACAAGTCCAAAGACA ACGATTGGTTTCGGATCTCC GCCGCCAACCCCGAGGGCAC
Sesamum_indicum      GCCTGAAGGAAGAATACAAA GCGCTGATCGCCTATACCTC CATGAACAAGTCCAACGACA ACGACTGGTTTCGGATCTCC GCCGCTAATCCGGAGGGGAC
Solanum_chacoense    GGCTGAAGGAAGAGTACAAG GCTCTAATCGCCTATACATC AATGAACAAATCCAAAGATA ATGATTGGTTCCGTATATCT GCGGCTAATCCTGAAGGTAC
Solanum_habrochaites NNNNNNNNNNNNNNNNNNNN NNNNNNNNNNNNNNNNNNNN NNNNNNNNNNNNNNNNNNNN NNNNNNNNNNNNNNNNNNNN NNNNNNNNNNNNNNNNNNNN
Solanum_lycopersicon GGCTGAAGGAAGAATACAAG GCTCTAATCGCCTATACATC AATGAACAAATCCAAAGATA ATGATTGGTTCCGTATATCT GCGGCTAATCCTGAAGGTAC
Solanum_tuberosum    GGCTGAAGGAAGAGTACAAG GCTCTAATCGCCTATACATC AATGAACAAATCCAAAGATA ATGATTGGTTCCGTATATCT GCGGCTAATCCTGAAGGTAC
Sorghum_bicolor      GGCTCAAGGAGGAGTACCGC GCGCTCATCGCCTACACGTC GGTGAACAAGGCCAAGGACA ACGACTGGTTCCGCATCGCC GCCGCCAACCCGGAGGGCAC
Taraxacum_officinale GCCTGAAGGAGGAGTACAAA GCCTTGATCGCATATACTTC AATGAACAAATCCAAAGACA ACGATTGGTTTCGTATTTCT GCTGCTAATCCCGAAGGAAC
Triticum_aestivum    GGCTCAAGGAGGAGTACCGC GCCCTCATCGCCTACACCTC CGTCAACAAGGCCAAGGACA ATGACTGGTTCCGCATCTCC GCCGCCAACCCGGAGGGCAC
Vitis_vinifera       GGCTGAAAGAGGAGTACAAG GCATTGATAGCCTACACAGG GATGAACAAGTCCAACGACA ACGATTGGTTCAGAATATCG GCGGCCAACTCTGAAGGAAC
Welwitschia_mirabilis GGCTGAAGGAAGAGTATCAG TCTCTCATAAAATACATGTC CATCAACAAAGCGAATGACA ACGACTGGTTCCGCATCTCT ---TCCAATCCTGACGGCAC
Zea_mays             GGCTCAAGGAGGAGTACCGC GCGCTCATCGCCTACACGTC GGTGAACAAGGCCAAGGACA ACGACTGGTTCCGCATCGCC GCCGCCAACCCGGAGGGAAC
Zingiber_officinale  NNNNNNNNNNNNNNNNNNNN NNNNNNNNNNNNNNNNNNNN NNNNNNNNNNNNNNNNNNNN NNNNNNNNNNNNNNNNNNNN NNNNNNNNNNNNNNNNNNNN

Acorus_americanus    CAGGTGGACCGGC---AAGT GCTGGTACGTCCACAACCTC AGACGGTACGAGTTCGACCT CCAGTTCGACGTCCCCGTCA CC---TACCCCTCCACGGCT
Amborella_trichopoda NNNNNNNNNNNNN---NNNN NNNNNNNNNNNNNNNNNNNN NNNNNNNNNNNNNNNNNNNN NNNNNNNNNNNNNNNNNNNN NN---NNNNNNNNNNNNNNN
Antirrhinum_majus    ACGTTGGACCGGA---AAAT GCTGGTACGTTCACAATCTC CTCAAATACGAGTTCGATTT GCAATTCGATATTCCGGTGA CG---TATCCGGCCACTGCG
Aquilegia_formosa_x_Aquilegia_pubescens NNNNNNNNNNNNN---NNNN NNNNNNNNNNNNNNNNNNNN NNNNNNNNNNNNNNNNNNNN NNNNNNNNNNNNNNNNNNNN NN---NNNNNNNNNNNNNNN
Arabidopsis_thaliana GCGTTGGACTGGC---AAGT GTTGGTATGTTCACAACCTT CTCAAATACGAATTCGATCT CCAGTTCGATATCCCGATTA CC---TATCCAGCCACTGCT
Artemisia_annua      AAGATGGGTTGGT---AAAT GTTGGTATGTTCATAATTTG TTGAAATATGAATTTGATCT TCAGTTTGATATCCCTGTTA CT---TATCCTGCTACTGCT
Beta_vulgaris        TCGTTGGACTGGC---AAGT GTTGGTATGTTCATAACCTT CTTAAGTATGAATTCGACCT TCAATTTGATATTCCTGTCA CT---TATCCTGCTACTGCT
Betula_platyphylla   GCGCTGGACCGGC---AAGT GCTGGTACGTCCACAACCTC CTCAAGTACGAGTTCGACCT CCAGTTCGATATCCCCGTAA CC---TACCCC---------
Brachypodium_distachyon CCGCTGGGAGGGC---ACCT GCTGGTACGTCCACAACCTC CGCCGCTACGAGTTTCCCCT CCAGTTCGACATCCCCGTCG CC---TATCCTCAGGTCGCC
Brassica_napus       GCGTTGGACTGGC---AAGT GTTGGTACGTTCACAACCTC CTCAAATACGAGTTCGATCT CCAATTCGACATCCCTGTCA CC---TACCCCGCCACTGCC
Brassica_oleracea    NNNNNNNNNNNNN---NNNN NNNGGTACGTTCACNNNCTC CTCAAATACGAGTTCGATCT CCAATTCGACATCCCTGTCA CC---TACCCCGCCACTGCC
Brassica_rapa        NNNNNNNNNNNNN---NNNN NNNNNNNNNNNNNNNNNNNN NNNNNNNNNNNNNNNNNNNN NNNNNNNNNNNNNNNNNNNN NN---NNNNNNNNNNNNNNN
Bruguiera_gymnorrhiza NNNNNNNNNNNNN---NNNN NNNNNNNNNNNNNNNNNNNN NNNNNNNNNNNNNNNNNNNN NNNNNNNNNNNNNNNNNNNN NN---NNNNNNNNNNNNNNN
Cajanus_cultivar     TCGTTGGACCGGT---AAAT GCTGGTACGTCTACAACCTC CTCAAGTACGAATTCGACCT TCAATTCGATATCCCCGTCA CT---TACCCTTCCACCGCT
Camellia_sinensis    CAGGTGGATCGGC---AAGT GCTGGTACGTCCACAACCTT CTCAAGTACGAATTCGATCT CCAATTCGACATTCCCGTCA CA---TACCCCTCCACCGCC
Capsicum_annuum      ACGTTGGAAAGGG---AAGT GTTGGTATGTACATAATCTG CTTAAGTATGAGTTTGATTT GCAGTTTGATGTGCCGGTTA CG---TATCCGTCAACTGCT
Citrus_clementina    ACGTTGGACGGGC---AAGT GCTGGTACGTTCACAACCTC TTAAAGTACGAATTCGATCT CCAGTTTGATATTCCGGTTA CG---TACCCCGCCACGGCC
Citrus_sinensis      ACGTTGGACGGGC---AAGT GCTGGTACGTTCACAACCTC TTAAAGTACGAATTCGATCT CCAGTTTGATATTCCGGTTA CG---TACCCCGCCACGGCC
Coffea_canephora     CCGGTGGACCGGC---AAGT GTTGGTACGTTCACAACCTC CTCAAGTATGAATTCGACCT CCAGTTCGATATCCCAGTAA CT---TATCCAGCTACAGCT
Cucumis_sativus      NNNNNNNNNNNNN---NNNN NNTGGTACATTCATAACCTT CTCAAGTACGAATTCGATCT TCAATTCGATATTCCCGTCA CG---TATCCCTCCACAGCG
Elaeocarpus_photiniifolius NNNNNNNNNNNNN---NNNN NNNNNNNNNNNNNNNNNNNN NNNNNNNNNNNNNNNNNNNN NNNNNNNNNNNNNNNNNNNN NN---NNNNNNNNNNNNNNN
Eschscholzia_californica NNNNNNNNNNNNN---NNNN NNNNNNNNNNNNNNNNNNNN NNNNNNNNNNNNNNNNNNNN NNNNNNNNNNNNNNNNNNNN NN---NNNNNNNNNNNNNNN
Euphorbia_esula      TCGCTGGACTGGA---AAGT GTTGGTATGTTCATAACCTT CTCAAGTACGAGTTTGATCT CCAATTCGATATTCCCGTCA CT---TATCCCTCTACTGCC
Euphorbia_tirucalli  NNNNNNNNNNNNN---NNNN NNNNNNNNNNNNNNNNNNNN NNNNNNNNNNNNNNNNNNNN NNNNNNNNNNNNNNNNNNNN NN---NNNNNNNNNNNNNNN
Fagopyrum_tataricum  CAGATGGACTGGA---AAGT GCTGGTATGTTCATAATCTC CTCAAGTACGAGTTCGATCT ACAGTTTGATATTCCCGTTA CC---TATCCCTCTACCGCC
Festuca_arundinacea  NNNNNNNNNNNNN---NNNN NNNNNNNNNNNNNNNNNNNN NNNNNNNNNNNNNNNNNNNN NNNNNNNNNNNNNNNNNNNN NN---NNNNNNNNNNNNNNN
Gerbera_hybrid       AAGATGGACCGGG---AAGT GTTGGTATGTTCATAATTTG CTCAAGTATGAATTCGATCT TCAATTTGATATTCCGGTGA CC---TACCCTGCCACAGCT
Glycine_max          TCGCTGGACCGGT---AAAT GCTGGTACGTTCACAACCTC CTCAAGTACGAATTCGACCT CCAATTCGATGTCCCCGTCA CT---TACCCTTCCACCGCC
Gossypium_arboreum   TCGTTGGACCGGC---AAGT GTTGGTACGTCCATAACCTT CTCAAGTACGAATTCGATCT CCAGTTTGATATCCCCGTTA CT---TATCCGGCCACTGCT
Gossypium_hirsutum   TCGTTGGACCGGC---AAGT GTTGGTACGTCCATAACCTT CTCAAATACGAATTCGATCT CCAGTTTGATATCCCCGTTA CT---TATCCGGCCACTGCT
Gossypium_raimondii  NNNNNNNNNNNNN---NNNN NNNNNNNNNNNNNNNNNNNN NNNNNNNNNNNNNNNNNNNN NNNNNNNNNNNNNNNNNNNN NN---NNNNNNNNNNNNNNN
Helianthus_annuum    GCGGTGGACTGGA---AAGT GCTGGTATGTGCATAATCTG CTCAAGTATGAGTTTGATCT CCAGTTTGATATTCCGGTGA CG---TATCCGGCTACTGCT
Helianthus_argophyllus ACGGTGGACTGGA---AAGT GCTGGTATGTGCATAATCTG CTCAAGTATGAGTTTGATCT CCAGTTTGATATTCCGGTGA CC---TATCCGGCTACTGCT
Helianthus_exilis    ACGGAGGACTGCATNNNAGT GCTGTTATGTGCATAATCTG CTCAAGTATGAGTTTGATCT CCAGTTTGATATTCCGGTGA CG---TATCCAGCCACTGCT
Helianthus_paradoxus NNNNNNNNNNNNN---NNNN NNNNNNNNNNNNNNNNNNNN NNNNNNNNNNNNNNNNNNNN NNNNNNNNNNNNNNNNNNNN NN---NNNNNNNNNNNNNNN
Helwingia_japonica   NNNNNNNNNNNNN---NNNN NNNNNNNNNNNNNNNNNNNN NNNNNNNNNNNNNNNNNNNN NNNNNNNNNNNNNNNNNNNN NN---NNNNNNNNNNNNNNN
Hevea_brasiliensis   GCGTTGGACCGGT---AAGT GCTGGTACGTCCACAACCTG CTAAAGTACGAGTTTGATCT CCAGTTCGATATTCCCGTTA CT---TATCCATCTACTGCT
Hordeum_vulgare      CCGCTGGGAGGGC---ACCT GCTGGTACGTCCACAACCTC CGCCGCTACGAGTTCCCGCT CCAGTTCGACATCCCCGTCG CC---TACCCCCAGGTCGCC
Ipomoea_batatas      TCGCTGGACCGGC---AAGT GCTGGTACATTCACAACCTC CTCAAGTATGAATTCGATCT CCAGTTCGATATCCCCGTCA CT---TATCCCGCCACCGCC
Ipomoea_nil          NNNNNNNNNNNNN---NNNN NNNNNNNNNNNNNNNNNNNN NNNNNNNNNNNNNNNNNNNN NNNNNNNNNNNNNNNNNNNN NN---NNNNNNNNNNNNNNN
Jatropha_curcas      ACGTTGGACCGGC---AAGT GCTGGTATGTACACAACCTC CTTAAATACGAGTTTGATCT CCAGTTCGATATACCGGTTA CT---TATCCATCTACTGCT
Lactuca_perennis     ACGATGGACCGGA---AAGT GTTGGTATGTGCATAATTTG CTCAAGTATGAATTTGATCT CCAATTTGATATTCCGGTGA CC---TACCCTGCCACAGCT
Lactuca_sativa       ACGATGGACAGGA---AAGT GTTGGTATGTGCATAATTTG CTCAAGTATGAATTTGATCT CCAATTTGATATTCCGGTGA CC---TACCCTGCCACAGCT
Lactuca_serriola     ACGATGGACAGGA---AAGT GTTGGTATGTGCATAATTTG CTCAAGTATGAATTTGATCT CCAATTTGATATTCCGGTGA CC---TACCCTGCCACAGCT
Lactuca_virosa       NNNNNNNNNNNNN---NNNN NNNNNNNNNNNNNNNNNNNN NNNNNNNNNNNNNNNNNNNN NNNNNNNNNNNNNNNNNNNN NN---NNNNNNNNNNNNNNN
Liriodendron_tulipifera NNNNNNNNNNNNN---NNNN NNNNNNNNNNNNNNNNNNNN NNNNNNNNNNNNNNNNNNNN NNNNNNNNNNNNNNNNNNNN NN---NNNNNNNNNNNNNNN
Lotus_japonicus      CCGCTGGACTGGG---AAAT GCTGGTATGTGTACAACCTT CTCAAGTATGAATTCGACCT CCAATTTGATATCCCTGTTA CG---TACCCTTCCACCGCG
Malus_x_domestica    ACGATGGACAGGC---AAGT GCTGGTACGTCCACAACCTC CTCAAGTACGAATTCGATCT CCAGTTTGATATCCCGATCA CC---TACCCCGCCACCGCA
Medicago_truncatula  TCGTTGGACCGGT---AAAT GTTGGTATGTCTATAATCTT CTCAAGTATGAATTTGATCT TCAATTCGATATTCCCGTCA CT---TATCCTTCCACTGCA
Nicotiana_tabacum    TCGTTGGAAGGGT---AAGT GTTGGTACGTGCATAACCTT CTCAAGTACGAGTTTGATCT CCAGTTCGATATCCCTGTTA CT---TATCCTGCCACTGCT
Nothofagus_nervosa   NNNNNNNNNNNNN---NNNN NNNNNNNNNNNNNNNNNNNN NNNNNNNNNNNNNNNNNNNN NNNNNNNNNNNNNNNNNNNN NN---NNNNNNNNNNNNNNN
Nuphar_advena        NNNNNNNNNNNNN---NNNN NNNNNNNNNNNNNNNNNNNN NNNNNNNNNNNNNNNNNNNN NNNNNNNNNNNNNNNNNNNN NN---NNNNNNNNNNNNNNN
Oryza_sativa         CCGCTGGGAGGGC---ACCT GCTGGTACGTCCACAACCTC CGCCGCTACGAGTTCCCCCT CCAGTTCGACATCCCCGTCG CC---TACCCCCAGGTCGCC
Paeonia_suffruticosa GAGGTGGACCGGC---AAGT GCTGGTATGTCCACAACCTT CTTAAGTATGAGTTCGATCT TCAATTCGACATCCCCGTTA CG---TACCCTGCTACCGCA
Panax_ginseng        ACGGTGGACCGGA---AAGT GCTGGTACGTCCACAATCTC CTCAAGTATGAATTTGACCT CCAATTCGACATTCCGGTTA CT---TATCCGGCCACCGCG
Panicum_virgatum     CCGCTGGGAGGGC---ACCT GCTGGTACGTCCACAACCTC CGCCGCTACGAGTTCCCGCT CCAGTTCGACATCCCCGTCG CC---TACCCCCAGGTCGCC
Persea_americana     NNNNNNNNNNNNN---NNNN NNNNNNNNNNNNNNNNNNNN NNNNNNNNNNNNNNNNNNNN NNNNNNNNNNNNNNNNNNNN NN---NNNNNNNNNNNNNNN
Phaseolus_coccineus  TCGTTGGACCGGT---AAAT GCTGGTACGTCTACAACCTC CTCAAGTACGAATTCGACCC CCAATTCGATATCCCCGTCA CT---TACCCTTCCACCGCC
Phaseolus_vulgaris   TCGTTGGACCGGT---AAAT GCTGGTACGTCTACAACCTC CTCAAGTACGAATTCGACCT CCAATTCGATATCCCCGTCA CT---TACCCTTCCACCGCC
Picea_glauca         TCGATGGACTGGC---AAGT GCTGGTACATTCACAATCTC CTCAAATATGAATTCGATCT GCAATTCGATATTCCTGTCA CA---TACCCGGCCACTGCT
Picea_sitchensis     TCGATGGACTGGC---AAGT GCTGGTACATTCACAATCTC CTCAAATATGAATTCGATCT GCAATTCGATATTCCTGTCA CA---TACCCGGTCACTGCT
Pinus_pinaster       TCGATGGACTGGC---AAGT GCTGGTACATTCACAATCTC CTCAAATATGAATTCGATCT GCAATTCGATATTCCTGTCA CA---TACCCGGCCACTGCT
Pinus_taeda          NNNNNNNNNNNNN---NNNN NNNNNNNNNNNNNNNNNNNN NNNNNNNNNNNNNNNNNNNN NNNNNNNNNNNNNNNNNNNN NN---NNNNNNNNNNNNNNN
Populus_deltoides    ACGTTGGACTGGC---AAGT GCTGGTACGTTCATAATCTC CTCAAGTACGAGTTTGATCT TCAGTTTGATATTCCTGTTA CC---TACCCTTCTACCGCG
Populus_euphratica   NNNNNNNNNNNNN---NNNN NNNNNNNNNNNNNNNNNNNN NNNNNNNNNNNNNNNNNNNN NNNNNNNNNNNNNNNNNNNN NN---NNNNNNNNNNNNNNN
Populus_trichocarpa  ACGTTGGACTGGC---AAGT GCTGGTACGTTCATAATCTC CTCAAGTACGAGTTTGATCT TCAGTTTGATATTCCTGTTA CC---TACCCTTCTACCGCG
Prunus_persica       ACGTTGGACCGGC---AAGT GCTGGTACGTCCACAACCTC CTCAAGTACGAGTTCGATCT CCAGTTCGATATCCCTGTCA CC---TACCCAGCTACCGCA
Ricinus_communis     ACGCTGGACAGGG---AAGT GCTGGTATGTCCATAACCTT CTCAAGTATGAATTTGATCT CCAATTCGATATTCCCATTA CT---TATCCGTCTACTGCT
Saccharum_officinarum CCGCTGGGAGGGG---ACCT GCTGGTACGTCCACAACCTA CGTCGCTATGAGTTCCCGCT CCAGTTCGACATCCCCGTCG CC---TACCCCCAGGTGGCC
Saruma_henryi        GCGTTGGAAGGGC---AAGT GCTGGTACGTCCACAACCTC CTCAAGTACGAGTTCGATCT CCAGTTCGACATTCCCGTCA CT---TATCCAGCCACCGCC
Schima_mertensiana   CAGGTGGACCGGC---AAGT GCTGGTACGTCCACAACCTC CTCAAGTACGAATTTGACCT CCAATTTGACCATCCCCCGT CACCTACCCCCTCTACTGCC
Sesamum_indicum      ACGATGGACTGGC---AAAT GTTGGTATGTTCACAATTTG CTGAAATACGAGTTCGATTT GCAGTTCGATATTCCCGTTA CT---TATCCTGCTACGGCA
Solanum_chacoense    TCGTTGGAAGGGA---AAGT GTTGGTATGTGCATAACCTT CTCAAGTACGAGTTTGACCT CCAGTTTGATATCCCTGTTA CT---TACCCTGCTACCGCT
Solanum_habrochaites NNNNNNNNNNNNN---NNNN NNNNNNNNNNNNNNNNNNNN NNNNNNNNNNNNNNNNNNNN NNNNNNNNNNNNNNNNNNNN NN---NNNNNNNNNNNNNNN
Solanum_lycopersicon TCGTTGGAAGGGG---AAGT GTTGGTATGTGCATAACCTT CTCAAGTACGAGTTTGACCT CCAGTTTGATATCCCTGTTA CT---TACCCTGCTACCGCT
Solanum_tuberosum    TCGTTGGAAGGGA---AAGT GTTGGTATGTGCATAACCTT CTCAAGTACGAGTTTGACCT CCAGTTTGATATCCCTGTAA CT---TACCCTGCTACCGCT
Sorghum_bicolor      CCGCTGGGAAGGG---ACCT GCTGGTACGTCCACAACCTC CGCCGCTATGAGTTCCCGCT CCAGTTCGACATCCCCGTCG CC---TACCCCCAGGTCGCC
Taraxacum_officinale ACGATGGACCGGA---AAGT GTTGGTATGTGCATAATTTG CTCAAGTATGAATTCGATCT CCAATTCGATATTCCGGTGA CC---TACCCTGCCACAGCT
Triticum_aestivum    CCGCTGGGAGGGT---ACCT GCTGGTACGTCCACAACCTC CGCCGCTACGAGTTCCCCCT CCAGTTCGACATCCCCGTCG CC---TACCCCCAGGTCGCC
Vitis_vinifera       CAGGTGGACCGGA---AAGT GCTGGTATGTTCATAATCTC CTCAAATACGAGTTCGACCT GCAATTTGACATCCCTGTCA CA---TATCCCTTAACTGCC
Welwitschia_mirabilis CCGCTGGACCGGC---AAGT GCTGGTACGTCCATGAACTC CTCAAGTACGAATTCGATCT CCAGTTCGATATTCCGGTCA CC---TATCCTGCCACTGCC
Zea_mays             CCGCTGGGAGGGG---ACCT GCTGGTACGTCCACAACCTC CGCCGCTATGAGTTCCCTCT CCAGTTCGACATGCCCGTCG CC---TACCCCCAGGTCGCC
Zingiber_officinale  NNNNNNNNNNNNN---NNNN NNNNNNNNNNNNNNNNNNNN NNNNNNNNNNNNNNNNNNNN NNNNNNNNNNNNNNNNNNNN NN---NNNNNNNNNNNNNNN

Acorus_americanus    CCCGAGATCGAGCTCCCCCA ACTCGACGGCAAGACCCACA AGATGTATAGAGGGGGGAAG ATCTGCTTGACGGTGCATTT CAAGCCACTCTGGGCGAAGA
Amborella_trichopoda NNNNNNNNNNNNNNNNNNNN NNNNNNNNNNNNNNNNNNNN NNNNNNNNNNNNNNNNNNNN NNNNNNNNNNNNNNNNNNNN NNNNNNNNNNNNNNNNNNNN
Antirrhinum_majus    CCGGAACTCGAGTTGCCTCA GCTTGATGGAAAGACGCAGA AGATGTATAGAGGAGGGAAG ATATGCTTGACTGTGCATTT CAAGCCGCTATGGGCTAAAA
Aquilegia_formosa_x_Aquilegia_pubescens NNNNNNNNNNNNNNNNNNNN NNNNNNNNNNNNNNNNNNNN NNNNNNNNNNNNNNNNNNNN NNNNNNNNNNNNNNNNNNNN NNNNNNNNNNNNNNNNNNNN
Arabidopsis_thaliana CCTGAGCTTGAGCTGCCTGA GATTGACGGCAAGACTCAAA AGATGTATCGAGGTGGGAAG ATATGTTTGACTGTGCATTT CAAGCCTCTATGGGCCAAAA
Artemisia_annua      CCTGAAATCGAGTTGCCCGA ACTTGACGGAAAGACTCATA AGATGTATAGAGGAGGGAAG ATTTGCTTGACAGTGCATTT TAAGCCACTATGGGCCAAAA
Beta_vulgaris        CCTGAACTTGAGCTTCCTCA ACTCGATGGCAAGACCCACA AGATGTATAGAGGAGGAAAG ATTTGCTTGACTGTGCATTT CAAGCCGCTATGGGCGAAAA
Betula_platyphylla   -------------------- -------------------- -------------------- -------------------- --------------------
Brachypodium_distachyon CCTGAGATTGAGCTCCCCAC CCTCGACGGCAAGACCCACA AGATGTACAGGGGAGGGAAG ATCTGCCTCACCGTGCACTT CAAGCCGCTGTGGGCGAAGA
Brassica_napus       CCCGAGCTTGAGTTGCCTGA GATCGACGGCAAAACCCAAA AGATGTATCGAGGTGGGAAG ATTTGCCTGACTGTGCATTT CAAGCCGCTCTGGGCTAAAA
Brassica_oleracea    CCCGAGCTTGAGCTGCCTGA GATCGACGGCAAAACCCAAA AGATGTATCGAGGTGGGAAG ATCTGCCTGACTGTGCATTT CAAGCCGCTCTGGGCTAAAA
Brassica_rapa        NNNNNNNNNNNNNNNNNNNN NNNNNNNNNNNNNNNNNNNN NNNNNNNNNNNNNNNNNNNN NNNNNNNNNNNNNNNNNNNN NNNNNNNNNNNNNNNNNNNN
Bruguiera_gymnorrhiza NNNNNNNNNNNNNNNNNNNN NNNNNNNNNNNNNNNNNNNN NNNNNNNNNNNNNNNNNNNN NNNNNNNNNNNNNNNNNNNN NNNNNNNNNNNNNNNNNNNN
Cajanus_cultivar     CCCGAACTCGAACTCCCTCA ATTGGATGGAAAGACCCAAA AGATGTATAGGGGTGGAAAG ATCTGCTTGACCGTGCACTT CAAGCCTCTCTGGGCCAAAA
Camellia_sinensis    CCTGAGATCGAGCTTCCCCA ACTCGATGGCAAGACACATA AGATGTATAGAGGAGGGAAG ATTTGCTTGACGGTGCATTT CAAGCCTCTTTGGGCCAAGA
Capsicum_annuum      CCTGAACTTGAGTTGCCTGA ACTTGATGGGAAGACGGAAA AGATGTACAGGGGAGGGAAA ATATGCTTGACAGTGCATTT CAAGCCGCTATGGGCGAAGA
Citrus_clementina    CCCGAGCTTGAGCTCCCCCA ACTCGATGGCAAGACCCAGA AGNNNNNNNNNNNNNNNNNN NNNNNNNNNNNNNNNNNNNN NNNNNNNNNNNNNNNNNNNN
Citrus_sinensis      CCCGAGCTTGAGCTCCCCCA ACTCGATGGCAAGACCCAGA AGATGTACAGAGGAGGGAAG ATTTGCTTGACCGTACATTT CAAGCCACTTTGGGCTAAAA
Coffea_canephora     CCCGAACTTGAGCTGCCTCA ATTGGATGGCAAAACTCACA AGATGTATAGAGGTGGGAAG ATTTGCTTGACAGTGCATTT CAAACCGCTATGGGCAAAGA
Cucumis_sativus      CCGGAGCTTGAGCTGCCGGA GCTCGATGGAAAAACCCAGA AGATGTATAGAGGTGGAAAG ATCTGCTTAACCATTCATTT CAAGCCGCTGTGGGCGAAAA
Elaeocarpus_photiniifolius NNNNNNNNNNNNNNNNNNNN NNNNNNNNNNNNNNNNNNNN NNNNNNNNNNNNNNNNNNNN NNNNNNNNNNNNNNNNNNNN NNNNNNNNNNNNNNNNNNNN
Eschscholzia_californica NNNNNNNNNNNNNNNNNNNN NNNNNNNNNNNNNNNNNNNN NNNNNNNNNNNNNNNNNNNN NNNNNNNNNNNNNNNNNNNN NNNNNNNNNNNNNNNNNNNN
Euphorbia_esula      CCTGAGCTTGAGCTTCCTGA ACTCGATGGCAAGACTCAGA AAATGTATAGAGGAGGGAAG ATTTGCTTGACGGTTCATTT TAAGCCTCTCTGGGCCAAAA
Euphorbia_tirucalli  NNNNNNNNNNNNNNNNNNNN NNNNNNNNNNNNNNNNNNNN NNNNNNNNNNNNNNNNNNNN NNNNNNNNNNNNNNNNNNNN NNNNNNNNNNNNNNNNNNNN
Fagopyrum_tataricum  CCTGAGATCGAACTTCCCGA GCTCGACGGCAAGACTCACA AGATGTATAGAGGAGGGAAG ATATGCTTGACCGTACACTT CAAGCCGCTCTGGGCCAAGA
Festuca_arundinacea  NNNNNNNNNNNNNNNNNNNN NNNNNNNNNNNNNNNNNNNN NNNNNNNNNNNNNNNNNNNN NNNNNNNNNNNNNNNNNNNN NNNNNNNNNNNNNNNNNNNN
Gerbera_hybrid       CCGGAGTTAGAGCTGCCACA ACTCGATGGGAAGACGCAAA AGATGTATAGAGGTGGGAAG ATTTGCTTGACGGTTCATTT CAAGCCACTCTGGGCCAAAA
Glycine_max          CCCGAACTCGAACTCCCTCA ATTGGATGGCAAAACCCAAA AGATGTATAGGGGTGGAAAG ATCTGCTTGACTGTGCACTT CAAGCCTCTCTGGGCCAAAA
Gossypium_arboreum   CCCGAGCTCGAGTTGCCCGA ACTCGATGGCAAGACTCAGA AGATGTACAGAGGAGGGAAG ATTTGTCTGACCGTGCATTT CAAGCCACTTTGGGCAAAAA
Gossypium_hirsutum   CCCGAGCTCGAGTTGCCCGA ACTCGATGGCAAGACTCAGA AGATGTACAGAGGAGGGAAG ATTTGTCTGACCGTGCATTT CAAGCCACTTTGGGCAAAAA
Gossypium_raimondii  NNNNNNNNNNNNNNNNNNNN NNNNNNNNNNNNNNNNNNNN NNNNNNNNNNNNNNNNNNNN NNNNNNNNNNNNNNNNNNNN NNNNNNNNNNNNNNNNNNNN
Helianthus_annuum    CCGGAACTTGAGCTGCCGGA GCTTGATGGAAAGACTCATA AGATGTACAGAGGAGGGAAG ATTTGCTTGACGGTGCATTT CAAGCCACTTTGGGCCAAAA
Helianthus_argophyllus CCGGAACTTGAGTTGCCGGA GCTTGATGGAAAGACTCATA AGATGTACAGAGGGGGGAAG ATTTGCTTGACGGTGCATTT CAAGCCGCTTTGGGCCAAAA
Helianthus_exilis    CCGGAACTTGAGTTGCCGGA GCTTGATGGAAAGACTCATA AGATGTACAGAGAGGGGAAG ATTTGCTTGACGGTGCATTT CAAGCCGCTTTGGGCCAAAA
Helianthus_paradoxus NNNNNNNNNNNNNNNNNNNN NNNNNNNNNNNNNNNNNNNN NNNNNNNNNNNNNNNNNNNN NNNNNNNNNNNNNNNNNNNN NNNNNNNNNNNNNNNNNNNN
Helwingia_japonica   NNNNNNNNNNNNNNNNNNNN NNNNNNNNNNNNNNNNNNNN NNNNNNNNNNNNNNNNNNNN NNNNNNNNNNNNNNNNNNNN NNNNNNNNNNNNNNNNNNNN
Hevea_brasiliensis   CCGGAGATCGAGCTACCTCA ACTCGACGGCAAGACCCAGA AGATGTATAGAGGGGGGAAG ATTTGCTTAACGGTTCATTT CAAGCCACTTTGGGCCAAAA
Hordeum_vulgare      CCCGAGATCGAGCTCCCCAC GCTCGACGGCAAGACCCACA AGATGTACCGCGGGGGGAAG ATCTGCCTCACCGTGCACTT CAAGCCGCTCTGGGCCAAGA
Ipomoea_batatas      CCCGAGCTCGAGTTGCCCCA GCTC---------------- -------------------- -------------------- --------------------
Ipomoea_nil          NNNNNNNNNNNNNNNNNNNN NNNNNNNNNNNNNNNNNNNN NNNNNNNNNNNNNNNNNNNN NNNNNNNNNNNNNNNNNNNN NNNNNNNNNNNNNNNNNNNN
Jatropha_curcas      CCGGAGATCGAGTTGCCTGA GCTCGATGGCAAGACCCAAA AGATGTATAGAGGAGGAAAG ATTTGCTTGACTGTTCATTT CAAGCCACTTTGGGCCAAAA
Lactuca_perennis     CCGGAACTTGAGCTTCCTCA ACTCGATGGCAAGACTCACA AGATGTATAGAGGAGGGAAG ATTTGCTTGACGGTGCATTT CAAGCCACTCTGGGCTAAAA
Lactuca_sativa       CCTGAACTTGAGCTTCCCCA ACTCGATGGCAAGACTCACA AGATGTATAGAGGAGGGAAG ATTTGCTTGACGGTGCATTT CAAGCCACTCTGGGCTAAAA
Lactuca_serriola     CCTGAACTTGAGCTTCCCCA ACTCGATGGCAAGACTCACA AGATGTATAGAGGAGGGAAG ATTTGCTTGACGGTGCATTT CAAGCCACTCTGGGCTAAAA
Lactuca_virosa       NNNNNNNNNNNNNNNNNNNN NNNNNNNNNNNNNNNNNNNN NNNNNNNNNNNNNNNNNNNN NNNNNNNNNNNNNNNNNNNN NNNNNNNNNNNNNNNNNNNN
Liriodendron_tulipifera NNNNNNNNNNNNNNNNNNNN NNNNNNNNNNNNNNNNNNNN NNNNNNNNNNNNNNNNNNNN NNNNNNNNNNNNNNNNNNNN NNNNNNNNNNNNNNNNNNNN
Lotus_japonicus      CCGGAGCTCGAGCTTCCTCA ATTGGATGGCAAGACCCAGA AGATGTACAGGGGAGGGAAG ATATGCTTGACCGTGCACTT CAAGCCTCTTTGGGCCAAAA
Malus_x_domestica    CCGGAACTTGAGCTCCCTCA GCTCGACGGCAAGACCCAAA AGATGTATAGAGGGGGAAAG ATCTGCTTGACGGTGCATTT CAAGCCTCTTTGGGCCAAGA
Medicago_truncatula  CCCGAGCTTGAACTCCCTCA ATTGGATGGCAAGACTCAAA AGATGTATAGGGGTGGAAAG ATATGCTTGACTGTTCATTT CAAGCCTCTCTGGGCCAAAA
Nicotiana_tabacum    CCTGAACTCGAATTGCCTGA ACTCGATGGCAAAACTGAAA AGATGTATAGAGGAGGGAAA ATATGCTTGACGGTGCATTT CAAGCCGCTATGGGCGAAGA
Nothofagus_nervosa   NNNNNNNNNNNNNNNNNNNN NNNNNNNNNNNNNNNNNNNN NNNNNNNNNNNNNNNNNNNN NNNNNNNNNNNNNNNNNNNN NNNNNNNNNNNNNNNNNNNN
Nuphar_advena        NNNNNNNNNNNNNNNNNNNN NNNNNNNNNNNNNNNNNNNN NNNNNNNNNNNNNNNNNNNN NNNNNNNNNNNNNNNNNNNN NNNNNNNNNNNNNNNNNNNN
Oryza_sativa         CCCGAGATCGAGCTCCCCAC CCTCGATGGCAAGACCCACA AGATGTACCGTGGCGGGAAG ATCTGCCTCACCGTGCACTT CAAGCCGCTGTGGGCGAAGA
Paeonia_suffruticosa CCCGAGCTGGAGTTACCGGA ACTTGATGGAAAGACTCAAA AGATGTATAGAGGAGGGAAG ATCTGCTTGACTGTGCATTT CAAGCCTCTCTGGGCAAAAA
Panax_ginseng        CCGGAGCTTGAGCTGCCACA ACTTGACGGAAAAACTCACA AGATGTATAGAGGAGGGAAA ATTTGCTTGACTGTGCATTT CAAGCCGCTTTGGGCTAAGA
Panicum_virgatum     CCCGAGATCGAGCTCCCCAC CCTCGACGGCAAGACCCACA AGATGTACAGGGGAGGGAAG ATCTGCCTCACCGTGCACTT CAAGCCGCTGTGGGCTAAGA
Persea_americana     NNNNNNNNNNNNNNNNNNNN NNNNNNNNNNNNNNNNNNNN NNNNNNNNNNNNNNNNNNNN NNNNNNNNNNNNNNNNNNNN NNNNNNNNNNNNNNNNNNNN
Phaseolus_coccineus  CCCGAACTCGAACTCCCTCA ATTGGATGGAAAAACCCAAA AGATGTACAGGGGTGGAAAG ATTTGCTTGACTGTGCACTT CAAGCCACTCTGGGCCAAAA
Phaseolus_vulgaris   CCCGAACTCGAACTCCCTCA ATTGGATGGAAAAACCCAAA AGATGTACAGGGGTGGAAAG ATTTGCTTGACTGTGCACTT CAAGCCACTCTGGGCCAAAA
Picea_glauca         CCCGAAATCGAATTACCAGA GCTCGATGGGAAAACCGCCA AGATGTACAGGGGAGGGAAG ATTTGTTTGACCATTCATTT CAAGCCTTTGTGGGCCAAGA
Picea_sitchensis     CCCGAAATCGAATTACCAGA GCTTGATGGGAAAACCGCCA AGATGTACAGGGGAAGGAAG ATTTGTTTGACCATTCATTT CAAGCCTTTGTGGGCCAAGA
Pinus_pinaster       CCCGAAATCGAATTACCAGA GCTCGATGGGAAAACTGCCA AGATGTACAGGGGAGGGAAG ATTTGCTTGACCATTCATTT CAAACCTTTGTGGGCCAAGA
Pinus_taeda          NNNNNNNNNNNNNNNNNNNN NNNNNNNNNNNNNNNNNNNN NNNNNNNNNNNNNNNNNNNN NNNNNNNNNNNNNNNNNNNN NNNNNNNNNNNNNNNNNNNN
Populus_deltoides    CCTGAACTCGAGTTGCCTCA GCTTGATGGAAAAACTCAGA AGATGTATAGAGGAGGGAAG ATTTGTCTGACGGTTCATTT CAAGCCGCTCTGGGCTAAAA
Populus_euphratica   NNNNNNNNNNNNNNNNNNNN NNNNNNNNNNNNNNNNNNNN NNNNNNNNNNNNNNNNNNNN NNNNNNNNNNNNNNNNNNNN NNNNNNNNNNNNNNNNNNNN
Populus_trichocarpa  CCTGAACTCGAGTTGCCTCA GCTTGATGGAAAAACTCAGA AGATGTATAGAGGAGGGAAG ATTTGTCTGACGGTTCATTT CAAGCCGCTCTGGGCTAAAA
Prunus_persica       CCTGAGCTCGAGCTCCCTGA GCTCGACGGCAAGACCCAAA AGATGTATAGAGGGGGGAAG ATCTGCTTGACAGTGCATTT CAAGCCGCTTTGGGCCAAGA
Ricinus_communis     CCCGAGATTGAGTTGCCTCA GCTTGATGGCAAGACCCAAA AGATGTATAGAGGAGGGAAG ATTTGCTTGACTATTCATTT CAAGCCGCTTTGGGCTAAAA
Saccharum_officinarum CCCGAGATAGAGCTCCCCAC CCTCGACGGCAAGACCCACA AGATGTACCGGGGTGGGAAG ATCTGCCTCACCGTACACTT CAAGCCGCTGTGGGCCAAGA
Saruma_henryi        CCGGAAATCGAGCTACCGGA ATTGGATGGCAAAACCCACA AGATGTATAGGGGAGGGAAG ATCTGCTTGACTGTGCATTT TAAGCCTCTATGGGCCAAGA
Schima_mertensiana   CCTGAGATCGAGCTGCCTCA ACTCGATGGCAAGACCCACA AGATGTATAGAGGAGGGAAG ATATGCTTGACCGTGCATTT CAAGCCTCTTTGGGCCAAGA
Sesamum_indicum      CCGGAGCTTGAGTTGCCACA GCTCGATGGAAAGACGCAAA AGATG--------------- -------------------- --------------------
Solanum_chacoense    CCTGAACTCGAGTTGCCTGA ACTTGATGGCAAGACTGAAA AGATGTACAGAGGAGGGAAA ATATGCTTGACCGTGCATTT CAAGCCGCTATGGGCGAAGA
Solanum_habrochaites NNNNNNNNNNNNNNNNNNNN NNNNNNNNNNNNNNNNNNNN NNNNNNNNNNNNNNNNNNNN NNNNNNNNNNNNNNNNNNNN NNNNNNNNNNNNNNNNNNNN
Solanum_lycopersicon CCTGAACTTGAGTTGCCTGA ACTTGATGGCAAGACTGAAA AGATGTACAGAGGAGGGAAA ATATGCTTGACTGTGCATTT CAAGCCGCTATGGGCAAAGA
Solanum_tuberosum    CCTGAACTCGAGTTGCCTGA ACTTGATGGCAAGACTGAAA AGATGTACAGAGGAGGGAAA ATATGCTTGACCGTGCATTT CAAGCCGCTATGGGCGAAGA
Sorghum_bicolor      CCCGAGATCGAGCTCCCCAC CCTCGACGGCAAGACCCACA AGATGTACCGGGGTGGGAAG ATCTGCCTCACCGTGCACTT CAAGCCGCTGTGGGCCAAGA
Taraxacum_officinale CCAGAACTTGAGCTGCCACA ACTCGATGGCAAGACTCACA AGATGTATAGAGGAGGGAAA ATTTGCTTGACGGTTCATTT TAAGCCACTCTGGGCTAAAA
Triticum_aestivum    CCCGAGATCGAGCTCCCCAC CCTCGACGGCAAGACCCACA AGATGTACCGCGGAGGGAAG ATCTGCCTCACCGTGCACTT CAAGCCGCTCTGGGCCAAGA
Vitis_vinifera       CCCGAGATCGAGCTTCCTCA ACTCGATGGCAAGACACATA AGATGTACCGAGGAGGGAAA ATTTGTTTGACCGTGCATTT CAAGCCTCTCTGGGCCAAGA
Welwitschia_mirabilis CCCGAAATTGAATTGCCTGA ACTTGACGGAAAAACTGCCA AGATGTACAGGGGCGGGAAG ATCTGTCTGACAGTCCATTT CAAACCCCTATGGGCTAAGA
Zea_mays             CCCGAGATCGAGCTCCCCAC CCTCGACGGCAAGACTCACA AGATGTACCGCGGTGGGAAG ATCTGCCTCACCGTGCACTT CAAGCCGCTGTGGGCCAAGA
Zingiber_officinale  NNNNNNNNNNNNNNNNNNNN NNNNNNNNNNNNNNNNNNNN NNNNNNNNNNNNNNNNNNNN NNNNNNNNNNNNNNNNNNNN NNNNNNNNNNNNNNNNNNNN

Acorus_americanus    ATTGTCCTAGATTTGGAATT GCACATGCTCTTTGTTTGGG TCTTGCCCCGTGGCTCGCGG CAGAAGTTCCCGTTCTGGTG GACTCTGGTATGGTGAAGCA
Amborella_trichopoda NNNNNNNNNNNNNNNNNNNN NNNNNNNNNNNNNNNNNNNN NNNNNNNNNNNNNNNNNNNN NNNNNNNNNNNNNNNNNNNN NNNNNNNNNNNNNNNNNNNN
Antirrhinum_majus    ATTGTCCCAGGTTTGGCATT GCACACGCACTCTGTTTGGG CCTTGCACCATGGCTTGCAG CTGAGATTCCGATTCTTGTT GATTCTGGCATGATTAAGCA
Aquilegia_formosa_x_Aquilegia_pubescens NNNNNNNNNNNNNNNNNNNN NNNNNNNNNNNNNNNNNNNN NNNNNNNNNNNNNNNNNNNN NNNNNNNNNNNNNNNNNNNN NNNNNNNNNNNNNNNNNNNN
Arabidopsis_thaliana ACTGTCCTCGGTTTGGTATA GCACATGCACTTTGTTTGGG GCTCGCTCCGTGGTTAGCTG CAGAGATTCCAATTCTTGTG GACTCCGGCGCGATTAAGCA
Artemisia_annua      ACTCCCCTAGATTTGGCATA GCACATGCTCTTTGTTTGGG ACTTGCACCATGGCTTGCAG CAGAAATACCAATTCTTGTG GATTCTGGCATGATCAAGCA
Beta_vulgaris        ATTGCCCTCGGTTTGGTATA GCACATGCTCTGTGTTTGGG CCTCGCTCCATGGCTTGCAG CGGAGATTCCTATTCTTGTT GATTCTGGTATGGTCAAGCA
Betula_platyphylla   -------------------- -------------------- -------------------- -------------------- --------------------
Brachypodium_distachyon ACTGCCCGAGGTTCGGGCTC GCCCATGCTCTGTGCCTTGG CCTGGCGCCATGGCTCGCGG CAGAGGTGCCGATTCTGGTT GATTCGGGTATGGTGAAGCA
Brassica_napus       ACTGTCCTAGGTTTGGTATA GCACATGCGCTTTGTTTGGG GCTCGCTCCATGGCTTGCTG CAGAGATTCCAATTCTTGTG GACTCGGGCATGATTAAGCA
Brassica_oleracea    ACTGTCCTAGGTTTGGTATA GCACATGCGCTTTGTTTGGG TCTCGCTCCATGGCTTGCTG CAGAGATTCCAATTCTTGTG GACTCGGGAATGATTAAGCA
Brassica_rapa        NNNNNNNNNNNNNNNNNNNN NNNNNNNNNNNNNNNNNNNN NNNNNNNNNNNNNNNNNNNN NNNNNNNNNNNNNNNNNNNN NNNNNNNNNNNNNNNNNNNN
Bruguiera_gymnorrhiza NNNNNNNNNNNNNNNNNNNN NNNNNNNNNNNNNNNNNNNN NNNNNNNNNNNNNNNNNNNN NNNNNNNNNNNNNNNNNNNN NNNNNNNNNNNNNNNNNNNN
Cajanus_cultivar     ATTGTCCCAGATTTGGTATT GCACACGCACTTTGCTTAGG CCTTGCACCGTGGCTTGCAG CCGAGGTTCCCATTCTTGTG GATTCTGGTATGATCAAGCA
Camellia_sinensis    ATTGCCCAAGGTTTGGAATA GCACATGCCCTTTGTTTGGG TCTTGCACCATGGCTTGCAG CAGAGGTTCCCATTCTTGTG GATTCTGGTATGATTAAGCA
Capsicum_annuum      ATTGCCCCAGATTTGGCATT GCACATGCGCTCTGTTTGGG TCTTGCACCATGGCTTGCTG CAGAGATTCCTGTTCTTGTT GATTCTGGCATGATTAAACA
Citrus_clementina    NNNNNNNNNNNNNNNNNNNN NNNNNNNNNNNNNNNNNNNN NNNNNNNNNNNNNNNNNNNN NNNNNNNNNNNNNNNNNNNN NNNNNNNNNNNNNNNNNNNN
Citrus_sinensis      ACTGTCCTAGGTTTGGTATA GCACATGCACTTTGTCTTGG TCTTGCTCCATGGCTTGCAG CAGAGATTCCCATTCTTGTT GATTCCGGAATGATTAAGCA
Coffea_canephora     ATTGTCCTAGGTTCGGAATA GCTCATGCACTGTGTTTGGG CCTTGCACCATGGCTTGCAG CAGAGATTCCTATACTTGTG GATTCCAGCATGATTAAACA
Cucumis_sativus      ATTGCCCTAGGTTTGGAATT GCTCACGCTCTTTGTTTGGG ACTTGCACCATGGCTTGCCG CTGAGGTTCCAATTCTCGTT GACTCTGGTATGATCAAGCA
Elaeocarpus_photiniifolius NNNNNNNNNNNNNNNNNNNN NNNNNNNNNNNNNNNNNNNN NNNNNNNNNNNNNNNNNNNN NNNNNNNNNNNNNNNNNNNN NNNNNNNNNNNNNNNNNNNN
Eschscholzia_californica NNNNNNNNNNNNNNNNNNNN NNNNNNNNNNNNNNNNNNNN NNNNNNNNNNNNNNNNNNNN NNNNNNNNNNNNNNNNNNNN NNNNNNNNNNNNNNNNNNNN
Euphorbia_esula      ATTGTCCTAGGTTTGGGATA GCACATGCACTTTGTTTGGG GCTAGCTCCATGGCTTGCAG CAGAGGTTCCAATCCTTGTG GACTCAGGCATGATCAAGCA
Euphorbia_tirucalli  NNNNNNNNNNNNNNNNNNNN NNNNNNNNNNNNNNNNNNNN NNNNNNNNNNNNNNNNNNNN NNNNNNNNNNNNNNNNNNNN NNNNNNNNNNNNNNNNNNNN
Fagopyrum_tataricum  ATTGCCCTAGGTTTGGGATT GCACATGCACTGTGTTTAGG TCTTGCTCCTTGGCTTGCAG CCGAAATTCCTGTTCTCGTG GATTCTGGCATGATCAAACA
Festuca_arundinacea  NNNNNNNNNNNNNNNNNNNN NNNNNNNNNNNNNNNNNNNN NNNNNNNNNNNNNNNNNNNN NNNNNNNNNNNNNNNNNNNN NNNNNNNNNNNNNNNNNNNN
Gerbera_hybrid       ACTCGCCTAGGTTTGGTATA GCACATGCTCTTTGTTTGGG GCTTGCACCATGGCTAGCAG CGGAAATACCTATTCTGGTG GATTCTGGCATGATCAAACA
Glycine_max          ATTGCCCCAGATTTGGTATT GCACATGCACTTTGCTTAGG TCTTGCACCGTGGCTTGCAG CAGAGGTTCCCATCCTCGTT GATTCTGGTATGATCAAGCA
Gossypium_arboreum   ATTGTCCTAGGTTTGGAATA GCACATGCACTGTGTTTGGG ACTTGCCCCATGGCTTGCTG CAGAGATTCCGATTCTCGTC GATTCCGGGATGATCAAGCA
Gossypium_hirsutum   ATTGTCCTAGGTTTGGAATA GCACATGCACTGTGTTTGGG ACTTGCCCCATGGCTTGCTG CAGAGATTCCGATTCTCGTC GATTCCGGGATGATCAAGCA
Gossypium_raimondii  NNNNNNNNNNNNNNNNNNNN NNNNNNNNNNNNNNNNNNNN NNNNNNNNNNNNNNNNNNNN NNNNNNNNNNNNNNNNNNNN NNNNNNNNNNNNNNNNNNNN
Helianthus_annuum    ACTCCCCTAGGTTTGGTATA GCACATGCTCTTTGTTTGGG CCTTGCACCATGGCTCGCAG CAGAAATACCAATTCTTGTG GATTCTGGCATGATCAAGCA
Helianthus_argophyllus ACTCCCCTAGGTTTGGTATA ACACATGCTCTTTGTTTGGG CCTTGCACCATGGCTCGCAG CAGAAATACCAATTCTTGTG GATTCTGGCATGATCAAGCA
Helianthus_exilis    ACTCCCCTAGGTTTGGTATA GCACATGCTCTTTGTTTGGG CCTTGCACCATGGCTCGCAG CAGAAATACCAATTCTTGTG TATTCTGGCATGATCAAGCA
Helianthus_paradoxus NNNNNNNNNNNNNNNNNNNN NNNNNNNNNNNNNNNNNNNN NNNNNNNNNNNNNNNNNNNN NNNNNNNNNNNNNNNNNNNN NNNNNNNNNNNNNNNNNNNN
Helwingia_japonica   NNNNNNNNNNNNNNNNNNNN NNNNNNNNNNNNNNNNNNNN NNNNNNNNNNNNNNNNNNNN NNNNNNNNNNNNNNNNNNNN NNNNNNNNNNNNNNNNNNNN
Hevea_brasiliensis   ATTGTCCTAGGTTTGGCATA GCACATGCACTTTGTTTGGG TCTTGCCCCATGGCTAGCAG CAGAGATTCCGATTCTAGTG GACTCTGGCATGATTAAGCA
Hordeum_vulgare      ACTGCCGGGGNTCGGGCTCG CGCACGCGCTGTGCCTCGGC CTCGCGCCGTGGCTCGCCGC GGAGGTGCCCATCCTGGTCG ATTCGGGCATGGTNGAAGCA
Ipomoea_batatas      -------------------- -------------------- -------------------- -------------------- --------------------
Ipomoea_nil          NNNNNNNNNNNNNNNNNNNN NNNNNNNNNNNNNNNNNNNN NNNNNNNNNNNNNNNNNNNN NNNNNNNNNNNNNNNNNNNN NNNNNNNNNNNNNNNNNNNN
Jatropha_curcas      ATTGTCCTAGGTTTGGCATA GCACATGCGCTTTGCTTGGG TCTTGCTCCATGGCTAGCAG CAGAGGTTCCAATTCTGGTC GACTCTGGCATGATTAAGCA
Lactuca_perennis     ACTCGCCTAGATTTGGTATA GCACATGCGCTTTGTTTGGG GCTTGCACCGTGGCTAGCAG CGGAAATACCAGTTCTTGTG GATTCTGGCATGATCAAGCA
Lactuca_sativa       ACTCGCCTAGATTTGGTATA GCACATGCGCTTTGTTTGGG GCTTGCACCGTGGCTTGCAG CGGAAATACCAGTTCTTGTG GATTCTGGCATGATCAAGCA
Lactuca_serriola     ACTCGCCTAGATTTGGTATA GCACATGCGCTTTGTTTGGG GCTTGCACCGTGGCTTGCAG CGGAAATACCAGTTCTTGTG GATTCTGGCATGATCAAGCA
Lactuca_virosa       NNNNNNNNNNNNNNNNNNNN NNNNNNNNNNNNNNNNNNNN NNNNNNNNNNNNNNNNNNNN NNNNNNNNNNNNNNNNNNNN NNNNNNNNNNNNNNNNNNNN
Liriodendron_tulipifera NNNNNNNNNNNNNNNNNNNN NNNNNNNNNNNNNNNNNNNN NNNNNNNNNNNNNNNNNNNN NNNNNNNNNNNNNNNNNNNN NNNNNNNNNNNNNNNNNNNN
Lotus_japonicus      ATTGCCCTAGATTTGGTATA GCTCATGCACTTTGCTTAGG CCTTGCACCATGGCTTGCGG CAGAGGTTCCCATTCTTGTG GATTCTGGTATGATCAAGCA
Malus_x_domestica    ACTGCCCAAGATTTGGTATA GCACATGCACTCTGTTTGGG TCTTGCACCGTGGCTTGCAG CAGAGATTCCCATCCTTGTG GATTCTGGTATGGTTAAGCA
Medicago_truncatula  ATTGCCCTAGATTTGGTATA GCACATGCACTTTGCTTGGG TCTTGCCCCGTGGCTTGCAG CGGAGGTTCCCATTCTTGTG GATTCTGGTATGATCAAGCA
Nicotiana_tabacum    ATTGCCCCAGATTTGGCATA GCACATGCGCTCTGTTTAGG TCTTGCACCATGGCTTGCAG CGGAGATTCCTATTCTTGTT GATTCTGGCATGATTAAACA
Nothofagus_nervosa   NNNNNNNNNNNNNNNNNNNN NNNNNNNNNNNNNNNNNNNN NNNNNNNNNNNNNNNNNNNN NNNNNNNNNNNNNNNNNNNN NNNNNNNNNNNNNNNNNNNN
Nuphar_advena        NNNNNNNNNNNNNNNNNNNN NNNNNNNNNNNNNNNNNNNN NNNNNNNNNNNNNNNNNNNN NNNNNNNNNNNNNNNNNNNN NNNNNNNNNNNNNNNNNNNN
Oryza_sativa         ACTGCCCAAGGTTCGGGATC GCGCACGCGCTGTGCCTCGG CCTGGCGCCGTGGCTGGCGG CGGAGGTGCCGATTCTAGTC GATTCGGGCATGGTTAAGCA
Paeonia_suffruticosa ACTGTCCTAGGTTTGGCATT GCACATGCACTTTGCTTGGG TCTTGCGCCTTGGCTTGCGG CAGAGGTTCCAATTCTTGTT GATTCCGGTATGATTAAGCA
Panax_ginseng        AC------------------ -------------------- -------------------- -------------------- --------------------
Panicum_virgatum     ACTGCCCGAGGTTCGGGATC GCGCACGCGCTGTGCCTTGG CCNNNNNNNNNNNNNNNNNN NNNNNNNNNNNNNNNNNNNN NNNNNNNNNNNNNNNNNNNN
Persea_americana     NNNNNNNNNNNNNNNNNNNN NNNNNNNNNNNNNNNNNNNN NNNNNNNNNNNNNNNNNNNN NNNNNNNNNNNNNNNNNNNN NNNNNNNNNNNNNNNNNNNN
Phaseolus_coccineus  ATTGCCCCAGATTTGGTATT GCTCACGCACTTTGCTTAGG TCTTGCACCGTGGCTTGCAG CTGAGGTTCCCATTCTTGTG GATTCTGGTATGGTTAAGCA
Phaseolus_vulgaris   ATTGCCCCAGATTTGGTATT GCTCATGCACTTTGCTTAGG TCTTGCACCGTGGCTTGCAG CTGAGGTTCCCATTCTTGTG GATTCTGGTATGGTTAAGCA
Picea_glauca         ATTGTCCCCGTTTTGGAATT GCACATGCATTGTGCCTTGG GCTCGCCCCTTGGCTTGCAG CAGAAGTGCCTCATCTTGTC GATACTGGTATGGTAAAACA
Picea_sitchensis     ATTGTCCCCGTTTTGGAATT GCACATGCATTGTGCCTTGG GCTCGCCCCTTGGCTTGCAG CAGAAGTGCCTCATCTTGTC GATACTGGTATGGTAAAACA
Pinus_pinaster       ATTGTCCCCGTTTTGGAATT GCACATGCATTGTGCCTAGG GCTTGCTCCTTGGCTTGCAG CAGAAATGCCTCATCTTGTT GATACTGGTATGGTAAAACA
Pinus_taeda          NNNNNNNNNNNNNNNNNNNN NNNNNNNNNNNNNNNNNNNN NNNNNNNNNNNNNNNNNNNN NNNNNNNNNNNNNNNNNNNN NNNNNNNNNNNNNNNNNNNN
Populus_deltoides    ATTGTCCTAGGTTTGGCATA GCACATGCACTTTGTTTGGG TCTTGCTCCATGGCTTGCGG CAGAGGTCCCAGTCCTTGTG GATTCTGGTATGATTAAGCA
Populus_euphratica   NNNNNNNNNNNNNNNNNNNN NNNNNNNNNNNNNNNNNNNN NNNNNNNNNNNNNNNNNNNN NNNNNNNNNNNNNNNNNNNN NNNNNNNNNNNNNNNNNNNN
Populus_trichocarpa  ATTGTCCTAGGTTTGGCATA GCACATGCACTTTGTTTGGG TCTTGCTCCATGGCTTGCGG CAGAGGTCCCAGTCCTTGTG GATTCTGGTATGATTAAGCA
Prunus_persica       ACTGTCCGAGGTTTGGTGTA GCACATGCACTATGTTTGGG TCTTGCACCATGGCTTGCAG CAGAGATTCCCATTCTTGTG GATTCTGGTATGGTTAAGCA
Ricinus_communis     ATTGTCCAAGGTTTGGCATC GCACATGCACTTTGTCTGGG TCTTGCTCCATGGCTAGCAG CAGAGGTTCCCATCCTTGTG GATTCTGGCATGATTAAGCA
Saccharum_officinarum ACTGCCCGAGGTTCGGTATC GCGCACGCGCTGTGCCTCNG NCTCGCGCCGTGGCTCGCGG CGGAGGTTCCGATCCTGGTC GACTCCGGCATGGTGAAGCA
Saruma_henryi        ACTGCCCTAGATTTGGAATT GCACATGCTCTTTGTTTAGG CCTGGCCCCATGGCTTGCGG CAGAGATTCCTGTTCTTGTT GATTCTGGAATGATCAAGCA
Schima_mertensiana   ACTGCCCAAGGTTTGGAATC GCGCATGCCCTTTGTTTGGG TCTTGCACCATGGCTTGCAG CAGAGGTTCCCATTCTTGTG GATTCTGGTATGGTTAAGCA
Sesamum_indicum      -------------------- -------------------- -------------------- -------------------- --------------------
Solanum_chacoense    ATTGCCCCAGATTTGGCATT GCACACGCACTCTGTTTGGG TCTTGCACCATGGCTTGCAG CAGAGATTCCTGTTCTTGTT GATTCTGGCATGATTAAACA
Solanum_habrochaites NNNNNNNNNNNNNNNNNNNN NNNNNNNNNNNNNNNNNNNN NNNNNNNNNNNNNNNNNNNN NNNNNNNNNNNNNNNNNNNN NNNNNNNNNNNNNNNNNNNN
Solanum_lycopersicon ATTGCCCCAGATTTGGCATT GCACACGCGCTTTGTTTGGG TCTTGCACCATGGCTTGCAG CTGAGATTCCTGTTCTTGTT GATTCTGGCATGATTAAACA
Solanum_tuberosum    ATTGCCCCAGATTTGGCATT GCACACGCACTCTGTTTGGG TCTTGCACCATGGCTTGCAG CGGAGATTCCTGTTCTTGTT GATTCTGGCATGATTAAACA
Sorghum_bicolor      ACTGCCCGAGGTTCGGTATC GCACACGCGCTGTGCCTCGG CCTCGCGCCGTGGCTCGCGG CGGAGGTCCCGATTCTGGTC GACTCGGGCATGGTGAAGCA
Taraxacum_officinale ACTCCCCTAGATTTGGTATA GCACATGCTCTGTGTTTGGG ACTTGCACCATGGCTGGCAG CTGAAATACCAGTTCTTGTG GATTCTGGCATGATCAAGCA
Triticum_aestivum    ACTGCCCGCGGTTCGGGCTC GCGCACGCTCTCTGCCTCGG GCTCGCGCCGTGGCTCGCTG CGGAGGTGCCCATCCTGGTC GATTCGGGCATGGTGAAGCA
Vitis_vinifera       ACTGCCCTAGATTTGGCATA GCTCATGCACTTTGTTTGGG TCTTGCACCATGGCTCGCAG CAGAAATTCCGATACTCGTG GATTCTGGAATGATTAAGCA
Welwitschia_mirabilis ACTGTCCGCGATTTGGAATT GCACATGCTTTGTGCTTAGG ACTTGCTCCTTGGCTTGCAG CTGAAGTTCCCCACCTTGTT GAGACTGGCATGATTAAGCA
Zea_mays             ACTGCCCGAGGTTCGGCCTG GCGCACGCGCTGTGCCTCGG CCTCGCGCCGTGGCTCGCGG CGGAAGTCCCGATTCTGGTC GACTCGGGCATGGTGAAGCA
Zingiber_officinale  NNNNNNNNNNNNNNNNNNNN NNNNNNNNNNNNNNNNNNNN NNNNNNNNNNNNNNNNNNNN NNNNNNNNNNNNNNNNNNNN NNNNNNNNNNNNNNNNNNNN

Acorus_americanus    TAAAGATGACACTGCCTCTT CTTTTGAGTCA--------- ATGCTGCAGTTCCCGGCGTT CATGCAACAGTACCCG---T CGTCGATGCTGATGCCGTCG
Amborella_trichopoda NNNNNNNNNNNNNNNNNNNN NNNNNNNNNNNNNN------ ATGTTGCAGTTCCCCACATT TGTAAACAGATTCCCT---T CCTCTTCTTTGATTCCATCT
Antirrhinum_majus    CAAAGATGATACTGAACATC CAGTGAAT------------ NNNNNNNNNNNNNNNNNNNN NNNNNNNNNNNNNNNNNNNN NNNNNNNNNNNNNNNNNNNN
Aquilegia_formosa_x_Aquilegia_pubescens NNNNNNNNNNNNNNNNNNNN NNNNNNNNNNNNNN------ NNNNNNNNNNNNNNNNNNNN NNNNNNNNNNNNNNNNNNNN NNNNNNNNNNNNNNNNNNNN
Arabidopsis_thaliana CAAAGATGACGCAGCCACAT CTGCGGAATCT--------- ATGTTACAGTTTCCGACGTT GATGACCCAATTTCCGTCGT CGACGAAGACGATTCCGGCA
Artemisia_annua      TAAAGATGATGTGGTCTCAA CCAGTGAGAAA--------- -------------------- -ATGTTGCAGTTTCCGACAT CGACTAAACTGATCCCGACG
Beta_vulgaris        CAAGGATGATGTTGCCTCTT CCAGCGACACG--------- NNNNNNNNNNNNNNNNNNNN NNNNNNNNNNNNNNNNNNNN NNNNNNNNNNNNNNNNNNNN
Betula_platyphylla   -------------------- -------------------- ATGTTACAATTCCCGGCGTT CATGACGCAGTACTCGTGGT CGTCGAGGACGATTCCGACG
Brachypodium_distachyon CAAGGACGATGAGTCTGCCC CGGCAGACGTTGCA------ NNNNNNNNNNNNNNNNNNNN NNNNNNNNNNNNNNNNNNNN NNNNNNNNNNNNNNNNNNNN
Brassica_napus       CAAAGATGACGCAGCCTCCT CTGCTGAATCT--------- ATGTTACAGTTTCCGTCGTT GACGAGCCAGTTTCCGTCGT TGACGAAGACGATTCCGGCG
Brassica_oleracea    CAAAGATGACGCAGCCTCCT CTGCTGAATCT--------- NNNNNNNNNNNNNNNNNNNN NNNNNNNNNNNNNNNNNNNN NNNNNNNNNNNNNNNNNNNN
Brassica_rapa        NNNNNNNNNNNNNNNNNNNN NNNNNNNNNNNNNN------ CTGTTACAGTTTCCGGCGTT GATGAGCCAGTTTCCGTCGT CGACGAAGACGATACCGGCA
Bruguiera_gymnorrhiza NNNNNNNNNNNNNNNNNNNN NNNNNNNNNNNNNN------ NNNNNNNNNNNNNNNNNNNN NNNNNNNNNNNNNNNNNNNN NNNNNNNNNNNNNNNNNNNN
Cajanus_cultivar     CAAAGATGACACCGCAACCA CATCAACTGAATCT------ ATGTTACAGTTTCCGGCGTA TATGACACAGTACCCATTGT CGACGAGGACCATTCCGACG
Camellia_sinensis    CAAAGATGATATTGCCTCAG CCAGTGAGTCT--------- ATGTTACAGTACCCGGCGTT CATGACTCAGTACCCATGGT CGACRACGATGATTCCGACG
Capsicum_annuum      CAAAGATGATGTGGCCACAT CCAGTGAATCTtga------ ATGTTGCAGTATCCATCATT CATGTTGCAGTACCCGTGCT CAAGTCGGATCATTCCGACG
Citrus_clementina    NNNNNNNNNNNNNNNNNNNN NNNNNNNNNNNNNN------ NNNNNNNNNNNNNNNNNNNN NNNNNNNNNNNNNNNNNNNN NNNNNNNNNNNNNNNNNNNN
Citrus_sinensis      CAGAGATGATGTGAGCGGAT CTAGTGAGTCT--------- ATGTTGCAGTTTCCGGCTTT CATGAGGCAGTACCCGTGGT CAACGAGGACGATTCCGACG
Coffea_canephora     CAAAGATGANNNNNNNNNNN NNNNNNNNNNN--------- NNNNNNNNNNNNNNNNNNNN NNNNNNNNNNNNNNNNNNNN NNNNNNNNNNNNNNNNNNNN
Cucumis_sativus      CAAAGACGACACGACATCAA CCAGTGAATCT--------- NNNNNNNNNNNNNNNNNNNN NNNNNNNNNNNNNNNNNNNN NNNNNNNNNNNNNNNNNNNN
Elaeocarpus_photiniifolius NNNNNNNNNNNNNNNNNNNN NNNNNNNNNNNNNN------ NNNNNNNNNNNNNNNNNNNN NNNNNNNNNNNNNNNNNNNN NNNNNNNNNNNNNNNNNNNN
Eschscholzia_californica NNNNNNNNNNNNNNNNNNNN NNNNNNNNNNNNNN------ NNNNNNNNNNNNNNNNNNNN NNNNNNNNNNNNNNNNNNNN NNNNNNNNNNNNNNNNNNNN
Euphorbia_esula      CAAAGATGATACAGCTACTG CATCCAGTGAATCT------ NNNNNNNNNNNNNNNNNNNN NNNNNNNNNNNNNNNNNNNN NNNNNNNNNNNNNNNNNNNN
Euphorbia_tirucalli  NNNNNNNNNNNNNNNNNNNN NNNNNNNNNNNNNN------ NNNNNNNNNNNNNNNNNNNN NNNNNNNNNNNNNNNNNNNN NNNNNNNNNNNNNNNNNNNN
Fagopyrum_tataricum  CAAAGATGACGTTGCTTCCT CAAGTGACTCAtag------ NNNNNNNNNNNNNNNNNNNN NNNNNNNNNNNNNNNNNNNN NNNNNNNNNNNNNNNNNNNN
Festuca_arundinacea  NNNNNNNNNNNNNNNNNNNN NNNNNNNNNNNNNN------ ATGCTGCAGTTCCCGGCGAT GATGCGGCAGTGGCCG---T CGCCGCCGCTGATCCCGGCG
Gerbera_hybrid       TAAAGATGATGCAGTTTCAA CCAGTGAAACG--------- NNNNNNNNNNNNNNNNNNNN NNNNNNNNNNNNNNNNNNNN NNNNNNNNNNNNNNNNNNNN
Glycine_max          CAAAGATGACACCGCAACCA CATCAACTGAATCT------ NNNNNNNAGTTCCCGGCGTA TATGACGCAGTACCCATTGT CCACGATGACCATTCCGACG
Gossypium_arboreum   TAAGGATGATGCAGCCACAT CAAATGAGTCG--------- NNNNNNNNNNNNNNNNNNNN NNNNNNNNNNNNNNNNNNNN NNNNNNNNNNNNNNNNNNNN
Gossypium_hirsutum   TAAGGATGATGCAGCCACAT CAAATGAGTCT--------- NNNNNNNNNNNNNNNNNNNN NNNNNNNNNNNNNNNNNNNN NNNNNNNNNNNNNNNNNNNN
Gossypium_raimondii  NNNNNNNNNNNNNNNNNNNN NNNNNNNNNNNNNN------ NNNNNNNNNNNNNNNNNNNN NNNNNNNNNNNNNNNNNNNN NNNNNNNNNNNNNNNNNNNN
Helianthus_annuum    TAAAGACGACGCAGTCTCAA CCAGTGAATCA--------- NNNNNNNNNNNNNNNNNNNN NNNNNNNNNNNNNNNNNNNN NNNNNNNNNNNNNNNNNNNN
Helianthus_argophyllus TAAAGACGACGCAGTCTCAA CCAGTGAATCA--------- NNNNNNNNNNNNNNNNNNNN NNNNNNNNNNNNNNNNNNNN NNNNNNNNNNNNNNNNNNNN
Helianthus_exilis    TAAAGACGACGCAGCTCAAC CAGTGAAT------------ ATGTTGCAGTTTCCGGCGTT CATGACGCAGTTTCCGACGT CGACGAGGATGATTCCGTCG
Helianthus_paradoxus NNNNNNNNNNNNNNNNNNNN NNNNNNNNNNNNNN------ NNNNNNNNNNNNNNNNNNNN NNNNNNNNNNNNNNNNNNNN NNNNNNNNNNNNNNNNNNNN
Helwingia_japonica   NNNNNNNNNNNNNNNNNNNN NNNNNNNNNNNNNN------ NNNNNNNNNNNNNNNNNNNN NNNNNNNNNNNNNNNNNNNN NNNNNNNNNNNNNNNNNNNN
Hevea_brasiliensis   CAAGGATGATGCTACCTCAT CCACTGATTCT--------- NNNNNNNNNNNNNNNNNNNN NNNNNNNNNNNNNNNNNNNN NNNNNNNNNNNNNNNNNNNN
Hordeum_vulgare      CAAGGACGACGAGGCCGCTC CTGCAGATGCGGCT------ ATGCTGCGATTCCCGGCGCT GATGCGGCAGTGGCCG---T CGCCGCCGCTGATTCCGGCG
Ipomoea_batatas      -------------------- -------------------- ATGTTGCAGTATCCGGCATT CATGACACAGTACCCTTGGT CTACTGAGACAATTCCGACG
Ipomoea_nil          NNNNNNNNNNNNNNNNNNNN NNNNNNNNNNNNNN------ ATGTTGCAGTTTCCGGCATT CATGCTACAGTACCCTTGGT CTACTGAGACAATTCCGACG
Jatropha_curcas      CAAAGATGATGCTGCTTCAG CCAGTGAATCA--------- ATGTTACAGTTCCCGGCGTT CATGACGCAGTACCCGTGGT CAACAAAGACAATCCCGACG
Lactuca_perennis     TAAAGATGATGCCGTCTCCA CCAGTGAGGCA--------- NNNNNNNNNNNNNNNNNNNN NATGACGCAGTACCCGACGT CGACGAGGATCATTCCGGCG
Lactuca_sativa       TAAAGATGATGCCGTCTCCA CCAGTGAGGCA--------- NNNNNNNNNNNNNNNNNNNN NATGACGCAGTATCCGTCAT CGACGAGGATGATTCCGACG
Lactuca_serriola     TAAAGATGATGCCGTCTCCA CCAGTGAGGCATGC------ ATGTTGCAGTTTCCGGCATT CATGACGCAGTATCCGTCAT CGACGAGGATGATTCCGACG
Lactuca_virosa       NNNNNNNNNNNNNNNNNNNN NNNNNNNNNNNNNN------ ATGTTGCAGTTTCCGGCATT CATGACGCAGTATCCGTCAT CGACGAGGATGATTCCGACG
Liriodendron_tulipifera NNNNNNNNNNNNNNNNNNNN NNNNNNNNNNNNNN------ NNNNNNNNNNNNNNNNNNNN NNNNNNNNNNNNNNNNNNNN NNNNNNNNNNNNNNNNNNNN
Lotus_japonicus      TAAAGACGATGCAGCCACAT CAGCTGAATCT--------- NNNNNNNNNNNNNNNNNNNN NNNNNNNNNNNNNNNNNNNN NNNNNNNNNNNNNNNNNNNN
Malus_x_domestica    CAAGGATGATGCTGCATCAT CGGCTGAATCT--------- ATGTTACAGTTCCCGGGGTT CATGAAACAGTACCCATGGT CAACAAGGACCATTCCGACG
Medicago_truncatula  CAAAGACGATGCAACCACAT CAGCTGAATCT--------- ATGCTACAGTTTCCGGCGTT TATGACACAGTACCAATTAT CGACTCGG---ATTCCGACG
Nicotiana_tabacum    CAAAGATGATGTGGCCTCAT CCAGTGAATCT--------- ATGTTGCAGTATCCATCGTT CATGTTACAGTATCCTTGTT CTACTCGGATCATTCCGACA
Nothofagus_nervosa   NNNNNNNNNNNNNNNNNNNN NNNNNNNNNNNNNN------ NNNNNNNNNNNNNNNNNNNN NNNNNNNNNNNNNNNNNNNN NNNNNNNNNNNNNNNNNNNN
Nuphar_advena        NNNNNNNNNNNNNNNNNNNN NNNNNNNNNNNNNN------ NNNNNNNNNNNNNNNNNNNN NNNNNNNNNNNNNNNNNNNN NNNNNNNNNNNNNNNNNNNN
Oryza_sativa         CAAGGACGATGAGGCGGCTC CGGCCGATGCAGCGNNNNNN NNNNNNNNNNNNNNNNNNNN NNNNNNNNNNNNNNNN---N NNNNNNNNNNNNNNNNNNNN
Paeonia_suffruticosa CAAAGATGATGCAGCTACGT CCAGTGAGTCG--------- NNNNNNNNNNNNNNNNNNNN NNNNNNNNNNNNNNNNNNNN NNNNNNNNNNNNNNNNNNNN
Panax_ginseng        -------------------- -------------------- -------------------- -------------------- --------------CCGACA
Panicum_virgatum     NNNNNNNNNNNNNNNNNNNN NNNNNNNNNNNNNN------ NNNNNNNNNNNNNNNNNNNN NNNNNNNNNNNNNNNNNNNN NNNNNNNNNNNNNNNNNNNN
Persea_americana     NNNNNNNNNNNNNNNNNNNN NNNNNNNNNNNNNN------ ATGCTTCAATTCCCAGCATT CATGACTCAGTTCCCATCAT CTACA---TTGATACCTTCA
Phaseolus_coccineus  CAAAGATGACGCAACCACAT CAACTGAATCT--------- ATGTTACAGTTTCCGGCATA TATGACGCAGTACCCACTCT CCACCAGGACTATTCCGACG
Phaseolus_vulgaris   CAAAGATGACGCAACCACAT CAACTGAATCT--------- NNNNNNNNNNNNNNNNNNNN NNNNNNNNNNNNNNNNNNNN NNNNNNNNNNNNNNNNNNNN
Picea_glauca         CAAGGATGACACAGCACAGT CCAGTGATTCT--------- ATGTTGCAGTTTCCAGCATT TATGCAGCAATACCCAACGT CCACA---TTGGCGGCCTCA
Picea_sitchensis     CAAGGATGACACAGCACAGT CCAGTGATTCT--------- ATGTTGCAGTTTCCAGCATT TATGCAGCAACACCCAACGT CCACA---TTGGCGGCCTCA
Pinus_pinaster       CAAGGATGACACAGCACAGT CCAGTGATTCT--------- ATGCTGCAGTTTCCAGCGTT TATGCAGCAATATCCAACAT CCACA---TTGGTGGCCTCA
Pinus_taeda          NNNNNNNNNNNNNNNNNNNN NNNNNNNNNNNNNN------ ATGCTGCAGTTTCCAGCGTT TATGCAGCAATATCCAACAT CCACA---TTGGTGGCCTCA
Populus_deltoides    CAAAGATNNNNNNNNNNNNN NNNNNNNNNNNNNN------ NNNNNNNNNNNNNNNNNNNN NNNNNNNNNNNNNNNNNNNN NNNNNNNNNNNNNNNNNNNN
Populus_euphratica   NNNNNNNNNNNNNNNNNNNN NNNNNNNNNNNNNN------ ATGTTACGGTTTCCAGCTTT CATGACACAGTACCCAGTTT CAACAAGGACAATTCCAACA
Populus_trichocarpa  CAAAGATGATGCAACCTCAA CCAGTGAGTCT--------- ATGTTACAGTTCCCAGCTTT CATGACACAGTACCCAGTTT CAACAAGGACAATTCCAACA
Prunus_persica       CAAAGATGATGCCGCATCGT CAGCTGAATCT--------- ATGTTACAGTTCCCGGGGTT CATGAAACAGTACCCGTGGT CAACAAGGACCATTCCGTCG
Ricinus_communis     CAAAGATGATGCCACCCCAT CCAGTGAATCT--------- NNNNNNNNNNNNNNNNNNNN NNNNNNNNNNNNNNNNNNNN NNNNNNNNNNNNNNNNNNNN
Saccharum_officinarum CAAGGATGACGAGGCGCCCN CNGCTGAGGCATCT------ ATTGTGCAGTTCCCGGCGTT AATGCGGCAGTGCCCG---T CGCCGCCGCTGATCCCGGCG
Saruma_henryi        CAAGGACGATGCAACTTCAT CAGTTGAGGCT--------- NNNNNNNNNNNNNNNNNNNN NNNNNNNNNNNNNNNNNNNN NNNNNNNNNNNNNNNNNNNN
Schima_mertensiana   CAAAGATGATATTGCCTCAG CCAGTGAGTCT--------- NNNNNNNNNNNNNNNNNNNN NNNNNNNNNNNNNNNNNNNN NNNNNNNNNNNNNNNNNNNN
Sesamum_indicum      -------------------- -------------------- -------------------- -------------------- --------------------
Solanum_chacoense    CAAAGATGATGTGGCCACAT CCAGTGAATCT--------- NNNNNNNNNNNNNNNNNNNN NNNNNNNNNNNNNNNNNNNN NNNNNNNNNNNNNNNNNNNN
Solanum_habrochaites NNNNNNNNNNNNNNNNNNNN NNNNNNNNNNNNNN------ NNNNNNNNNNNNNNNNNNNN NNNNNNNNNNNNNNNNNNNN NNNNNNNNNNNNNNNNNNNN
Solanum_lycopersicon CAAAGATGATGTGGCCACAT CCAGTGAATCT--------- ATGTTGCAGTATCCATCATT CATGTTACAGTATCCATGCT CTACTCGGATCATTCCGACG
Solanum_tuberosum    CAAAGATGATGTGGCCACAT CTAGTGAATCT--------- NNNNNGCAGTATCCATCATT CATGTTACAGTATCCATGCT CTACTCGGATCATTCCGACG
Sorghum_bicolor      CAAGGATGACGAGGCCGCTC CGTCT--------------- NNNNNNNNNNNNNNNNNNNN NNNNNNNNNNNNNNNNNNNN NNNNNNNNNNNNNNNNNNNN
Taraxacum_officinale TAAAGATGATGCGGTCTCAA CTAGTGAGACA--------- ATGTTGCAGTTTCCGGCATT CATGACACAGTACCCGACGT CGACGAGGATCATTCCGGCG
Triticum_aestivum    CAAGGACGACGAGGCTGCTC CTGCAGATGCCGCT------ ATGCTGCAATTCCCGGCGCT GATGCGGCAGTGGCCG---T CGCCGCCGCTGATTCCGGCG
Vitis_vinifera       CAAAGATGATTCAGCTTCAT CCAGCGAGTCT--------- ATGTTGCAGTATCCGGCCTA TATGACGCAGTATCCATGGT CGACGAATACCATTCCCACC
Welwitschia_mirabilis CAAGGATAACATTGAACATC CTAGCAGTTCC--------- NNNNNNNNNNNNNNNNNNNN NNNNNNNNNNNNNNNNNNNN NNNNNNNNNNNNNNNNNNNN
Zea_mays             CAAGGATGACGAGGCGGCTC CGGCTGAGGCATCT------ ATGCTGCAATTCCCGGCGCT GATGCGGCAGTGGCCA---T CGCCGCCGCTGATCCCGGCG
Zingiber_officinale  NNNNNNNNNNNNNNNNNNNN NNNNNNNNNNNNNN------ NNNNNNNNNNNNNNNNNNNN NNNNNNNNNNNNNNNNNNNN NNNNNNNNNNNNNNNNNNNN

Acorus_americanus    TCAGTGATTCTACCATCCCA ATGGCCTGATCCCCACAACG ACGACATTTTCCTCCCACTC GAAGAATCCGAACTCGATGA CAAGTGGAATGAAATCAGAA
Amborella_trichopoda TCTCTCCTCATCCCATCGCA GCCCCCTCCGACCCATAACG AGGAGCTGCTCCTTGCCATG GAGGAGTCTGATCTCGAAGA GAAGTGGAGTGATATCAGGA
Antirrhinum_majus    NNNNNNNNNNNNNNNNNNNN NNNNNNNNNNNNNNNNNNNN NNNNNNNNNNNNNNNNNNNN NNNNNNNNNNNNNNNNNNNN NNNNNNNNNNNNNNNNNNNN
Aquilegia_formosa_x_Aquilegia_pubescens NNNNNNNNNNNNNNNNNNNN NNNNNNNNNNNNNNNNNNNN NNNNNNNNNNNNNNNNNNNN NNNNNNNNNNNNNNNNNNNN NNNNNNNNNNNNNNNNNNNN
Arabidopsis_thaliana TCGTATTTGCTTCCGTTACA ATGGCCTCAGCCGCAGAACG AGGAGATTCTTCTCGCCATG GAAGAAGCTGAGTTCGAAGA AAAGTGCAACGAGATCAGAA
Artemisia_annua      TCGCTGCTCCTTCCTATACA GTGGCCCCCC------TCCG ATGAACTTCTTCTCGCCATC GAAGAATCTCAACTCGAAGA TAAGTATAACGAAATCAGGA
Beta_vulgaris        NNNNNNNNNNNNNNNNNNNN NNNNNNNNNNNNNNNNNNNN NNNNNNNNNNNNNNNNNNNN NNNNNNNNNNNNNNNNNNNN NNNNNNNNNNNNNNNNNNNN
Betula_platyphylla   TCGTTTTTGATTCCTTATCA GTGGCCCCAACCACACAGCG AGGAGCTCCTCCTCGCCATG GAGGAGTCCGATTTCGAAGA AAAGTGTAATGAAATCAGCA
Brachypodium_distachyon NNNNNNNNNNNNNNNNNNNN NNNNNNNNNNNNNNNNNNNN NNNNNNNNNNNNNNNNNNNN NNNNNNNNNNNNNNNNNNNN NNNNNNNNNNNNNNNNNNNN
Brassica_napus       TCGCATTTGTTACCTATACA GTGGCCCCAGCCCCAGAACG AAGAGATTCTTCTCGCCATG GAAGAAGCTGAGTTCGAAGA AAAGTGCACCGAGATAAGAA
Brassica_oleracea    NNNNNNNNNNNNNNNNNNNN NNNNNNNNNNNNNNNNNNNN NNNNNNNNNNNNNNNNNNNN NNNNNNNNNNNNNNNNNNNN NNNNNNNNNNNNNNNNNNNN
Brassica_rapa        TCGCATTTGTTACCTATACA GTGGCCCCAGCCCCAGAACG AAGAGATTCTTCTCGCCATG GAGGAAGCTGAGTTCGAAGA AAAGTGCAACGAGATAAGAA
Bruguiera_gymnorrhiza NNNNNNNNNNNNNNNNNNNN NNNNNNNNNNNNNNNNNNNN NNNNNNNNNNNNNNNNNNNN NNNNNNNNNNNNNNNNNNNN NNNNNNNNNNNNNNNNNNNN
Cajanus_cultivar     TCGTTTCTGTTACCCTCTCA GTGGCCTCAGCCCCAAAACG AAGAACTCCTTCTCGCCATG GAGGAGTCTGATTTCGAAGA AAAGTGCAATGAAATCAGGA
Camellia_sinensis    TCGTTTCTGCTGCCAGCTCA GTGGCCTCAGCCCCAAAACG ACGAGCTCCTCCTCGCCAAG GAAGAGTCCGATTTCGAAGA CAAGTGCAATGAAATCAGAA
Capsicum_annuum      TCGTTTTTGCTGCCTGCTCA GTGGCCCCACCCTCACACCG ACGAGCTCCTCCTTGCCATG GAGGAATCTGATTTTGAAGA AAAGTGTAATGAAATCAGAA
Citrus_clementina    NNNNNNNNNNNNNNNNNNNN NNNNNNNNNNNNNNNNNNNN NNNNNNNNNNNNNNNNNNNN NNNNNNNNNNNNNNNNNNNN NNNNNNNNNNNNNNNNNNNN
Citrus_sinensis      TCGTTTTTGCTGCCATCTCA GTGGCCCCAACCTCACAGCG AAGAATTCCTCCTCACTCTG GAAGAATCCGAATTCGAAGA GAAGTGTAATGAAATCAGAA
Coffea_canephora     NNNNNNNNNNNNNNNNNNNN NNNNNNNNNNNNNNNNNNNN NNNNNNNNNNNNNNNNNNNN NNNNNNNNNNNNNNNNNNNN NNNNNNNNNNNNNNNNNNNN
Cucumis_sativus      NNNNNNNNNNNNNNNNNNNN NNNNNNNNNNNNNNNNNNNN NNNNNNNNNNNNNNNNNNNN NNNNNNNNNNNNNNNNNNNN NNNNNNNNNNNNNNNNNNNN
Elaeocarpus_photiniifolius NNNNNNNNNNNNNNNNNNNN NNNNNNNNNNNNNNNNNNNN NNNNNNNNNNNNNNNNNNNN NNNNNNNNNNNNNNNNNNNN NNNNNNNNNNNNNNNNNNNN
Eschscholzia_californica NNNNNNNNNNNNNNNNNNNN NNNNNNNNNNNNNNNNNNNN NNNNNNNNNNNNNNNNNNNN NNNNNNNNNNNNNNNNNNNN NNNNNNNNNNNNNNNNNNNN
Euphorbia_esula      NNNNNNNNNNNNNNNNNNNN NNNNNNNNNNNNNNNNNNNN NNNNNNNNNNNNNNNNNNNN NNNNNNNNNNNNNNNNNNNN NNNNNNNNNNNNNNNNNNNN
Euphorbia_tirucalli  NNNNNNNNNNNNNNNNNNNN NNNNNNNNNNNNNNNNNNNN NNNNNNNNNNNNNNNNNNNN NNNNNNNNNNNNNNNNNNNN NNNNNNNNNNNNNNNNNNNN
Fagopyrum_tataricum  NNNNNNNNNNNNNNNNNNNN NNNNNNNNNNNNNNNNNNNN NNNNNNNNNNNNNNNNNNNN NNNNNNNNNNNNNNNNNNNN NNNNNNNNNNNNNNNNNNNN
Festuca_arundinacea  TCCACGCTCCTCCCCGTGCA C---GTCACCACCCAGGAGG ACGAGCTCCTCCTCGCCATG GCCGAGTCCGACCTCGAGGA CAAGCTGAACGCGATCCGCA
Gerbera_hybrid       NNNNNNNNNNNNNNNNNNNN NNNNNNNNNNNNNNNNNNNN NNNNNNNNNNNNNNNNNNNN NNNNNNNNNNNNNNNNNNNN NNNNNNNNNNNNNNNNNNNN
Glycine_max          TCGTTTCTGCTACCCGCTCA GTGGCCCCAGCCCCAAAACG AAGAACTCCTTCTCGCCATG GAAGAGTCCGATTTCGAAGA AAAGTGCAACGAGATCAGGA
Gossypium_arboreum   NNNNNNNNNNNNNNNNNNNN NNNNNNNNNNNNNNNNNNNN NNNNNNNNNNNNNNNNNNNN NNNNNNNNNNNNNNNNNNNN NNNNNNNNNNNNNNNNNNNN
Gossypium_hirsutum   NNNNNNNNNNNNNNNNNNNN NNNNNNNNNNNNNNNNNNNN NNNNNNNNNNNNNNNNNNNN NNNNNNNNNNNNNNNNNNNN NNNNNNNNNNNNNNNNNNNN
Gossypium_raimondii  NNNNNNNNNNNNNNNNNNNN NNNNNNNNNNNNNNNNNNNN NNNNNNNNNNNNNNNNNNNN NNNNNNNNNNNNNNNNNNNN NNNNNNNNNNNNNNNNNNNN
Helianthus_annuum    NNNNNNNNNNNNNNNNNNNN NNNNNNNNNNNNNNNNNNNN NNNNNNNNNNNNNNNNNNNN NNNNNNNNNNNNNNNNNNNN NNNNNNNNNNNNNNNNNNNN
Helianthus_argophyllus NNNNNNNNNNNNNNNNNNNN NNNNNNNNNNNNNNNNNNNN NNNNNNNNNNNNNNNNNNNN NNNNNNNNNNNNNNNNNNNN NNNNNNNNNNNNNNNNNNNN
Helianthus_exilis    TCGCACCTCCTCGCTCCGCA GTGGCCTAAGCCGCACAGCG AGGAGTTACTCCTTGCCATT GAGGAATCTGAACTCGAAGA AAAGTACAATGACATCAGGA
Helianthus_paradoxus NNNNNNNNNNNNNNNNNNNN NNNNNNNNNNNNNNNNNNNN NNNNNNNNNNNNNNNNNNNN NNNNNNNNNNNNNNNNNNNN NNNNNNNNNNNNNNNNNNNN
Helwingia_japonica   NNNNNNNNNNNNNNNNNNNN NNNNNNNNNNNNNNNNNNNN NNNNNNNNNNNNNNNNNNNN NNNNNNNNNNNNNNNNNNNN NNNNNNNNNNNNNNNNNNNN
Hevea_brasiliensis   NNNNNNNNNNNNNNNNNNNN NNNNNNNNNNNNNNNNNNNN NNNNNNNNNNNNNNNNNNNN NNNNNNNNNNNNNNNNNNNN NNNNNNNNNNNNNNNNNNNN
Hordeum_vulgare      TCCACACTCCTCCCCGTGCC C---GCAACTACCCAGGAGG ACGAGCTCCTCCTCGCCATG GCCGAGTCCGACCTCGAAGA CAAGCTGAACGCGATCCGCA
Ipomoea_batatas      TCGTTTCTTCTTCCTGCCCA GTGGCCCCATCCCCAGAGCG ATGAGCTCCTCCTTGCCATG GAGGAGTCAGATTTTGAAGA AAAGTGTAGTGAGATCGGAA
Ipomoea_nil          TCGTATCTTCTTCCTGCCCA GTGGCCCCATCCCCAGAGCG ATGAGCTCCTCCTTGCCATG GAGGAGTCAGATTTTGAAGA AAAGTGCAGTGAGATCGGAA
Jatropha_curcas      TCGCATTTGCTACCTTCACA ATGGCCTCAACCCCACAGCG AGGAGCTGCTCCTCGCCATG GAGGAGTCCGATTTCGAAGA GAAGTGCAATGAAATAAGAA
Lactuca_perennis     TCGCTTCTTCTACCTCCGCA ATGGCCTCAACCGCACAGCG AGGAGCTTCTTCTTGCTATC GAAGAGTCTGATTTTGAAGA AAAGTATAACGAGATCAGAA
Lactuca_sativa       TCGCTTCTTCTTACTCCGCA GTGGCCTCAGCCGCATAGTG AGGAACTTCTCCTCGCCATT GAGGAGTCCGATTTCGAAGA TAAGTGTAATGAGATCAGGA
Lactuca_serriola     TCGCTTCTTCTTACTCCGCA GTGGCCTCAGCCGCATAGTG AGGAACTTCTCCTCGCCATT GAGGAGTCCGATTTCGAAGA TAAGTGTAATGAGATCAGGA
Lactuca_virosa       TCGCTTCTTCTTACTCCGCA GTGGCCTCAGCCGCATAGTG AGGAACTTCTCCTCGCCATT GAGGAGTCCGATTTCGAAGA TAAGTGTAATGAGATCAGGA
Liriodendron_tulipifera NNNNNNNNNNNNNNNNNNNN NNNNNNNNNNNNNNNNNNNN NNNNNNNNNNNNNNNNNNNN NNNNNNNNNNNNNNNNNNNN NNNNNNNNNNNNNNNNNNNN
Lotus_japonicus      NNNNNNNNNNNNNNNNNNNN NNNNNNNNNNNNNNNNNNNN NNNNNNNNNNNNNNNNNNNN NNNNNNNNNNNNNNNNNNNN NNNNNNNNNNNNNNNNNNNN
Malus_x_domestica    TCGTTTTTGCTTCCAGCCCA ATGGCCCCAACCCCACAGCG AGGAGCTCCTCCTCGCCATG GAGGAGTCCGATTTCGAAGA GAAGTGCAACGAAATCAGAA
Medicago_truncatula  TCGTTTTTGCTACCATCTCA ATGGCCTCAGCCTCAAAACG AAGAACTCCTTCTCGCCATG GAAGAGTCTGATTTTGAAGA AAAGTGCAATGAAATCAGGA
Nicotiana_tabacum    TCGTTTCTGCTACCAGCGCA GTGGCCCCAGCCTCAGAGCG ACGAGCTCCTCCTTGCTATG GAGGAATCTGATTTTGAAGA AAAGTGTAATGAAATCAGAA
Nothofagus_nervosa   NNNNNNNNNNNNNNNNNNNN NNNNNNNNNNNNNNNNNNNN NNNNNNNNNNNNNNNNNNNN NNNNNNNNNNNNNNNNNNNN NNNNNNNNNNNNNNNNNNNN
Nuphar_advena        NNNNNNNNNNNNNNNNNNNA ATGGCCTCAATCCCAGAACG ACGAGTTCACCCTCACCCTC GAGGAAGCCGATCTGGAAGA CAAGTTCAGAGAAATCAGGA
Oryza_sativa         NNNNNNNNNNNNNNNNNNNN N---NNNNNNNNNNNNNNNN NNNNNNNNNNNNNNNNNATG GCCGAGTCCGACCTCGAGGA CAAGCTGAACGAGATCCGCA
Paeonia_suffruticosa NNNNNNNNNNNNNNNNNNNN NNNNNNNNNNNNNNNNNNNN NNNNNNNNNNNNNNNNNNNN NNNNNNNNNNNNNNNNNNNN NNNNNNNNNNNNNNNNNNNN
Panax_ginseng        TCGTATTTGTTACCAGCACA GTGGCCCCAGCCCCAGAGTG ATGAGCTCCTCCTTGCCATG GAGGAATCCGATTTTGAGGA CAAGTGTAATGAAATCAGAA
Panicum_virgatum     NNNNNNNNNNNNNNNNNNNN NNNNNNNNNNNNNNNNNNNN NNNNNNNNNNNNNNNNNNNN NNNNNNNNNNNNNNNNNNNN NNNNNNNNNNNNNNNNNNNN
Persea_americana     TCTGTTCTGCTCCCCTCACT TTGCCCTCTATCGCAGTATG ATGATCTTTTCCTTGCCTTG GAGGAGTCAGATCTTGAAGA AAAGTGGAATGAAATAAAAA
Phaseolus_coccineus  TCGTTTCTTCTACCCTCTCA GTGGCCCCACCCCCAAAACG AAGAACTCCTCCTCGCCTTG GAAGAGTCCGATTTCGAAGA AAAGTGCAATGAGATTAGGA
Phaseolus_vulgaris   NNNNNNNNNNNNNNNNNNNN NNNNNNNNNNNNNNNNNNNN NNNNNNNNNNNNNNNNNNNN NNNNNNNNNNNNNNNNNNNN NNNNNNNNNNNNNNNNNNNN
Picea_glauca         TCATTCCTTCATCTGTCGCC GTGGCCTCTATTGCAGAACG ATGATGTTCAGCTTGCTATG GAGGAGGCCGAGCTCGAAGA AAAGTGGGCCGAAATAAGAA
Picea_sitchensis     TCATTCCTTCATCTGTCTCC GTGGCCTCTATTGCAGAACG ATGATGTTCAGCTTGCTATG GAGGAGGCCGAGCTCGAAGA AAAGTGGGCCGAAATAAGAA
Pinus_pinaster       TCATTCCTTCATCTGTCGCC GTGGCCTCCACTACAGAATG ATGATGTTCAGCTTGCTATG GAAGAGGCCGAGCTCGAAGA AAAGTGGGCTGAAATAAGAA
Pinus_taeda          TCATTCCTTCATCTGTCGCC GTGGCCTCCACTACAGAATG ATGATGTTCAGCTTGCTATG GAAGAGGCCGAGCTCGAAGA AAAGTGGGCTGAAATAAGAA
Populus_deltoides    NNNNNNNNNNNNNNNNNNNN NNNNNNNNNNNNNNNNNNNN NNNNNNNNNNNNNNNNNNNN NNNNNNNNNNNNNNNNNNNN NNNNNNNNNNNNNNNNNNNN
Populus_euphratica   TCGTATTTGCTACCTTCACA GTGGCCTCAGCCTCAAAGCG AAGAGCTTCTCCTCGCCATG GAAGAATCCGATTTCGAAGA CAAGTGCAATGAAATTAGAA
Populus_trichocarpa  TCGTATTTGCTACCTTCACA GTGGCCTCAGCCTCAAAGCG AAGAGCTTCTCCTCGCCATG GAAGAATCCGATTTCGAAGA CAAGTGCAATGAAATTAGAA
Prunus_persica       TCGTTTTTGCTGCCAACCCA ATGGCCCCAACCCCACAGCG AAGAGCTCCTCCTCGCCATG GAGGAGTCCGATTTCGAAGA GAAGTGTAATGAAATCAGAA
Ricinus_communis     NNNNNNNNNNNNNNNNNNNN NNNNNNNNNNNNNNNNNNNN NNNNNNNNNNNNNNNNNNNN NNNNNNNNNNNNNNNNNNNN NNNNNNNNNNNNNNNNNNNN
Saccharum_officinarum TCCACGCTGCTCCCCGTGCC G---NCCACCTCCCAGGAGG ACGAGCTCCTCCTCGCCATG GCCGAGTCCGACCTCGAGGA TAAGCTGAACGAGATCCGGA
Saruma_henryi        NNNNNNNNNNNNNNNNNNNN NNNNNNNNNNNNNNNNNNNN NNNNNNNNNNNNNNNNNNNN NNNNNNNNNNNNNNNNNNNN NNNNNNNNNNNNNNNNNNNN
Schima_mertensiana   NNNNNNNNNNNNNNNNNNNN NNNNNNNNNNNNNNNNNNNN NNNNNNNNNNNNNNNNNNNN NNNNNNNNNNNNNNNNNNNN NNNNNNNNNNNNNNNNNNNN
Sesamum_indicum      -------------------- -------------------- --------------GCCATG GAAGAATCCGAGTACGAAGA CAAGTGCAATGAAATCAGAA
Solanum_chacoense    NNNNNNNNNNNNNNNNNNNN NNNNNNNNNNNNNNNNNNNN NNNNNNNNNNNNNNNNNNNN NNNNNNNNNNNNNNNNNNNN NNNNNNNNNNNNNNNNNNNN
Solanum_habrochaites NNNNNNNNNNNNNNNNNNNN NNNNNNNNNNNNNNNNNNNN NNNNNNNNNNNNNNNNNNNN NNNNNNNNNNNNNNNNNNNN NNNNNNNNNNNNNNNNNNNN
Solanum_lycopersicon TCGTTTTTGCTCCCTGCTCA GTGGCCTCAGCCTCACAGCG ACGAGCTCCTCCTTGCTATG GAGGAATCTGATTTCGAAGA AAAGTGTAATGAAATCAGAA
Solanum_tuberosum    TCGTTTTTACTCCCTGCTCA GTGGCCTCAACCTCACAGCG ACGAGCTCCTCCTTGCCATG GAGGAATCTGATTTCGAAGA AAAGTGCAATGAAATCAGAA
Sorghum_bicolor      NNNNNNNNNNNNNNNNNNNN NNNNNNNNNNNNNNNNNNNN NNNNNNNNNNNNNNNNNNNN NNNNNNNNNNNNNNNNNNNN NNNNNNNNNNNNNNNNNNNN
Taraxacum_officinale TCGCTTCTTCTTCCTCCGCA GTGGCCTCAACCGCACAGCG AGGAACTACTTCTTGCTATC GAGGAGTCCGATTTTGAAGA AAAGTATAACGAGATCAGGA
Triticum_aestivum    TCCACACTCCTCCCCGTGCC C---GCAACTACCCAGGAGG ACGAGCTCCTCCTCGCCATG GCCGAATCCGACCTCGAGGA CAAGCTGAATGCGATCCGCA
Vitis_vinifera       TCTTTTCTCTTGCCTTCCCA GTGGCCCCATCCCCACAGCG ACGAGCTTCTTCTCGCCATG GAAGAGTCCGATTTCGATGA CAAGTGTAATGAAATTACAA
Welwitschia_mirabilis NNNNNNNNNNNNNNNNNNNN NNNNNNNNNNNNNNNNNNNN NNNNNNNNNNNNNNNNNNNN NNNNNNNNNNNNNNNNNNNN NNNNNNNNNNNNNNNNNNNN
Zea_mays             TCCACGCTGCTCCCCGTGCC G---GCCACCTCCCAGGAGG ACGAGGTCCTCCTCGCCATG GCCGAGTCCGACCTCGAGGA CAAGTTGAATGAGATCCGGA
Zingiber_officinale  NNNNNNNNNNNNNNNNNNNN NNNNNNNNNNNNNNNNNNNN NNNNNNNNNNNNNNNNNNNN NNNNNNNNNNNNNNNNNNNN NNNNNNNNNNNNNNNNNNNN

Acorus_americanus    AGGCGAACAACAACCTGGTG GTGATTGGAAAAACGAGT-- ----CCTGACTACAAGGAGG ATTATGATGCTGAGGCT--- ------GATGAAGATGATGG
Amborella_trichopoda AGACCAATGGCACTGTGGTT TGGATTGGGAAAGTAAAT-- -GTTGAAAATGGCAAAGAAG AGTTTGATGCTGATGCA--- ------GAGGACGATGATGC
Antirrhinum_majus    NNNNNNNNNNNNNNNNNNNN NNNNNNNNNNNNNNNNNNNN NNNNNNNNNNNNNNNNNNNN NNNNNNNNNNNNNNNNNNNN NNNNNNNNNNNNNNNNNNNN
Aquilegia_formosa_x_Aquilegia_pubescens NNNNNNNNNNNNNNNNNNNN NNNNNNNNNNNNNNNNNNNN NNNNNNNNNNNNNNNNNNNN NNNNNNNNNNNNNNNNNNNN NNNNNNNNNNNNNNNNNNNN
Arabidopsis_thaliana AGATGAGTCCTGCTTTACCG GTAATTGGAAAACCAGTC-- -GTCAACAACGAACAAGAAG AGGATGATAATGAAGCA--- ------GAGGATGATGATGC
Artemisia_annua      AGATAAATAGCAACCTAATT GTGATGGGGAAAACATTT-- -GTTGAGACTGAAAAAGAAG AGTTTGACAATGAGGCA--- ------GACGATGATGATGC
Beta_vulgaris        NNNNNNNNNNNNNNNNNNNN NNNNNNNNNNNNNNNNNNNN NNNNNNNNNNNNNNNNNNNN NNNNNNNNNNNNNNNNNNNN NNNNNNNNNNNNNNNNNNNN
Betula_platyphylla   AGACTAATAGCAACCTGATT GTGATCGGGAGAACTGCT-- -GTTTATAACGTTAAAGAAG ACTATGATAATGATGCC--- ------GAGGATGATGATGC
Brachypodium_distachyon NNNNNNNNNNNNNNNNNNNN NNNNNNNNNNNNNNNNNNNN NNNNNNNNNNNNNNNNNNNN NNNNNNNNNNNNNNNNNNNN NNNNNNNNNNNNNNNNNNNN
Brassica_napus       AGATGAGTCCTAGCGTACCC GTAGTAGGAAAACCAGTC-- -GTCGACAACCATCAAGAAG AAGACGATAATGAAGCTGAT GATGATGATGATGATGATGC
Brassica_oleracea    NNNNNNNNNNNNNNNNNNNN NNNNNNNNNNNNNNNNNNNN NNNNNNNNNNNNNNNNNNNN NNNNNNNNNNNNNNNNNNNN NNNNNNNNNNNNNNNNNNNN
Brassica_rapa        AGATGAGTCCTAGCGTACCC GTAGTAGGAAAACCAGTC-- -GTCGACAACCATCAAGAAG AAGACGATAATGAAGCA--- GATGATGATGATGATGATGC
Bruguiera_gymnorrhiza NNNNNNNNNNNNNNNNNNNN NNNNNNNNNNNNNNNNNNNN NNNNNNNNNNNNNNNNNNNN NNNNNNNNNNNNNNNNNNNN NNNNNNNNNNNNNNNNNNNN
Cajanus_cultivar     AGATGAACAGCAACCTTGTT GTGATAGGGAAAACCACT-- -AATGAAAATGATAAGGAAG ACTTTGACAATGAGGCA--- ------GATGACGATGATGC
Camellia_sinensis    TGACAAATAGCAACTTAATT GTGATTGGGAGGACAACG-- -GTTGATRTCGATAAAGAGG ACTATGACAATGGTGCA--- ------GATGATGATGAAGC
Capsicum_annuum      AGATGAACAGCAACTTAGTT GTGATTGGGAAGACTAAC-- -ATAGATAATGATAAAGAAG ACTTTGACAATGAAGCA--- ------GAGGATGATGACGC
Citrus_clementina    NNNNNNNNNNNNNNNNNNNN NNNNNNNNNNNNNNNNNNNN NNNNNNNNNNNNNNNNNNNN NNNNNNNNNNNNNNNNNNNN NNNNNNNNNNNNNNNNNNNN
Citrus_sinensis      AAACTAATAGCAACCTCATT GTGATCGGGAAAACCACG-- -GTTGATAATGATAAAGAAG ACTTCGATAATGATGCA--- ------GACGATGATGATGC
Coffea_canephora     NNNNNNNNNNNNNNNNNNNN NNNNNNNNNNNNNNNNNNNN NNNNNNNNNNNNNNNNNNNN NNNNNNNNNNNNNNNNNNNN NNNNNNNNNNNNNNNNNNNN
Cucumis_sativus      NNNNNNNNNNNNNNNNNNNN NNNNNNNNNNNNNNNNNNNN NNNNNNNNNNNNNNNNNNNN NNNNNNNNNNNNNNNNNNNN NNNNNNNNNNNNNNNNNNNN
Elaeocarpus_photiniifolius NNNNNNNNNNNNNNNNNNNN NNNNNNNNNNNNNNNNNNNN NNNNNNNNNNNNNNNNNNNN NNNNNNNNNNNNNNNNNNNN NNNNNNNNNNNNNNNNNNNN
Eschscholzia_californica NNNNNNNNNNNNNNNNNNNN NNNNNNNNNNNNNNNNNNNN NNNNNNNNNNNNNNNNNNNN NNNNNNNNNNNNNNNNNNNN NNNNNNNNNNNNNNNNNNNN
Euphorbia_esula      NNNNNNNNNNNNNNNNNNNN NNNNNNNNNNNNNNNNNNNN NNNNNNNNNNNNNNNNNNNN NNNNNNNNNNNNNNNNNNNN NNNNNNNNNNNNNNNNNNNN
Euphorbia_tirucalli  NNNNNNNNNNNNNNNNNNNN NNNNNNNNNNNNNNNNNNNN NNNNNNNNNNNNNNNNNNNN NNNNNNNNNNNNNNNNNNNN NNNNNNNNNNNNNNNNNNNN
Fagopyrum_tataricum  NNNNNNNNNNNNNNNNNNNN NNNNNNNNNNNNNNNNNNNN NNNNNNNNNNNNNNNNNNNN NNNNNNNNNNNNNNNNNNNN NNNNNNNNNNNNNNNNNNNN
Festuca_arundinacea  AGACCAACAGCAACCTGGTG ATCATAGGCAAGCCCACC-- ----AACGACATCAAGGAGG AGTACGACGCGGAGGTG--- ------GAGGAGGACGACGC
Gerbera_hybrid       NNNNNNNNNNNNNNNNNNNN NNNNNNNNNNNNNNNNNNNN NNNNNNNNNNNNNNNNNNNN NNNNNNNNNNNNNNNNNNNN NNNNNNNNNNNNNNNNNNNN
Glycine_max          AGATGAACAGCAACCTAATT GTGATAGGAAAAACCACT-- -AACGAAAATGATAAGGAAG ACTTTGACAATGAGGCA--- ------GATGACGATGATGC
Gossypium_arboreum   NNNNNNNNNNNNNNNNNNNN NNNNNNNNNNNNNNNNNNNN NNNNNNNNNNNNNNNNNNNN NNNNNNNNNNNNNNNNNNNN NNNNNNNNNNNNNNNNNNNN
Gossypium_hirsutum   NNNNNNNNNNNNNNNNNNNN NNNNNNNNNNNNNNNNNNNN NNNNNNNNNNNNNNNNNNNN NNNNNNNNNNNNNNNNNNNN NNNNNNNNNNNNNNNNNNNN
Gossypium_raimondii  NNNNNNNNNNNNNNNNNNNN NNNNNNNNNNNNNNNNNNNN NNNNNNNNNNNNNNNNNNNN NNNNNNNNNNNNNNNNNNNN NNNNNNNNNNNNNNNNNNNN
Helianthus_annuum    NNNNNNNNNNNNNNNNNNNN NNNNNNNNNNNNNNNNNNNN NNNNNNNNNNNNNNNNNNNN NNNNNNNNNNNNNNNNNNNN NNNNNNNNNNNNNNNNNNNN
Helianthus_argophyllus NNNNNNNNNNNNNNNNNNNN NNNNNNNNNNNNNNNNNNNN NNNNNNNNNNNNNNNNNNNN NNNNNNNNNNNNNNNNNNNN NNNNNNNNNNNNNNNNNNNN
Helianthus_exilis    AGATAAATAGCAACCTCATT GTGATCGGGAAAACATCA-- -GTTGAGAATGACAAAGAAG ACTTTGATGATGAGGCT--- ------GACGATGATGATGT
Helianthus_paradoxus NNNNNNNNNNNNNNNNNNNN NNNNNNNNNNNNNNNNNNNN NNNNNNNNNNNNNNNNNNNN NNNNNNNNNNNNNNNNNNNN NNNNNNNNNNNNNNNNNNNN
Helwingia_japonica   NNNNNNNNNNNNNNNNNNNN NNNNNNNNNNNNNNNNNNNN NNNNNNNNNNNNNNNNNNNN NNNNNNNNNNNNNNNNNNNN NNNNNNNNNNNNNNNNNNNN
Hevea_brasiliensis   NNNNNNNNNNNNNNNNNNNN NNNNNNNNNNNNNNNNNNNN NNNNNNNNNNNNNNNNNNNN NNNNNNNNNNNNNNNNNNNN NNNNNNNNNNNNNNNNNNNN
Hordeum_vulgare      AGACCAACAGCAACCTGGTG ATCATAGGCAAGCCCACC-- ----AACGACGTGAAGGAGG AGTACGACGCGGAGGTG--- ------GAAGAGGACGACGT
Ipomoea_batatas      AGATTAACAGCAACTTAACT GTGATCGGGAAGACCAACAT AGTTGATAACGATAAAGAAG ATTTTGACAATGAAGCT--- ------GAGGATGACGATGT
Ipomoea_nil          AGATTAACAGCAACTTAACT GTGATCGGGAAGACCAATGT AGTTGATAACGATAAAGAAG ATTTTGACAATGAAGCC--- ------GAGGATGACGATGT
Jatropha_curcas      AGACTAATAGCAACCTCCCA GTGATTGGGAAA-------- -------------------- -------------------- --------------------
Lactuca_perennis     AGATAAATAGCAACCTTATT GTGATTGGGAAAACATCG-- -GTTGAGAATGACAAAGAAG ACTTTGACAATGATGCA--- ------GATGATGATGATGC
Lactuca_sativa       AGATAAACATGGAGCAAATC GTGATAGGGAAGATGACA-- -GATGATAATGAGAAAGAAG AGTTGGACAATGATGCA--- ------GACGATGATGATGC
Lactuca_serriola     AGATAAACATGGAGCAAATC GTGATAGGGAAGATGACA-- -GATGATAATGAGAAAGAAG AGTTGGACAATGATGCA--- ------GACGATGATGATGC
Lactuca_virosa       AGATAAACATGGAGCAAATC GTGATAGGGAAGATGACA-- -GATGATAATGAGAAAGAAG AGATGGACAATGATGCA--- ------GACGATGATGATGC
Liriodendron_tulipifera NNNNNNNNNNNNNNNNNNNN NNNNNNNNNNNNNNNNNNNN NNNNNNNNNNNNNNNNNNNN NNNNNNNNNNNNNNNNNNNN NNNNNNNNNNNNNNNNNNNN
Lotus_japonicus      NNNNNNNNNNNNNNNNNNNN NNNNNNNNNNNNNNNNNNNN NNNNNNNNNNNNNNNNNNNN NNNNNNNNNNNNNNNNNNNN NNNNNNNNNNNNNNNNNNNN
Malus_x_domestica    AGATTAGCAGCAGCATGGCT GTGATTGGGAAAACCGCT-- -GTCGACAACGATAAAGAAG ACTACGACAATGATCCT--- ------GACGATGACGACGT
Medicago_truncatula  AAATGAACAGCAACCTAATT ATCATTGGGAAAACCACT-- -AACGAAAATGATAAGGAAG ATTTCGAC---GAGGCT--- ------GATGATGATGATCC
Nicotiana_tabacum    AGATGAACAGCAACTTAGTC GTAATTGGGAAGACTAAC-- -ATAGATAATGATAAAGAAG ACTTTGACAATGAAGCA--- ------GACGATGATGATGC
Nothofagus_nervosa   NNNNNNNNNNNNNNNNNNNN NNNNNNNNNNNNNNNNNNNN NNNNNNNNNNNNNNNNNNNN NNNNNNNNNNNNNNNNNNNN NNNNNNNNNNNNNNNNNNNN
Nuphar_advena        ATGCAAATGCCAATTTGGTT GTAATTGGGAAGGTGACT-- -CAAGACAACGAGAAGGAAG AGTTTGATGGTGAGGCA--- ------GATGATGATGACGT
Oryza_sativa         AGACCAACAGTAACCTGGTG ATCATAGGCAAGCCAACC-- ----GGCGACGTCAAGGAGG AGTACGACGCCGAGGCC--- ------GAGGACGACGACGC
Paeonia_suffruticosa NNNNNNNNNNNNNNNNNNNN NNNNNNNNNNNNNNNNNNNN NNNNNNNNNNNNNNNNNNNN NNNNNNNNNNNNNNNNNNNN NNNNNNNNNNNNNNNNNNNN
Panax_ginseng        AAGCAAACAGCAACTTAGTT GTGATTGGGAAGGCCACA-- -GTTGATAATGATAAAGAAG ACTTTGACAACGATCCA--- ------GATGATGATGATGT
Panicum_virgatum     NNNNNNNNNNNNNNNNNNNN NNNNNNNNNNNNNNNNNNNN NNNNNNNNNNNNNNNNNNNN NNNNNNNNNNNNNNNNNNNN NNNNNNNNNNNNNNNNNNNN
Persea_americana     AGGCAAATAGCAACCTTGTT GTGATTGGGAAAACAGCT-- -CTTGATAACGACAAGGAAG ACTTTGATGCAGATGCA--- ------GATGATGATGATGT
Phaseolus_coccineus  AGATGAACAGCAACCTCATT GTGATAGGGAAAACCACA-- -AACGAAAATGATAAAGAAG AGTTTGACAATGAGGCA--- ------GATGACGACGATGC
Phaseolus_vulgaris   NNNNNNNNNNNNNNNNNNNN NNNNNNNNNNNNNNNNNNNN NNNNNNNNNNNNNNNNNNNN NNNNNNNNNNNNNNNNNNNN NNNNNNNNNNNNNNNNNNNN
Picea_glauca         ATGCAAATAGCAATCTACCT GTACTTGGCAGGACAAAT-- -GTCGACAATGATCAAGAAG AATTTGAAGGTGAACCT--- ------GAAGATGAAGAAGC
Picea_sitchensis     ATGCAAATAGCAATCTACCT GTACTTGGCAGGACAAAT-- -GTCGACAATGATCAAGAAG ATGTTGAAGGTGAACCT--- ------GAAGATGAAGAAGC
Pinus_pinaster       GTGCAAATAGCAATCTACCT GTACTTGGCAGGACGAAT-- -GTTGACAACGATCAAGAGG AATTTGAAGGTGAACCT--- ------GAAGATGAAGAAGC
Pinus_taeda          GTGCAAATAGCAATCTACCT GTACTTGGCAGGACGAAT-- -GTTGACAACGATCAAGAGG AATTTGAAGGTGAACCT--- ------GAAGATGAAGAAGC
Populus_deltoides    NNNNNNNNNNNNNNNNNNNN NNNNNNNNNNNNNNNNNNNN NNNNNNNNNNNNNNNNNNNN NNNNNNNNNNNNNNNNNNNN NNNNNNNNNNNNNNNNNNNN
Populus_euphratica   AGGGTGATAGCAACCTTGCT GTGATTGGAAAAACAACT-- -GTCGATAACGATAAAGAAG AGTATGACAATGATGCA--- ------GATGATGATGATGC
Populus_trichocarpa  AGGGTGATAGCAACCTTGCT GTGATTGGAAAAACAACT-- -GTTGATAACGATAAAGAAG AGTATGACAATGATGCA--- ------GATGATGATGATGC
Prunus_persica       AGAGCAGTAGCAGCCTGATT GTGATTGGGAAAACCACC-- -GTCGACAATGATAAAGACG ACTACGAGCATGATCCA--- ------GATGACGATGACAT
Ricinus_communis     NNNNNNNNNNNNNNNNNNNN NNNNNNNNNNNNNNNNNNNN NNNNNNNNNNNNNNNNNNNN NNNNNNNNNNNNNNNNNNNN NNNNNNNNNNNNNNNNNNNN
Saccharum_officinarum AGACCAACAGCCACCTGGTT ATCATCGGGAAGCCCACG-- ----GGCGATACCAAGGAGG AGTACGACGCTGAGGTG--- ------GAGGACGACGATGC
Saruma_henryi        NNNNNNNNNNNNNNNNNNNN NNNNNNNNNNNNNNNNNNNN NNNNNNNNNNNNNNNNNNNN NNNNNNNNNNNNNNNNNNNN NNNNNNNNNNNNNNNNNNNN
Schima_mertensiana   NNNNNNNNNNNNNNNNNNNN NNNNNNNNNNNNNNNNNNNN NNNNNNNNNNNNNNNNNNNN NNNNNNNNNNNNNNNNNNNN NNNNNNNNNNNNNNNNNNNN
Sesamum_indicum      AGGCGAATAGCAACATAATC ATTATTGGGAAAACCACT-- -GTTGATAACGATAAAGAAG ATTTTGATAATGATGCC--- ------GATGATGATGATGC
Solanum_chacoense    NNNNNNNNNNNNNNNNNNNN NNNNNNNNNNNNNNNNNNNN NNNNNNNNNNNNNNNNNNNN NNNNNNNNNNNNNNNNNNNN NNNNNNNNNNNNNNNNNNNN
Solanum_habrochaites NNNNNNNNNNNNNNNNNNNN NNNNNNNNNNNNNNNNNNNN NNNNNNNNNNNNNNNNNNNN NNNNNNNNNNNNNNNNNNNN NNNNNNNNNNNNNNNNNNNN
Solanum_lycopersicon AAATGAACAGCAACTTAGTT GTAATTGGGAAGACTAAC-- -ATAGATAATGATAAAGAAG ACTTTGACAATGAAGCA--- ------GAGGATGATGATGC
Solanum_tuberosum    AGATGAACAGCAACTTAGTT GTAATTGGGAAGACTAAC-- -ATAGACAATGATAAAGAAG ACTTTGACAATGAAGCA--- ------GAGGATGATGATGC
Sorghum_bicolor      NNNNNNNNNNNNNNNNNNNN NNNNNNNNNNNNNNNNNNNN NNNNNNNNNNNNNNNNNNNN NNNNNNNNNNNNNNNNNNNN NNNNNNNNNNNNNNNNNNNN
Taraxacum_officinale AGATAAACAGCAACCATATT GTGATAGGAAAAACATCC-- -GTGGAGAATGACAAAGAAG ACTTTGACAATGATGCA--- ------GATGATGATGATGC
Triticum_aestivum    AGACCAACAGCAACCTGGTG ATCATAGGCAAGCCTACC-- ----AACGACGTCAAGGAGG AGTACGACGCGGAGGTG--- ------GAGGAGGACGACGT
Vitis_vinifera       AGATAAATAGCAACCTAGTT GTGATTGGGAAACCTGCT-- -GCTGATAATGATAAAGAAG ACTTGGACAATGATGCA--- ------GATGATGATGATCC
Welwitschia_mirabilis NNNNNNNNNNNNNNNNNNNN NNNNNNNNNNNNNNNNNNNN NNNNNNNNNNNNNNNNNNNN NNNNNNNNNNNNNNNNNNNN NNNNNNNNNNNNNNNNNNNN
Zea_mays             AGACCAACAGCCACCTGATT ATCATCGGGAAGCCCACA-- ----GGCGACACCAAGGAGG AGTATGACGCTGAGGTG--- ------GAGGACGACGATGC
Zingiber_officinale  NNNNNNNNNNNNNNNNNNNN NNNNNNNNNNNNNNNNNNNN NNNNNNNNNNNNNNNNNNNN NNNNNNNNNNNNNNNNNNNN NNNNNNNNNNNNNNNNNNNN

Acorus_americanus    TGATAACGTCGAGGAGTCTG AAGGCGATGAACTTGAGCAG GAAACTGGC---------AT GGATTACACATATGCACCAG GGAGGAACCATCTCTTTGTT
Amborella_trichopoda TGACAATGTGGAGGAGAGTG ATGGCGATGAATTTGAACAG GAGACCGGA----------- -------------------- --------------------
Antirrhinum_majus    NNNNNNNNNNNNNNNNNNNN NNNNNNNNNNNNNNNNNNNN NNNNNNNNN---------AT GGATTATGTCACTGGACCAG GAAGGAACCACCTCTTTGTT
Aquilegia_formosa_x_Aquilegia_pubescens NNNNNNNNNNNNNNNNNNNN NNNNNNNNNNNNNNNNNNNN NNNNNNNNN---------AT GGACAATGTCTATGCACCCG GAAAGAACCATCTTTTTGTT
Arabidopsis_thaliana AGATAATGCAGAGGAATCAG ATGGTGAAGAGTTTGAGCAA GAAACCGGA---------AT GGACTATATGTATGGACCAG GGAGACACCATCTGTTTGTA
Artemisia_annua      TGACAATGCAGAGGAGTCCG AAGGAGATGAGTTTGAACAG GAAACCGGT----------- -------------------- --------------------
Beta_vulgaris        NNNNNNNNNNNNNNNNNNNN NNNNNNNNNNNNNNNNNNNN NNNNNNNNN---------AT GGACTACATGTATGGACCAG GAAGGCATCATCTGTTTGTT
Betula_platyphylla   TGACAATGCAGAGGAATCTG AAGGAGAAGAGTTTGAGCAG GAGACGGGT---------AT GGACTATGTTTATGGACCAG GAAGGAACCATCTCTTTGTT
Brachypodium_distachyon NNNNNNNNNNNNNNNNNNNN NNNNNNNNNNNNNNNNNNNN NNNNNNNNN---------AT GGACTACGTGTATGGGCCGG GCCGGAACCACCTGTTCGTG
Brassica_napus       AGACAATGCAGAGGAATCAG ATGGTGAAGAATTCGAGCAA GAAACTGGT---------AT GGATTATATGAATGGACCAG GGAGACACCATCTGTTTGTA
Brassica_oleracea    NNNNNNNNNNNNNNNNNNNN NNNNNNNNNNNNNNNNNNNN NNNNNNNNN------NNNNN NNNNNNNNNNNNNNNNNNNN NNNNNNNNNNNNNNNNNNNN
Brassica_rapa        AGACAATGCAGAGGAATCAG ATGGTGAAGAATTCGAGCAA GAAACTGGT---------AT GGACTATATGAATGGACCAG GGAGACACCATCTTTTCGTA
Bruguiera_gymnorrhiza NNNNNNNNNNNNNNNNNNNN NNNNNNNNNNNNNNNNNNNN NNNNNNNNN---------AT GGATTACGTTTATGGACCAG GAAGGAACCATCTGTTTGTT
Cajanus_cultivar     TGACAATGCAGAGGAATCTG AGGGTGAAGATTTTGAGCAA GAAACTGGT----------- -------------------- --------------------
Camellia_sinensis    TGACAATGCAGAGGAGTCTG AAGGTGATGAATTTGAGCAG GAAACTGGT---------AT GGACTATGTCTATGGACCTG GAAGGAACCATCTGTTTGTT
Capsicum_annuum      AGACAATGGCGATGAATCAG AGGGTGATGACTTTGAGCAA GAAACTGGT---------AT GGACTATGTTAATGGACCTG GAAGGAACCATTTGTTTGTT
Citrus_clementina    NNNNNNNNNNNNNNNNNNNN NNNNNNNNNNNNNNNNNNNN NNNNNNNNN----------- -------------------- --------------------
Citrus_sinensis      TGACCATGGAGATGAATCAG AGGGTGAAGAGTTTGAACAA GAAACTGCT---------AT GGACTATATGTATGCACCAG GGAAGAACCATCTCTTTGTT
Coffea_canephora     NNNNNNNNNNNNNNNNNNNN NNNNNNNNNNNNNNNNNNNN NNNNNNNNN---------AT GGACTACGTTAATGGACCTG GACGGAATCATCTCTTTGTG
Cucumis_sativus      NNNNNNNNNNNNNNNNNNNN NNNNNNNNNNNNNNNNNNNN NNNNNNNNN---------AT GGATTACGTTTATGCACCTG GAAAGAACCATCTCTTTGTT
Elaeocarpus_photiniifolius NNNNNNNNNNNNNNNNNNNN NNNNNNNNNNNNNNNNNNNN NNNNNNNNN---------AT GGACTACGTGTATGGACCAG GAAGGAACCAACTCTTTGTT
Eschscholzia_californica NNNNNNNNNNNNNNNNNNNN NNNNNNNNNNNNNNNNNNNN NNNNNNNNN---------AT GGACTACACATATGCACCAG GGAGGAACCAGTTGTTTGTT
Euphorbia_esula      NNNNNNNNNNNNNNNNNNNN NNNNNNNNNNNNNNNNNNNN NNNNNNNNN---------AT GGATTACGTATATGGACCCG GAAGGAATCACTTGTTCGTT
Euphorbia_tirucalli  NNNNNNNNNNNNNNNNNNNN NNNNNNNNNNNNNNNNNNNN NNNNNNNNN---------AT GGATTACTTTTATGGACCAG GAAGGAATCATCTGTTTGTA
Fagopyrum_tataricum  NNNNNNNNNNNNNNNNNNNN NNNNNNNNNNNNNNNNNNNN NNNNNNNNN----------- -------------------- --------------------
Festuca_arundinacea  CGACAACGTCGATGAGTCCG ACGGCGACGACTTCGACCAG GAAACCGGC----------- -------------------- --------------------
Gerbera_hybrid       NNNNNNNNNNNNNNNNNNNN NNNNNNNNNNNNNNNNNNNN NNNNNNNNN----------- -------------------- --------------------
Glycine_max          TGACAATGCAGAGGAATCTG AGGGCGAAGAATTTGAGCAA GAAACTGGT---------AT GGATTATTTCAATGCACCAG GAAGAAACCATCTCTTTGTT
Gossypium_arboreum   NNNNNNNNNNNNNNNNNNNN NNNNNNNNNNNNNNNNNNNN NNNNNNNNN----------- -------------------- --------------------
Gossypium_hirsutum   NNNNNNNNNNNNNNNNNNNN NNNNNNNNNNNNNNNNNNNN NNNNNNNNN---------AT GGACTATGTGTACGGACCAG GAAAGAACCATCTCTTTGTT
Gossypium_raimondii  NNNNNNNNNNNNNNNNNNNN NNNNNNNNNNNNNNNNNNNN NNNNNNNNN---------AT GGACTATGTGTACGGACCAG GAAAGAACCATCTCTTTGTT
Helianthus_annuum    NNNNNNNNNNNNNNNNNNNN NNNNNNNNNNNNNNNNNNNN NNNNNNNNN---------AT GGACTATACCTATGCACCAG GAAGAAACCACCTGTTTGTT
Helianthus_argophyllus NNNNNNNNNNNNNNNNNNNN NNNNNNNNNNNNNNNNNNNN NNNNNNNNN------NNNNN NNNNNNNNNNNNNNNNNNNN NNNNNNNNNNNNNNNNNNNN
Helianthus_exilis    TGACAATGCAGAAGAGTCTG AAGGGGATGAATTTGAACAG GAAACTAGT----------- -------NNNNNNNNNNNNN NNNNNNNNNNNNNNNNNNNN
Helianthus_paradoxus NNNNNNNNNNNNNNNNNNNN NNNNNNNNNNNNNNNNNNNN NNNNNNNNN---------NT GGACTATACCTATGCACCAG GAAGAAACCACCTGTTTGTT
Helwingia_japonica   NNNNNNNNNNNNNNNNNNNN NNNNNNNNNNNNNNNNNNNN NNNNNNNNN----------- -------------------- --------------------
Hevea_brasiliensis   NNNNNNNNNNNNNNNNNNNN NNNNNNNNNNNNNNNNNNNN NNNNNNNNN----------- -------------------- --------------------
Hordeum_vulgare      CGACAACGTTGACGAATCCG ACGGGGACGATTTCGACCAA GAAACCGGC---------AT GGACTACATGAATGGGCCAG GCCGGAACCACCTGTTCGTC
Ipomoea_batatas      TGATAATGGAGAAGAGTCTG AAGGTGATGACTTCGATCAG GAAACCGGGTGGCCT---AT GGACTACGTAAATGCGCCTG GAAGGAACCATCTTTTTGTT
Ipomoea_nil          TGATAATGGAGAAGAGTCTG AAGGTGATGACTTCGATCAG GAAACCGGT---------AT GGACTACGTAAATGCGCCTG GAAGGAACCATCTTTTTGTT
Jatropha_curcas      -------------------- -------------------- -------------------- -------------------- --------------------
Lactuca_perennis     TGATAATGCAGAAGAGTCTG AAGGAGATGAGTTTGAACAG GAAACCGGT---------AT GGACTATACTTATGCACCTG GAAGGAATCATTTGTTTGTT
Lactuca_sativa       TGACAATGCAGAAGAGTCTG AAGGTGATGAGTTTGAGCAG GAAACTGGT---------AT GGACTATACTTATGCACCTG GAAGGAATCATTTGTTTGTT
Lactuca_serriola     TGACAATGCAGAAGAGTCTG AAGGTGATGAGTTTGAGCAG GAAACTGGT---------AT GGACTATACTTATGCACCTG GAAGGAATCATTTGTTTGTT
Lactuca_virosa       TGACAATGCAGAAGAGTCTG AAGGTGATGAGTTTGAGCAG GAAACTGGT---------AT GGACTATACTTATGCACCTG GAAGGAATCATTTGTTTGTT
Liriodendron_tulipifera NNNNNNNNNNNNNNNNNNNN NNNNNNNNNNNNNNNNNNNN NNNNNNNNN----------- -------------------- --------------------
Lotus_japonicus      NNNNNNNNNNNNNNNNNNNN NNNNNNNNNNNNNNNNNNNN NNNNNNNNN---------AT GGACTATTTTAATGCACCAG GAAGACACCATCTCTTTGTT
Malus_x_domestica    AGACAATGCAGAGGACTCCG AGGGGGAAGAGTTTGAGCAG GAAACCAGT---------AT GGACTACGTTTATGGACCAG GAAGGAACCACCTCTTTGTT
Medicago_truncatula  CGACAATGCAGAAGAGTCTG AGGGTGAAGAATTTGAGCAA GAAACTGGT---------AT GGATTATGTTAATGGACCAG GAAGAAACCATCTCTTTGTT
Nicotiana_tabacum    AGACAATGGTGAAGAGTCAG AAGGTGATGACTTTGAGCAG GAAACTGGT---------AT GGGCTACGTTAATGGACCTG GAAGGAACCATTTGTTTGTT
Nothofagus_nervosa   NNNNNNNNNNNNNNNNNNNN NNNNNNNNNNNNNNNNNNNN NNNNNNNNN---------AT GGACTCTTTTTATGCACCAG GGAGGAACCAGCTCTTTGTT
Nuphar_advena        GGATAATGTAGATGAAAGTG AAGGTGATGAATTTGAGCAG GAGACAGGA----------- -------------------- --------------------
Oryza_sativa         CGACAACGTCGAGGAGTCCG ACGGAGACGACTTCGACCAG GAGACCGGC------ATGGC GGACTACGTGTATGGGCCGG GGCGGAACCACCTGTTCGTG
Paeonia_suffruticosa NNNNNNNNNNNNNNNNNNNN NNNNNNNNNNNNNNNNNNNN NNNNNNNNN----------- -------------------- --------------------
Panax_ginseng        TGATAATGCAGAAGAGTCTG AAGGAGATGAATTTGAGCAG GAAACCGGTtga-------- -------------------- --------------------
Panicum_virgatum     NNNNNNNNNNNNNNNNNNNN NNNNNNNNNNNNNNNNNNNN NNNNNNNNN----------- -------------------- --------------------
Persea_americana     TGACAATGTGGAGGAGTCTG AAGGTGACGAATTTGAGCAG GAAGCTAGT----------- -------------------- --------------------
Phaseolus_coccineus  TGACAATGTAGAGGAATCTG AAGGTGAAGAATTTGAGCAA GAAACTGGT----------- -------------------- --------------------
Phaseolus_vulgaris   NNNNNNNNNNNNNNNNNNNN NNNNNNNNNNNNNNNNNNNN NNNNNNNNN---------AT GGACTATTTCAATGCACCAG GAAGAAACCATCTCTTTGTT
Picea_glauca         TGACAATGCAGAGGAGAGTG ATGCTGATGACTTTGAGCAA GAGACTGGC---------AT GGATCCTTTCTATGGACCAG GGAGAAATCAACTATTTGTT
Picea_sitchensis     TGACAATGCAGAGGAGAGTG ATGCTGATGACTTTGAGCAA GAGACTGGC---------AT GGATCCTTTCTATGGACCAG GGAGAAATCAACTATTTGTT
Pinus_pinaster       TGATAATGCAGAGGAGAGTG ATGCCGATGACTTTGAGCAG GAGACTGGC---------AT GGATCATTTCTATGGACCAG GGAGAAATCAGGTATTTGTT
Pinus_taeda          TGATAATGCAGAGGAGAGTG ATGCCGATGACTTTGAGCAG GAGACTGGC---------AT GGATCATTTCTATGCACCAG GGAGAAATCAGGTATTTGTT
Populus_deltoides    NNNNNNNNNNNNNNNNNNNN NNNNNNNNNNNNNNNNNNNN NNNNNNNNN---------AT GGACTACTTTTATGGACCAG GAAGGAATCATCTGTTTGTT
Populus_euphratica   TGATAATGTTGAGGAATCTG AAGGTGAAGGATTTGAGCAA GAAACTAGC---------AT GGACTACTTTTATGGACCAG GAAGGAATCATCTGTTTGTT
Populus_trichocarpa  TGATAATGTTGAGGAATCTG AAGGTGAAGAATTTGAGCAA GAAACTAGC---------AT GGACTACTTTTATGGACCAG GAAGGAATCATCTGTTTGTT
Prunus_persica       CGACAATGCAGAGGACTCAG AGGGCGAAGAGTTTGAGCAG GAAACTGGT------NNNNN NNNNNNNNNNNNNNNNNNNN NNNNNNNNNNNNNNNNNNNN
Ricinus_communis     NNNNNNNNNNNNNNNNNNNN NNNNNNNNNNNNNNNNNNNN NNNNNNNNN---------AT GGATTACGTCTATGGACCAG GAAGGAACCATTTGTTTGTT
Saccharum_officinarum AGACAACGTCGAGGAGTCCG ACGGCGACGACTTCGACCAG GAGACCAGT----------- -------------------- --------------------
Saruma_henryi        NNNNNNNNNNNNNNNNNNNN NNNNNNNNNNNNNNNNNNNN NNNNNNNNN---------AT GGATTACGTTTATGGACCAG GGAGGAACCATCTCTTTGTC
Schima_mertensiana   NNNNNNNNNNNNNNNNNNNN NNNNNNNNNNNNNNNNNNNN NNNNNNNNN---------AT GGATTACGTCTATGGACCTG GAAGGAACCATCTCTTTGTT
Sesamum_indicum      TGACAATGCAGAGGAGTCCG AAGGTGATGAATTTGAGCAG GAAACCGGTtga-------- -------------------- --------------------
Solanum_chacoense    NNNNNNNNNNNNNNNNNNNN NNNNNNNNNNNNNNNNNNNN NNNNNNNNN----------- -------------------- --------------------
Solanum_habrochaites NNNNNNNNNNNNNNNNNNNN NNNNNNNNNNNNNNNNNNNN NNNNNNNNN---------AT GGACTATGTTAATGGACCTG GAAGGAACCATTTGTTTGTT
Solanum_lycopersicon AGACAATGGCGATGAATCAG AGGGTGATGACTTTGAGCAG GAAACTGGT---------AT GGACTATGTTAATGGACCTG GAAGGAACCATTTGTTTGTT
Solanum_tuberosum    AGACAATGGCGATGAATCAG AAGGTGATGACTTTGAGCAG GAAACTGGT---------AT GGACTATGTTAATGGACCTG GAAGGAACCATTTGTTTGTT
Sorghum_bicolor      NNNNNNNNNNNNNNNNNNNN NNNNNNNNNNNNNNNNNNNN NNNNNNNNN------ATGGC AGACTACGTGTATGGCCCCG GGCGGAACCACCTGTTCGTT
Taraxacum_officinale TGATAATGCAGAAGAGTCTG AAGGTGATGAATTTGAACAG GAAACCGGT---------AT GGACTACACTTATGCACCTG GAAGGAATCATTTGTTTGTT
Triticum_aestivum    CGACAACGTCGACGAGTCCG ACGGGGACGACTTCGACCAA GAAACCGGC---------AT GGACTACATGAATGGGCCAG GCCGGAACCACCTGTTCGTC
Vitis_vinifera       TGACAATGCAGAAGAGTCAG AAGGTGATGAGTTTGAACAG GAGACCGGT---------AT GGACCGCTATTTTGCACCAG GAACAAATCATCTCTTTGTT
Welwitschia_mirabilis NNNNNNNNNNNNNNNNNNNN NNNNNNNNNNNNNNNNNNNN NNNNNNNNN---------AT GGACTACTGTTATGGACCTG GCAGGAATCATTTGTTTGTG
Zea_mays             AGACAACGTCGAGGAGTCTG ATGGCGATGACTTCGACCAG GAGACTGGT------ATGGC GGACTACGTGTATGGCCCCG GGCGGACCCACCTGTTCGTG
Zingiber_officinale  NNNNNNNNNNNNNNNNNNNN NNNNNNNNNNNNNNNNNNNN NNNNNNNNN---------AT GGACTTCGTCTATGGAGCTG GGAGGAACCACCTGTTTGTT

Acorus_americanus    CCGGGACCTGTAAACATCCC AGAACAAGTGTTGCGTGCCA TGAACAGAAACAATGAGGAT TACCGCTCGCCTGCTATTCC T------------GCCCTGA
Amborella_trichopoda -------------------- -------------------- -------------------- -------------------- --------------------
Antirrhinum_majus    CCGGGACCTGTCAACATTCC GGAACAAGTCCTTCGTGCAA TGAACAGAAACAACGAGGAT TACCGCTCTCCTGCGATCCC A------------GCTCTTA
Aquilegia_formosa_x_Aquilegia_pubescens CCAGGGCCGGTCAATATCCC GGATCCTGTCATTCGCGCAA TGAGCAGAAACAATGAAGAT TATCGCTCCCCTGCAGTGCC A------------GCCTTGA
Arabidopsis_thaliana CCAGGACCAGTGAACATACC GGAACCGGTAATCCGGGCGA TGAACCGGAACAACGAGGAT TACCGGTCACCAGCCATTCC G------------GCGCTTA
Artemisia_annua      -------------------- -------------------- -------------------- -------------------- --------------------
Beta_vulgaris        CCAGGACCTGTCAATATCCC GGAACCTGTTATTCGAGCAA TGAATCGAAACAACGAGGAT TATCGTTCACCAGCCATTCC A------------GCGCTCA
Betula_platyphylla   CCAGGGCCGGTTAATATCCC GGAACCCGTCCTTCGGGCTA TGAACAGAAACAATGAGGAT TACCGCTCTCCAGCTATCCC T------------GCAATGA
Brachypodium_distachyon CCGGGGCCCGTGAACATCCC GGACCCGGTGATCCGGGCCA TGAGCCGGCAGAACGAGGAC TACCGCTCCCCGGCGGTGCC G------------GCGCTGA
Brassica_napus       CCAGGACCAGTGAACATACC GGAACAGGTAATCCGGGCGA TGAACCGAAACAACGAGGAT TACCGCTCACCAGCGATCCC G------------GCACTTA
Brassica_oleracea    NNNNNNNNNNNNNNNNTACC GGAACAGGTAGTCCGGGCGA TGATCCGAAACAACGAGGAT TACCGCTCACCAGCAATCCC G------------GCACTTA
Brassica_rapa        CCAGGACCAGTGAACATACC GGAACAGGTGATCCGGGCGA TGAACAGAAACAACGAGGAT TACCGTTCACCAGCCATCCC G------------GCGCTTA
Bruguiera_gymnorrhiza CCAGGGCCTGTTAATATCCC GGAACCAGTCATCCGGGCTA TGAACAGGAACAATGAGGAC TATCGCTCTCCAGCCATTCC A------------GCTTTAA
Cajanus_cultivar     -------------------- ----------------ATGT CAAGAAGATTTTCAAGACTA CTACTGGGACCCCTTTTCTC A------------TCCCTAC
Camellia_sinensis    CCTGGGCCGGTCAATATCCC GGAGCAGGTTATTCGTGCAA TGAACAGGAACAATGAGGAT TATCGCTCTCCTGCCATCCC A------------GCAATGA
Capsicum_annuum      CCGGGACCTGTTAACATCCC GGAACAAGTTCTTCGTGCTA TGAACCGGAACAATGAAGAT TACAGGTCCCCGGCTATTCC G------------GCTATGA
Citrus_clementina    -------------------- -------------------- -------------------- -------------------- --------------------
Citrus_sinensis      CCGGGTCCTGTTCACATCCC CGATCAAGTCATCCGAGCAA TGAATAGGAACAATGAGGAC TACCGTTCTCCAGCAGTTCC A------------GCATTAA
Coffea_canephora     CCGGGACCTGTCAATATACC AGACCAGATCATCCGTGCAA TGAACAGGAATAATGAGGAT TATCGCTCTCCTGCCATTCC A------------GCCATGA
Cucumis_sativus      CCGGGGCCGGTCAACATTCC CGAACCGGTTCTGCGAGCAA TGAACAGAAACAATGAGGAT TATCGTTCGCCTGCTGTTCC T------------GCTTTGA
Elaeocarpus_photiniifolius CCCGGACCGGTTAATATCCC TGAACCGGTCATTCGGGCAA TGAATAGGAACAATGAGGAT TACCGTTCTCCGGCAATTCC A------------GCAATGA
Eschscholzia_californica CCAGGACCAGTCAATATACC AGAACCAGTCCTTCGTGCAA TGAACAGAAACAATGAAGAT TATCGATCCCCTGCTATACC A------------GCCTTGA
Euphorbia_esula      CCAGGACCCGTGAATATCCC CGAACCGGTTCTCCGGGCAA TGAACCGGAACAATGAAGAC TACCGTTCCCCCGCTGTCCC C------------GCCCTCA
Euphorbia_tirucalli  CCAGGGCCAGTGAATATTCC TGAACCAGTTATCAGGGCTA TGAACCGTAACAATGAAGAT TACCGTTCACCTGCTGTTCC T------------GCTCTTA
Fagopyrum_tataricum  -------------------- -------------------- -------------------- -------------------- --------------------
Festuca_arundinacea  -------------------- -------------------- -------------------- -------------------- --------------------
Gerbera_hybrid       -------------------- -------------------- -------------------- -------------------- --------------------
Glycine_max          CCAGGGCCGGTTAACATTCC GGACCAGATCATCCGGGCCA TGAACAGAAACAATGAGGAC TACCGTTCTCCAGCAATTCC A------------CCTATGA
Gossypium_arboreum   -------------------- -------------------- -------------------- -------------------- --------------------
Gossypium_hirsutum   CCAGGGCCGGTTAACATCCC GGAACCAGTTCTTCGAGCCA TGAACAGGAACAATGAGGAT TACCGTTCCCCTGCCATTCC T------------GCCATGA
Gossypium_raimondii  CCAGGGCCGGTTAACATCCC GGAACCAGTTCTTCGAGCCA TGAACAGGAACAATGAGGAT TACCGTTCCCCTGCCATTCC T------------GCCATGA
Helianthus_annuum    CCGGGACCTGTCAACATCCC GGACCAGGTGCTTCGTGCGA TGAACCGAAACAACGAGGAC TATCGATCTCCCGCAATCCC T------------GCCTTGA
Helianthus_argophyllus NNNNNNNNNNNNNNNNNNNN NNNNNNNNNNNNNNNNNNNN NNNNNNNNNNNNNNNNNNNN NNNNNNNCTCCCGCTATCCC T------------GCCTTGA
Helianthus_exilis    NNNNNNNNNNNNNNNNNNNN NNNNNNNNNNNNNNNNNNNN NNNNNNNNNNNNNNNNNNNN NNNCGAGGACTATCGATCTC CTGCAATCCCNTGCCTTNGA
Helianthus_paradoxus CCGGGACCTGTCAACATCCC GGACCAGGTGCTTCGTGCGA TGAACCGAAACAACGAGGAC TATCGATCTCCCGCCATCCC T------------GCCTTGA
Helwingia_japonica   -------------------- -------------------- -------------------- -------------------- --------------------
Hevea_brasiliensis   -------------------- -------------------- -------------------- -------------------- --------------------
Hordeum_vulgare      CCTGGGCCGGTGAACATCCC GGACCAGGTGATCCGCGCCA TGAGCAGGCAGAACGAGGAC TACCGCTCGCCGGCGATCCC T------------GCCCTCA
Ipomoea_batatas      CCGGGACCTGTCAATATCCC GGATCAAGTTATCCGTGCAA TGACCAGGAACAATGAGGAC TATCGTTCCCCGGCTGTTCC A------------GCACTGA
Ipomoea_nil          CCGGGACCTGTCAATATCCC GGATCAAGTTATCCGTGCAA TGACCAGGAACAATGAGGAC TATCGCTCCCCGGCTGTTCC A------------GCACTGA
Jatropha_curcas      -------------------- -------------------- -------------------- -------------------- --------------------
Lactuca_perennis     CCGGGACCCGTCAACATCCC GGATCAAGTACTCCGTGCAA TGAACCGAAACAATGAAGAC TATCGATCTCCTGCAGTTCC C------------GCTTTGA
Lactuca_sativa       CCGGGACCCGTGAACATCCC GGATCAAGTACTTCGTGCAA TGAACCGAAACAATGAAGAC TATCGGTCTCCAGCAGTTCC C------------GCTTTGA
Lactuca_serriola     CCGGGACCCGTGAACATCCC GGATCAAGTACTTCGTGCAA TGAACCGAAACAATGAAGAC TATCGGTCTCCAGCAGTTCC C------------GCTTTGA
Lactuca_virosa       CCGGGACCCGTCAACATCCC GGATCAAGTACTTCGTGCAA TGAACCGAAACAATGAAGAC TATCGATCTCCAGCAGTTCC C------------GCTTTGA
Liriodendron_tulipifera -------------------- -------------------- -------------------- -------------------- --------------------
Lotus_japonicus      CCAGGGCCAGTTAACATCCC TGAACAGGTTATTCGGGCTA TGAACCGAAACAATGAGGAC TACCGTGCTCCGGCGATTCC A------------GCTTTGA
Malus_x_domestica    CCAGGCCCGGTCAATATTCC GGAGCCAGTCCTTCGGGCCA TGAACAGGAACAATGAGGAT TACCGTTCTCCCGCTGTCCC A------------GCAATGA
Medicago_truncatula  CCAGGGCCGGTTAACATACC AGACCAGGTCATTCGGGCTA TGAGCCGAAACAACGAGGAC TATCGTTCTCCTGCAATTCC A------------GCTCTGA
Nicotiana_tabacum    CCGGGACCTGTTAATATCCC GGAACAAGTTCTCCGTGCGA TGAACCGGAACAACGAGGAT TACAGGTCCCCAGCTGTTCC A------------GCTCTCA
Nothofagus_nervosa   CCAGGGCCGGTCAATATCCC GGAACCTGTCATTCGGGCCA TGAACAGAAACAATGAGGAT TACCGCTCTCCAGCTATTCC A------------GCATTGA
Nuphar_advena        -------------------- -------------------- -------------------- -------------------- --------------------
Oryza_sativa         CCTGGGCCGGTGAACATCCC GGACCAGGTGATCCGCGCCA TGAGCCGTCAGAACGAGGAC TACCGCTCGCCGGCGGTGCC C------------GCCCTCA
Paeonia_suffruticosa -------------------- -------------------- -------------------- -------------------- --------------------
Panax_ginseng        -------------------- -------------------- -------------------- -------------------- --------------------
Panicum_virgatum     -------------------- -------------------- -------------------- -------------------- --------------------
Persea_americana     -------------------- -------------------- -------------------- -------------------- --------------------
Phaseolus_coccineus  -------------------- -------------------- -------------------- -------------------- --------------------
Phaseolus_vulgaris   CCAGGGCCAGTTAACATCCC AGACCAGATCATTCGGGCCA TGAACAGAAACAATGAGGAC TACCGTTCTCCAGCTATTCC A------------GCTCTCA
Picea_glauca         CCGGGGCCTGTCAATATTCC GGAACCTGTTCTGCAGGCTA TGAATAGAAACAATGAGGAC TACCGCGCTCCACCAGTGCC A------------GCTCTCA
Picea_sitchensis     CCGGGGCCTGTCAATATTCC GGAACCTGTTCTGCAGGCTA TGAATAGAAACAATGAGGAC TACCGCGCTCCACCAGTGCC A------------GCTCTCA
Pinus_pinaster       CCGGGGCCTGTCAATATTCC GGAACCTGTTCTGCGGGCTA TGAATAGAAACAATGAGGAC TACCGCTCTCCAGTAGTGCC A------------GCTCTTA
Pinus_taeda          CCGGGGCCTGTCAATATTCC GGAACCTGTTCTGCGGGCTA TGAATAGAAACAATGAGGAT TACCGCTCTCCAGTAGTGCC A------------GCTCTTA
Populus_deltoides    CCAGGGCCGGTTAACATCCC GGAACCAGTCATTCGGGCAA TGAATAGGAACAACGAGGAT TACCGTTCACCAGCAGTTCC A------------GCCATGA
Populus_euphratica   CCAGGGCCGGTTAACATCCC GGAACCAGTCATTCGGGCAA TGAATAGGAACAACGAGGAT TACCGTTCACCAGCAGTTCC A------------GCCATGA
Populus_trichocarpa  CCAGGGCCGGTTAACATCCC AGAACCAGTCATTCGGGCAA TGAATAGGAACAACGAGGAT TACCGTTCACCAGCAGTTCC A------------GCCATGA
Prunus_persica       NNNNNNCCCGTCAATATTCC GGAGCCAGTCCTTCGGGCTA TGAACAGAAACAATGAGGAT TATCGTTCTCCTGCTGTTCC A------------GCAATGA
Ricinus_communis     CCAGGGCCCGTCAATATTCC AGAACCAGTTATTCGAGCAA TGAATCGGAACAATGAGGAT TACCGTTCTCCAGCTGTTCC A------------GCTTTAA
Saccharum_officinarum -------------------- -------------------- -------------------- -------------------- --------------------
Saruma_henryi        CCAGGGCCTGTGAATATCCC AGAGCCTGTTCTTCGGGCAA TGAACAGAAACAACGAGGAT TACCGCTCCCCTGCTGTCCC A------------GCCATGA
Schima_mertensiana   CCTGGGCCWGTCAATATCCC AGAGCAGGTTATTCGTGCAA TGAACAGGAACAATGAGGAT TATCGCTCTCCTGCCATCCC T------------GCAATGA
Sesamum_indicum      -------------------- -------------------A TGAACAGAAACAACGAGGAC TACCGTTCTCCAGCTGTTCC T------------GCGCTCA
Solanum_chacoense    -------------------- -------------------- -------------------- -------------------- --------------------
Solanum_habrochaites CCGGGACCTGTTAATATCCC GGAACAAGTTCTACGTGCTA TGAACCGAAACAACGAAGAT TACAGGTCCCCAGCTGTTCC A------------GCTCTCA
Solanum_lycopersicon CCGGGACCTGTTAATATCCC GGAACAAGTTCTACGTGCTA TGAACCGAAACAACGAAGAT TACAGGTCCCCAGCTGTTCC A------------GCTCTCA
Solanum_tuberosum    CCGGGACCTGTTAATATCCC TGAACAAGTTCTACGTGCTA TGAACCGAAACAACGAAGAT TACAGGTCCCCGGCTGTTCC A------------GCTCTCA
Sorghum_bicolor      CCGGGCCCGGTGAACATCCC GGACCCCGTGATCCGCGCCA TGAACCGGCAGAACGAGGAC TACCGCTCGCCGGCGATCCC G------------GCGCTCA
Taraxacum_officinale CCGGGACCGGTCAACATCCC GGAGCAAGTACTTCGTGCAA TGAACCGAAACAATGAGGAC TATCGATCTCCTGCAGTTCC A------------GCGTTGA
Triticum_aestivum    CCTGGGCCGGTGAACATCCC GGACCAGGTGATCCGCGCCA TGAGCCGGCAGAACGAGGAC TACCGCTCGCCGGCGATCCC G------------GCCCTCA
Vitis_vinifera       CCGGGGCCTGTCAATATCCC AGACCATGTCATACGGGCCA TGAACCGGAACAATGAGGAT TATCGTGCTCCACCAATTCC A------------GCATTGA
Welwitschia_mirabilis CCAGGGCCTACCAACATCCC CGAGCAGGTCCTCCGGGCGA TGAACAGAAACAATGAAGAC TATCGCTCCCCTGCAATCCC C------------CCCCTTA
Zea_mays             CCGGGCCCCGTGAACATCCC GGACCCCGTGATCCGCGCCA TGAACCGGCAGAACGAGGAC TACCGCTCGCCGGCGGTGCC G------------GCGCTGA
Zingiber_officinale  CCAGGGCCAGTTAATATTCC TGAGCCAGTGATACGGGCAA TGAATAGGAACAATGAGGAC TATCGCTCACCTGCAGTGCC T------------GCGTTGA

Acorus_americanus    CAAAGAATCTCCTTGAGGAT GTGAAGAAGATTTTC---AA GACAACAAGCGGCACTCCAT TTCTGATTCCCACCACAGGT ACTGGTGCATGGGAAAGTGC
Amborella_trichopoda -------------------- -------------------- -------------------- -------------------- --------------------
Antirrhinum_majus    CGAAAGTCTTACTGGAGGAT GTCAAGAAAATCTTT---AA GACCACCTCTGGAACTCCTT TTCTCTTTCCAACTACAGGA ACTGGTGCGTGGGAAAGTGC
Aquilegia_formosa_x_Aquilegia_pubescens CAAAGACCCTTCTTGAGGAT GTTAAGAAGATCTTT---AA GACAACAACTGGGACACCAT TTATGATCCCCACCACAGGT ACTGGTGCATGGGAAAGTGC
Arabidopsis_thaliana CGAAAACATTGTTGGAGGAT GTTAAGAAGATATTC---AA GACCACATCAGGGACACCTT TTCTGTTTCCCACGACCGGG ACTGGTGCTTGGGAGAGTGC
Artemisia_annua      -------------------- -------------------- -------------------- -------------------- --------------------
Beta_vulgaris        CAAAAACACTTCTTGAAGAT GTCAAGAAGATCTTC---AA AACTACCACTGGAACACCAT TTATCATCCCCACTACAGGT ACTGGTGCATGGGAAAGTGC
Betula_platyphylla   CAAAAACTCTGCTTGAGGAT GTGAAGAAGATTTTC---AA GACTACCACCGGAATCCCAT TTCTGATCCCTACCACAGGT ACTGGCGCATGGGAAAGTGC
Brachypodium_distachyon CCAAGACGCTCCTGGAGGAC GTGAAGAAGATCTTC---AA GACGACCACGGGCACCCCTT TCCTGTTCCCCACCACGGGC ACCGGCGCCTGGGAGAGCGC
Brassica_napus       CGAAAACACTGTTGGAGGAC GTGAAGAAGATATTC---AA GACAACATCTGGGACACCAT TTATGTTTCCCACGACCGGG ACTGGTGCTTGGGAGAGTGC
Brassica_oleracea    CGAAAACATTGTTGGAGGAC GTGAAGAAGATATTC---AA GACAACATCTGGGACACCAT TTATGTTTCCCACGACCGGG ACTGGTGCTTGGGAGAGTGC
Brassica_rapa        CAAAAACGTTGTTGGAGGAC GTGAAGAAGATATTC---AA GACAACATCTGGGACACCGT TTATGTTTCCGACCACTGGT ACTGGTGCTTGGGAGAGTGC
Bruguiera_gymnorrhiza CAAAATCTCTTCTGGAGGAT GTGAAGGAGATTTTC---AA GACTACTTCAGGAACCCCAT TTCTCATCCCAACAACAGGT ACTGGAGCATGGGAGAGTGC
Cajanus_cultivar     AACAGGTACTG--------- -------------------- -------------------- -----------GTGCTTGGG ------------AGAGTGGG
Camellia_sinensis    CAAGAACCCTACTTGAGGAT GTCAAGAAGATTTTC---AA GACTACTAGTGGAACCCCAT TTCTGATTCCAACCACAGGT ACTGGTGCATGGGAAAGTGC
Capsicum_annuum      CAAAGACCTTGCTTGAGGAT GTGAAGAAGATTTTC---AA AACTACTAGTGGAACTCCAT TTCTGATCCCAACTACAGGA ACTGGTGCGTGGGAAAGTGC
Citrus_clementina    -------------------- -------------------- -------------------- -------------------- --------------------
Citrus_sinensis      CAAAAATTCTTCTTGAGGAT GTCAAGAAAATTTTC---AA GACCACTTCTGGAACTCCAT TTCTGATCCCAACCACAGGA ACTGGTGCATGGGAGAGTGC
Coffea_canephora     CCAAAATCTTGCTTGAGGAT GTCAAGAAGATTTTT---AA GACTGAAAGTGGAACCCCAT TTCTGATCCCAACCACAGGG ACTGGTGCATGGGAAAGTGC
Cucumis_sativus      CGAAAACTCTTCTTGAAGAT GTGAAGAAGATTTTC---AA ATCTACTGCTGGAACCACAT TCCTGATTCCCACAACAGGT ACTGGTGCTTGGGAAAGTGC
Elaeocarpus_photiniifolius CAAAAACCCTGCTTGAGGAT GTCAAGCAGATTTTC---AA GACCACCACTGGAACTCCAT TTCTGATACCAACCACAGGC ACTGGTGCATGGGAGAGTGC
Eschscholzia_californica CTAAAACCCTCATTGAAGAT GTTAAAAAGATTTTC---AA GACTACTTCTGGGACCCCAT TCTTGTTCCCCACTACAGGT ACTGGGGCATGGGAAAGTGC
Euphorbia_esula      CRAAAACACTTCTTGAAGAT GTCAAAAAGATCTTC---AA AACCACATCTGGAACTCCAT TTATGATTCCAACCACAGGT ACTGGAGCTTGGGAGAGTGC
Euphorbia_tirucalli  CTAAAACTCTTCTTGAGGAT GTCAAAAAGATTTTT---AA GACTACATCTGGTACTCCAT TTCTCATTCCAACCACAGGT ACTGGAGCTTGGGAGAGTGC
Fagopyrum_tataricum  -------------------- -------------------- -------------ATGGGTG TGTTTGTGTTGTATACAGGT ACTGGTGCATGGGAAAGTGC
Festuca_arundinacea  -------------------- -------------------- -------------------- -------------------- --------------------
Gerbera_hybrid       -------------------- -------------------- -------------------- -------------------- --------------------
Glycine_max          CAAAACCCTTGTTGGAGGAT TGCAAGAAGATTTTC---AA GACCACTACTGGAACCCCAT TTCTCATCCCTACAACTGGT ACTGGTGCTTGGGAGAGTGC
Gossypium_arboreum   -------------------- -------------------- -------------------- -------------------- --------------------
Gossypium_hirsutum   CAAAAACTCTTCTTCAAGAT GTCAAGAAAATTTTC---AA GACTACTACTGGAACTCCCT TTTTGATTCCAACTACAGGA ACTGGTGCATGGGAGAGTGC
Gossypium_raimondii  CAAAAAATCTTCTTGAAGAT GTCAAGAAAATTTTC---AA GACTAGTACTGGAACTCCCT TTTTGATTCCAACTACAGGA ACTGGTGCATGGGAGAGTGC
Helianthus_annuum    CCAAAACTCTACTTGAGGAT GTAAAGAAGATTTTC---AA GACCACTTCTGGGACTCCTT TTCTCATCCCAACTACAGGT ACCGGTGCATGGGAAAGTGC
Helianthus_argophyllus CCAAAACTCTACTTGAGGAT GTAAAGAAGATTTTC---AA GACCACTTCTGGGACTCCTT TTCTCATCCCAACTACAGGT ACCGGTGCATGGGAAAGTGC
Helianthus_exilis    CCAAAACTCTACTTGAGGAT GTNNAAAGAATATTTTCAAG ACCACTTCTGGGACTCCCNT TTCTCATCCCAACTACAAGT ACCGGTGCATGGGAAAGTGC
Helianthus_paradoxus CCAAAACTCTACTTGAGGAT GTAAAGAAGATTTTC---AA GACCACTTCTGGGACTCCTT TTCTCATCCCAACTACAGGT ACCGGTGCATGGGAAAGTGC
Helwingia_japonica   -------------------- -------------------- -------------------- -------------------- --------------------
Hevea_brasiliensis   -------------------- -------------------- -------------------- -------------------- --------------------
Hordeum_vulgare      CCAAGACCCTCCTGGAGGAC GTGAAGAAGATCTTC---AA GACCACCACCGGCACCCCCT TCCTCTTCCCCACCACCGGC ACCGGCGCCTGGGAGAGCGC
Ipomoea_batatas      CAAAGACTCTACTTGAGGAT GTGAAAAAGATTTTC---AA GACTACCAGTGGGACTCCAT TTCTGATCCCAACTACAGGG ACTGGAGCTTGGGAAAGTGC
Ipomoea_nil          CAAAGACTCTACTTGAGGAT GTGAAAAAGATTTTC---AA GACTACCAGTGGGACTCCAT TTCTGATCCCAACTACAGGG ACTGGAGCTTGGGAAAGTGC
Jatropha_curcas      -------------------- -------------------- -------------------- -------------------- --------------------
Lactuca_perennis     CTAAAATTTTACTTGAAGAT GTGAAGAAGATTTTC---AA GACCACTTCCGGGACTCCTT TTCTCATCCCAACCACAGGT ACTGGTGCATGGGAAAGTGC
Lactuca_sativa       CTAAAATTTTACTTGAAGAT GTGAAGAAGATTTTC---AA AACCACTTCGGGGACCCCTT TTCTCATCCCAACTACAGGT ACGGGTGCATGGGAAAGTGC
Lactuca_serriola     CTAAAATTTTACTTGAAGAT GTGAAGAAGATTTTC---AA AACCACTTCGGGGACCCCTT TTCTCATCCCAACTACAGGT ACGGGTGCATGGGAAAGTGC
Lactuca_virosa       CTAAAATTTTACTTGAAGAC GTGAAGAAGATTTTC---AA GACCACTTCGGGGACCCCTT TTCTCATCCCAACTACAGGT ACTGGAGCATGGGAAAGTGC
Liriodendron_tulipifera -------------------- -------------------- -------------------- -------------------- --------------------
Lotus_japonicus      CAAAAACTCTGCTTGAGGAT GTCAAGAAGATTTTC---AA GACTACTACTGGAACACCAT TTCTTATCCCTACAACTGGT ACTGGTGCTTGGGAGAGTGC
Malus_x_domestica    CCAAAACTCTGCTCGAGGAT GTGAAGAAGATTTTC---AA GACTACATCTGGAACTCCAT TTATGATCCCTACCACAGGC ACTGGTGCATGGGAGAGTGC
Medicago_truncatula  CAAAAACTCTACTTGAAGAT GTCAAGAAGATTTTC---AA GACTACTACTGGAACTCCAT TTCTTATCCCTACTACTGGT ACCGGTGCTTGGGAGAGTGC
Nicotiana_tabacum    CAAAGGTCTTGCTTGAGGAT GTCAAGAAGATTTTC---AA GACTACAAGTGGAACTCCAT TTCTGATCCCAACTACAGGA ACTGGTGCATGGGAAAGTGC
Nothofagus_nervosa   CCAAAACTCTGCTCGAGGAT GTGAAGAGTATCTTC---AA GACTACTACTGGAACCCCAT TTATGATCCCTACCACAGGA ACTGGTGCATGGGAGAGTGC
Nuphar_advena        -------------------- -------------------- -------------------- -------------------- --------------------
Oryza_sativa         CCAAGACCCTCCTCGAGGAC GTCAAGCAGATCTTC---AA GACCACCACCGGCACCCCCT TCCTCTTCCCCACCACCGGG ACGGGGGCGTGGGAGAGCGC
Paeonia_suffruticosa -------------------- -------------------- -------------------- -------------------- --------------------
Panax_ginseng        -------------------- -------------------- -------------------- -------------------- --------------------
Panicum_virgatum     -------------------- -------------------- -------------------- -------------------- --------------------
Persea_americana     -------------------- -------------------- -------------------- -------------------- --------------------
Phaseolus_coccineus  -------------------- -------------------- -------------------- -------------------- --------------------
Phaseolus_vulgaris   CAAAAACTCTGCTTGAGGAT GTCAAGAAGATTTTC---AA GACCACTACTGGAATCCCAT TTCTCATCCCCACAACTGGT ACTGGTGCTTGGGAGAGTGC
Picea_glauca         CAAAGAAACTTCTTGCTGAC GTACCGAAAATATTC---AA ATCCACCACAGGCACCCCTT TCTTATTTCCTACTACGGGT ATGTCTGGTCTA--------
Picea_sitchensis     CAAAGAAACTTCTTGCTGAC GTACCGAAAATATTC---AA ATCCACCACAGGCACTCCTT TCTTATTTCCTACTACGGGT ACTGGTGCTTGGGAAAGTGC
Pinus_pinaster       CAAAGAATCTTCTTGAAGAC GTGAAGAAAATATTC---AA ATCCACCTCAGGCACTACTT TCTTAATTCCTACTACGGGT ACTGGTGCTTGGGAAAGTGC
Pinus_taeda          CAAAGAATCTTCTTGAAGAC GTGAAGAAAATATTC---AA ATCCACCTCAGGCACTACTT TCTTAATTCCTACTACGGGT ACTGGTGCTTGGGAAAGTGC
Populus_deltoides    CAAAAACTCTTCTTGAGGAC GTGAAGAAGATTTTC---AA GACTACCTCAGGAATTCCAT TTCTCATCCCAACCACAGGC ACTGGTGCATGGGAGAGTGC
Populus_euphratica   CAAAAACTCTTCTTGAGGAT GTGAAGAAGATTTTC---AA GACTACCTCAGGAATTCCAT TTCTCATCCCAACCACAGGC ACTGGTGCATGGGAAAGTGC
Populus_trichocarpa  CAAAAACTCTTCTTGAGGAT GTGAAGAAGATTTTC---AA GACTACCTCAGGAATTCCAT TTCTCATCCCAACCACAGGC ACTGGTGCATGGGAGAGTGC
Prunus_persica       CAAAAATTCTGCTGGAGGAT GTGAAGAAGATTTTC---AA GACTACAACTGGAACTTCAT TTATGATCCCTACCACAGGT ACTGGTGCTTGGGAGAGTGC
Ricinus_communis     CCAAAACCCTTCTTGAGGAT GTCAAAAAGATTTTC---AA GACAACTACAGGAACTCCTT TTCTATTCCCAACCACAGGT ACTGGTGCATGGGAGAGTGC
Saccharum_officinarum -------------------- -------------------- -------------------- -------------------- --------------------
Saruma_henryi        CCAAGACTCTGCTTGAGGAC GTCAAGAAGATTTTC---AA GACAACCACTGGAATTCCAT TTCTGATTCCCACCACAGGT ACTGGTGCATGGGAGAGTGC
Schima_mertensiana   CAAGAACCTTACTTGAGGAT GTCAAGAAGATTTTC---AA GACTACTAGTGGAACCCCAT TTCTGATTCCAACCACAGGT ACCGGTGCATGGGAAAGTGC
Sesamum_indicum      CAAAAACGCTGCTCGAGGAT GTGAAGAAGATTTTT---AA GACCGCTTCTGGAACCCCTT TTCTCATCCCAACCACAGGA ACTGGGGCATGGGAAAGTGC
Solanum_chacoense    -------------------- -------------------- -------------------- -------------------- --------------------
Solanum_habrochaites CAAAGACCTTGCTTGAGGAT GTGAAGAAGATTTTC---AA GACTACTAGTGGAACTCCAT TTCTGTTCCCCACTACAGGA ACTGGTGCATGGGAAAGTGC
Solanum_lycopersicon CAAAGACCTTGCTTGAGGAT GTGAAGAAGATTTTC---AA GACTACTAGTGGAACTCCAT TTCTGTTCCCAACTACAGGA ACTGGTGCATGGGAAAGTGC
Solanum_tuberosum    CAAAGACCTTGCTTGAGGAT GTCAAGAAGATTTTC---AA GACTACTAGTGGAACTCCAT TTCTGTTCCCAACTACAGGA ACTGGTGCATGGGAAAGTGC
Sorghum_bicolor      CCAAGGTCCTCCTCGAGGAC GTGAAGAGGATCTTC---AA AACCACCACCGGCACGCCGT TCCTGATCCCGACCACCGGC ACCGGCGCGTGGGAGAGCGC
Taraxacum_officinale CTAAAGTTTTACTTGAGGAC GTGAAGAAGATTTTC---AA GACCACTTCNNNNNNNNNNN NNNNNNNNNNNNNNNNNNNN NNNNNNNNNNNNNNNNNNNN
Triticum_aestivum    CCAAGACCCTGCTGGAGGAC GTGAAGAAGATCTTC---AA GACCACCACCGGCACCCCCT TCCTCTTCCCCACAACTGGC ACCGGCGCCTGGGAGAGCGC
Vitis_vinifera       CCAAAGACCTTCTTGAGGAT GTTAAGAAGATCTTC---AA GACAACTACCGGAACCCCAT TTCTCATTCCCACCACAGGT ACTGGTGCATGGGAAAGTGC
Welwitschia_mirabilis CCAAGAATCTGCTTGAGGAT GTCAAGAAAATCTTC---AA AACCACCACTGGCATCCCTT TTCTCATTCCCACCACTGGC ACTGGTGCTTGGGAAAGCAC
Zea_mays             CCAAGGTCCTGCTGGAGGAC GTTAAGAAGATCTTC---AA GACCACGACGGGCACGCCCT TCATGATCCCGACGACGGGG ACGGGCGCGTGGGAGAGCGC
Zingiber_officinale  CAAAGACTCTTCTTGAGGAT GTTAAGAAGATCTTC---AA GACGACTACTGGAACACCAT TCATTATCCCAACAACAGGT ACTGGGGCTTGGGAAAGTGC

Acorus_americanus    CCTCACAAATACGTTATCCC CTGGGGATCGGATCATATCT TTCTTGATAGGTCAGTTCAG TCTGCTTTGGATTGATCAAC AACAACGCCTCAACTTTGAT
Amborella_trichopoda -------------------- -------------------- -------------------- -------------------- --------------------
Antirrhinum_majus    ACTTACAAACACGTTGTCTC CCGGTGATCGGATTGTCTCT TTCCTGATCGGACAATTCAG TTTGCTCTGGATTGATCAGC AACAGCGCCTGAAGTTCAAT
Aquilegia_formosa_x_Aquilegia_pubescens ATTAACAAACACGTTGTCTC CTGGTGATCGGACTGTTTCA TTTCTGATTGGGCAATTCAG TCTTCTCTGGATTGATCAAC AACAGCGCCTCAAGTTCAAT
Arabidopsis_thaliana CTTGACCAACACGTTATCTC CTGGAGACAGGATTGTTTCG TTTCTGATTGGACAATTTAG CTTGCTCTGGATTGACCAGC AGAAGAGGCTTAATTTCAAT
Artemisia_annua      -------------------- -------------------- -------------------- ----------GTTGATCAGC AGCAACGCCTTGGCTACAAT
Beta_vulgaris        ACTTACAAACACATTATCTC CTGGAGATCGAACAATATCC TTCCTGATAGGACAATTTAG TTTGCTCTGGATTGATCAGC AGAAACGCCTTGGCTTCAAT
Betula_platyphylla   ACTTACTAACACATTATCTC CTGGAGACCGGACTGTGTCT TTCCTCATTGGTCAATTTAG TCTGCTCTGGATTGATCAGC AACAGCGCCTTAAGTTCAAC
Brachypodium_distachyon GCTCACCAACACTCTCTCCC CCGGCGACCGCATCGTCTCC TTCTCCCTCGGCCAGTTCAG CCTCCTCTGGATCGACCAGC AGCAGCGCCTCAACTTCCAG
Brassica_napus       CTTGACCAACACGCTATCTC CTGGAGACAGGATCGTCTCG TTTCTGATCGGACAGTTTAG CCTGCTTTGGATTGACCAGC AGAAGAGGCTAAATTTCAAT
Brassica_oleracea    CTTGACTAATACGCTATCTC CTGGAGACAGGATCGTCTCG TTTCTGATCGGACAATTTAG CCTGCTTTGGATTGACCAGC AGAAGAGGCTAAATTTCAAT
Brassica_rapa        CTTGACCAACACGCTATCTC CTGGAGATAGGATCGTCTCG TTTCTGATAGGGCAATTTAG CTTGCTGTGGATTGACCAGC AGAAGAGGCTAAATTTCAAC
Bruguiera_gymnorrhiza ACTTACCAATACATTGTCGC CTGGAGATAGGATTGTCTCC TTCCTGATTGGCCAATTCAG TTTGCTCTGGATTGATCAGC AGCAACGCCTTGGATTCAAT
Cajanus_cultivar     TCTCACAAACACACTGTCTC CTGGGGATCGAATTGTATCA TTCCTGATTGGCCAATTCAG CTTGCTTTGGATTGATCAGC AGCAACGCCTGAAATTTAAT
Camellia_sinensis    GCTCACAAACACACTTTCTC CGGGGGATAGGATTGTGTCT TTCCTAATTGGGCAATTCAG TTTGCTGTGGATTGATCAAC AGCAACGTCTGAACTTCAAT
Capsicum_annuum      ACTCACGAACACGCTGTCAC CTGGTGATAAAATTATATCG TTCCTCATCGGTCAGTTCAG TCTGCTGTGGATTGATCAAC AGAAACGCCTCAACTTTGAC
Citrus_clementina    -------------------- -------------------- -------------------- -------------------- --------------------
Citrus_sinensis      ACTTACAAACACACTGTCTC CTGGAGATCGCATTATCTCT TTTCTGATTGGTCAATTCAG TTTGCTTTGGATTGATCAGC AGCAGCGCCTCAACTTCAAC
Coffea_canephora     ACTTACCAACACCTTATCAC CAGGAGATCGCATTGTATCT TTCCTAATTGGACAATTCAG TTTGTTGTGGATTGACCAAC AGCAGCGTCTTAACTTCAAT
Cucumis_sativus      TCTTACAAACACATTGTCTC CTGGAGATAGGATCGTGTCC TTTCTGATTGGCCAGTTCAG CCTGCTGTGGATTGACCAGC AGCAGCGCCTTAACTTCAAC
Elaeocarpus_photiniifolius ACTTACAAATACATTATCTC CTGGAGATCGGACAGTGTCA TTCCTGATTGGCCAATTCAG TTTGCTCTGGATTGATATGC AGAAACGCCTTGGCTTCAAT
Eschscholzia_californica ACTTACAAACACATTATCTC CTGGTGATAGGACTGTTTCT TTCCTTATTGGACAATTCAG TCTGTTATGGATTGATCAGC AGCAACGCCTCAAATTCAAC
Euphorbia_esula      TTTGACTAACACATTGTCTC CCGGAGACCGGACTATCTCG TTCCTGATTGGACAGTTCAG TTTGCTTTGGATTGACCAGC AACAACGACTCGGTTTCGAT
Euphorbia_tirucalli  TTTGACCAACACTTTGTCCC CTGGAGACAGAACCGTCTCC TTCCTTATCGGTCAGTTCAG TTTGCTTTGGATCGATCAGC AGAAGCGCCTCGGGTTTGAT
Fagopyrum_tataricum  ACTGACAAACACACTATCAC CTGGTGACAGAACCATATCA TTCTTGATAGGGCAATTCAG CTTGCTGTGGATTGACCAGC AGCAACGCCTCGGCTTCAAT
Festuca_arundinacea  -------------------- -------------------- -------------------- -------------------- --------------------
Gerbera_hybrid       -------------------- -------------------- -------------------- -------------------- --------------------
Glycine_max          TCTCACAAACACACTGTCTA CTGCGGATCGAATTGTATCG TTCCTGATTGGCCAATTCAG CTTGCTTTGGATTGATCAGC AGCAACGCCTGAAGTTCAAT
Gossypium_arboreum   -------------------- -------------------- -------------------- -------------------- --------------------
Gossypium_hirsutum   ACTCACTAATACCCTGTCCC CTGGAGATCGAACTGTATCT TTTCTAATTGGACAATTCAG TCTGCTGTGGATTGATCAAC AACAACGCCTCAACTTCAAC
Gossypium_raimondii  ACTCACTAATACCCTGTCCC CTGGAGATCGAACTGTATCT TTTCTAATTGGACAATTCAG TCTGCTGTGGATTGATCAAC AACAACGCCTCAACTTCAAC
Helianthus_annuum    ACTGACAAATACTCTATCTC CTGGAGACCGAATCGTGTCA TTCATCATCGGTCAGTTTAG TTTGCTTTGGGTGGATCAAC AGAAACGCCTTGGCTTCAAT
Helianthus_argophyllus ACTAACAAATACTCTATCTC CTGGAGACCGAATCGTGTCA TTCATCATCGGTCAGTTCAG TTTGCTTTGGGTGGATCAAC AGAAACGCCTTGGCTTCAAT
Helianthus_exilis    ACTGACAAATNCTCTCTCTC CTGGAGACCGAATCGTGTCA TTCATCAGCGGTCACTTCAG TTTGCTTTGGGTGGATCAAC AAAAACGCCTTGGCTTCAAT
Helianthus_paradoxus ACTGACAAATACTCTATCTC CTGGAGACCGAATCGTGTCA TTCATCATCGGTCAGTTCAG TTTGCTTTGGGTGGATCAAC AGAAACGCCTTGGCTTCAAC
Helwingia_japonica   -------------------- -------------------- -------------------- -------------------- --------------------
Hevea_brasiliensis   -------------------- -------------------- -------------------- -------------------- --------------------
Hordeum_vulgare      GCTCACCAACACGCTCTCCC CGGGGGACCGGATCGTGTCC TTCTCGCTGGGGCAGTTCAG CCTGCTGTGGATCGACCAGC AGCAGCGCCTCGGCTTCAGC
Ipomoea_batatas      ACTTACCAACACGCTGTCTC CTGGTGATCGGATCGTGTCT TTCCTCATTGGCCAGTTCAG TTTGCTCTGGATTGATCAGC AGCAGCGTCTCAACTTCAAT
Ipomoea_nil          ACTTACCAACACGCTGTCTC CTGGTGATCGGATCGTGTCT TTCCTCATTGGTCAGTTCAG TTTGCTCTGGATTGATCAGC AGCAGCGTCTCAACTTCAAT
Jatropha_curcas      -------------------- -------------------- -------------------- -------------------- --------------------
Lactuca_perennis     ACTTACAAATACCTTATCTC CTGGAGACCGAATTGTGTCA TTTGTGATTGGACAATTCAG TTTGCTTTGGGTGGATCAAC AACAACGACTTGGATTCAAT
Lactuca_sativa       ACTTACAAACACCTTGTCTC CTGGAGACCGAATTGTGTCA TTTGTGATTGGACAATTCAG TTTGCTTTGGGTGGATCAAC AGCAACGACTTGGGTTCAAT
Lactuca_serriola     ACTTACAAACACCTTGTCTC CTGGAGACCGAATTGTGTCA TTTGTGATTGGACAATTCAG TTTGCTTTGGGTGGATCAAC AGCAACGACTTGGGTTCAAT
Lactuca_virosa       ACTTACAAACACCTTGTCTC CTGGAGACCGAATTGTGTCA TTTGTGATTGGACAATTCAG TTTGCTTTGGGTGGATCAAC AACAACGACTTGGGTTCAAT
Liriodendron_tulipifera -------------------- -------------------- -------------------- -------------------- --------------------
Lotus_japonicus      TCTGACAAACACACTGTCTC CTGGGGATCGCACTGTATCA TTCCTGATTGGCCAGTTCAG TTTGCTTTGGATTGATCAGC AGCAACGCCTTAACTTCAAT
Malus_x_domestica    ACTTACAAACACATTATCTC CTGGAGACCGGATTGTATCT TTCCTGATTGGCCAATTCAG TTTACTGTGGATCGATCAGC AGCAGCGCCTTAAGTTCAAT
Medicago_truncatula  TCTGACAAACACATTGTCAC CTGGAGATCGTATTGTATCT TTCGTGATTGGCCAATTCAG TTTGCTTTGGGTTGATCAGC AGCAACGCCTTAAATTTAAT
Nicotiana_tabacum    GCTCACAAACACGCTGTCTC CTGGTGATCGAATTGTATCT TTCCTCATCGGTCAGTTCAG TCTGCTCTGGATTGATCAAC AGAAACGCCTCAACTTCGAT
Nothofagus_nervosa   ACTTACAAATACATTATCTC CTGGAGATCGGATTGTATCT TTCCTGATTGGCCAATTCAG TTTGCTCTGGATTGATCAGC AGCAGCGCCTTAACTTCAAT
Nuphar_advena        -------------------- -------------------- -------------------- -------------------- --------------------
Oryza_sativa         GCTGACGAACACGCTGTCGC CGGGGGACAAGATCGTGTCG TTCCTGATCGGGCAGTTCAG CCTGCTGTGGATCGACCAGC AGCAACGCCTCAACTTCAAC
Paeonia_suffruticosa -------------------- -------------------- -------------------- -------------------- --------------------
Panax_ginseng        -------------------- -------------------- -------------------- -------------------- --------------------
Panicum_virgatum     -------------------- -------------------- -------------------- -------------------- --------------------
Persea_americana     -------------------- -------------------- -------------------- -------------------- --------------------
Phaseolus_coccineus  -------------------- -------------------- -------------------- -------------------- --------------------
Phaseolus_vulgaris   TCTCACAAACACACTATCTC CTGGGGATAGAATTGTATCT TTCCTGATTGGCCAATTCAG CTTGCTTTGGATTGATCAGC AGCAACGTCTGAAGTTCAAT
Picea_glauca         -------------------- -------------------- -------------------- -------------------- --------------------
Picea_sitchensis     TCTTACAAACACACTGTCAC CACGAGATCGAATCATCTCT TTTGAGATGGGCCAGTTCAG TCTTCTGTGGATTGATCAAA TGAAACGCCTCAACTTTGAT
Pinus_pinaster       ACTTACAAACACACTATCAC CACGAGATCGAATCATCTCT TTTGAGATGGGCCAATTCAG TCTTCTGTGGATTGATCAAA TGAAACGCCTCAACTTTGAT
Pinus_taeda          ACTTACAAATACACTATCAC CACGAGATCGAATCATCTCT TTTGAGATGGGCCAATTCAG TCTTCTGTGGATTGATCAAA TGAAACGCCTCAACTTTGAT
Populus_deltoides    ACTTACCAACACATTGTCTC CTGGAGATCGAACTGTGTCT TTCTTGATAGGCCAATTCAG TTTGCTCTGGATTGATCAGC AACAACGCCTTGGTTTCAAT
Populus_euphratica   ACTTACCAACACATTGTCTC CTGGAGATCGAACTGTGTCT TTCTTGATAGGCCAATTCAG TTTGCTCTGGATTGATCAGC AACAACGCCTTGGTTTCAAT
Populus_trichocarpa  ACTTACCAACACATTGTCTC CTGGAGATCGAACTGTGTCT TTCTTGATAGGCCAATTCAG TTTGCTCTGGATTGATCAGC AACAACGCCTTGGTTTCAAT
Prunus_persica       ACTTACAAATACATTATCTC CTGGAGACCGGATTGTATCT TTCCTGATTGGCCAATTCAG TTTGCTATGGATTGATCAGC AGCAGCGCCTTAATTTCAAG
Ricinus_communis     ACTCACCAACACATTATCTC CTGGAGATCGAACTATTTCT TTCCTGATTGGACAATTCAG CTTGCTTTGGATTGATCAGC AGCAGCGCCTTGGCTTCGAT
Saccharum_officinarum -------------------- -------------------- -------------------- -------------------- --------------------
Saruma_henryi        ACTTACAAACACATTGTCCC CTGGTGATCGAACGGTTTCA TTCTTGATTGGCCAGTTCAG CCTCCTCTGGATAGATCAAC AGCAGCGCCTCAAGTTCAAC
Schima_mertensiana   GCTCACAAACACACTGTCTC CGGGAGATCGGACTGTGTCT TTCCTAATTGGCCAATTCAG TTTGCTGTGGATTGATCAAC AGCAACGTCTGAACTTCAAT
Sesamum_indicum      ACTTACCAACACACTATCTC CCGGTGATCGCATTGTCACT TTCCTGATTGGTCAGTTCAG TTTGCTCTGGATTGATCAGC AACAACGCCTGAACTTCAAT
Solanum_chacoense    -------------------- -------------------- -------------------- -------------------- --------------------
Solanum_habrochaites ACTCACGAACACATTGTCTC CTGGTGATAGAACTGTATCG TTCCTCATCGGTCAGTTCAG TCTGCTTTGGATTGATCAAC AGAAACGCCTCAACTTTGAC
Solanum_lycopersicon ACTCACGAACACGTTGTCTC CTGGTGATAGAACTGTATCG TTCCTCATCGGTCAGTTCAG TCTGCTTTGGATTGATCAAC AGAAACGTCTCAACTTTGAC
Solanum_tuberosum    ACTCACGAACACATTGTCTC CTGGTGATAGAACTGTATCA TTCCTCATCGGTCAGTTCAG TCTGCTTTGGATTGATCAAC AGAAACGACTCAACTTTGAC
Sorghum_bicolor      GCTGACCAACACGCTGTCCC CGGGCGACCGCATCGTCTCG TTCCTCATCGGGCAGTTCAG CCTGCTGTGGATCGACCAGC AGCAGCGCCTGGGCTTCGAC
Taraxacum_officinale NNNNNNNNNNNNNNNNNNNN NNNNNNNNNNNNNNNNNNNN NNNNNNNNNNNNNNNNNNNN NNNNNNNNNNNNNNNNNNNN NNNNNNNNNNNNNNNNNNNN
Triticum_aestivum    GCTCACCAACACGCTCTCCC CGGGGGACCGGATCGTGTCC TTCTCGCTGGGGCAGTTCAG CCTGCTGTGGATCGACCAGC AGCAGCGCCTCGGCTTCAGC
Vitis_vinifera       ACTTACAAACACATTGTCTC CTGGAGATCGAACTGTATCA TTCCTGATTGGGCAATTCAG TTTGCTGTGGATCGACCAGC AGAAACGTCTTAGGTTCAAT
Welwitschia_mirabilis CCTCACAAACACACTGTCAC CGGGAGACCGAATCATATCG TTTGAGATGGGGCAGTTCAG TCTTTTGTGGATCGACCAAA TGCAGCGCCTCAACTTCGAT
Zea_mays             GCTGACCAACACGCTGTCCC CGGGCGACAGGGTCGTGTCC TTCCTCATCGGGCAGTTCAG CCTGCTGTGGATCGACCAGC AGCGGCGCCTGGGCTTCGAC
Zingiber_officinale  ACTTACTAATACTCTATCAC CTGGAGATAAGATTGTGACT TTCCTCATTGGACAATTTAG TCTTCTCTGGATTGATCAAC AGAAACGCCTTAATTTCAAT

Acorus_americanus    GTTGATGTGGTTGAAAGCGA ATGGGGAAGAGGCGCCAATC TTGATATACTGGCATCCAAA TTAGCAGCAGATAGGAAT-- -CATTCAATCAAGGCTATTT
Amborella_trichopoda -------------------- -------------------- -------------------- -------------------- --------------------
Antirrhinum_majus    GTTGATGTTGTTGAAAGCGA TTGGGGTCAAGGTGCTAATC TTGACATTTTGGCTTCAAAA ATAGCGGAAGACAGTGCA-- -CATACCATTAAGGCCATTT
Aquilegia_formosa_x_Aquilegia_pubescens GTTGATGTTGTTGAAAGTGA CTGGGGCCAAGGTGCCAATC TTGATATTCTGGCATCGAAA TTAGCTGAAGACACAGCA-- -CATACCATTAAGGCTGTCT
Arabidopsis_thaliana GTTGATGTGGTTGAGAGTGA TTGGGGACAAGGTGCTAATC TCCAAGTCTTGGCCTCAAAG CTCTCACAAGACGAGAAT-- -CATACCATCAAAGCCATTT
Artemisia_annua      GTTGATGTGGTGGAAAGTGA ATGGGGCCATGGTGCTGACT TGGAAGTCCTAGCATCAAAA CTGGCTGCAGATTCGGCT-- -CATACTATTAAGGCCATCT
Beta_vulgaris        GTTGATGTCATTGAGAGTGA GTGGGGGCGAGGTGCTGACC TTGAAGCTATGTCTTCAAAA GAAGCAGCTGATACTGCA-- -CATACTGTTAAGGCTATCT
Betula_platyphylla   GTTGATGTCATAGAAAGTGA ATGGGGCCAAGGTGCCAACC TTGACATTTTGGCATCCAAA CTTGCAGCAGATACTGCA-- -CACTCTATAAAGGCGATTT
Brachypodium_distachyon GTCGACGTCGTCGAGAGCGA CTGGGGCCATGGCGCCGACC TCGGCGCCCTAGAGACCAAG CTCAGCCAGGACGCGGCG-- -CACACCATTAAGGCCGTCT
Brassica_napus       GTTGATGTGGTTGAGAGTGA ATGGGGACAAGGTGCTAATC TCCAAGTCCTGGCCTCAAAG CTCTCACAAGACCAAAAT-- -CATACCATCAAAGCCATAT
Brassica_oleracea    GTCGATGTGGTTGAGAGTGA ATGGGGACAGGGTGCTAATC TCCAAGTCCTGGCCTCAAAG CTCTCACAAGACCAAAAT-- -CATACCATCAAAGCCATAT
Brassica_rapa        GTTGATGTGGTGGAGAGTGA TTGGGGACAAGGTGCTAATC TCCAAGTCTTGGCCTCAAAG CTCTCACAGGACCAAAAT-- -CATTCCATCAAAGCCATTT
Bruguiera_gymnorrhiza GTTGATGTGGTAGAAAGTGA GTGGGGTCAAGGTGCCAACC TTGACATTCTGGCATCAAAA CTTGCAGCAGATGGAGCA-- -CACACTATTAAGGCCATTT
Cajanus_cultivar     GTTGATGTTGTGGAGAGTGA ATGGGGCGAGGGTGCTAAGC TTGATGTTCTGGAATCAAAG ATTGCTTCAGATAGTGCA-- -CACACCATAAAAGCAATTT
Camellia_sinensis    GTGGATGTCGTTGAAAGTGA TTGGGGTCAAGGTGCCAATC TTGAAGTTTTGGCATCAAAG CTGGCAGCAGATTCTGCG-- -CATACTATCAAGGCCATTT
Capsicum_annuum      GTTGATGTTGTTGAGAGTGA TTGGGGCCAAGGTGCAAACC TTGAGGTTTTAGCCTCGAAA ATTGCAGCAGATAAGTCG-- -CATACCATCAAGGCGATTT
Citrus_clementina    -------------------- -------------------- -------------------- -------------------- --------------------
Citrus_sinensis      GTTGATGTCGTCGAAAGTGA CTGGGGTGAAGGTGCAAAGC TTGATGTTTTGGCATCAAAA CTTGCAGCAGATACTGCA-- -CACACTATCAAGGCCATTT
Coffea_canephora     GTGGATGTCATTGAAAGCGA ATGGGGTCAAGGAGCAAACC TTGATATTTTGGCCTCAAAA CTAGCAGAAGATACAGCA-- -CATACTATCAAGGCCATCT
Cucumis_sativus      GTCGATGTCGTCGAGAGTGA CTGGGGTCAGGGTGCCAATC TTGATGTCCTGGAATCAAAG CTTGCTGCTGATGGCGGC-- -CAGACCATCAAGGCAATTT
Elaeocarpus_photiniifolius GTTGATGTAATAGAAAGCGA GTGGGGGCAAGGTGCCAACC TTGACATTTTGGCTCAAAAA CTTGCAGCAGATAATGCG-- -CACACCATTAAGGCTGTTT
Eschscholzia_californica GTCGATGTCGTAGAAAGTGA GTGGGGTCGAGGTGCTGATC TTGAAGTGCTTGCATCCAAG TTGGCAGAGGACACAGCT-- -CATACTATTAAAGCTGTTT
Euphorbia_esula      GTTGATGTGATTGAAAGTGA ATGGGGTCAAGGTGCTAATC TTGAAATTCTTGCTTCAAAA CTTTCTGCTGATTCTGCT-- -CATACTATTAAGGCTATNT
Euphorbia_tirucalli  GTTGATGTTGTTGAGAGTGA TTGGGGTCAAGGTGCTAACC TTGACATTCTTGCTCACAAA CTTGCTGCTGATTCTGCT-- -CATACTATTAAGGCTATTT
Fagopyrum_tataricum  GTTGATGTCATTGAAAGTGA ATGGGGACAAGGTGCTAATC TTGAAATCATGGCATCAAAA TTGGCTGCTGACACTTCT-- -CATACCATTAAGGCCATCT
Festuca_arundinacea  -------------------- -------------------- -------------------- -------------------- --------------------
Gerbera_hybrid       -------------------- -------------------- -------------------- -------------------- --------------------
Glycine_max          GTTGATGTTGTTGAGAGTGA ATGGGGCCATGGTGCTAAGC TTGATGTTCTGGAATCAAAG ATTGCTTCAGATACTTCA-- -CACACTATAAAGGCAATTT
Gossypium_arboreum   -------------------- -------------------- -------------------- -------------------- --------------------
Gossypium_hirsutum   GTCGACGTTGTTGAAAGTGA GTGGGGTCAAGGTGCTAACC TTGACATTCTGGCAGAAAAA CTTGCAGCTGATCACTCC-- -CACACAATCAAGGCCATTT
Gossypium_raimondii  GTCGACGTTGTTGAAAGTGA GTGGGGTCAAGGTGCTAACC TTGACATTCTGGCAGAAAAA CTTGCAGCTGATCACTCC-- -CACACAATCAAGGCCATTT
Helianthus_annuum    GTTGACGTGGTGGAGAGTGA ATGGGGCCGAGGTGCTGACT TGGACGTTCTAGCATCAAAA CTGGCTGCAGATACTGCG-- -CATACTATTAAGGCCGTCT
Helianthus_argophyllus GTTGACGTGGTGGAGAGTGA ATGGGGTCGAGGCGCTGACT TGGACGTTCTAGCATCAAAA CTGGCTGCGGATACTGCG-- -CATACTATTAAGGCCGCCT
Helianthus_exilis    GTTGACGTGGTGAACAGTGA ATGGGGCCGATGTGCTGACT TGGACATTCTATCATCAAAA CTGGCTGCGGATACTGCG-- -CATACTATTAAGGCCGTCT
Helianthus_paradoxus GTTGACGTGGTGGAGAGTGA ATGGGGTCGAGGTGCTGACT TGGACGTTCTAGCATCAAAA CTGGCTGCAGATACTGCG-- -CATACTATTAAGGCCGTCT
Helwingia_japonica   -------------------- -------------------- -------------------- -------------------- --------------------
Hevea_brasiliensis   -------------------- -------------------- -------------------- -------------------- --------------------
Hordeum_vulgare      GTGGACGTGGTGGAGTCCGA CTGGGGCTACGGCGCCGACC TCGGCGTCCTCGAGTCCAAG CTCCGCAGTGACTCGCAG-- -CACACCATCAAGGCCATCT
Ipomoea_batatas      GTTGATGTTGTGGAGAGCGA ATGGGGGCAAGGCGCAAATC TTGACGTTTTGGCTTCAAAG CTAGCAGAGGATACAGCG-- -CATACCATCAAGGCTATTT
Ipomoea_nil          GTTGATGTTGTGGAGAGTGA ATGGGGGCAAGGTGCAAATC TTGACGTTTTGGCTTCAAAG CTAGCAGAGGATACAGCG-- -CATACCATCAAGGCTATTT
Jatropha_curcas      -------------------- -------------------- -------------------- -------------------- --------------------
Lactuca_perennis     GTTGATGTGGTGGAAAGTGA ATGGGGTGCGGGTGCCAACT TGGAAGTTTTGGCATCAAAA TTGGCTGCGGATACTGCG-- -CATACTATCAAGGCTGTCT
Lactuca_sativa       GTTGATGTGGTGGAAAGTGA ATGGGGTGCGGGTGCTAACT TGGAAGTTTTAGCATCAAAA CTGGCTGCAGATACTGCG-- -CATACTATTAAGGCTGTCT
Lactuca_serriola     GTTGATGTGGTGGAAAGTGA ATGGGGTGCGGGTGCTAACT TGGAAGTTTTAGCATCAAAA CTGGCTGCAGATACTGCG-- -CATACTATTAAGGCTGTCT
Lactuca_virosa       GTTGATGTGGTGGAAAGTGA ATGGGGTGCGGGTGCCAACT TGGAAGTGTTAGCATCAAAA CTGGCTGCAGATACTGCG-- -CATACTATCAAGGCTGTCT
Liriodendron_tulipifera -------------------- -------------------- -------------------- -------------------- --------------------
Lotus_japonicus      GTTGATGTTGTCGAAAGTGA ATGGGGCCGGGGTGCCGATC TTGATGTTCTGGAATCAAAA CTTGCTTCAGATTCTGCA-- -CACACTATTAAGGCAATTT
Malus_x_domestica    GTGGATGTTGTAGAAAGTGA TTGGGGCCAAGGTGCCAACC TTGACGTTCTGGAATCAAAA ATTGCAGAAGATACAGCG-- -CACACTATAAAGGCAATAT
Medicago_truncatula  GTCGATGTTGTGGAAAGTGA ATGGGGCCGTGGTGCTGATC TCGACATTCTAGAATCAAAA CTTGCTTCTGATTCTGCA-- -CACACTATAAAGGCTATTT
Nicotiana_tabacum    GTTGATGTTGTTGAGAGTGA CTGGGGCCAAGGTGCTGACC TTGAAGCTTTAGCCTCCAAA ATTGCAGCAGATAAGTCA-- -CATACTATCAAGGCGATTT
Nothofagus_nervosa   GTTGATGTCATAGAAAGTGA TTGGGGCCAAGGTGCCAACC TTGACATTCTGGCTTCGAAA CTTGAAGCAGATACTGCA-- -CACACTATAAAGGCAATTT
Nuphar_advena        -------------------- -------------------- -------------------- -------------------- --------------------
Oryza_sativa         GTGGACGTGGTGGAGAGCGA CTGGGGCTACGGCGCCGACC TCGCCGCCCTCGACTACAAG CTCCGCCAGGACCCCTCC-- -CACTCCATCAAGGCCATCT
Paeonia_suffruticosa -------------------- -------------------- -------------------- -------------------- --------------------
Panax_ginseng        -------------------- -------------------- -------------------- -------------------- --------------------
Panicum_virgatum     -------------------- -------------------- -------------------- -------------------- --------------------
Persea_americana     -------------------- -------------------- -------------------- -------------------- --------------------
Phaseolus_coccineus  -------------------- -------------------- -------------------- -------------------- --------------------
Phaseolus_vulgaris   GTTGATGTTGTGGAAAGTGA TTGGGGTCAGGGTGCTAAGC TTGATGTTCTGGAATCAAAG ATTGCTTCAGATACTGCA-- -CACACTATAAAGGCTATTT
Picea_glauca         -------------------- -------------------- -------------------- -------------------- ----------------GTCT
Picea_sitchensis     GTTGATGTTGTACACTGTGA ATGGGGGACAGGGGTGGATC TTGAGATACTAAGGACAAAG CTTGAAGCAGATAAGGAA-- -CATAAAGTAAAGGCTATTT
Pinus_pinaster       GTTGATGTTGTACAGTGTGA ATGGGGAACAGGGGTGGATA TGGGGATACTAAGGGCAAAG CTTGAAGCAGATAGGGAA-- -CACAAAGTAAAGGCTATTT
Pinus_taeda          GTTGATGTTGTACAGTGTGA ATGGGGAACAGGGGTGGATA TGGGGATACTAAGGGCAAAG CTTGAAGCAGATAGGGAA-- -CACAAAGTAAAGGCTATTT
Populus_deltoides    GTTGATGTTGTAGAAAGTGA CTGGGGTCAAGGTGCCAACC TTGACATCCTGGCCTCAAAA CTTGCGGAAGATACTGCA-- -CACACCATTAAGGCTGTTT
Populus_euphratica   GTTGATGTTGTAGAAAGTGA CTGGGGTCAAGGTGCCAACC TTGACATCCTGGCCTCAAAA CTTGCGGAAGATACTGCA-- -CACACCATTAAGGCTGTTT
Populus_trichocarpa  GTTGATGTTGTAGAAAGTGA CTGGGGTCAAGGTGCCAACC TTGACATCCTGGCCTCAAAA CTTGCGGAAGATACTGCA-- -CACACCATTAAGGCTGTTT
Prunus_persica       GTGGATGTTGTACAAAGTGA ATGGGGCCAAGGTGCCAACC TTGACATTCTGGCATCAAAA CTTGCAGAAGATACTGCG-- -CACACTATAAAAGCAATAT
Ricinus_communis     GTTGATGTAGTCAAAAGCCA GTGGGGTCAAGGTGCCAACC TTGATATTCTTGCATCAAAA CTTGCAGCGGATTCAGCA-- -CATACCATTAAGGCTGTCT
Saccharum_officinarum -------------------- -------------------- -------------------- -------------------- --------------------
Saruma_henryi        GTGGATGTGGTGGAAAGCGA GTGGGGACGGGGTGCCAATC TTGACATCTTGGCATCAAAA CTTGCAGCAGATTCCCAA-- -CATACAATCAAGGCTGTAT
Schima_mertensiana   GTGGATGTCGTTGAAAGTGA GTGGGGTCAAGGTGCCAATC TTGAAGTTTTGGCATCAAAA CTGGCAGCAGATACTGCG-- -CATACTATCAAGGCCATTT
Sesamum_indicum      GTTGATGTTGTTGAAAGTGA ATGGGGACAAGGTGCTAATC TTGAAATTTTGGCATCAAAA ATAGCGGAAGACAGAGAC-- -ATAACTATTAAGGCCATTT
Solanum_chacoense    -------------------- -------------------- -------------------- -------------------- --------------------
Solanum_habrochaites GTTGATGTTGTTGAGAGTGA TTGGGGCCAAGGTGCAAATC TTGAGGTTTTGGCTTCGAAA ATTGCAGAAGATAAGTCT-- -CATACCATCAAGGCGGTTT
Solanum_lycopersicon GTTGATGTTGTTGAGAGTGA TTGGGGCCAAGGTGCAAATC TTGAGGTTTTGGCCTCGAAA ATTGCAGAAGATAAGTCT-- -CATACCATCAAGGCGGTTT
Solanum_tuberosum    GTTGATGTTATTGAGAGTGA TTGGGGACAAGGTGCAAATC TTGAGGTTTTGGCCTCGAAA ATTGCAGAAGATAAGTCT-- -CATACCATCAAGGCGGTTT
Sorghum_bicolor      GTGGACGTGGTGGAGAGCGA CTGGGGCCACGGCGCCGACC TCGACGCGCTGGAGCGGAAG CTCCGCGACGACACCCTC-- -CACACCATCAAGGCCGTCG
Taraxacum_officinale NNNNNNNNNNNNNNNNNNNN NNNNNNNNNNNNNNNNNNNN NNNNNNNNNNNNNNNNNNNN NNNNNNNNNNNNNNNNNN-- -NNNNNNNNNNNNNNNNNNN
Triticum_aestivum    GTGGACGTGGTGGAGTCCGA CTGGGGCTACGGCGCCGACC TCGGCGCCCTCGAGTCCAAG CTCCGCACTGACTCGCAG-- -CACACCATCAAGGCCATCT
Vitis_vinifera       GTGGATGTCATAGAAAGTGA ATGGGGCCAAGGTGCTAACC TTGAGATTCTAGCAGAAAAA ATTGCAGCAGACAGAGCA-- -CACACTATTAAGGCTGTTT
Welwitschia_mirabilis GTGGACGTTGTGCAGTGTGA ATGGGGCACCGGCGTCGATC TTCAGGACCTCAGGAGAAGA CTGGAGTCTGATTATGCC-- -CATAGAGTTAAGGCTCTGT
Zea_mays             GTGGACGCGGTGGAGAGCGA GTGGGGCCAGGGCGCCGACC TGGCCGCGCTGGAGCGCAGG CTCCGCGAGGACGCGCCGCG GCACGCCATCAAGGCCGTGG
Zingiber_officinale  GTCGATGTAATCGAAAGTGA TTGGGGGCAAGGTGCCAATC TTGATGCATTGGCTTCTAAG CTACAAGCTGACTGGTCT-- -CATTCGATCAAGGCTGTCT

Acorus_americanus    GCATTGTTCATAACGAGACT GCCACAGGGGTCACCAATAA TCTTTCTGCTGTAAGGAAAT TGCTTGATGACTATAATCAT CCGGCGCTGTTCCTAGTCGA
Amborella_trichopoda -------------------- -------------------- -------------------- -------------------- --------------------
Antirrhinum_majus    GCATTGTGCACAATGAAACA GCTACTGGAGTCACGAATAA CTTGGCTACCGTAAGAAAAA TACTCGATCACTATCAGCAC CCGGCGCTCTTTCTTGTTGA
Aquilegia_formosa_x_Aquilegia_pubescens GCATTGTTCACAATGAAACA GCTACTGGTGTTACCAATAA TTTGGCCGCTGTAAGGAAGA TTCTGGATCACTACGGCCAT CCTGCCCTGTTTTTGGTTGA
Arabidopsis_thaliana GCATTGTCCACAACGAGACC GCGACCGGAGTTACCAATGA CATCTCTGCTGTCCGCACAC TCCTCGATCACTACAAGCAT CCGGCTTTGCTGCTAGTGGA
Artemisia_annua      GCATCGTTCACAACGAGACA GCAACAGGAGTTACTAACAA CTTGGCTTCCGTAAGGAAAA TTCTTGATCACTACCAACAT CCAGCCCTCTTTCTAGTTGA
Beta_vulgaris        GTATCGTCCATAATGAGACT GCAACTNNNNNNNNNNNNNN NNNNNNNNNNNNNNNNNNNN NNNNNNNNNNNNNNNNNNNN NNNNNNNNNNNNNNNNNNNN
Betula_platyphylla   GCGTTGTTCACAATGAGACA GCAACAGGTGTTACTAATAA CTTG---------------- -------------------- --------------------
Brachypodium_distachyon GCATCGTCCACAACGAGACC GCCACCGGCGTCACCAACGA CCTCCACGCCGTCCGCAAGC TCCTCGATGCGTACAGGCAC CCGGCGCTGCTGCTGGTGGA
Brassica_napus       GCATTGTCCACAATGAAACC GCCACTGGAGTCACCAACGA CATCTCTGCTGTCCGAACCA TCCTCGATCACTACAAGCAC CCGGCTTTGCTTCTTGTGGA
Brassica_oleracea    GCATTGTCCACAATGAAACC GCCACTGGAGTCACCAATGA CATCTCTGCTGTCCGAACCA TCCTCGATCATTACAAGCAC CCGGCTTTGCTTCTTGTGGA
Brassica_rapa        GCATTGTCCACAACGAGACC GCGACTGGAGTCACTAATGA CATCTCTGCTGTCCGAACCC TCCTCGATCACTACAAGCAC CCGGCTTTGCTGCTTGTGGA
Bruguiera_gymnorrhiza GCATTGTTCACAATGAGACA GCAACTGNNNNNNNNNNNNN NNNNNNNNNNNNNNNNNNNN NNNNNNNNNNNNNNNNNNNN NNNNNNNNNNNNNNNNNNNN
Cajanus_cultivar     GCATTGTTCACAATGAGACA GCAACTGGGGTCACCAATAA TTTGGCCAAAGTGAGACAAA TTCTCGATTCTTATAGGCAT CCAGCCCTCTTTATTGTTGA
Camellia_sinensis    GTATCGTGCACAATGAGACA GCTACTGGAGTTACCAACAA CTTAGCTGCTGTAAGAAAAA TTCTTGATCACTATCAGCAT CAGGCGCTCCTTCTTGTTGA
Capsicum_annuum      GCATTGTGCATAACGAGACC GCCACTGGAGTTACCAACAA CTTGGCTACCGTAAGGAAAA TACTCGATCACTACCAGCAT CCTGCTCTCTTCCTTGTCGA
Citrus_clementina    -------------------- -------------------- -------------------- -------------------- --------------------
Citrus_sinensis      GCATTGTTCATAACGAGACA GCGACCGGAGTTACCAACAA CTTGTCTAAAGTGAGAAAAC TTCTTGATGAATACAGGCAC CCGGCTCTTTTTCTCGTTGA
Coffea_canephora     GCATCGTGCACAATGAAACA GCAACCGGTGTAACCAACAA CTTGGCTACTGTTAGAAAGA TTCTTGATCACTACAACCAT CCAGCACTCTTTGTTGTTGA
Cucumis_sativus      GCATTGTCCACAATGAGACA GCTACTGGTGTCACCAATGA CTTGTCTAAAGTTCGGTTTC TACTTGATAAGTACAAGCAT CCTGCTCTTTTGCTGGTCGA
Elaeocarpus_photiniifolius GCATTGTTCACAATGAGACA GCAACTGGAGTTACAAACAA CTTGGCTACTGTAAGAAAAA TACTCGATCACTATAGACAT CCAGCTCTCTTTCTTGTTGA
Eschscholzia_californica GCATTGTTCACAATGAAACT GCAACTGGAGTTACCAATAA CTTGGCTGCTGTTAGGAACT TACTTGACCACTACAGGCAT CCTGCATTATTTCTCGTTGA
Euphorbia_esula      GCATTGTCACAATGAGACTG CTCTGGGGTTCCAATAACTT GGNNNNNNNNNNNNNNNNNN NNNNNNNNNNNNNNNNNNNN NNNNNNNNNNNNNNNNNNNN
Euphorbia_tirucalli  GCATTGTTCANNNNNNNNNN NNNNNNNNNNNNNNNNNNNN NNNNNNNNNNNNNNNNNNNN NNNNNNNNNNNNNNNNNNNN NNNNNNNNNNNNNNNNNNNN
Fagopyrum_tataricum  GCATTGTTCATAATGAAACC GCAACTGGCGTCACCAACAA TTTGGCCACTGTACGCTCAA TTCTTGATCATTACAATCAT CCGGCTCTCCTTCTGGTTGA
Festuca_arundinacea  -------------------- -------------------- -------------------- -------------------- --------------------
Gerbera_hybrid       -------------------- -------------------- -------------------- -------------------- --------------------
Glycine_max          GCATTGTTCACAATGAGACT GCAACTGGGGTCACCAATGA CTTGGCCAAAGTGAGACAAA TTCTTGATTCCTACCAGCAT CCAGCCCTCCTTATTGTTGA
Gossypium_arboreum   -------------------- -------------------- -------------------- -------------------- --------------------
Gossypium_hirsutum   GCATTGTTCACAATGAGACT GCAACCGGAGTCACCAACAA CCTGGCTACTGTGAGAAAAT TACTTGATCATTATAGGCAC CCAGCATTACTTCTTGTTGA
Gossypium_raimondii  GCATTGTTCACAATGAGACT GCAACCGGAGTCACCAACAA CCTGGCTACTGTGAGAAAAT TACTTGATCATTATAGGCAC CCAGCATTACTTCTTGTTGA
Helianthus_annuum    GCATCGTTCACAATGAGACA GCCACTGGAGTTACCAACAA CTTGGCTACCGTAAGGAAAA TACTTGATGAGTACCAGCAC CCAGCGCTGTTTCTAGTCGA
Helianthus_argophyllus GCATCGTTCTCAACGAGACA GCCACTGGGGTTACCAACAA CTTGGCTACCGTAAGGAAAA TACTTGATGAGTACCAGCAC CCAGCGCTGTTTCTAGTCGA
Helianthus_exilis    GCATCGTTCACAATGAGACA GCCACTGGAGTTACCAACAA CCTGGCTACCGTAAGGAAAA TACTTGATGAGTACCAGCAC CCATCGCTGTTTCAGGTCGA
Helianthus_paradoxus GCATCGTTCACAATGAGACG GCCACTGGAGTTACCAACAA CCTGGCTACCGTAAGGAAAA TACTTGATGAGTACCAGCAC CCAGCGCTGTTTCTAGTCGA
Helwingia_japonica   -------------------- ---NCTGGTGTTACCAACAA TTTGGCTGCTGTGGGAAAAT TACTTGATTACTACCAGCAT CCGGCACTCTTTCATGTTGA
Hevea_brasiliensis   -------------------- -------------------- -------------------- -------------------- --------------------
Hordeum_vulgare      GCATCGTCCACAACGAGACC GCCACCGGCGTCACCAACGA CCTCCACGCCGTGCGCAAGC TCCTCGATGCGTACCGGCAC CCGGCGCTGCTGCTGGTGGA
Ipomoea_batatas      GCATTGTACACAATGAGACT GCAACTGGAGTTACGAACAA CTTGGCTACTGTAAGAAAAT TGCTCGATCACTATCAGCAT CCAGCTCTCCTCCTTGTTGA
Ipomoea_nil          GCATTGTACACAATGAGACT GCAACTGGAGTTACAAACAA CTTGGCTACTGTAAGAAAAT TGCTCGATCACTATCAGCAT CCAGCTCTCCTCCTTGTTGA
Jatropha_curcas      -------------------- -------------------- -------------------- -------------------- --------------------
Lactuca_perennis     GCATTGTTCACAATGAGACT GCCACAGGAGTTACAAACAA CTTGGCTTCCGTAAGGAAAA TACTTGATCACTACCAGCAC CCGGCCCTGTTTCTAGTTGA
Lactuca_sativa       GCATTGTTCACAATGAGACT GCCACCGGAGTTACAAACAA CTTGGCTTCCGTAAGGAAAA TACTTGATCACTACCAGCAC CCGGCCCTGTTTCTAGTTGA
Lactuca_serriola     GCATTGTTCACAATGAGACT GCCACCGGAGTTACAAACAA CTTGGCTTCCGTAAGGAAAA TACTTGATCACTACCAGCAC CCGGCCCTGTTTCTAGTTGA
Lactuca_virosa       GCATTGTTCACAATGAGACT GCCACAGGAGTTACAAACAA CTTGGCTTCCGTAAGGAAAA TACTTGATCACTACCAGCAC CCGGCGTTGTTTCTAGTTGA
Liriodendron_tulipifera -------------------- -------------------- -------------------- -------------------- --------------------
Lotus_japonicus      GCATTGTTCACAATGAGACA GCAACTGGGGTCACCAATGA CTTGTCCAAAGTGAGAAAAC TCCTTGATGCCTACAATCAT CCAGCCCTCCTCATTGTTGA
Malus_x_domestica    GCATTGTTCACAATGAAACA GCCACCGGAGTCACAAACAA CTTGGCTAAAGTCAGAAAAA TACTTGATAACTACATGCAT CCGGCTCTCTTCCTTGTCGA
Medicago_truncatula  GCATTGTTCATAATGAGACT GCAACTGGTGTCACCAATAA CTTGGCCAAAGTTCGACAAC TTCTCGATGCATACCAACAT CCAGCCCTCCTCCTTGTTGA
Nicotiana_tabacum    GCATTGTGCATAATGAGACA GCCACTGGAGTTACCAACAA CTTGGCTACTGTAAGGAAAA TACTCGATCACTACCAGCAT CCTGCTCTCTTCCTTGTCGA
Nothofagus_nervosa   GCATTGTGCACAATGAGACA GCAACAGGGGTTACTAATAA CTTGGCCAAAGTGAGAAAAA TCCTTGATGACTACAGGCAT CCTGCTCTCTTTCTTGTTGA
Nuphar_advena        -------------------- -------------------- -------------------- -------------------- --------------------
Oryza_sativa         GCATCGTCCACAACGAGACC GCCACTGGAGTCACCAACGA CCTTTCCGCCGTCCGCAAAA TCCTCGACAAGCACAGGCAC CCGGCGCTACTACTGGTGGA
Paeonia_suffruticosa -------------------- -------------------- -------------------- -------------------- --------------------
Panax_ginseng        -------------------- -------------------- -------------------- -------------------- --------------------
Panicum_virgatum     -------------------- -------------------- -------------------- -------------------- --------------------
Persea_americana     -------------------- -------------------- -------------------- -------------------- --------------------
Phaseolus_coccineus  -------------------- -------------------- -------------------- -------------------- --------------------
Phaseolus_vulgaris   GCATTGTTCACAATGAGACA GCAACTGGTGTTACCAATAA CTTGGCAAAAGTGAGACAAA TTCTGGATTCCTACAAGCAT CCAGCCCTCCTTATTGTGGA
Picea_glauca         GCATTATCATG--------- -------------------- -------------------- -------------------- --------------------
Picea_sitchensis     GCTGTGTTCACAATGAGACT GCAACGGGCGTCACAAACAA TTTGGCAGCTATAAGGACGG TGATCGATGATTGCATGCAT CCTGCTTTGTTTCTGGTGGA
Pinus_pinaster       GCTGTGTTCACAATGAGACT GCAACTGGGGTCACAAACAA TTTGGCAAATATAAGGAAGG TGCTCGATGATTGCATGCAT CCTGCTTTGTTTCTGGTGGA
Pinus_taeda          GCTGTGTTCACAATGAGACT GCAACTGGGGTCACAAACAA TTTGGCAAATATAAGGAAGG TGCTCGATGATTGCATGCAT CCTGCTTTGTTTCTGGTGGA
Populus_deltoides    GCATTGTTCACAATGAGACA GCAACTGGAGTTACCAACAA CTTGGCTAAAGTTAGAAAAA TACTTGATGACTACAGCCAT CCAGCTCTCTTCCTTGTTGA
Populus_euphratica   GCATTGTTCACAATGAGACA GCAACTGGAGTTACCAACAA CTTGGCTAAAGTTAGAAAAA TACTTGATGACTACAGCCAT CCAGCTCTCGTCCTTGTTGA
Populus_trichocarpa  GCATTGTTCACAATGAGACA GCAACTGGAGTTACCAACAA CTTGGCTAAAGTTAGAAAAA TACTTGATGACTACAGCCAT CCAGCTCTCTTCCTTGTTGA
Prunus_persica       GCATTGTTCACAATGAAACA GCCACTGGAGTTACTAATAA CTTAGCTCAAGTGAGAAGAA TACTTGATGAGTACAGACAT CCAGCTCTCTTTCTTGTTGA
Ricinus_communis     GCATTGTCCATAATGAGACA GCTACTGGAGTCACCAACGA CTTGGCCAAAGTGAGAAAAA TACTTGATGACTACAGGCAT CCAGCTCTGTTTCTTGTTGA
Saccharum_officinarum -------------------- -------------------- -------------------- -------------------- --------------------
Saruma_henryi        GCATTGTTCACAACGAAACA GCGACAGGGGTCACCAACAA TTTGGCTGCAGTACGAAAAA TTCTTGATGATTACAAGCAT CCTGCATTGTTTTTGGTGGA
Schima_mertensiana   GCATTGTGCACAATGAGACA GCTACTGGAGTTACCAACAA CTTAGCTGCTGTAAGAAAAA TACTTGATCACTATCAGCAT CCGGCACTCTTTCTTGTTGA
Sesamum_indicum      GG------------------ -------------------- -------------------- -------------------- --------------------
Solanum_chacoense    -------------------- -------------------- -------------------- -------------------- --------------------
Solanum_habrochaites GCATTGTGCATAATGAGACT GCCACTGGAGTTACCAACAA CTTGGCTACTGTAAGGAAAA TACTCGATCACTACCAGCAT CCTGCCCTCTTCCTTGTTGA
Solanum_lycopersicon GCATTGTGCATAACGAGACA GCCACTGGAGTTACCAACAA CTTGGCTACTGTAAGGAAAA TACTCGATCACTACCAGCAT CCTGCCCTCTTCCTTGTTGA
Solanum_tuberosum    GCATCGTGCATAACGAGACA GCCACTGGAGTTACCAACAA CTTGGCTACTGTAAGGAAAA TACTCGATCACTACCAGCAT CCTGCCCTCTTCCTTGTTGA
Sorghum_bicolor      CCATCGTGCACAACGAGACG GCCACGGGCGTCACCAACGA CCTNNNNNNNNNNNNNNNNN NNNNNNNNNNNNNNNNNNNN NNNNNNNNNNNNNNNNNNNN
Taraxacum_officinale NNNNNNNNNNNNNNNNNNNN NNNNNNNNNNNNNNNNNNNN NNNNNNNNNNNNNNNNNNNN NNNNNNNNNNNNNNNNNNNN NNNNNNNNNNNNNNNNNNNN
Triticum_aestivum    GCATCGTCCACAACGAGACC GCCACCGGCGTCACCAACGA CCTCCACGCCGTCCGCAAGC TCCTCGATGCGTACCGGCAC CCGGCGCTGCTGCTGGTGGA
Vitis_vinifera       GTATTGTTCACAATGAGACC GCTACTGGAGTTACCAACAA TTTGGCTGCAGTAAGGAGAA TCCTTGATGAGTACCGTCAT CCAGCACTCTTTCTTGTTGA
Welwitschia_mirabilis GTGTTGTTCATAATGAGACT GCTACTGGTGTGACCAACAA CCTTGCAGCCATGAGGAAGC TGCTTGATGACTGCAACCAT CCTGCGCTGCTTCTTGTGGA
Zea_mays             CCATCGTGCACAACGAGACG GCCACGGGCGTCACCAACGA CCTGGCCGCCGTGCGCGCGC TGCTGGACAAGCACGCGCAC CCGGCGCTGCTGCTGGTGGA
Zingiber_officinale  GCATTGTTCACAATGAGACC GCAACCGGAGTTACCAACAA TTTGGCAACTGTAAGGAAAT TGCTTGATGAGTACAAACAT CCTGCATTGCTCCTTGTCGA

Acorus_americanus    TGGAGTGTCATCCATATGCG CTCTTGATTTCCGAATGGAT GAATGGGGTGTTGATGTAGC TTTAACCGGCTCACAAAAGG CACTTTCTCTGCCTACTGGG
Amborella_trichopoda -------------------- -------------------- -------------------- ----NNNNNNNNNNNNNNNN NNNNNNNNNNNNNNNNNNNN
Antirrhinum_majus    TGGAGTATCCTCCATCTGTG CACTTGATTTCCGTATGGAC GAGTGGGGTGTGGATGTGGC TCTTACTGGTTCACAGAAAG CTCTTTCTCTCCCAACTGGT
Aquilegia_formosa_x_Aquilegia_pubescens TGGAGTGTCCTCTATATGTG CTCTTGATTTCCGTATGGAC GAGTGGGGAATAGATGTTGC TTTAACAGGCTCTCAAAAAG CTCTTTCCCTCCCTACTGGA
Arabidopsis_thaliana CGGTGTTTCGTCCATCTGCG CGCTTGATTTCCGAATGGAT GAGTGGGGAGTGGACGTGGC CTTGACTGGGTCTCAGAAAG CCTTATCTCTTCCAACAGGA
Artemisia_annua      TGGTGTGTCATCCATATGTG CTTTGGATTTCCGTATGGAT GAATGGGGTGTTGATGTTGC TTTAACCGGCTCTCAGAAAG CACTTTCTCTTCCAACTGGT
Beta_vulgaris        NNNNNNNNNNNNNNNNNNNN NNNNNNNNNNNNNNNNNNNN NNNNNNNNNNNNNNNNNNNN NNNNNNNNNNNNNNNNNNNN NNNNNNNNNNNNNNNNNNNN
Betula_platyphylla   -------------------- -------------------- -------------------- -------------------- --------------------
Brachypodium_distachyon CGGGGTGTCGTCGATCTGCG CGCTGGACTTCCGCATGGAC GAGTGGGGGGTGGACGTGGC GCTGACGGGGTCGCAGAAGG CGCTGTCGCTGCCGACGGGG
Brassica_napus       CGGTGTCTCGTCCATATGTG CGCTCGATTTCCGAATGGAC GAATGGGGAGTGGACGTGGC CTTGACTGGCTCGCAAAAAG CCTTATCTCTGCCAACAGGC
Brassica_oleracea    CGGTGTCTCGTCCATATGTG CGCTCGATTTCCGAATGGAT GAATGGGGAGTGGACGTGGC CTTGACTGGCTCGCAAAAAG CCTTATCTCTGCCAACAGGC
Brassica_rapa        CGGTGTGTCGTCCATATGTG CGCTTGATTTCCGAATGGAT GAGTGGGGAGTGGATGTGGC CTTGACCGGATCTCAGAAGG CTTTATCTCTTCCAACAGGA
Bruguiera_gymnorrhiza NNNNNNNNNNNNNNNNNNNN NNNNNNNNNNNNNNNNNNNN NNNNNNNNNNNNNNNNNNNN NNNNNNNNNNNNNNNNNNNN NNNNNNNNNNNNNNNNNNNN
Cajanus_cultivar     TGGAGTGTCTTCAATTTGTG CTCTTGATTTCCGCATGGAT GAATGGGGAGTAGATGTGGC CATAACTGGCTCCCAGAAGG CCCTTTCCCTTCCCACTGGG
Camellia_sinensis    TGGAGTTTCCTCCATATGTG CACTGGATTTTCGAATGGAT GAATGGGGAATAGATGTGGC TTTAACGGGCTCTCAGAAAG CTCTTTCTCTGCCCACTGGA
Capsicum_annuum      TGGAGTGTCCTCAATTTGTG CACTTGATTTTCGTATGGAT GAATGGGGCGTAGATGTGGC ACTTACCGGTTCCCAGAAAG CACTGTCCCTTCCCACCGGG
Citrus_clementina    -------------------- -------------------- -------------------- ----NNNNNNNNNNNNNNNN NNNNNNNNNNNNNNNNNNNN
Citrus_sinensis      CGGGGTTTCCTCCATTTGTG CCATCGATTTCCGTATGGAT GAATGGGGCATAGATGTGGC TCTAACTGGCTCTCAGAAAG CTCTTTCACTTCCTACTNNN
Coffea_canephora     TGGTGTTTCCTCCATTTGTG CACTTGATTTCCGCATGGAT GAATGGGGAGTAGATGTGGC ACTAACTGGCTCTCAGAAAG CTCTTTCTCTCCCAACTGGC
Cucumis_sativus      CGGAGTGTCATCCATATGTG CACTTGATTTTCGAATGGAT GAATGGGGAGTCGACGTCGC TTTAACTGGTTCCCAAAAGG CTCTTTCTCTCCCTACAGGA
Elaeocarpus_photiniifolius TGGAGTGTCCTCCATATGTG CTCTTGATTTCCGCATGGAT GAATGGGGGGTAGATGTGGC TTTAACTGGCTCTCAGAAAG CTCTCTCTCTTCCCACTGGG
Eschscholzia_californica TGGAGTGTCCTCGATATGCG CCCTTGACTTCCGTATGGAT GAATGGGGAATAGATGTAGC TTTAACCGGATCACAGAAAG CTCTTTCTCTTCCTACTGGA
Euphorbia_esula      NNNNNNNNNNNNNNNNNNNN NNNNNNNNNNNNNNNNNNNN NNNNNNNNNNNNNNNNNNNN NNNNNNNNNNNNNNNNNNNN NNNNNNNNNNNNNNNNNNNN
Euphorbia_tirucalli  NNNNNNNNNNNNNNNNNNNN NNNNNNNNNNNNNNNNNNNN NNNNNNNNNNNNNNNNNNNN NNNNNNNNNNNNNNNNNNNN NNNNNNNNNNNNNNNNNNNN
Fagopyrum_tataricum  CGGAGTCTCATCCATATGCG CACTTGATTTCCGTATGGAT GAATGGGGTGTAGATGTTGC ATTAACTGGCTCTCAGAAAG CTCTTTCTCTTCCAACTGGA
Festuca_arundinacea  -------------------- -------------------- -------------------- ----NNNNNNNNNNNNNNNN NNNNNNNNNNNNNNNNNNNN
Gerbera_hybrid       -------------------- -------------------- -------------------- ----NNNNNNNNNNNNNNNN NNNNNNNNNNNNNNNNNNNN
Glycine_max          TGGAGTGTCTTCCATTTGTG CTCTTGATTTCCGCATGGAT GAATGGGGAGTTGATGTGGC AATAACTGGCTCCCAGAAGG CCCTTTCCCTTCCCACTGGG
Gossypium_arboreum   -------------------- -------------------- -------------------- ----NNNNNNNNNNNNNNNN NNNNNNNNNNNNNNNNNNNN
Gossypium_hirsutum   TGGAGTTTCCTCTATTTGTG CCCTTGATTTTCGTATGGAT GAGTGGGGAGTAGACGTCGC ACTAACCGGTTCTCAGAAGG CACTTTCGCTTCCCACAGGA
Gossypium_raimondii  TGGAGTTTCCTCTATTTGTG CCCTTGATTTTCGTATGGAT GAGTGGGGAGTAGACGTCGC ACTAACCGGTTCTCAGAAGG CACTTTCTCTTCCCACAGGA
Helianthus_annuum    TGGCGTGTCATCAATCTGTG CTCTGGATTTCCGCATGGAT GAATGGGGCGTAGATGTGGC TTTAACTGGCTCTCAGAAAG CACTTTCTCTACCGACTGGT
Helianthus_argophyllus TGGCGTGCCGTCAATCTGTG CTCTGGATTTCCGCATGGAT GAATGGGGCGCAGATGCGGC TTTAACTGGCTCTCAGAAAG CACTTTCTCTACCGACTGGT
Helianthus_exilis    TGGCGTGTCGTCTATCTGTG CTCTGGATTTCCGTATGGAC GAATGGCGCGTACATGTGGC TTTAACTGGCTCTCAAAAAG CACTTTCTCTACCGACTGGG
Helianthus_paradoxus TGGCGTGTCGTCAATCTGTG CTCTGGATTTCCGCATGGAT GAATGGGGCGTGGATGTGGC TTTAACTGGCTCTCAGAAAG CACTTTCTCTACCGACTGGT
Helwingia_japonica   CGGAGTTTCCTCTATATGTG CACTGGATTTCCGCATGGAT GAATGGGGTGTAGATGTGGC ATTAACTGGCTCTCAAAAGG CTCTCTCTCTTCCAACTGGG
Hevea_brasiliensis   -------------------- -------------------- -------------------- ----NNNNNNNNNNNNNNNN NNNNNNNNNNNNNNNNNNNN
Hordeum_vulgare      CGGGGTGTCGTCCATCTGCG CACTGGACTTCCGCATGGAC GAGTGGGGCGTGGACGTGGC GCTGACGGGGTCGCAGAAGG CGCTGTCGCTGCCGACGGGG
Ipomoea_batatas      TGGTGTGTCCTCCATTTGTG CGATTGATTTCCGCATGGAT GAATGGGGTGTTGATGTGGC ATTAACTGGTTCACAGAAAG CTCTGTCTCTTCCTACTGGT
Ipomoea_nil          TGGTGTGTCCTCCATTTGTG CGATTGATTTCCGCATGGAT GAATGGGGAGTTGATGTGGC ATTAACTGGTTCACAGAAAG CTCTGTCTCTTCCTACTGGT
Jatropha_curcas      -------------------- -------------------- -------------------- ----NNNNNNNNNNNNNNNN NNNNNNNNNNNNNNNNNNNN
Lactuca_perennis     TGGCGTGTCATCAATATGCG CTTTGGATTTCCGCATGGAT GAATGGGGTGTCGATGTCGC TTTAACCGGCTCTCAGAAAG CACTTTCCCTCCCCACTGGT
Lactuca_sativa       TGGGGTGTCATCAATATGCG CTTTGGATTTCCGCATGGAT GAATGGGGTGTAGATGTGGC TTTAACCGGTTCTCAGAAAG CACTTTCCCTTCCCACCGGT
Lactuca_serriola     TGGGGTGTCATCAATATGCG CTTTGGATTTCCGCATGGAT GAATGGGGTGTAGATGTGGC TTTAACCGGTTCTCAGAAAG CACTTTCCCTTCCCACCGGT
Lactuca_virosa       TGGCGTGTCATCAATATGCG CTTTGGATTTCCGCATGGAT GAATGGGGTGTAGATGTGGC TTTAACCGGCTCTCAGAAAG CACTTTCCCTTCCTACGGGT
Liriodendron_tulipifera -------------------- -------------------- -------------------- ----NNNNNNNNNNNNNNNN NNNNNNNNNNNNNNNNNNNN
Lotus_japonicus      TGGAGTGTCTTCCATTTGTG CTCTCGATTTCCGCATGGAT GAATGGGGAGTAGATGTGGC CATAACTGGCTCCCAGAAAG CCCTTTCCCTTCCTACCGGG
Malus_x_domestica    TGGAGTGTCTTCCATATGTG CCCTTGATTTCCGTATGGAC GAGTGGGGGGTAGATGTTGC TTTAACTGGCTCTCAGAAAG CTCTTTCCCTCCCCACTGGA
Medicago_truncatula  TGGAGTGTCATCCATTTGTG CTCTCGATTTCCGTATGGAC GAATGGGGAGTAGATGTGGC CATAACTGGTTCTCAGAAAG CCCTTTCCCTTCCTACTGGT
Nicotiana_tabacum    TGGAGTGTCCTCAATTTGTG CACTTGATTTTCGCATGGAT GAATGGGGCGTTGATGTGGC GCTTACTGGTTCGCAGAAAG CACTTTCCCTTCCTACCGGA
Nothofagus_nervosa   TGGAGTGTCTTCCATATGTG CACTGGATTTCCGTATGGAT GAATGGGGAATAGATGTGGC TTTAACTGGATCTCAGAAAG CTCTTTCTCTTCCCACTGGG
Nuphar_advena        -------------------- -------------------- -------------------- ----NNNNNNNNNNNNNNNN NNNNNNNNNNNNNNNNNNNN
Oryza_sativa         CGGGGTGTCATCGATATGTG CGTTGGACTTCCGCATGGAT GAGTGGGGAGTGGACGTGGC GCTGACGGGTTCGCAGAAGG CGCTCTCGCTGCCGACGGGT
Paeonia_suffruticosa -------------------- -------------------- -------------------- ----NNNNNNNNNNNNNNNN NNNNNNNNNNNNNNNNNNNN
Panax_ginseng        -------------------- --------------ATGGAT GAATGGGGTGTAGATGTGGC CTTGACCGGCTCCCAGAAGG CTCTTTCTCTTCCCACAGGG
Panicum_virgatum     -------------------- -------------------- -------------------- ----NNNNNNNNNNNNNNNN NNNNNNNNNNNNNNNNNNNN
Persea_americana     -------------------- -------------------- -------------------- ----NNNNNNNNNNNNNNNN NNNNNNNNNNNNNNNNNNNN
Phaseolus_coccineus  -------------------- -------------------- -------------------- ----NNNNNNNNNNNNNNNN NNNNNNNNNNNNNNNNNNNN
Phaseolus_vulgaris   TGGAGTGTCTTCCATTTGTG CTCTTGATTTCCGCATGGAT GAATGGGGAGTAGATGTGGC CATAACTGGCTCTCAGAAGG CCCTTTCCCTTCCCACTGGG
Picea_glauca         -------------------- -------------------- -------------------- -------------------- --------------------
Picea_sitchensis     TGGCGTGTCTTCTGTATGTG CCATTGATTTCCGTATGGAT GAATGGGGAGTGGATGTAGC GCTAACAGGTTCTCAAAAAG CTCTGTCCTTGCCAACAGGT
Pinus_pinaster       TGGTGTGTCTTCAATATGTG CCATTGACTTCCGTATGGAT GAATGGGGAGTGGATGTAGC GCTAACAGGTTCTCAAAAGG CTCTGTCCTTGCCAACAGGT
Pinus_taeda          TGGTGTGTCTTCAATATGTG CCATTGACTTCCGTATGGAT GAATGGGGAGTGGATGTAGC GCTAACAGGTTCTCAAAAGG CTCTGTCCTTGCCAACAGGT
Populus_deltoides    TGGAGTGTCCTCCATTTGTG CCCTTGATTTCCGTATGGAT GAATGGGGAGTAGATGTGGC TTTAACTGGCTCTCAAAAGG CTCTTTCTCTTCCTACCGGG
Populus_euphratica   TGGAGTGTCCTCCATTTGTG CTCTTGATTTCCGTATGGAT GAATGGGGAGTAGATGTGGC TTTAACTGGCTCTCAAAAGG CTCTTTCTCTTCCTACCGGG
Populus_trichocarpa  TGGAGTGTCCTCCATTTGTG CCCTTGATTTCCGTATGGAT GAATGGGGAGTAGATGTGGC TTTAACTGGCTCTCAAAAGG CTCTTTCTCTTCCTACCGGG
Prunus_persica       TGGAGTGTCTTTCATATGTG CTCTTGACTTCCCTTTGGAT GAATGGGGATTTGATGCTTC TTCAACTGGTTCTCAAAAAG CTCTTTCTTTCACCACTGCC
Ricinus_communis     TGGAGTGTCCTCCATATGTG CTCTTGATTTCCGTATGGAC GAATGGGGCGTAGATGTGGC TTTAACTGGCTCTCAGAAGG CTCTTTCCCTTCCTACGGGG
Saccharum_officinarum -------------------- -------------------- -------------------- ----NNNNNNNNNNNNNNNN NNNNNNNNNNNNNNNNNNNN
Saruma_henryi        CGGGGTGTCGTCCATCTGTG CTCTTGATTTTCGCATGGAC GAGTGGGGAATTGATGTGGC TTTAACAGGCTCTCAGAAGG CTCTCTCTCTTCCCACTGGG
Schima_mertensiana   TGGAGTTTCCTCCATATGTG CACTTGATTTTCGAATGGAT GAATGGGGAGTAGATGTGGC TTTAACYGGYTCTCAGAAAG CTCTTTCTMTGCCCACYGGA
Sesamum_indicum      -------------------- -------------------- -------------------- -------------------- --------------------
Solanum_chacoense    -------------------- -------------------- -------------------- ----NNNNNNNNNNNNNNNN NNNNNNNNNNNNNNNNNNNN
Solanum_habrochaites TGGAGTATCCTCAATTTGTG CACTTGATTTCCGTATGGAC GAATGGGGTGTAGATGTGGC ACTT---------------- --------------------
Solanum_lycopersicon TGGAGTGTCCTCAATTTGTG CACTTGATTTCCGTATGGAC GAATGGGGTGTAGATGTGGC ACTTACTGGTTCCCAAAAAG CACTTTCCCTTCCCACGGGG
Solanum_tuberosum    TGGAGTGTCCTCAATTTGTG CACTTGATTTCCGTATGGAC GAATGGGGTGTAGATGTGGC TCTTACTGGTTCCCAGAAAG CACTTTCCCTTCCCACGGGG
Sorghum_bicolor      NNNNNNNNNNNNNNNNNNNN NNNNNNNNNNNNNNNNNNNN NNNNNNNNNNNNNNNNNNNN NNNNNNNNNNNNNNNNNNNN NNNNNNNNNNNNNNNNNNNN
Taraxacum_officinale NNNNNNNNNNNNNNNNNNNN NNNNNNNNNNNNNNNNNNNN NNNNNNNNNNNNNNNNNNNN NNNNNNNNNNNNNNNNNNNN NNNNNNNNNNNNNNNNNNNN
Triticum_aestivum    CGGGGTGTCGTCCATCTGCG CGCTGGACTTCCGCATGGAC GAGTGGGGCGTGGACGTGGC GCTGACGGGGTCGCAGAAGG CGCTGTCGCTGCCGACGGGG
Vitis_vinifera       TGGGGTGTCATCCATATGTG CCCTTGATTTCCGTATGGAT GAATGGGGAGTGGATGTGGC GTTAACCGGCTCTCAGAAAG CTCTTTCTCTTCCCACTGGA
Welwitschia_mirabilis CTGCGTGTCTTCCTTATGCG CACTTGATTTCCGAATGGAC GAATGGGGCGTGGACGTCGC CCTTACTGGTTCTCAGAAAG CCCTCTCTATGCCCACAGGA
Zea_mays             CGGCGTGTCGTCCATCTGCG CGCTGGACTTCCGCATGGAC GAGTGGGGCGTGGACGTGGC GCTCACGGGCTCGCAGAAGG CGCTGTCGATGCCGACGGGG
Zingiber_officinale  CGGAGTCTCATCAATCTGTG CTCTTGACTTCCGCATGGAC GAATGGGGAGTCGATGTCGC TTTGACAGGATCTCAGAAGG CTCTTTCAATGCCTACTGGT

Acorus_americanus    TTGGGCATTGTGTGCGCGAG CCCGAAAGCAATAGAAGCAT CGAAGACAGCAAAGTCAGTG AGGGTGTTCTTCGACTGGAA GGATTACTTGAAGTTCTACA
Amborella_trichopoda NNNNNNNNNNNNNNNNNNNN NNNNNNNNNNNNNNNNNNNN NNNNNNNNNNNNNNNNNNNN NNNNNNNNNNNNNNNNNNNN NNNNNNNNNNNNNNNNNNNN
Antirrhinum_majus    CTGGGAATCGTATGTGCAAG CCCCAAGGCTNTTGANNNNN NNNNNNNNNNNNNNNNNNNN NNNNNNNNNNNNNNNNNNNN NNNNNNNNNNNNNNNNNNNN
Aquilegia_formosa_x_Aquilegia_pubescens ATGGGTATTGTGTGTGCTAG CCCCAAAGCACTTGAAGCAT CCAAGACTGCCAAATCAGTA AGAGTATTCTTTGACTGGAA TGACTACTTAAAGTTCTACA
Arabidopsis_thaliana CTTGGTATTGTCTGCGCCAG TCCTAAAGCTTTGGAAGCTA CCAAAACTTCTAAATCTCTC AAAGTATTCTTTGACTGGAA TGACTACCTTAAGTTTTACA
Artemisia_annua      ATGGGGATTGTGTGTGCCAG CCCCAAAGCTATTGAAGCTT CTCAAACTGCAAAATCAGTT AGAGTTTTCTTCGATTGGAA GGACTACTTGAAATTCTACA
Beta_vulgaris        NNNNNNNNNNNNNNNNNNNN NNNNNNNNNNNNNNNNNNNN NNNNNNNNNNNNNNNNNNNN NNNNNNNNNNNNNNNNNNNN NNNNNNNNNNNNNNNNNNNN
Betula_platyphylla   -------------------- -------------------- -------------------- -------------------- --------------------
Brachypodium_distachyon CTGGGGATCGTGTGCGCCAG CCCGAGGGCGCTCGAGGCAA GCAAGACGGCCAAGTCCGTC AGGGTCTTCTTCGACTGGAA GGACTACCTCAAGTTCTACA
Brassica_napus       CTTGGGATTGTGTGCGCCAG TCCAAAAGCCTTGGAAACAA CCAAAACTTCAAAATCTCTC AAAGTCTTCTTTGATTGGAA TGACTATCTCAAGTTTTACA
Brassica_oleracea    CTTGGGATCGTGTGCGCCAG TCCAAAAGCTTTGGAAGCAA CCAAAACTTCAAAGTCTCTC AAAGTCTTCTTTGATTGGAA TGACTATCTCAAGTTTTACA
Brassica_rapa        CTTGGTATTGTGTGCGCCAG TCCAAAAGCTTTGGAAGCTA CCAAAAACCTCAAA------ -------------------- --------------------
Bruguiera_gymnorrhiza NNNNNNNNNNNNNNNNNNNN NNNNNNNNNNNNNNNNNNNN NNNNNNNNNNNNNNNNNNNN NNNNNNNNNNNNNNNNNNNN NNNNNNNNNNNNNNNNNNNN
Cajanus_cultivar     ATAGGTTTTGTGGTTGCAAG TCCTAAAGCTATTGAGGCCT CAAAAACTGCTAAATCACTA AGAGTTTTCTTTGACTGGAA AGACTACCTCAAGTTCTACC
Camellia_sinensis    ATGGGGATTGTCTGTGCAAG CCCCAAAGCTCTTGAGGCCT CCAAAACTGCAAAATCTCTC AGAGTTTTCTTCGACTGGAA AGACTACTTGAAGTTCTATA
Capsicum_annuum      CTCGGTATAGTCTGTGCTAG CCCTAAGGCTCTTGAGGCAA GCAAAACTGCAAAATCAGTG AGAGTTTTCTTCGACTGGAG CGATTACCTTAAGTTCTACA
Citrus_clementina    NNNNNNNNNNNNNNNNNNNN NNNNNNNNNNNNNNNNNNNN NNNNNNNNNNNNNNNNNNNN NNNNNNNNNNNNNNNNNNNN NNNNNNNNNNNNNNNNNNNN
Citrus_sinensis      NNNNNNNNNNNNNNNNNNNN NNNNNNNNNNNNNNNNNNNN NNNNNNNNNNNNNNNNNNNN NNNNNNNNNNNNNNNNNNNN NNNNNNNNNNNNNNNNNNNN
Coffea_canephora     ATAGGAATCGTTTGTGCAAG CCCCAAGGCTCTTGAGGCTT CCAAAACAGCAAAATCTGTT AGAGTCTTCTTTGACTGGAA GGACTACCTGAAGGTCTATA
Cucumis_sativus      CTTGGAATTATTTGTGCCAG TCCCAAAGCACTAGAAGCAT CCAAAACTTCAAAATCAGTC AAAGTCTTCTTTGATTGGAA AGACTACCTCAAATTCTACA
Elaeocarpus_photiniifolius ATGGGTATTGTTTGTGCGAG CCCAAAAGCATTGGAGGCAA CCAAAACTGCAAAATCTTTC AGAGTTTTCTTTGACTGGAA TGACTACTTGAAGTTTTACA
Eschscholzia_californica ATGGGCATAGTGTGTGCAAG CCCTAAAGCACTAGAAGCCT CCAAGACTGCAAAATCAGTT AGAGTGTTCTTCGACTGGAA TGACTACTTGAAGTTCTATA
Euphorbia_esula      NNNNNNNNNNNNNNNNNNNN NNNNNNNNNNNNNNNNNNNN NNNNNNNNNNNNNNNNNNNN NNNNNNNNNNNNNNNNNNNN NNNNNNNNNNNNNNNNNNNN
Euphorbia_tirucalli  NNNNNNNNNNNNNNNNNNNN NNNNNNNNNNNNNNNNNNNN NNNNNNNNNNNNNNNNNNNN NNNNNNNNNNNNNNNNNNNN NNNNNNNNNNNNNNNNNNNN
Fagopyrum_tataricum  GTCGGAATCGTTTGTGCGGG TCCCAAAGCACTCGAGGCAG CCAAGACAGCGAAATCAGTC AGAGTTTTCTTTGATTGGAA TGACTACTTGAAGTTCTATA
Festuca_arundinacea  NNNNNNNNNNNNNNNNNNNN NNNNNNNNNNNNNNNNNNNN NNNNNNNNNNNNNNNNNNNN NNNNNNNNNNNNNNNNNNNN NNNNNNNNNNNNNNNNNNNN
Gerbera_hybrid       NNNNNNNNNNNNNNNNNNNN NNNNNNNNNNNNNNNNNNNN NNNNNNNNNNNNNNNNNNNN NNNNNNNNNNNNNNNNNNNN NNNNNNNNNNNNNNNNNNNN
Glycine_max          ATAGGTATTGTGGTTGCAGG CCCTAAAGCTATTGAGGCCT CAAAACATGCTAAATCACTT AGAGTTTTCTTTGACTGGAA AGACTACCTCAAATTCTACC
Gossypium_arboreum   NNNNNNNNNNNNNNNNNNNN NNNNNNNNNNNNNNNNNNNN NNNNNNNNNNNNNNNNNNNN NNNNNNNNNNNNNNNNNNNN NNNNNNNNNNNNNNNNNNNN
Gossypium_hirsutum   CTGGGTATTGTTTGTGCAAG CCCCAAAGCTTTGGAGGCAT CCAAAAGNNNNNNNNNNNNN NNNNNNNNNNNNNNNNNNNN NNNNNNNNNNNNNNNNNNNN
Gossypium_raimondii  CTGGGTATTGTTTGTGCAAG CCCCAAAGCTTTGGAGGCAT CCAAAAGTGCAAAATCAGTT AGAGTTTTCTTCGACTGGAA TGACTACCTCAAGTTCTACA
Helianthus_annuum    ATGGGTATCGTGTGTGCCAG CCCCAAAGCCATTGAAGCTT CTCAATCAGCAAAATCCCTT CGGGTTTTCTTTGACTGGAA GGATTACTTGAAGTTCTACA
Helianthus_argophyllus ATGGGTATCGTGTGTGCCAG CCCCAAAGGCATTGAAGCTT CTCAATCAGCAAAATCANNN NNNNNNNNNNNNNNNNNNNN NNNNNNNNNNNNNNNNNNNN
Helianthus_exilis    ATAGGTATCGTGTGCGCCAG CCCAAAAGCCATTGAACCTT CTCAATCAGCATANANNNNN NNNNNNNNNNNNNNNNNNNN NNNNNNNNNNNNNNNNNNNN
Helianthus_paradoxus ATGGGTATCGTGTGTGCCAG CCCCAAAGCCATTGAAGCTT CTCAATCAGCAAAATCAGTT CGGGTTTTCTTCGACTGGAA GGATTACTTGAAGTTCTACA
Helwingia_japonica   ATGGGAATTGTGTGTGCCAG TCCCAAAGCCCTTGAGGCAA CCAAAACTGCTAAATCAGTC AGAGTTTTCTTTGACTGGAA TGACTACTTGAAGTTTTATA
Hevea_brasiliensis   NNNNNNNNNNNNNNNNNNNN NNNNNNNNNNNNNNNNNNNN NNNNNNNNNNNNNNNNNNNN NNNNNNNNNNNNNNNNNNNN NNNNNNNNNNNNNNNNNNNN
Hordeum_vulgare      CTGGGAATCGTGTGCGCCAG CCCCAAGGCGCTGGAGGCGG CCAAGACGGCCAAGTCGGTG CGCGTCTTCTTCGACTGGAA GGACTACCTCAAGTTCTACA
Ipomoea_batatas      ATTGGAATTGTCTGTGCAAG CCCCAAGGCTCTTGAGGCCA GCAAAACTGCAAAATCAGTG AGAGTTTTCTTTGACTGGAA GGACTACTTGAAGTTCTACA
Ipomoea_nil          ATTGGAATTGTCTGTGCAAG CCCCAAGGCTCTTGAGGCCA GCAAAACTGCAAAATCAGTG AGGGTTTTCTTTGACTGGAA GGACTACTTGAAGTTCTACA
Jatropha_curcas      NNNNNNNNNNNNNNNNNNNN NNNNNNNNNNNNNNNNNNNN NNNNNNNNNNNNNNNNNNNN NNNNNNNNNNNNNNNNNNNN NNNNNNNNNNNNNNNNNNNN
Lactuca_perennis     ATGGGTATCGTGTGTGCCAG CCCTAAAGCTCTTGAAGCTT CCCAAACTGCAAAATCACTT CGAGTCTTCTTCGACTGGAA AGATTACTTGAAATTCTACA
Lactuca_sativa       ATGGGAATCGTGTGTGCGAG CCCTAAAGCCATCGAGGCCT CTCAAACTGCAAAATCACTT CGAGTTTTCTTTGACTGGAA AGATTACTTGAAATTCTACA
Lactuca_serriola     ATGGGAATCGTGTGTGCGAG CCCTAAAGCCATCGAGGCCT CTCAAACTGCAAAATCACTT CGAGTTTTCTTTGACTGGAA AGATTACTTGAAATTCTACA
Lactuca_virosa       ATGGGAATCGTGTGTGCCAG CCCTAAAGCCATCGAGGCCT CTCAAACTGCAAAATCACTT CGAGTTTTCTTTGACTGGAA AGATTACTTGAAATTCTACA
Liriodendron_tulipifera NNNNNNNNNNNNNNNNNNNN NNNNNNNNNNNNNNNNNNNN NNNNNNNNNNNNNNNNNNNN NNNNNNNNNNNNNNNNNNNN NNNNNNNNNNNNNNNNNNNN
Lotus_japonicus      ATGGGAATTGTGTGTGCAAG CCCTAAAGCTCTTGAGGCTT CAAAATATGCTAAATCACTC AGAGTTTTCTTTGACTGGAA GGACTACCTGAAGTTCTACG
Malus_x_domestica    ATTGGGATTGTGTGTGCAAG CCCCAAGGCTCTGGAGGCAT CTAAAAGTGCAAAATCCGTG AGGGTGTTCTTCGACTGGAA TGACTACTTGAAGTTCTATA
Medicago_truncatula  ATAGGATTTGTGGTTGCAAG CCCTAAAGCCATCGAAGCTT CAAAATCTGCCAAATCACTT CGAGTTTTCTTTGATTGGAG TGACTACCTGAAGTTCTACA
Nicotiana_tabacum    CTCGGGATAGTCTGTGCTAG TCCCAAGGCTCTTGAGGCCG CCAAAACTGCAAAATCAGTG AGAGTTTTCTTTGACTGGAG TGATTACCTTAAGTTCTACA
Nothofagus_nervosa   ATTGGAATTGTGTGCGCAAG CCCTAAAGCTTTAGAGGCAT CTAAAACTGCAAAATCAGTA AGAGTTTTCTTTGACTGGAA GGACTACTTGAAGTTCTATA
Nuphar_advena        NNNNNNNNNNNNNNNNNNNN NNNNNNNNNNNNNNNNNNNN NNNNNNNNNNNNNNNNNNNN NNNNNNNNNNNNNNNNNNNN NNNNNNNNNNNNNNNNNNNN
Oryza_sativa         CTGGGCATCGTGTGCGCGAG CCCCAAGGCGCTGGAGGCGA GCAAGACGGCCAAGTCGGTG CGGGTCTTCTTCGACTGGAA GGACTACCTCAAGTTCTACA
Paeonia_suffruticosa NNNNNNNNNNNNNNNNNNNN NNNNNNNNNNNNNNNNNNNN NNNNNNNNNNNNNNNNNNNN NNNNNNNNNNNNNNNNNNNN NNNNNNNNNNNNNNNNNNNN
Panax_ginseng        CTGGGGATTGTTTGTGCAAG CCCCAAAGCTCTTGAAGCAT CCAAAACTGCCAAATCAGTT AGAGTTTTCTTTGACTGGAA GGACTACTTAAAGTTCTATA
Panicum_virgatum     NNNNNNNNNNNNNNNNNNNN NNNNNNNNNNNNNNNNNNNN NNNNNNNNNNNNNNNNNNNN NNNNNNNNNNNNNNNNNNNN NNNNNNNNNNNNNNNNNNNN
Persea_americana     NNNNNNNNNNNNNNNNNNNN NNNNNNNNNNNNNNNNNNNN NNNNNNNNNNNNNNNNNNNN NNNNNNNNNNNNNNNNNNNN NNNNNNNNNNNNNNNNNNNN
Phaseolus_coccineus  NNNNNNNNNNNNNNNNNNNN NNNNNNNNNNNNNNNNNNNN NNNNNNNNNNNNNNNNNNNN NNNNNNNNNNNNNNNNNNNN NNNNNNNNNNNNNNNNNNNN
Phaseolus_vulgaris   ATAGGTATTGTGGTTGCAGG CCCTAGAGCTATTGAGGCCT CAAAAACTGCTAAATCACTT AGAGTTTTCTTTGACTGGAA AGACTACCTGAAATTCTACC
Picea_glauca         -------------------- -------------------- -------------------- -------------------- --------------------
Picea_sitchensis     CTTGGTATTGTCTGTGCAAG CCCAAAGGCCTTAGAAGCAA CAAAGACTGCAAAGTCGTTG AGGGTATTTTTTGACTGGAA CGACTATTTGAAGTTCTATA
Pinus_pinaster       CTTGGTATTGTGTGTGCAAG CCCAAAGGCTTTAGAAGCAG CAAAGACTGCAAAGTCGCTA AGGGTATTCTTTGACTGGAA CGACTATTTGAAGTTCTATA
Pinus_taeda          CTTGGTATTGTGTGTGCAAG CCCAAAGGCTTTAGAAGCAG CAAAGACTGCAAAGTCGCTA AGGGTATTTTTTGACTGGAA CGACTATTTGAAGTTCTATA
Populus_deltoides    ATGGGTATTGTGTGTGCAAG CCCTAAAGCTATCGAGGCAT CTAAAACTGCAAAATCGGTT AGAGTCTTCTTTGACTGGAA GGACTATTTGAAGTTCTACA
Populus_euphratica   ATGGGTATTGTGTGTGCAAG CCCTAAAGCTATCGAGGCAT CTAAAACTGCAAAATCGGTT AGAGTCTTCTTTGACTGGAA GGACTATTTGAAGTTCTACA
Populus_trichocarpa  ATGGGTATTGTGTGTGCAAG CCCTAAAGCTATCGAGGCAT CTAAAACTGCAAAGTCGGTT AGAGTCTTCTTTGACTGGAA GGACTATTTGAAGTTCTACA
Prunus_persica       ATTTTTATTGCGTGTACAAG CCCCAATTCTCCTAACAGCC CACAAATTTTTTNAANNNNN NNNNNNNNNNNNNNNNNNNN NNNNNNNNNNNNNNNNNNNN
Ricinus_communis     ATGGGTATTGTCTGTGCAAG CCCCAAAGCTCTTGAAGCAT CAAAAACTGCGAAATCAGTT AGGGTGTTCTTCGACTGGAA GGACTATTTGAAGTTCTACA
Saccharum_officinarum NNNNNNNNNNNNNNNNNNNN NNNNNNNNNNNNNNNNNNNN NNNNNNNNNNNNNNNNNNNN NNNNNNNNNNNNNNNNNNNN NNNNNNNNNNNNNNNNNNNN
Saruma_henryi        ATGGGCATCATCTGCGCAAG CCCAAAGGCGCTTGAAGCGT CAAAGACAGCTAAATCTGTG AGGGTCTTCTTTGATTGGGC AGACTACTTGAAGTTCTACA
Schima_mertensiana   ATGGGAATTGTCTGTGCRAG CCCCAAAGCTMTKGAGGCCT CCAAAACTGCAAAATCAGTT AGAGTTTTCTTTGACTGGAA AGATTACTTGAAGTTYTTA-
Sesamum_indicum      -------------------- -------------------- -------------------- -------------------- --------------------
Solanum_chacoense    NNNNNNNNNNNNNNNNNNNN NNNNNNNNNNNNNNNNNNNN NNNNNNNNNNNNNNNNNNNN NNNNNNNNNNNNNNNNNNNN NNNNNNNNNNNNNNNNNNNN
Solanum_habrochaites -------------------- -------------------- -------------------- ------TTCTTTTCCCNNNN NNNNNNNNNNNNNNNNNNNN
Solanum_lycopersicon CTCGGGATAGTCTGTGCTAG CCCCAAGGCTCTTGAGGCCA GCAAAACTGCAAAATCAGTG AGAGTTTTCTTTGACTGGAG TGATTACCTTAAGTTCTACA
Solanum_tuberosum    CTCGGGATAGTCTGTGCTAG CCCCAAGGCTCTTGAGGCCA GCAAAACTGCAAAATCAGTG AGAGTTTTCTTCGACTGGGG CGATTACCTGAAGTTCTACA
Sorghum_bicolor      NNNNNNNNNNNNNNNNNNNN NNNNNNNNNNNNNNNNNNNN NNNNNNNNNNNNNNNNNNNN NNNNNNNNNNNNNNNNNNNN NNNNNNNNNNNNNNNNNNNN
Taraxacum_officinale NNNNNNNNNNNNNNNNNNNN NNNNNNNNNNNNNNNNNNNN NNNNNNNNNNNNNNNNNNNN NNNNNNNNNNNNNNNNNNNN NNNNNNNNNNNNNNNNNNNN
Triticum_aestivum    CTGGGCATCGTGTGCGCCAG CCCCAAGGCGCTGGAAGCGG CCAAAACGGCCAAGTCCGTG CGCGTCTCCTCCAACTGGAA GGACTACCTCAGTTCTACAA
Vitis_vinifera       ATGGGGATTGTATGTGCAGG CCCCAAGGCTCTAGAGGCAA GCAAATCTGCACAATCAGTG AGATTTTTCTTTGACTGGAA TGACTACTTGAAGTTCTATA
Welwitschia_mirabilis GTGGGTCTCATCTGCGCGAG CCCTAAGGCAATGGAAGCAG CAAAGACTGCAAAATCCTTG AGAGTTTTCTTTGATTGGAA TGATTATCTCAAGTTCTATA
Zea_mays             ATGGGCATCGTGTGCGCCAG CCCCAGGGCGCTGGAGGCCA GCAAGACGGCCAGGTCCGTG NGCGTCTTCTTCGACTGGAA GGACTACCTCAGGTTCTACG
Zingiber_officinale  ATGGGATTTATATGCGCCAG TCCTAAAGCTCTTGAAGCCG CCAAGACTGCTAAGTCTCTG AGAGTGTTCTTCGACTGGAA TGACTACTTAAAGTTCTACA

Acorus_americanus    AAATGGGTACTTACTGGCCT TACACCCCATCCATCCAGCT GTTGTATGGGCTTCGAGCAG CTCTTGATCTCATATTCGAG ---GAAGGACTCGATAATGT
Amborella_trichopoda NNNNNNNNNNNNNNNNNNNN NNNNNNNNNNNNNNNNNNNN NNNNNNNNNNNNNNNNNNNN NNNNNNNNNNNNNNNNNNNN NNNNNNNNNNNNNNNNNNNN
Antirrhinum_majus    NNNNNNNNNNNNNNNNNNNN NNNNNNNNNNNNNNNNNNNN NNNNNNNNNNNNNNNNNNNN NNNNNNNNNNNNNNNNNNNN ---NNNNNNNNNNNNNNNNN
Aquilegia_formosa_x_Aquilegia_pubescens AAATAGGAACATATTGGCCA TACACTCCCTCCATCCAACT TTTGTATGGCCTGAGGGCAG CTCTAGATCTCATATTTGAG ---GAAGGACTTGATAATGT
Arabidopsis_thaliana AGCTAGGAACCTATTGGCCA TACACACCTTCCATTCAACT TCTCTACGGTCTTAGAGCTG CTCTTGATCTTATCTTTGAG ---GAAGGACTTGAGAACAT
Artemisia_annua      AGATGGGGACATATTGGCCT TACACTCCATCCATTCAACT TTTGTATGGTCTTAAAGCAG CTCTTGATCTCATCTTTGAA ---GAAGGATTGGATAATGT
Beta_vulgaris        NNNNNNNNNNNNNNNNNNNN NNNNNNNNNNNNNNNNNNNN NNNNNNNNNNNNNNNNNNNN NNNNNNNNNNNNNNNNNNNN ---NNNNNNNNNNNNNNNNN
Betula_platyphylla   -------------------- -------------------- -------------------- -------------------- --------------------
Brachypodium_distachyon AGATGGGCACATACTGGCCT TACACGCCTTCAATCCAGCT CCTCTACGGCCTCCGCGCCG GGCTCGACCTCATCTTCNNN ---NNNNNNNNNNNNNNNNN
Brassica_napus       AGCTCGGAACATATTGGCCA TATACACCTTCCATTCAACT CCTATACGGTCTGAGAGCTG CCCTTGATCTTATCTTTGAG ---GAAGGACTTGATAATGT
Brassica_oleracea    AGCTCGGAACATATTGGCCA TACACACCTTCCATTCAACT CCTATACGGTCTGAGAGCTG CCCTTGATCTTATCTTTGAG ---GAAGGACTTGATAATGT
Brassica_rapa        -------------------- -------------------- -------------------- -------------------- --------------------
Bruguiera_gymnorrhiza NNNNNNNNNNNNNNNNNNNN NNNNNNNNNNNNNNNNNNNN NNNNNNNNNNNNNNNNNNNN NNNNNNNNNNNNNNNNNNNN ---NNNNNNNNNNNNNNNNN
Cajanus_cultivar     AGTTAGGAACCTATTGGCCA TACACTCCTTCCATACATTT GCTCTATGGTCTGAGAGCTG CCCTTGATCTCGTTTTTGAG ---GAAGGACTTGAAAATAT
Camellia_sinensis    AGATGGGAACATTTTGGCCA TACACTCCTTCCATCCAATT GTTATATGGACTTAGAACGG CACTCGATCTCATTTTTGAG ---GAAGGACTTGACAATGT
Capsicum_annuum      AGTTGGGTACTTATTGGCCG TACACTCCTTCCATCCAACT TTTGTACGGTCTCAGAGCAG CTCTCGACCTTCTTTTTGAG ---GAAGGTCTCGAAAATGT
Citrus_clementina    NNNNNNNNNNNNNNNNNNNN NNNNNNNNNNNNNNNNNNNN NNNNNNNNNNNNNNNNNNNN NNNNNNNNNNNNNNNNNNNN NNNNNNNNNNNNNNNNNNNN
Citrus_sinensis      NNNNNNNNNNNNNNNNNNNN NNNNNNNNNNNNNNNNNNNN NNNNNNNNNNNNNNNNNNNN NNNNNNNNNNNNNNNNNNNN ---NNNNNNNNNNNNNNNNN
Coffea_canephora     AGTTGGGAACATATTGGCCA TACACTCCATCCATTCATCT TCTATATGGTCTAAGAGCAG CTTTGGATCTCATATTTGAG ---GAAGGACTTGAGAATGT
Cucumis_sativus      ATCTAGGAACATACTGGCCA TACACCCCTTCCATTCAGCT CTTGTATGGACTAAGAGCAG CTCTCGATCTTCTTTTCGAG ---GAAGGTTTGGACAATGT
Elaeocarpus_photiniifolius AATTGGGAACATTTTGGCCA TACACCCCTTCCATTCAATT GCTGTATGGACTGAGAGCCG CTCTGGACCTCATTTTTGAG ---GAAGGACTTGACAATGT
Eschscholzia_californica AATTAGGAACTTATTGGCCA TATACCCCTTCAATTCAGCT ATTATATGGTCTGAGAGCTG CTCTTGATCTATTGTTTGAG ---GAAGGTCTTGATAATGT
Euphorbia_esula      NNNNNNNNNNNNNNNNNNNN NNNNNNNNNNNNNNNNNNNN NNNNNNNNNNNNNNNNNNNN NNNNNNNNNNNNNNNNNNNN NNNNNNNNNNNNNNNNNNNN
Euphorbia_tirucalli  NNNNNNNNNNNNNNNNNNNN NNNNNNNNNNNNNNNNNNNN NNNNNNNNNNNNNNNNNNNN NNNNNNNNNNNNNNNNNNNN ---NNNNNNNNNNNNNNNNN
Fagopyrum_tataricum  AGCTAGGAACAATGTGGCCT TACACTCCTTCTATTCAGCT CCTCTATGGTCTCAGAGCTG CACTTGATCTCATTTTCGAG ---GAAGGGCTTGATAATGT
Festuca_arundinacea  NNNNNNNNNNNNNNNNNNNN NNNNNNNNNNNNNNNNNNNN NNNNNNNNNNNNNNNNNNNN NNNNNNNNNNNNNNNNNNNN NNNNNNNNNNNNNNNNNNNN
Gerbera_hybrid       NNNNNNNNNNNNNNNNNNNN NNNNNNNNNNNNNNNNNNNN NNNNNNNNNNNNNNNNNNNN NNNNNNNNNNNNNNNNNNNN NNNNNNNNNNNNNNNNNNNN
Glycine_max          AGCTAGGAACCTATTGGCCA TACACTCCTTCCATACATTT GCTGTATGGTCTGAGAGCTG CTCTTGATCTGATTTTTGAG ---GAAGGACTCGAAAATGT
Gossypium_arboreum   NNNNNNNNNNNNNNNNNNNN NNNNNNNNNNNNNNNNNNNN NNNNNNNNNNNNNNNNNNNN NNNNNNNNNNNNNNNNNNNN NNNNNNNNNNNNNNNNNNNN
Gossypium_hirsutum   NNNNNNNNNNNNNNNNNNNN NNNNNNNNNNNNNNNNNNNN NNNNNNNNNNNNNNNNNNNN NNNNNNNNNNNNNNNNNNNN ---NNNNNNNNNNNNNNNNN
Gossypium_raimondii  AACTGGGAACATTTTGGCCA TACACCCCTTCAATCCAGCT ATTGTATGGGCTAAGAGCCG CTCTTGATCTTATATTCGAG ---GAAGGACTCGACAATGT
Helianthus_annuum    AGATGGGGACTTACTGGCCA TACACACCATCTATTCAGCT TCTGTATGGTCTAAAAGCAG CTCTTGACCTCATTTTTGAA ---GAAGGATTGGACAATGT
Helianthus_argophyllus NNNNNNNNNNNNNNNNNNNN NNNNNNNNNNNNNNNNNNNN NNNNNNNNNNNNNNNNNNNN NNNNNNNNNNNNNNNNNNNN ---NNNNNNNNNNNNNNNNN
Helianthus_exilis    NNNNNNNNNNNNNNNNNNNN NNNNNNNNNNNNNNNNNNNN NNNNNNNNNNNNNNNNNNNN NNNNNNNNNNNNNNNNNNNN NNNNNNNNNNNNNNNNNNNN
Helianthus_paradoxus AGATGGGGACTTACTGGCCA TACACACCGTCTATTCAGCT TCTGTATGGTCTAAAAGCAG CTCTTGACCTCATTTTTGAA ---GAAGGATTGGACAACGT
Helwingia_japonica   AGTTGGGAACATTTTGGCCA TACACTCCTTCCATCCAACT GTTATATGGGCTAAGGGCCG CTCTAGAT------------ --------------------
Hevea_brasiliensis   NNNNNNNNNNNNNNNNNNNN NNNNNNNNNNNNNNNNNNNN NNNNNNNNNNNNNNNNNNNN NNNNNNNNNNNNNNNNNNNN NNNNNNNNNNNNNNNNNNNN
Hordeum_vulgare      AGATGGGCACCTACTGGCCC TACACGCCGTCCATCCAGCT CCTCTACGGCCTACGCGCCC GCCTCGACCTCCTCTTTGAG ---GAGGGCCTCGACAACGT
Ipomoea_batatas      AGATGGGGACATATTGGCCA TACACTCCTTCCATCCAACT TCTTTATGGACTGAGAGCAG GCCTCGACCTTCTCTTTGAG ---GAAGGACTTGATAATGT
Ipomoea_nil          AGATGGGGACATATTGGCCA TACACTCCTTCCATCCAACT TCTTTATGGACTGAGAGCAG GCCTCGACCTTCTCTTTGAG ---GAAGGACTTGATAATGT
Jatropha_curcas      NNNNNNNNNNNNNNNNNNNN NNNNNNNNNNNNNNNNNNNN NNNNNNNNNNNNNNNNNNNN NNNNNNNNNNNNNNNNNNNN NNNNNNNNNNNNNNNNNNNN
Lactuca_perennis     AAATGGGGACTTATTGGCCC TACACCCCTTCCATTCAGCT TCTCTATGGCCTTAAAGCAG CCCTTGATCTCATCTTTGAA ---GAAAGCCTCGATAACGT
Lactuca_sativa       AAATGGGGACTTATTGGCCC TACACTCCTTCCATTCAGCT TCTCTATGGCCTAAAAGCTG CCCTTGATCTCATCTTTGAA ---GAAGGCTTGGATAATGT
Lactuca_serriola     AAATGGGGACTTATTGGCCC TACACTCCTTCCATTCAGCT TCTCTATGGCCTAAAAGCTG CCCTTGATCTCATCTTTGAA ---GAAGGCTTGGATAATGT
Lactuca_virosa       AAATGGGGACTTATTGGCCC TACACTCCTTCCATTCAGCT TCTCTATGGCCTAAAAGCTG CCCTTGATCTCATCTTTGAA ---GAAGGTTTGGATAATGT
Liriodendron_tulipifera NNNNNNNNNNNNNNNNNNNN NNNNNNNNNNNNNNNNNNNN NNNNNNNNNNNNNNNNNNNN NNNNNNNNNNNNNNNNNNNN NNNNNNNNNNNNNNNNNNNN
Lotus_japonicus      AGATGGGAACCTATTGGCCA TACACTCCTTCTATTCAGTT GCTGTATGGTCTCAGAACAG CTCTTGATCTGCTTTTTGAG ---GAGGGACTTGAAAATGT
Malus_x_domestica    AGTTGGGAACATACTGGCCA TACACCCCTTCCATCCAGTT GCTGTATGGGCTGCGTACAG CACTTGATCTTCTTTTTGAG ---GAAGGACTTGACAATGT
Medicago_truncatula  AGATGGGAACTTATTGGCCA TACACTCCTTCCATTCAGCT TCTCTATGGTCTTAGAGCAG CTCTTGATCTGATTTTTGAG ---GAAGGACTTGAAAATAT
Nicotiana_tabacum    AGATGGGAACTTATTGGCCA TATACTCCTTCAATCCAACT TTTGTATGGACTCCGAGCTG CTCTCGACCTTCTTTTCGAG ---GAAGGCCTCGAAAATGT
Nothofagus_nervosa   AGATGGGAACATTCTGGCCG TACACCCCTTCTATCCAACT GTTGTATGGTTTGAGAACAG CTCTGGATCTCATTTTTGAG ---GAAGGACTTCACAACGT
Nuphar_advena        NNNNNNNNNNNNNNNNNNNN NNNNNNNNNNNNNNNNNNNN NNNNNNNNNNNNNNNNNNNN NNNNNNNNNNNNNNNNNNNN NNNNNNNNNNNNNNNNNNNN
Oryza_sativa         AGATGGGCACCTACTGGCCC TACACCCCATCCATCCAGCT CCTCTACGGCCTCCGCACCG CCCTCGACCTCATCTTCGAG ---GAAGGCCTCGAGAACGT
Paeonia_suffruticosa NNNNNNNNNNNNNNNNNNNN NNNNNNNNNNNNNNNNNNNN NNNNNNNNNNNNNNNNNNNN NNNNNNNNNNNNNNNNNNNN NNNNNNNNNNNNNNNNNNNN
Panax_ginseng        ACTTGGGAACATTTTGGCCA TACACTCCCTCCATCCAACT GCTATATGGCCTGAGAGCAT CTCTTGATCTCATTTTTGAG ---GAAGGGCTTGAAAATGT
Panicum_virgatum     NNNNNNNNNNNNNNNNNNNN NNNNNNNNNNNNNNNNNNNN NNNNNNNNNNNNNNNNNNNN NNNNNNNNNNNNNNNNNNNN NNNNNNNNNNNNNNNNNNNN
Persea_americana     NNNNNNNNNNNNNNNNNNNN NNNNNNNNNNNNNNNNNNNN NNNNNNNNNNNNNNNNNNNN NNNNNNNNNNNNNNNNNNNN NNNNNNNNNNNNNNNNNNNN
Phaseolus_coccineus  NNNNNNNNNNNNNNNNNNNN NNNNNNNNNNNNNNNNNNNN NNNNNNNNNNNNNNNNNNNN NNNNNNNNNNNNNNNNNNNN NNNNNNNNNNNNNNNNNNNN
Phaseolus_vulgaris   AGTTAGGAACCTATTGGCCA TACACTCCTTCCATACATTT GCTGTATGGTCTGAGGGCTG CTCTTGATCTGGTTTTTGAA ---GAAGGACTTGAGAATGT
Picea_glauca         -------------------- -------------------- -------------------- -------------------- ------------------CT
Picea_sitchensis     AGTTGGGGACGTATTGGCCC TACACACCATCAATTCAACT CCTATATGGACTGCGGACAG CATTAGACCTTATATTTTTG ---GAAGGCTTAGATAACGT
Pinus_pinaster       AGTTGGGGACGTATTGGCCC TACACACCATCAATTCAACT CCTATATGGACTGCAGGCTG CTCTACATCTTATATTAGTT GAGGAAGGCTTAGATAACGT
Pinus_taeda          AGTTGGGGACGTATTGGCCC TACACACCATCAATTCAACT CCTATATGGACTGCGGGCTG CTCTAGATCTTATATTAGTT GAGGAAGGCTTAGATAACGT
Populus_deltoides    ACCTTGGAACATTTTGGCCA TACACTCCTTCCATCCAATT GTTGTATGGACTTAGAGCAG CACTGGATCTCCTTTTTGCG ---GAAGGGCTTGAGAATGT
Populus_euphratica   ACCTCGGAACATTTTGGCCA TACACTCCTTCCATCCAATT GTTGTATGGACTTAGAGCAG CACTGGATCTCCTTTTTGCG ---GAAGGGCTTGAGAATGT
Populus_trichocarpa  ACCTTGGAACATTTTGGCCA TACACTCCTTCCATCCAATT GTTGTATGGACTTAGAGCAG CACTGGATCTCCTTTTTGCG ---GAAGGGCTTGAGAATGT
Prunus_persica       NNNNNNNNNNNNNNNNNNNN NNNNNNNNNNNNNNNNNNNN NNNNNNNNNNNNNNNNNNNN NNNNNNNNNNNNNNNNNNNN NNNNNNNNNNNNNNNNNNNN
Ricinus_communis     AAATGGGAACATTTTGGCCA TACACCCCTTCCATTCAGTT GCTTTATGGACTTAGAGCAG CTCTTGATCTCATTTTTGAG ---GAAGGACTGGACAATGT
Saccharum_officinarum NNNNNNNNNNNNNNNNNNNN NNNNNNNNNNNNNNNNNNNN NNNNNNNNNNNNNNNNNNNN NNNNNNNNNNNNNNNNNNNN NNNNNNNNNNNNNNNNNNNN
Saruma_henryi        AATTAGGAACTTACTGGCCC TACACCCCATCAATTCAACT GCTCTATGGTCTTAGAGCGG CCCTGGATCTTATATTCGAG ---GAAGGACTTGATAATGT
Schima_mertensiana   -------------------- -------------------- -------------------- -------------------- --------------------
Sesamum_indicum      -------------------- -------------------- -------------------- -------------------- --------------------
Solanum_chacoense    NNNNNNNNNNNNNNNNNNNN NNNNNNNNNNNNNNNNNNNN NNNNNNNNNNNNNNNNNNNN NNNNNNNNNNNNNNNNNNNN NNNNNNNNNNNNNNNNNNNN
Solanum_habrochaites NNNNNNNNNNNNNNNNNNNN NNNNNNNNNNNNNNNNNNNN NNNNNNNNNNNNNNNNNNNN NNNNNNNNNNNNNNNNNNNN ---NNNNNNNNNNNNNNNNN
Solanum_lycopersicon AGCTGGGAACTTATTGGCCG TATACTCCTTCCATCCAACT TTTGTATGGTCTGAGAGCAG CTCTCGACCTTCTTTTCGAG ---GAAGGCCTTGATAATGT
Solanum_tuberosum    AGCTGGGAACTTATTGGCCA TATACTCCTTCCATCCAACT TTTGTATGGTCTGAGAGCAG CTCTCGACCTACTTTTCGAG ---GAAGGCCTTGATAAAGT
Sorghum_bicolor      NNNNNNNNNNNNNNNNNNNN NNNNNNNNNNNNNNNNNNNN NNNNNNNNNNNNNNNNNNNN NNNNNNNNNNNNNNNNNNNN ---NNNNNNNNNNNNNNNNN
Taraxacum_officinale NNNNNNNNNNNNNNNNNNNN NNNNNNNNNNNNNNNNNNNN NNNNNNNNNNNNNNNNNNNN NNNNNNNNNNNNNNNNNNNN ---NNNNNNNNNNNNNNNNN
Triticum_aestivum    GATGGGCACCTACTGGCCCT ACACGCCCTCCATCCAGCTC CTCTACGGCCTCCGGGCCGG CCTCGACCTCCTCTTCGAGG ---AGGGGC-----------
Vitis_vinifera       AATTGGGAACATTTTGGCCA TACACCCCTTCCATCCAACT GCTGTATGGGATGAGAGCAG CTCTGGATATCATCTTTGAG ---GAAGGACTTGACAATGT
Welwitschia_mirabilis AACTGGGCACTTACTGGCCT TACACGCCTTCCATTCAGCT TCTGTATGGCCTGCGTGCAG CTTTGGACCTTCTCTTTGAG ---GAAGGTCTGGAAAACGT
Zea_mays             ACATGGGCACGTACTGGCCC TACACGCCCTCCATCCAGCT CCTCTACGGCCTCCGCACCG CGCTCGACCTCATCTTCGAG ---GAAGGGCTGGACAACGT
Zingiber_officinale  AATTGGGAACTTACTGGCCC TACACGCCTTCCATCCAACT GCTATATGGACTTAGAGCTG CCCTCGACCTCATATTTGAG ---GAGGGTCTTGACAATGT

Acorus_americanus    GATTGCGAGGCACAACCGTT TAGGTAAAGCAACTAGACTT GCTGTCGAAGCTTGG----- ----------GGACTAAAGA ACTGCACCCAAAGTGAGGAA
Amborella_trichopoda NNNNNNNNNNNNNNNNNNNN NNNNNNNNNNNNNNNNNNNN NNNNNNNNNNNNNNNNNNNN NNNNNNNNNNNNNNNNNNNN NNNNNNNNNNNNNNNNNNNN
Antirrhinum_majus    NNNNNNNNNNNNNNNNNNNN NNNNNNNNNNNNNNNNNNNN NNNNNNNNNNNNNNN----- ----------NNNNNNNNNN NNNNNNNNNNNNNNNNNNNN
Aquilegia_formosa_x_Aquilegia_pubescens GATTGCAAGGCACAATCGTT TAGGCACTGCGACTAGGCTT GCTGTTGATGCATGG----- ----------GGTTTGAAAA ATTGTACCCAGAAAGAGGAA
Arabidopsis_thaliana CATCGCCCGCCATGCTCGTT TGGGAAAGGCCACCAGGCTT GCGGTGGAAGCATGG----- ----------GGGCTGAAAA ACTGCACACAGAAGGAGGAA
Artemisia_annua      CATTGCAAGGCACGCTCGTC TTGGCACGGCCACTAGGTTG GCTGTCGAAGCATGG----- ----------GGGCTGAAAA ACTGCACTGCAAAAGAGGAA
Beta_vulgaris        NNNNNNNNNNNNNNNNNNNN NNNNNNNNNNNNNNNNNNNN NNNNNNNNNNNNNNN----- ----------NNNNNNNNNN NNNNNNNNNNNNNNNNNNNN
Betula_platyphylla   -------------------- -------------------- -------------------- -------------------- --------------------
Brachypodium_distachyon NNNNNNNNNNNNNNNNNNNN NNNNNNNNNNNNNNNNNNNN NNNNNNNNNNNNNNN----- ----------NNNNNNNNNN NNNNNNNNNNNNNNNNNNNN
Brassica_napus       CATTGCCCGTCACGCTCGTT TGGGAAAGGCCACCAGGCTG GCGGTGGAAGCGTGG----- ----------GGCCTGAAAA ACTGTACACAGAAGGAGGAG
Brassica_oleracea    CATTGCCCGTCACGCCCGTT TGGGAAAGGCCACCAGGCTG GCGGTGGAAGCGTGG----- ----------GGCCTGAAAA ACTGTACACAGAAGNAGGAG
Brassica_rapa        -------------------- -------------------- -------------------- -------------------- --------------------
Bruguiera_gymnorrhiza NNNNNNNNNNNNNNNNNNNN NNNNNNNNNNNNNNNNNNNN NNNNNNNNNNNNNNN----- ----------NNNNNNNNNN NNNNNNNNNNNNNNNNNNNN
Cajanus_cultivar     ATTTGCAAGGCACAACCGTT TAGGCACAGCAACCAGGCTT GCTGTAGAGGCATGG----- ----------GGTTTGAAGA ATTGCACCCAAAAGGAAGAG
Camellia_sinensis    GATTGCTAGGCACGGCCGCC TCGCTAAGGCAACAAGGATT GCTGTGGAGGCATGG----- ----------GGCTTGAAGA ACTGCACTCAAAAAGAGGAA
Capsicum_annuum      GATTGCAAGACACGCTCGCC TTGGCAAAGCAACAAGACTT GCTGTGGAGGCGTGG----- ----------GGCTTGAAGA ACTGCACTCAGAAGGAGGAA
Citrus_clementina    NNNNNNNNNNNNNNNNNNNN NNNNNNNNNNNNNNNNNNNN NNNNNNNNNNNNNNNNNNNN NNNNNNNNNNNNNNNNNNNN NNNNNNNNNNNNNNNNNNNN
Citrus_sinensis      NNNNNNNNNNNNNNNNNNNN NNNNNNNNNNNNNNNNNNNN NNNNNNNNNNNNNNN----- ----------NNNNNNNNNN NNNNNNNNNNNNNNNNNNNN
Coffea_canephora     ATTTGCCAGGCATGCTCGCT TAGCCAAAGCAACAAGACTT GCTATGGAAGCATGG----- ----------GGCTTGAAAA ATTGCACCCAAAAGGAGGAA
Cucumis_sativus      GATTGCTCGGCACAGTCGTC TTGGGAAAGCAACAAGGCTT GCTGTGGAGGCTTGG----- ----------GGGTTGAAAA ATTGTACACAAAAAGAGGAA
Elaeocarpus_photiniifolius GATTTCAAGGCATAGCCGTC TGGGCAAAGCAACAAGGCTT GCTGTGGAAGCATGG----- ----------GGCTTGAGGA ACTGCACCCAAAAGGAGGAA
Eschscholzia_californica CATTGCTAGGCACACCCGTC TTGCCACAGCAACTCGGCTT GCTGTTGAAGCATGG----- ----------GGTTTGAAAA ATTGTACACAAAAGGAGGAA
Euphorbia_esula      NNNNNNNNNNNNNNNNNNNN NNNNNNNNNNNNNNNNNNNN NNNNNNNNNNNNNNN----- ----------NNNNNNNNNN NNNNNNNNNNNNNNNNNNNN
Euphorbia_tirucalli  NNNNNNNNNNNNNNNNNNNN NNNNNNNNNNNNNNNNNNNN NNNNNNNNNNNNNNN----- ----------NNNNNNNNNN NNNNNNNNNNNNNNNNNNNN
Fagopyrum_tataricum  TATTGCAAGGCATGGCCGTC TAGCAAAGGCAACAAGAATT GCTGTGGAGGCATGG----- ----------GGTTTGAAGA ATTGCTGTCAGAAAGAAGAA
Festuca_arundinacea  NNNNNNNNNNNNNNNNNNNN NNNNNNNNNNNNNNNNNNNN NNNNNNNNNNNNNNNNNNNN NNNNNNNNNNNNNNNNNNNN NNNNNNNNNNNNNNNNNNNN
Gerbera_hybrid       NNNNNNNNNNNNNNNNNNNN NNNNNNNNNNNNNNNNNNNN NNNNNNNNNNNNNNNNNNNN NNNNNNNNNNNNNNNNNNNN NNNNNNNNNNNNNNNNNNNN
Glycine_max          GATCGCAAGGCACAGTCGTT TAGGCAAAGCAACCAGACTT GCTGTAGAGGCATGG----- ----------GGTTTGAAGA ATTGCACCCAAAAGGAAGAG
Gossypium_arboreum   NNNNNNNNNNNNNNNNNNNN NNNNNNNNNNNNNNNNNNNN NNNNNNNNNNNNNNNNNNNN NNNNNNNNNNNNNNNNNNNN NNNNNNNNNNNNNNNNNNNN
Gossypium_hirsutum   NNNNNNNNNNNNNNNNNNNN NNNNNNNNNNNNNNNNNNNN NNNNNNNNNNNNNNN----- ----------NNNNNNNNNN NNNNNNNNNNNNNNNNNNNN
Gossypium_raimondii  GATTGCAAGGCATACCCGTA TGGGCAAAGCAACAAGGCTT GCTGTGGAGGCATGG----- ----------GGCTTGAAGA ACTGCACACAAAAGGAGGAA
Helianthus_annuum    CATTGCAAGACACACTCGTC TTGGCACCGCCACAAGGCTG GCTGTTGAAGCATNN----- ----------NNNNNNNNNN NNNNNNNNNNNNNNNNNNNN
Helianthus_argophyllus NNNNNNNNNNNNNNNNNNNN NNNNNNNNNNNNNNNNNNNN NNNNNNNNNNNNNNN----- ----------NNNNNNNNNN NNNNNNNNNNNNNNNNNNNN
Helianthus_exilis    NNNNNNNNNNNNNNNNNNNN NNNNNNNNNNNNNNNNNNNN NNNNNNNNNNNNNNNNNNNN NNNNNNNNNNNNNNNNNNNN NNNNNNNNNNNNNNNNNNNN
Helianthus_paradoxus CATTGCAAGACACACTCGTC TTGGCACCGCCACAAGGCTG GCTGTTGAAGCATGG----- ----------GGATTGAAGA ACTGCACCCAGAAGGAGGAA
Helwingia_japonica   -------------------- -------------------- -------------------- -------------------- --------------------
Hevea_brasiliensis   NNNNNNNNNNNNNNNNNNNN NNNNNNNNNNNNNNNNNNNN NNNNNNNNNNNNNNNNNNNN NNNNNNNNNNNNNNNNNNNN NNNNNNNNNNNNNNNNNNNN
Hordeum_vulgare      ATTCAAGAGGCACCACACCN NNNNNNNNNNNNNNNNNNNN NNNNNNNNNNNNNNN----- ----------NNNNNNNNNN NNNNNNNNNNNNNNNNNNNN
Ipomoea_batatas      GATTGCAAGGCACACTCGCC TAGGTACTGCAACAAGGCTT GCAGTGCAGGCGTGG----- ----------GGCTTGAAGA ACTGCACCCAAAAGGAGGAA
Ipomoea_nil          GATTGCAAGGCACACTCGCC TAGGTACTGCAACAAGGCTT GCAGTGCAGGCGTGG----- ----------GGCTTGAAGA ACTGCACCCAAAAGGAGGAA
Jatropha_curcas      NNNNNNNNNNNNNNNNNNNN NNNNNNNNNNNNNNNNNNNN NNNNNNNNNNNNNNNNNNNN NNNNNNNNNNNNNNNNNNNN NNNNNNNNNNNNNNNNNNNN
Lactuca_perennis     AATTGCAAGGCACAATCGTC TTGGCACTGCCACAAGGCTG GCTGTNNNNNNNNNN----- ----------NNNNNNNNNN NNNNNNNNNNNNNNNNNNNN
Lactuca_sativa       TATTGCAAGGCACAATCGTC TTGGCACTGCCACAAGGCTG GCTGTTGAAGCATGG----- ----------GGGTTGAAAA ACTGCACCCAAAAGGAGGAA
Lactuca_serriola     TATTGCAAGGCACAATCGTC TTGGCACTGCCACAAGGCTG GCTGTTGAAGCATGG----- ----------GGGTTGAAAA ACTGCACCCAAAAGGAGGAA
Lactuca_virosa       TATTGCAAGGCACAATCGTC TTGGCACTGCCACAAGGCTG GCTGTTGAAGCATGG----- ----------GGGTTGAAAA ACTGCACCCAAAAGGAGGAA
Liriodendron_tulipifera NNNNNNNNNNNNNNNNNNNN NNNNNNNNNNNNNNNNNNNN NNNNNNNNNNNNNNNNNNNN NNNNNNNNNNNNNNNNNNNN NNNNNNNNNNNNNNNNNNNN
Lotus_japonicus      GTTTGCAAGGCACAAACGTT TAGGTAAAGCAACCAGAATT GCTGTTGAGGCATGG----- ----------GGTTTGAAGA ATTGCACCCAAAAGGAAGAG
Malus_x_domestica    GATTGCAAGACATAGCCGTT TGGGCAAAGCAACAAGGCTT GCTGTGGAGGCATGG----- ----------GGGTTGAAGA ACTGCACCCAAAGCGAGGAA
Medicago_truncatula  CATTGCAAGGCACAATCGTT TAGGTACAGCAACCAGACTT GCTGTGGAGGCATGG----- ----------GGTTTGAAGA ATTGCACACAAGAGGAAGAG
Nicotiana_tabacum    GATTGCAAGACACGCTCGCC TGGGCAAAGCAACAAGACTT GCCGTGGAGGCATGG----- ----------GGCTTGAAGA ACTGCACTCAGAAGGAGGAA
Nothofagus_nervosa   GATTGCAAGGCATAACCGTT TGGGCACAGCAACAAGGCTT GCTGTGGAGGCATGG----- ----------GGCTTGAAGA ACTGCACCCAGAAGGAGGAG
Nuphar_advena        NNNNNNNNNNNNNNNNNNNN NNNNNNNNNNNNNNNNNNNN NNNNNNNNNNNNNNNNNNNN NNNNNNNNNNNNNNNNNNNN NNNNNNNNNNNNNNNNNNNN
Oryza_sativa         CATCAAGAGGCACAACCGCC TCGGCACCGCCACCAGGCTG GCCGTGGAGGCGTGG----- ----------GGGCTCAAGA ACTGCACGCAGAAGGAGGAG
Paeonia_suffruticosa NNNNNNNNNNNNNNNNNNNN NNNNNNNNNNNNNNNNNNNN NNNNNNNNNNNNNNNNNNNN NNNNNNNNNNNNNNNNNNNN NNNNNNNNNNNNNNNNNNNN
Panax_ginseng        GATTGCAAGGCACACTCGTC TTGCCAAAGCAACAAGACTT GCTGTTGAGGCATGG----- ----------GGCTTGAAGA ATTGTACCCAAAAAGATGAA
Panicum_virgatum     NNNNNNNNNNNNNNNNNNNN NNNNNNNNNNNNNNNNNNNN NNNNNNNNNNNNNNNNNNNN NNNNNNNNNNNNNNNNNNNN NNNNNNNNNNNNNNNNNNNN
Persea_americana     NNNNNNNNNNNNNNNNNNNN NNNNNNNNNNNNNNNNNNNN NNNNNNNNNNNNNNNNNNNN NNNNNNNNNNNNNNNNNNNN NNNNNNNNNNNNNNNNNNNN
Phaseolus_coccineus  NNNNNNNNNNNNNNNNNNNN NNNNNNNNNNNNNNNNNNNN NNNNNNNNNNNNNNNNNNNN NNNNNNNNNNNNNNNNNNNN NNNNNNNNNNNNNNNNNNNN
Phaseolus_vulgaris   GATTGCAAGGCACAATCGTT TAGGCACAGCAACCAGACTT GCTGTAGAGGCATGG----- ----------GGTTTGAAGA ATTGCACCCAGAAGGAAGAG
Picea_glauca         CATCTCGAGGNNNNNNNNNN NNNNNNNNNNNNNNNNNNNN NNNNNNNNNNNNNNNNNNNN NNNNNNNNNNNNNNNNNNNN NNNNNNNNNNNNNNNNNNNN
Picea_sitchensis     CATTGCAAGGCACACTCGCT TAGGAAGGGCAACAAGGCTT GCTGTGGAAGCATGG----- ----------GGGTTGAAGA ACTGCACTCAAAGGGAGGAA
Pinus_pinaster       CATTGCAAGGCACAGTCGCT TAGGAACGGCAACAAGGTTT GCAGTGGAAGCATGG----- ----------GGGTTGAAGA ACTGCACTCAAAAGGAGGAA
Pinus_taeda          CATTACAAGGCACAGTCGCT TAGGAACGGCAACAAGGTTT GCAGTGGAAGCATGG----- ----------GGGTTGAAGA ACTGCACTCAAAAGGAGGAA
Populus_deltoides    GTTTGAAAGGCATGCTCGTC TGGGAAAAGCAACAAGGCTT GCTGTGGAGGCATGG----- ----------GGCTTGAAGA ACTGTACTCAAAAGGAGGAA
Populus_euphratica   GTTTGAAAGGCATGCTCGTC TGGGAAAAGCAACAAGGCTT GCTGTGGAGGCATGG----- ----------GGCTTGAAGA ACTGTACTCAAAAGGAGGAA
Populus_trichocarpa  GTTTGAAAGGCATGCTCGTC TGGGAAAAGCAACAAGGCTT GCTGTGGAGGCATGG----- ----------GGCTTGAAGA ACTGTACTCAAAAGGAGGAA
Prunus_persica       NNNNNNNNNNNNNNNNNNNN NNNNNNNNNNNNNNNNNNNN NNNNNNNNNNNNNNNNNNNN NNNNNNNNNNNNNNNNNNNN NNNNNNNNNNNNNNNNNNNN
Ricinus_communis     GATTGAAAGGCATGCTCGTC TTGGCAAGGCAACAAGGCTT GCTGTGGAGGCATGG----- ----------GGCTTGAACA ACTGTACCCAAAAGGAGGAA
Saccharum_officinarum NNNNNNNNNNNNNNNNNNNN NNNNNNNNNNNNNNNNNNNN NNNNNNNNNNNNNNNNNNNN NNNNNNNNNNNNNNNNNNNN NNNNNNNNNNNNNNNNNNNN
Saruma_henryi        GATTGCGAGGCACGCCCGTT TGGGGAAAGCCACAAGACAT GCTGTAGAGGCTTGG----- ----------GGATTGAAGA ACTGTACACAGAAGGAGGAA
Schima_mertensiana   -------------------- -------------------- -------------------- -------------------- --------------------
Sesamum_indicum      -------------------- -------------------- -------------------- -------------------C ATTGTACACAACGAGACAGC
Solanum_chacoense    NNNNNNNNNNNNNNNNNNNN NNNNNNNNNNNNNNNNNNNN NNNNNNNNNNNNNNNNNNNN NNNNNNNNNNNNNNNNNNNN NNNNNNNNNNNNNNNNNNNN
Solanum_habrochaites NNNNNNNNNNNNNNNNNNNN NNNNNNNNNNNNNNNNNNNN NNNNNNNNNNNNNNN----- ----------NNNNNNNNNN NNNNNNNNNNNNNNNNNNNN
Solanum_lycopersicon GATTGCAAGACACGCTCGCC TTGGCAAAGCAACAAGACTT GCTGTGGAGGCATGG----- ----------GGCTTGAAGA ACTGCACTCAGAAGGAGGAA
Solanum_tuberosum    GATTGCAAGACACGCTCGCC TTGGCAAAGCAACAAGACTT GCTGTGGAGGCATGG----- ----------GGCTTGAAGA ACTGCACTCAGAAGGAGGAA
Sorghum_bicolor      NNNNNNNNNNNNNNNNNNNN NNNNNNNNNNNNNNNNNNNN NNNNNNNNNNNNNNN----- ----------NNNNNNNNNN NNNNNNNNNNNNNNNNNNNN
Taraxacum_officinale NNNNNNNNNNNNNNNNNNNN NNNNNNNNNNNNNNNNNNNN NNNNNNNNNNNNNNN----- ----------NNNNNNNNNN NNNNNNNNNNNNNNNNNNNN
Triticum_aestivum    ----TCGACAATGTCATCAA GAGGCACACACGCCTCGGCA CCGCAACAAGGCTGGCGGTG CCGGCTTGGGGGCTCAAGAA CTGCACTGCGAAGGAGGAGG
Vitis_vinifera       GATTGAAAGGCATAGCCGTT TGGGCAAAGCAACAAGGCTT GCTGTGGAGGCATGG----- ----------GGCCTGAAGA ATTGCACCCAAAGGGAGGAA
Welwitschia_mirabilis TTTTGCAAGGCATGCAAGAC TGGGAAGAGCCACAAGGCTA GCTGTAGAAGCATGG----- ----------GGTTTGAAAA ACTGCACTCAGAAAGAGGAA
Zea_mays             CGTGAGGAGGCACAACCGCC TTGGGACAGCCACCAGGCTC GCCGTCGAGGCGTGG----- ----------GGGCTCAGCA ACTGCTGCCAGAAGGAGGAG
Zingiber_officinale  GATATCTAGGCACACCCGTC TCGGAAAAGCAACAAGACTT GCTGTTGAGGCTTGG----- ----------GGCTTGAAGA ACTGCACACAGAAGGAAGAA

Acorus_americanus    TGGGTCAGCGACACAGTCAC TGCAGTGGTTGTTCCACCGT ATATCGACAGTGCTGAAGTT GTCAGGAGGGCATGGAAGAG ATACAATTTAAGCCTGGGTT
Amborella_trichopoda NNNNNNNNNNNNNNNNNNNN NNNNNNNNNNNNNNNNNNNN NNNNNNNNNNNNNNNNNNNN NNNNNNNNNNNNNNNNNNNN NNNNNNNNNNNNNNNNNNNN
Antirrhinum_majus    NNNNNNNNNNNNNNNNNNNN NNNNNNNNNNNNNNNNNNNN NNNNNNNNNNNNNNNNNNNN NNNNNNNNNNNNNNNNNNNN NNNNNNNNNNNNNNNNNNNN
Aquilegia_formosa_x_Aquilegia_pubescens TGGTTTAGTGACACTGTCAC TGCAGTGGTTGTTCCACCTT ATCTTGACAGTGCAGAAATT GTTAGAAGGGCATGGCAGAG GTACAACTTAAGCTTGGGTC
Arabidopsis_thaliana TGGATAAGTAACACAGTGAC AGCAGTTATGGTGCCTCCGC ATATAGACGGTTCGGAGATT GTGAGAAGGGCATGGCAGAG GTACAACTTAAGTCTTGGTC
Artemisia_annua      TGGTTCAGCGACACGGTTAC TGCGGTGGTTGTTCCTCCAT ACATCGATAGTTCTGAAGTT GTTAGAAGGGGATGGAAGAG GTACAATTTAAGCTTGGGTC
Beta_vulgaris        NNNNNNNNNNNNNNNNNNNN NNNNNNNNNNNNNNNNNNNN NNNNNNNNNNNNNNNNNNNN NNNNNNNNNNNNNNNNNNNN NNNNNNNNNNNNNNNNNNNN
Betula_platyphylla   -------------------- -------------------- -------------------- -------------------- --------------------
Brachypodium_distachyon NNNNNNNNNNNNNNNNNNNN NNNNNNNNNNNNNNNNNNNN NNNNNNNNNNNNNNNNNNNN NNNNNNNNNNNNNNNNNNNN NNNNNNNNNNNNNNNNNNNN
Brassica_napus       TGGATAAGTAACACAGTGAC AGCAGTCGTCGTGCCACCGA ATATAGACAGTACGGAGATT GTGAAAAGGGCGTGGAAAAG GTACAACCTAAGTCTTGGTC
Brassica_oleracea    TGGATANGNAACACAGTGAC AGCAGTCGTCGTGCNNNCGA ATATNNNNNNNNNNNNNNNN NNNNNNNNNNNNNNNNNNNN NNNNNNNNNNNNNNNNNNNN
Brassica_rapa        -------------------- ----------ATCCCTCANN NNNNNNNNNNNNNNNNNNNN NNNNNNNNNNNNNNNNNNNN NNNNNNNNNNNNNNNNNNNN
Bruguiera_gymnorrhiza NNNNNNNNNNNNNNNNNNNN NNNNNNNNNNNNNNNNNNNN NNNNNNNNNNNNNNNNNNNN NNNNNNNNNNNNNNNNNNNN NNNNNNNNNNNNNNNNNNNN
Cajanus_cultivar     TGGTACAGTGACACAGTGAC TGCTGTTGTTGTTCCTTCTT ACATTGATAGTACTGAAATA GTTAGAAGGGCATGGAAGAG ATACAATTTGAGCTTAGGTC
Camellia_sinensis    TGGTACAGTGACACAGTCAC TGCAGTGGTTGTTCCTCCAT ACATTGATAGTTCAGAAATT GTTAAAAGGGGATGGCAAAG ATACAACTTAAGCTTAGGCC
Capsicum_annuum      TGGTTCAGCGACACAGTAAC AGCCGTTGTTGTTCCTCCAT ACATCGACAGTACTGAAATC GTGAAAAGGGCATGGAAGCG ATACAACTTAAGCTTAGGTC
Citrus_clementina    NNNNNNNNNNNNNNNNNNNN NNNNNNNNNNNNNNNNNNNN NNNNNNNNNNNNNNNNNNNN NNNNNNNNNNNNNNNNNNNN NNNNNNNNNNNNNNNNNNNN
Citrus_sinensis      NNNNNNNNNNNNNNNNNNNN NNNNNNNNNNNNNNNNNNNN NNNNNNNNNNNNNNNNNNNN NNNNNNNNNNNNNNNNNNNN NNNNNNNNNNNNNNNNNNNN
Coffea_canephora     TGGTACAGTGATACAGTCAC TGCTGTGCTTGTTCCTCCTA ACATTGACAGTTCAGAAATT GTTAGAAGGGCCTGGAAGAG ATACAACTTAAGCTTGGGTC
Cucumis_sativus      TGGTTTAGCGACACTGTTAC TGCTGTGCTTGTTCCTTCTT ACATTGACAGTGCAGAAATT GTGAGAAGGGCATGGAAGAG ATACAATTTGAGCTTGGGAC
Elaeocarpus_photiniifolius TGGTTCAGTGACACAGTGAC TGCTGTGCTTGTTCCTCCAT ACATTGAAAGTTCAGAAATT GTTAAAAGGGGATGGCAGAG ATACAACTTGAGCTTAGGTC
Eschscholzia_californica TGGTTTAGTGACACTGTCAC TGCAGTTGTTGTTCCTTCTT ATATTGACAGTTCAGAAATT GTTAGAAGGGCATGGAAAAG ATACAATCTAAGCTTGGGTC
Euphorbia_esula      NNNNNNNNNNNNNNNNNNNN NNNNNNNNNNNNNNNNNNNN NNNNNNNNNNNNNNNNNNNN NNNNNNNNNNNNNNNNNNNN NNNNNNNNNNNNNNNNNNNN
Euphorbia_tirucalli  NNNNNNNNNNNNNNNNNNNN NNNNNNNNNNNNNNNNNNNN NNNNNNNNNNNNNNNNNNNN NNNNNNNNNNNNNNNNNNNN NNNNNNNNNNNNNNNNNNNN
Fagopyrum_tataricum  TGGTTTAGTGACACGGTAAC TGCTATTGTGGTTCCGTCTC ACATTGACAGTGCGGAGATT GTAAGACAAGGTTGGAAAAG GTACAACCTTAGCTTGGGTC
Festuca_arundinacea  NNNNNNNNNNNNNNNNNNNN NNNNNNNNNNNNNNNNNNNN NNNNNNNNNNNNNNNNNNNN NNNNNNNNNNNNNNNNNNNN NNNNNNNNNNNNNNNNNNNN
Gerbera_hybrid       NNNNNNNNNNNNNNNNNNNN NNNNNNNNNNNNNNNNNNNN NNNNNNNNNNNNNNNNNNNN NNNNNNNNNNNNNNNNNNNN NNNNNNNNNNNNNNNNNNNN
Glycine_max          TGGTACAGTGACACTGTGAC TGCTGTTCTTGTTCCTGCTT ACATTGATAGTACTGAAATA GTTAGGAGGGCATGGAAGAG ATACAATTTGAGCTTAGGTC
Gossypium_arboreum   NNNNNNNNNNNNNNNNNNNN NNNNNNNNNNNNNNNNNNNN NNNNNNNNNNNNNNNNNNNN NNNNNNNNNNNNNNNNNNNN NNNNNNNNNNNNNNNNNNNN
Gossypium_hirsutum   NNNNNNNNNNNNNNNNNNNN NNNNNNNNNNNNNNNNNNNN NNNNNNNNNNNNNNNNNNNN NNNNNNNNNNNNNNNNNNNN NNNNNNNNNNNNNNNNNNNN
Gossypium_raimondii  TGGTACAGTGACACTGTGAC TGCTGTCCTTGTTCCCCCTT ATATTGATAGTGCAGAAATA GTGAAAAGGGCATGGAAGAG ATACAATATGAGCTTAGGTC
Helianthus_annuum    NNNNNNNNNNNNNNNNNNNN NNNNNNNNNNNNNNNNNNNN NNNNNNNNNNNNNNNNNNNN NNNNNNNNNNNNNNNNNNNN NNNNNNNNNNNNNNNNNNNN
Helianthus_argophyllus NNNNNNNNNNNNNNNNNNNN NNNNNNNNNNNNNNNNNNNN NNNNNNNNNNNNNNNNNNNN NNNNNNNNNNNNNNNNNNNN NNNNNNNNNNNNNNNNNNNN
Helianthus_exilis    NNNNNNNNNNNNNNNNNNNN NNNNNNNNNNNNNNNNNNNN NNNNNNNNNNNNNNNNNNNN NNNNNNNNNNNNNNNNNNNN NNNNNNNNNNNNNNNNNNNN
Helianthus_paradoxus TGGTTCAGCGATACCGTCAC TGCAGTGGTTGTTCCTCCAT ACATTGATAGTTCTGAAATT GTTAGAAGGGGATGGAAGAG ATACAACTTAAGCTTGGGTC
Helwingia_japonica   -------------------- -------------------- -------------------- -------------------- --------------------
Hevea_brasiliensis   NNNNNNNNNNNNNNNNNNNN NNNNNNNNNNNNNNNNNNNN NNNNNNNNNNNNNNNNNNNN NNNNNNNNNNNNNNNNNNNN NNNNNNNNNNNNNNNNNNNN
Hordeum_vulgare      NNNNNNNNNNNNNNNNNNNN NNNNNNNNNNNNNNNNNNNN NNNNNNNNNNNNNNNNNNNN NNNNNNNNNNNNNNNNNNNN NNNNNNNNNNNNNNNNNNNN
Ipomoea_batatas      TGGTTCAGTGACACAGTCAC TGCTGTGGTTGTTCCTTCAT ATATTGACAGTTCAGAAGTT GTCAAAAGGGCATGGAAACG CTACAACTTGAGCTTAGGTC
Ipomoea_nil          TGGTTCAGTGACACAGTCAC TGCTGTGGTTGTTCCTTCAT ATATTGACAGTTCAGAAATT GTCAAAAGGGCATGGAAACG CTACAACTTGAGCTTAGGTC
Jatropha_curcas      NNNNNNNNNNNNNNNNNNNN NNNNNNNNNNNNNNNNNNNN NNNNNNNNNNNNNNNNNNNN NNNNNNNNNNNNNNNNNNNN NNNNNNNNNNNNNNNNNNNN
Lactuca_perennis     NNNNNNNNNNNNNNNNNNNN NNNNNNNNNNNNNNNNNNNN NNNNNNNNNNNNNNNNNNNN NNNNNNNNNNNNNNNNNNNN NNNNNNNNNNNNNNNNNNNN
Lactuca_sativa       TGGTTCAGTGACACAGTCAC AGCTGTGGTTGTTCCTCCAT ATATTGATAGCTCTGAAATT GTTAGAAGGGGATGGAAAAG ATACAACTTAAGCTTGGGTC
Lactuca_serriola     TGGTTCAGTGACACAGTCAC AGCTGTGGTTGTTCCTCCAT ATATTGATAGCTCTGAAATT GTTAGAAGGGGATGGAAAAG ATACAACTTAAGCTTGGGTC
Lactuca_virosa       TGGTTCAGTGACACAGTCAC AGCTGTGGTTGTTCCTCCAT ATATTGATAGCTCTGAAATT GTTAGAAGGGGATGGAAAAG ATACAACTTAAGCTTGGGTC
Liriodendron_tulipifera NNNNNNNNNNNNNNNNNNNN NNNNNNNNNNNNNNNNNNNN NNNNNNNNNNNNNNNNNNNN NNNNNNNNNNNNNNNNNNNN NNNNNNNNNNNNNNNNNNNN
Lotus_japonicus      TGGTTCAGTGACACAGTGAC TGCTGTGGTTGTTCCTCCTT ACATTGATGGTGCTGAAGTA GTTAAAAGGTCATGGAAGAG ATACAATATGAGCTTAGGTC
Malus_x_domestica    TGGGTGAGTGACACAGTGAC TGCTGTTCTTGTTCCTCCAT ACATTGACAGTACCGAAATT GTGAAAAGGGCATGGAAAAG GTACAATTTGAGCTTAGGCC
Medicago_truncatula  TGGTTCAGTGACACAGTGAC TGCTGTTGTTGTTCCTCCTT ACATTGACGGTGCTGAAATT GTTAGAAGGGCATGGAAAAG ATACAATTTGAGCTTAGGTT
Nicotiana_tabacum    TGGTTCAGTGACACCGTCAC AGCTGTGGTTGTTCCTCCAT ATATCGACAGTGTTGAAATC GTGAAAAGGGCATGGAAGCG ATACAACTTAAGCTTAGGTC
Nothofagus_nervosa   TGGTTCAGTGACACGGTGAC TGCTGTGGTTGTTCCTCCCT ATATTGATAGTACAGAAATT GTTAGGAGGGGATGGAAGAG ATACAATTTAAGCTTAGGTC
Nuphar_advena        NNNNNNNNNNNNNNNNNNNN NNNNNNNNNNNNNNNNNNNN NNNNNNNNNNNNNNNNNNNN NNNNNNNNNNNNNNNNNNNN NNNNNNNNNNNNNNNNNNNN
Oryza_sativa         TGGTTCAGCGACACCGTCAC CGCCGTCGTCGTGCCGCCGT ACATCGACAGCGCCGAGATC GTGAAGCACGCCTGGAAGCG GTACAACCTCAGCCTCGGCC
Paeonia_suffruticosa NNNNNNNNNNNNNNNNNNNN NNNNNNNNNNNNNNNNNNNN NNNNNNNNNNNNNNNNNNNN NNNNNNNNNNNNNNNNNNNN NNNNNNNNNNNNNNNNNNNN
Panax_ginseng        TGGTTTAGTGACACGGTCAC CGCAATTGTTGTTCCTCCAT ATATTGATAGTTCAGAAATT GTTAGAAGGGCATGGAAGAG ATACAACTTAAGCCTAGGTC
Panicum_virgatum     NNNNNNNNNNNNNNNNNNNN NNNNNNNNNNNNNNNNNNNN NNNNNNNNNNNNNNNNNNNN NNNNNNNNNNNNNNNNNNNN NNNNNNNNNNNNNNNNNNNN
Persea_americana     NNNNNNNNNNNNNNNNNNNN NNNNNNNNNNNNNNNNNNNN NNNNNNNNNNNNNNNNNNNN NNNNNNNNNNNNNNNNNNNN NNNNNNNNNNNNNNNNNNNN
Phaseolus_coccineus  NNNNNNNNNNNNNNNNNNNN NNNNNNNNNNNNNNNNNNNN NNNNNNNNNNNNNNNNNNNN NNNNNNNNNNNNNNNNNNNN NNNNNNNNNNNNNNNNNNNN
Phaseolus_vulgaris   TGGCACAGTGACACAGTGAC TGCTGTTATTGTTCCTTCTT ACATTGATAGTGCTGAAATA GTTAGAAGGGCATGGAAAAG ATACAATTTGAGCTTAGGTC
Picea_glauca         NNNNNNNNNNNNNNNNNNNN NNNNNNNNNNNNNNNNNNNN NNNNNNNNNNNNNNNNNNNN NNNNNNNNNNNNNNNNNNNN NNNNNNNNNNNNNNNNNNNN
Picea_sitchensis     TGGTACAGTGACACTGTTAC AGCAGTAGTTATTCCCCCTT ATATTGACAGTACAGAGATT GTGAAAAGGGCGTGGAAGAG ATACAATTTGAGTTTGGGAT
Pinus_pinaster       TGGTACAGTGACACTGTTAC AGCCGTGGTTGTTCCCCCTT ATATTGACAGTGCAAAGATT GTGANNNNNNNNNNNNNNNN NNNNNNNNNNNNNNNNNNNN
Pinus_taeda          TGGTACAGTGACACTGTTAC AGCCGTGGTTGTTCCCCCTT ATATTGACAGTGCAGAGATT GTGAAAAGAGCGTGGAAGAG ATACAATTTGAGTTTGGGAT
Populus_deltoides    TGGTTCAGTGACACAGTGAC TGCTGTAGTTGTCCCCCCAT ACATTGATAGTGCAGAAATT GTTAGGAGGGGATGGAAAAG ATACAACTTAAGCTTAGGTT
Populus_euphratica   TGGTTCAGTGACACAGTGAC TGCAGTAGTTGTTCCCCCGT ACATTGATAGTNNNNNNNNN NNNNNNNNNNNNNNNNNNNN NNNNNNNNNNNNNNNNNNNN
Populus_trichocarpa  TGGTTCAGTGACACAGTGAC TGCTGTAGTTGTTCCCCCGT ACATTGATAGTGCAGAAATT GTTAGGAGGGGATGGAAAAG ATACAACTTAAGCTTAGGTT
Prunus_persica       NNNNNNNNNNNNNNNNNNNN NNNNNNNNNNNNNNNNNNNN NNNNNNNNNNNNNNNNNNNN NNNNNNNNNNNNNNNNNNNN NNNNNNNNNNNNNNNNNNNN
Ricinus_communis     TGGTTCAGTGACACGGTGAC TGCTGTCCTTGTTCCTCCAT ATATTGACAGCACAGAAATT GTTAAGAGGGCATGGAAAAG ATACAATTTGAGCTTGGGTT
Saccharum_officinarum NNNNNNNNNNNNNNNNNNNN NNNNNNNNNNNNNNNNNNNN NNNNNNNNNNNNNNNNNNNN NNNNNNNNNNNNNNNNNNNN NNNNNNNNNNNNNNNNNNNN
Saruma_henryi        TGGTTTAGCGACACAGTGAC TGCAGTAGTTGTTCCTCCTT ATATTGACAGTGCAGAGATA GTTAGGAGGGGATGGAAGAG GTACAATTTAAGTTTGGGCT
Schima_mertensiana   -------------------- -------------------- -------------------- -------------------- --------------------
Sesamum_indicum      AACAGGAGTTACCAA----- -------------------- -------------------- -------------------- --------------------
Solanum_chacoense    NNNNNNNNNNNNNNNNNNNN NNNNNNNNNNNNNNNNNNNN NNNNNNNNNNNNNNNNNNNN NNNNNNNNNNNNNNNNNNNN NNNNNNNNNNNNNNNNNNNN
Solanum_habrochaites NNNNNNNNNNNNNNNNNNNN NNNNNNNNNNNNNNNNNNNN NNNNNNNNNNNNNNNNNNNN NNNNNNNNNNNNNNNNNNNN NNNNNNNNNNNNNNNNNNNN
Solanum_lycopersicon TGGTTCAGTGATACAGTCAC AGCCGTTGTTGTTCCTCCAC ACATTGAAAGTTCTGAAATC GTGAAAAGGGCATGGAAGCG ATACAACTTAAGCTTAGGTC
Solanum_tuberosum    TGGTTCAGTGATACAGTCAC AGCCGTTGTTGTTCCTCCAC ACATCGAAAGTTCTGAAATC GTGAAAAGGGCATGGAAGCG ATACAACTTAAGCTTAGGTC
Sorghum_bicolor      NNNNNNNNNNNNNNNNNNNN NNNNNNNNNNNNNNNNNNNN NNNNNNNNNNNNNNNNNNNN NNNNNNNNNNNNNNNNNNNN NNNNNNNNNNNNNNNNNNNN
Taraxacum_officinale NNNNNNNNNNNNNNNNNNNN NNNNNNNNNNNNNNNNNNNN NNNNNNNNNNNNNNNNNNNN NNNNNNNNNNNNNNNNNNNN NNNNNNNNNNNNNNNNNNNN
Triticum_aestivum    ACTTCAGGAACACGGTCACG CCCGTCGTCGTGCCGGCCTT ACATTGACGGC--------- ------------TTCCAAGA TCGTGAAGCACGCCGTGGAA
Vitis_vinifera       TGGTTCAGTGACACCGTCAC TGCTGTGGTTGTGCCTCCAT ACATCGATAGTACGGAGATC GTCAAGAGGGCATGGAAGAG ATACAACTTAAGCTTAGGTC
Welwitschia_mirabilis TGGTACAGCGACACAGTGAC AGCAGTCCTTGTCCCTCCTT ACATTGACAGCGCAGAGATT GTGAGAAGGGCGTGGAAGAG ATACAACCTGAGCTTGGGAT
Zea_mays             TGGTTCAGCGACACCGTCAC CGCCGCCGTCGTGCCGCCCA ACATCGACAGCGCCGAGGTC GTCAGGCACGCGTGGAAGCG GTACAACCTCAGTCTCGGCC
Zingiber_officinale  TGGTTCAGTAATACTGTCAC TGCTGTGTTAGTTCCCTCTT ACATTAACAGTGCTGATATA GTGAAGAGAGCTTGGGAGAG ATACAACTTAAGCTTAGGAT

Acorus_americanus    TGGGTTTGAATAAGGTTGCT GGGAAGGTGTTCAGAATTGG GCATCTTGGCCACCTTAATG AG---------------CTG CAATTGCTGGGTTGTCTGAG
Amborella_trichopoda NNNNNNNNNNNNNNNNNNNN NNNNNNNNNNNNNNNNNNNN NNNNNNNNNNNNNNNNNNNN NNNNNNNNNNNNNNNNNNNN NNNNNNNNNNNNNNNNNNNN
Antirrhinum_majus    NNNNNNNNNNNNNNNNNNNN NNNNNNNNNNNNNNNNNNNN NNNNNNNNNNNNNNNNNNNN NN---------------NNN NNNNNNNNNNNNNNNNNNNN
Aquilegia_formosa_x_Aquilegia_pubescens TGGGATTGAATAAAGTAGCT GGAAAGGTGTTCAGAATAGG GCATCTTGGTAACCTTAATG AG---------------TTG CAATTGTTGGGTTGTCTGGC
Arabidopsis_thaliana TTGGTCTCAACAAAGTGGCT GGAAAGGTTTTCAGAATTGG ACACCTAGGAAATGTGAATG AG---------------TTG CAACTTCTCGGGTGTCTTGC
Artemisia_annua      TTGGGCTAAACAAAGTTGGA GCACCATGC----------- -------------------- -----------------CAA ATGTGTCCGAAGAAGAAGAG
Beta_vulgaris        NNNNNNNNNNNNNNNNNNNN NNNNNNNNNNNNNNNNNNNN NNNNNNNNNNNNNNNNNNNN NN---------------NNN NNNNNNNNNNNNNNNNNNNN
Betula_platyphylla   -------------------- -------------------- -------------------- -------------------- --------------------
Brachypodium_distachyon NNNNNNNNNNNNNNNNNNNN NNNNNNNNNNNNNNNNNNNN NNNNNNNNNNNNNNNNNNNN NN---------------NNN NNNNNNNNNNNNNNNNNNNN
Brassica_napus       TTGGTCTCAACAAAGTGGCG GGAAAAGTTTTCAGAATTGG GCACCTTGGAAACCTTAATG AG---------------TTG CAACTTCTTGGGTGTTTGGC
Brassica_oleracea    NNNNNNNNNNNNNNNNNNNN NNNNNNNNNNNNNNNNNNNN NNNNNNNNNNNNNNNNNNNN NN---------------NNN NNNNNNNNNNNNNNNNNNNN
Brassica_rapa        NNNNNNNNNNNNNNNNNNNN NNNNNNNNNNNNNNNNNNNN NNNNNNNNNNNNNNNNNNNN NN---------------NNN NNNNNNNNNNNNNNNNNNNN
Bruguiera_gymnorrhiza NNNNNNNNNNNNNNNNNNNN NNNNNNNNNNNNNNNNNNNN NNNNNNNNNNNNNNNNNNNN NN---------------NNN NNNNNNNNNNNNNNNNNNNN
Cajanus_cultivar     TTGGACTGAACAAAGTTGCT GGCAAGGTTTTCAGAATTGG ACATCTTGGCAACCTGAATG AG---------------TTG CAACTCTTGGGATGTCTAGC
Camellia_sinensis    TTGGCCTAAATAAAGTGGCC GGAAAGGTTTTCAGAATAGG GCATCTTGGCAATCTAAATG AG---------------TTG CAATTGCTGGGGTGTCTTGC
Capsicum_annuum      TCGGCCTAAACAAAGTTGCA GGAAAGGTATTCAGAATAGG ACATCTCGGCAACTTGAACG AG---------------TTG CAACTATTGGGATGTCTTGC
Citrus_clementina    NNNNNNNNNNNNNNNNNNNN NNNNNNNNNNNNNNNNNNNN NNNNNNNNNNNNNNNNNNNN NNNNNNNNNNNNNNNNNNNN NNNNNNNNNNNNNNNNNNNN
Citrus_sinensis      NNNNNNNNNNNNNNNNNNNN NNNNNNNNNNNNNNNNNNNN NNNNNNNNNNNNNNNNNNNN NN---------------NNN NNNNNNNNNNNNNNNNNNNN
Coffea_canephora     TGGGGCTGAACAAAGTTGCT GGAAAGGTTTTCAGAATAGG GCATCTTGGCAACTTAAATG AG---------------TTG CAACTACTTGGCTGTCTTGC
Cucumis_sativus      TTGGCCTTAACAAAGTTGCT GGCAAAGTATTCAGAATTGG TCACCTTGGAAACCTTAATG AG---------------TTG CAATTGTTGGGATGTCTTGC
Elaeocarpus_photiniifolius TGGGCCTTAACAAAGTAGCT GGAAAGGTATTCAGAATAGG GCATCTTGGTAGCTTGAATG AG---------------TTG CAATTGTTGGGTTGCCTCGC
Eschscholzia_californica TAGGTTTAAACAAAGTAGCT GGGAAGGTCTTTAGAATTGG CCATCTTGGCAACTTGAATG AG---------------CTC CAATTGATGGGTTGTTTAGC
Euphorbia_esula      NNNNNNNNNNNNNNNNNNNN NNNNNNNNNNNNNNNNNNNN NNNNNNNNNNNNNNNNNNNN NN---------------NNN NNNNNNNNNNNNNNNNNNNN
Euphorbia_tirucalli  NNNNNNNNNNNNNNNNNNNN NNNNNNNNNNNNNNNNNNNN NNNNNNNNNNNNNNNNNNNN NN---------------NNN NNNNNNNNNNNNNNNNNNNN
Fagopyrum_tataricum  TCGGCCTCAATAAGGTGGCC GGAAAGGTTTTCAGAATAGG GCATCTCGGTAATCTCAATG AGGTAACTAGAACTCGCTTA GCTAACTTAGGGTGTATTta
Festuca_arundinacea  NNNNNNNNNNNNNNNNNNNN NNNNNNNNNNNNNNNNNNNN NNNNNNNNNNNNNNNNNNNN NNNNNNNNNNNNNNNNNNNN NNNNNNNNNNNNNNNNNNNN
Gerbera_hybrid       NNNNNNNNNNNNNNNNNNNN NNNNNNNNNNNNNNNNNNNN NNNNNNNNNNNNNNNNNNNN NNNNNNNNNNNNNNNNNNNN NNNNNNNNNNNNNNNNNNNN
Glycine_max          TTGGACTGAACAAAGTTGCT GGGAAGGTTTTCAGAATTGG ACATCTTGGCCACTTGAATG AG---------------TTG CAACTGTTGGGATGTCTAGC
Gossypium_arboreum   NNNNNNNNNNNNNNNNNNNN NNNNNNNNNNNNNNNNNNNN NNNNNNNNNNNNNNNNNNNN NNNNNNNNNNNNNNNNNNNN NNNNNNNNNNNNNNNNNNNN
Gossypium_hirsutum   NNNNNNNNNNNNNNNNNNNN NNNNNNNNNNNNNNNNNNNN NNNNNNNNNNNNNNNNNNNN NN---------------NNN NNNNNNNNNNNNNNNNNNNN
Gossypium_raimondii  TGGGCCTCAACAAAGTGGCC GGAAAGGTATTCAGAATTGG ACATCTTGGAAACCTAAATG AG---------------TTG CAATTGTTGGGTTGTCTAGC
Helianthus_annuum    NNNNNNNNNNNNNNNNNNNN NNNNNNNNNNNNNNNNNNNN NNNNNNNNNNNNNNNNNNNN NN---------------NNN NNNNNNNNNNNNNNNNNNNN
Helianthus_argophyllus NNNNNNNNNNNNNNNNNNNN NNNNNNNNNNNNNNNNNNNN NNNNNNNNNNNNNNNNNNNN NN---------------NNN NNNNNNNNNNNNNNNNNNNN
Helianthus_exilis    NNNNNNNNNNNNNNNNNNNN NNNNNNNNNNNNNNNNNNNN NNNNNNNNNNNNNNNNNNNN NNNNNNNNNNNNNNNNNNNN NNNNNNNNNNNNNNNNNNNN
Helianthus_paradoxus TCGGCCTAAACAAAGTAGCC GGAAAAGTCTTCCGAATAGG ACATCTTGGCCACTTAAACG AT---------------TTG CAACTGCTAGGGTGTCTTGC
Helwingia_japonica   -------------------- -------------------- -------------------- -------------------- --------------------
Hevea_brasiliensis   NNNNNNNNNNNNNNNNNNNN NNNNNNNNNNNNNNNNNNNN NNNNNNNNNNNNNNNNNNNN NNNNNNNNNNNNNNNNNNNN NNNNNNNNNNNNNNNNNNNN
Hordeum_vulgare      NNNNNNNNNNNNNNNNNNNN NNNNNNNNNNNNNNNNNNNN NNNNNNNNNNNNNNNNNNNN NN---------------NNN NNNNNNNNNNNNNNNNNNNN
Ipomoea_batatas      TAGGCCTTAACAAAGTGGCA GGGAAGGTCTTTAGAATAGG GCATCTTGGTAATTTGAACG AG---------------CTG CAACTACTGGGCTGTCTCGC
Ipomoea_nil          TAGGCCTTAACAAAGTGGCA GGGAAGGTCTTTAGAATAGG GCACCTTGGTAATCTGAACG AG---------------CTG CAACTACTGGGCTGTCTCGC
Jatropha_curcas      NNNNNNNNNNNNNNNNNNNN NNNNNNNNNNNNNNNNNNNN NNNNNNNNNNNNNNNNNNNN NNNNNNNNNNNNNNNNNNNN NNNNNNNNNNNNNNNNNNNN
Lactuca_perennis     NNNNNNNNNNNNNNNNNNNN NNNNNNNNNNNNNNNNNNNN NNNNNNNNNNNNNNNNNNNN NN---------------NNN NNNNNNNNNNNNNNNNNNNN
Lactuca_sativa       TTGGCCTTAACAAAGTAGCT GGAAAAGTCTTCAGAATAGG ACATCTTGGCCATGTTAATG AC---------------TTG CAACTGCTGGGGTGTCTTGC
Lactuca_serriola     TTGGCCTTAACAAAGTAGCT GGAAAAGTCTTCAGAATAGG ACATCTTGGCCATGTTAATG AC---------------TTG CAACTGCTGGGGTGTCTTGC
Lactuca_virosa       TCGGCCTTAACAAAGTAGCC GGAAAAGTCTTCAGAATAGG ACATCTTGGCCATGTTAATG AC---------------TTG CAACTGCTGGGGTGTCTTGC
Liriodendron_tulipifera NNNNNNNNNNNNNNNNNNNN NNNNNNNNNNNNNNNNNNNN NNNNNNNNNNNNNNNNNNNN NNNNNNNNNNNNNNNNNNNN NNNNNNNNNNNNNNNNNNNN
Lotus_japonicus      TGGGACTAAACAAGGTTGCT GGGAAAGTTTTCAGAATTGG ACATCTTGGAAACTTGAATG AG---------------TTG CAACTCTTGGGTGCTCTTGC
Malus_x_domestica    TAGGCCTGAACAAAATAGCC GGCAAGGTTTTCAGAATAGG GCATCTTGGCAACCTGAATG AG---------------TTG CAACTGTTGGGTTGTCTTGC
Medicago_truncatula  TGGGACTAAACAAAGTTGCT GGAAAGGTTTTCAGAATTGG ACATCTTGGCAACTTGAACG AG---------------TTG CAACTATTGGGTGCTCTTGC
Nicotiana_tabacum    TTGGCCTAAACAAAGTGGCA GGAAAGGTTTTCAGAATAGG ACATCTTGGCAACTTGAATG AG---------------TTG CAACTATTGGGATGTCTTGC
Nothofagus_nervosa   TAGGCCTGAACAAAGTAGCT GGGAAGGTTTTCAGAATAGG GCATCTTGGCAATCTGAATG AG---------------TTG CAATTGTTGGGTTGTCTTGC
Nuphar_advena        NNNNNNNNNNNNNNNNNNNN NNNNNNNNNNNNNNNNNNNN NNNNNNNNNNNNNNNNNNNN NNNNNNNNNNNNNNNNNNNN NNNNNNNNNNNNNNNNNNNN
Oryza_sativa         TCGGCCTCAACAAGGTCGCC GGCAAGGTGTTCAGGATCGG CCACCTCGGCCACCTCAACG AG---------------CTG CAATTGATGGGTGCCCTGAG
Paeonia_suffruticosa NNNNNNNNNNNNNNNNNNNN NNNNNNNNNNNNNNNNNNNN NNNNNNNNNNNNNNNNNNNN NNNNNNNNNNNNNNNNNNNN NNNNNNNNNNNNNNNNNNNN
Panax_ginseng        TTGGACTTAACAAAGTAGCA GGAAAAGTTTTCAGAATAGG ACATCTTGGGAACCTAAATG AG---------------TTG CAACTGTTGGGCTGTCTTGC
Panicum_virgatum     NNNNNNNNNNNNNNNNNNNN NNNNNNNNNNNNNNNNNNNN NNNNNNNNNNNNNNNNNNNN NNNNNNNNNNNNNNNNNNNN NNNNNNNNNNNNNNNNNNNN
Persea_americana     NNNNNNNNNNNNNNNNNNNN NNNNNNNNNNNNNNNNNNNN NNNNNNNNNNNNNNNNNNNN NNNNNNNNNNNNNNNNNNNN NNNNNNNNNNNNNNNNNNNN
Phaseolus_coccineus  NNNNNNNNNNNNNNNNNNNN NNNNNNNNNNNNNNNNNNNN NNNNNNNNNNNNNNNNNNNN NNNNNNNNNNNNNNNNNNNN NNNNNNNNNNNNNNNNNNNN
Phaseolus_vulgaris   TTGGACTGAACAAAGTTGCT GGGAAGGTTTTCAGAATTGG ACATCTTGGCTACTTGAATG AG---------------TTG CAACTCTTGGGATGTCTAGC
Picea_glauca         NNNNNNNNNNNNNNNNNNNN NNNNNNNNNNNNNNNNNNNN NNNNNNNNNNNNNNNNNNNN NN---------------NNN NNNNNNNNNNNNNNNNNNNN
Picea_sitchensis     TGGGGCTCAATAAAGTGGCA GGCAAGGTGTTCAGAATAGG ACACCTGGGAAACCTGAATG AG---------------TTG CAACTGTTGGGATGCCTCAG
Pinus_pinaster       NNNNNNNNNNNNNNNNNNNN NNNNNNNNNNNNNNNNNNNN NNNNNNNNNNNNNNNNNNNN NN---------------NNN NNNNNNNNNNNNNNNNNNNN
Pinus_taeda          TGGGGCTCAATAAAGTGGCA GGCAAGGTGTTCAGAATAGG ACACCTGGGAAGCCTGAATG AG---------------GTG CAACTGTTGGGATGTCTAAG
Populus_deltoides    TGGGCCTTAACAAAGTAGCT GGCAAGGTTTTCAGAATAGG GCATCTCGGCAACCTGAACG AG---------------CTG CAATTGCTGGGCTGCCTTGC
Populus_euphratica   NNNNNNNNNNNNNNNNNNNN NNNNNNNNNNNNNNNNNNNN NNNNNNNNNNNNNNNNNNNN NN---------------NNN NNNNNNNNNNNNNNNNNNNN
Populus_trichocarpa  TGGGCCTTAACAAAGTAGCT GGCAAGGTTTTCAGAATAGG GCATCTCGGCAACCTGAACG AG---------------CTG CAATTGCTGGGCTGCCTTGC
Prunus_persica       NNNNNNNNNNNNNNNNNNNN NNNNNNNNNNNNNNNNNNNN NNNNNNNNNNNNNNNNNNNN NN---------------NNN NNNNNNNNNNNNNNNNNNNN
Ricinus_communis     TGGGTCTTAACAAAGTTGCT GGAAAGGTATTCAGAATAGG GCATCTTGGCAACCTAAATG AG---------------TTG CAACTACTGGGTTGTCTAGC
Saccharum_officinarum NNNNNNNNNNNNNNNNNNNN NNNNNNNNNNNNNNNNNNNN NNNNNNNNNNNNNNNNNNNN NNNNNNNNNNNNNNNNNNNN NNNNNNNNNNNNNNNNNNNN
Saruma_henryi        TGGGTTTGAATAAAGTTGCT GGAAAGGTGTTCAGAATAGG CCATCTTGGCAACCTTAATG AG---------------CTT CAATTGTTGAGTTGTCTAAG
Schima_mertensiana   -------------------- -------------------- -------------------- -------------------- --------------------
Sesamum_indicum      -------------------- -------------------- -------------------- -------------------- --------------------
Solanum_chacoense    NNNNNNNNNNNNNNNNNNNN NNNNNNNNNNNNNNNNNNNN NNNNNNNNNNNNNNNNNNNN NNNNNNNNNNNNNNNNNNNN NNNNNNNNNNNNNNNNNNNN
Solanum_habrochaites NNNNNNNNNNNNNNNNNNNN NNNNNNNNNNNNNNNNNNNN NNNNNNNNNNNNNNNNNNNN NN---------------NNN NNNNNNNNNNNNNNNNNNNN
Solanum_lycopersicon TCGGCCTAAACAAAGTTGCA GGAAAAGTTTTCAGAATAGG ACATCTTGGAAACTTGAATG AG---------------TTG CAACTATTGGGATGTCTTGC
Solanum_tuberosum    TCGGCCTAAACAAAGTTGCA GGAAAGGTTTTCAGAATAGG ACATCTTGGAAGCTTGAATG AG---------------TTG CAACTATTGGGATGTCTTGC
Sorghum_bicolor      NNNNNNNNNNNNNNNNNNNN NNNNNNNNNNNNNNNNNNNN NNNNNNNNNNNNNNNNNNNN NN---------------NNN NNNNNNNNNNNNNNNNNNNN
Taraxacum_officinale NNNNNNNNNNNNNNNNNNNN NNNNNNNNNNNNNNNNNNNN NNNNNNNNNNNNNNNNNNNN NN---------------NNN NNNNNNNNNNNNNNNNNNNN
Triticum_aestivum    GCGGTACAACCTCCACCTCG GGCTCGGGCTNGAANNNNNN NNNNNNNNNNNNNNNNNNNN NN---------------NNN NNNNNNNNNNNNNNNNNNNN
Vitis_vinifera       TAGGCCTGAACAAAGTTGCT GGAAAGGTTTTCAGAATAGG CCATCTCGGCCACCTTAATG AT---------------GTG CAACTGCTGGGGTGTCTTGC
Welwitschia_mirabilis TAGGCCTTAACAAAGTAGCA GGGAAGGTTTTCAGGATTGG CCATTTGGGTAACTTGAATG AG---------------TTG CAACTTTTGGGATGTCTCAG
Zea_mays             TCGGCCTCAACAAGGTCGCC GGGAAGGTCTTCAGGATCGG CCATCTCGGCAACCTCAACG AG---------------CTG CAACTTCTGGGATGTCTGAG
Zingiber_officinale  TGGGACTAAACAAAGTGGCA GGCAAAGTGTTTAGGATAGG GCACTTGGGCAACCTTAATG AG---------------CTT CAATTGTTGGGTTGCCTGAG

Acorus_americanus    CGGCGTTGAAATGATATTAA AGGACATTGGCTATCCTGTG AAGCTGGGAAGTGGAGTGGC AGCTGCTGCTGCTTATCTTC AAAACAACATCCCTATGATC
Amborella_trichopoda NNNNNNNNNNNNNNNNNNNN NNNNNNNNNNNNNNNNNNNN NNNNNNNNNNNNNNNNNNNN NNNNNNNNNNNNNNNNNNNN NNNNNNNNNNNNNNNNNNNN
Antirrhinum_majus    NNNNNNNNNNNNNNNNNNNN NNNNNNNNNNNNNNNNNNNN NNNNNNNNNNNNNNNNNNNN NNNNNNNNNNNNNNNNNNNN NNNNNNNNNNNNNNNNNNNN
Aquilegia_formosa_x_Aquilegia_pubescens TGGCGTCGAAATGATACTCA AGGATGTAGGATACCCTGTA AAATTGGGAAGCGGAGTTGC AGCAGCTTGTGCATATCTGC AAAACAACATTCCTATGATC
Arabidopsis_thaliana GGGAGTGGAGATGATACTGA AGGATGTTGGATACCCAGTT GTAATGGGAAGTGGAGTTGC AGCTGCCTCTACTTATCTTC AGCACCACATTCCTCTCATT
Artemisia_annua      TAAAGCAAATGAAGCATGTC CAAAAGTAAACCAACCCNTC GGACTGCTACGAAGAACACC ATCGGATTTCAAAGTAGCAC GATCTAATTCAAAAATTTCC
Beta_vulgaris        NNNNNNNNNNNNNNNNNNNN NNNNNNNNNNNNNNNNNNNN NNNNNNNNNNNNNNNNNNNN NNNNNNNNNNNNNNNNNNNN NNNNNNNNNNNNNNNNNNNN
Betula_platyphylla   -------------------- -------------------- -------------------- -------------------- --------------------
Brachypodium_distachyon NNNNNNNNNNNNNNNNNNNN NNNNNNNNNNNNNNNNNNNN NNNNNNNNNNNNNNNNNNNN NNNNNNNNNNNNNNNNNNNN NNNNNNNNNNNNNNNNNNNN
Brassica_napus       TGGAGTGGAGATGATACTGA AGGATGTTGGTNACCCGATA GTATTGGGAAGTGGAGTTGC AGCTGCCTCTACTTATCTTC AGCACCACATCCCTNTCATT
Brassica_oleracea    NNNNNNNNNNNNNNNNNNNN NNNNNNNNNNNNNNNNNNNN NNNNNNNNNNNNNNNNNNNN NNNNNNNNNNNNNNNNNNNN NNNNNNNNNNNNNNNNNNNN
Brassica_rapa        NNNNNNNNNNNNNNNNNNNN NNNNNNNNNNNNNNNNNNNN NNNNNNNNNNNNNNNNNNNN NNNNNNNNNNNNNNNNNNNN NNNNNNNNNNNNNNNNNNNN
Bruguiera_gymnorrhiza NNNNNNNNNNNNNNNNNNNN NNNNNNNNNNNNNNNNNNNN NNNNNNNNNNNNNNNNNNNN NNNNNNNNNNNNNNNNNNNN NNNNNNNNNNNNNNNNNNNN
Cajanus_cultivar     TGGTGTGGAAATGATACTGA AAGATGTGGGTTACCCTGTG AAGCTGGGAAGTGGTGTTGC TGCTGCCAGTGCATACTTAC AGAACAATATTCCTATGATC
Camellia_sinensis    GGGAGTGGAAATGGTACTTA AGGATGTGGGATACCCAGTG AAGCTTGGCAGTGGAGTTGG AGCAGCCTGTGCTTTCCTTC AAAACACCACCCCCTTGATT
Capsicum_annuum      TGGAGTTGAAATGGTACTTA AGGATATTGGTTATCCAGTG AAGTTTGGGAGTGGAGTTGC AGCAGCAAGTGCTTTTCTGC AAAATTCAACTCCACTTATT
Citrus_clementina    NNNNNNNNNNNNNNNNNNNN NNNNNNNNNNNNNNNNNNNN NNNNNNNNNNNNNNNNNNNN NNNNNNNNNNNNNNNNNNNN NNNNNNNNNNNNNNNNNNNN
Citrus_sinensis      NNNNNNNNNNNNNNNNNNNN NNNNNNNNNNNNNNNNNNNN NNNNNNNNNNNNNNNNNNNN NNNNNNNNNNNNNNNNNNNN NNNNNNNNNNNNNNNNNNNN
Coffea_canephora     TGGAGTGGAGATGGTACTCA AGGATGTTGGTTACCCTGTC AAGCTAGGAAGTGGAGTGGG AGCTGCTTGTGCATACCTAC AGAACACCACTCCCTTGATT
Cucumis_sativus      TGGTGTAGAAATGATACTGA AGGATGTGGGGTACCCAGTT AAACTAGGGAGTGGAGTTGC TGCAGCTAGTGCATATCTTC AAAATAACATCCCTCTCATT
Elaeocarpus_photiniifolius TGGTGTGGAGATGATACTTA AGGATGTTGGGTACCCAGTG AAGCTGGGAAGCGGAGTTGC AGCTGCATCTGCATACTTGC AGAACAACACCCCCATGATT
Eschscholzia_californica TGGAGTGGAGATGATCCTCA AAGACGTGGGGTACCCGGTG AAGTTGGGAAGTGGAGTGGC AGCTGCCTGTGCCTATTTGC AGAATAGCATTCCATTGATT
Euphorbia_esula      NNNNNNNNNNNNNNNNNNNN NNNNNNNNNNNNNNNNNNNN NNNNNNNNNNNNNNNNNNNN NNNNNNNNNNNNNNNNNNNN NNNNNNNNNNNNNNNNNNNN
Euphorbia_tirucalli  NNNNNNNNNNNNNNNNNNNN NNNNNNNNNNNNNNNNNNNN NNNNNNNNNNNNNNNNNNNN NNNNNNNNNNNNNNNNNNNN NNNNNNNNNNNNNNNNNNNN
Fagopyrum_tataricum  g------------------- -------------------- -------------------- -------------------- --------------------
Festuca_arundinacea  NNNNNNNNNNNNNNNNNNNN NNNNNNNNNNNNNNNNNNNN NNNNNNNNNNNNNNNNNNNN NNNNNNNNNNNNNNNNNNNN NNNNNNNNNNNNNNNNNNNN
Gerbera_hybrid       NNNNNNNNNNNNNNNNNNNN NNNNNNNNNNNNNNNNNNNN NNNNNNNNNNNNNNNNNNNN NNNNNNNNNNNNNNNNNNNN NNNNNNNNNNNNNNNNNNNN
Glycine_max          TGGTGTAGAGATGATACTCA AAGATGTGGGTTATCCTGTA AAGCTTGGAAGTGGAGTTGC TGCTGCCAGTGCATACTTAC AGAACACTATTCCTATGATC
Gossypium_arboreum   NNNNNNNNNNNNNNNNNNNN NNNNNNNNNNNNNNNNNNNN NNNNNNNNNNNNNNNNNNNN NNNNNNNNNNNNNNNNNNNN NNNNNNNNNNNNNNNNNNNN
Gossypium_hirsutum   NNNNNNNNNNNNNNNNNNNN NNNNNNNNNNNNNNNNNNNN NNNNNNNNNNNNNNNNNNNN NNNNNNNNNNNNNNNNNNNN NNNNNNNNNNNNNNNNNNNN
Gossypium_raimondii  CGGTGTGGAGATGATACTCA AAGATGTCGGATATCCGGTT AAGCTGGGCAGTGGAGTTGC TGCCGCCTGCGCGTACCTGC AGAACAACATCCCTATGATC
Helianthus_annuum    NNNNNNNNNNNNNNNNNNNN NNNNNNNNNNNNNNNNNNNN NNNNNNNNNNNNNNNNNNNN NNNNNNNNNNNNNNNNNNNN NNNNNNNNNNNNNNNNNNNN
Helianthus_argophyllus NNNNNNNNNNNNNNNNNNNN NNNNNNNNNNNNNNNNNNNN NNNNNNNNNNNNNNNNNNNN NNNNNNNNNNNNNNNNNNNN NNNNNNNNNNNNNNNNNNNN
Helianthus_exilis    NNNNNNNNNNNNNNNNNNNN NNNNNNNNNNNNNNNNNNNN NNNNNNNNNNNNNNNNNNNN NNNNNNNNNNNNNNNNNNNN NNNNN---------------
Helianthus_paradoxus AGGGGTGGAGATGGTGCTTA AGGATGTGGGTTACCCTGTG AAGCTCGGGAGTGGAGTGGC GGCTGCTTGTGCATACCTGC AGAACAACATTCCCATGATT
Helwingia_japonica   -------------------- -------------------- -------------------- -------------------- --------------------
Hevea_brasiliensis   NNNNNNNNNNNNNNNNNNNN NNNNNNNNNNNNNNNNNNNN NNNNNNNNNNNNNNNNNNNN NNNNNNNNNNNNNNNNNNNN NNNNNNNNNNNNNNNNNNNN
Hordeum_vulgare      NNNNNNNNNNNNNNNNNNNN NNNNNNNNNNNNNNNNNNNN NNNNNNNNNNNNNNNNNNNN NNNNNNNNNNNNNNNNNNNN NNNNNNNNNNNNNNNNNNNN
Ipomoea_batatas      TGGAGTGGAGATGGTACTAA AGGATATCGGTTACCCAGTG AAGCTTGGCAGCGGAGTTGC AGCAGCTTCTGCCTACCTGC AAAACACCACTCCCATGATT
Ipomoea_nil          TGGAGTGGAGATGGTGCTAA AGGATATCGGTTACCCAGTG AAGCTTGGCAGCGGAGTTGC AGCAGCTTCTGCCTACCTGC AAAACACCACTCCCATGATT
Jatropha_curcas      NNNNNNNNNNNNNNNNNNNN NNNNNNNNNNNNNNNNNNNN NNNNNNNNNNNNNNNNNNNN NNNNNNNNNNNNNNNNNNNN NNNNNNNNNNNNNNNNNNNN
Lactuca_perennis     NNNNNNNNNNNNNNNNNNNN NNNNNNNNNNNNNNNNNNNN NNNNNNNNNNNNNNNNNNNN NNNNNNNNNNNNNNNNNNNN NNNNNNNNNNNNNNNNNNNN
Lactuca_sativa       GGGGGTGGAGATGGTGCTCA AGGATGTGGGATACCCGGTG AAGCTGGGGAGTGGAGTGGC TGCTGCTTGTGCATATCTAC AGAACAACATTCCCATGATT
Lactuca_serriola     GGGGGTGGAGATGGTGCTCA AGGATGTGGGATACCCGGTG AAGCTGGGGAGTGGAGTGGC TGCTGCTTGTGCATATCTAC AGAACAACATTCCCATGATT
Lactuca_virosa       GGGGGTGGAGATGGTGCTCA AGGATGTGGGATACCCGGTG AAGCTGGGGAGTGGAGTGGC TGCTGCTTGTGCATATCTAC AAAACAACATTCCTATGATT
Liriodendron_tulipifera NNNNNNNNNNNNNNNNNNNN NNNNNNNNNNNNNNNNNNNN NNNNNNNNNNNNNNNNNNNN NNNNNNNNNNNNNNNNNNNN NNNNNNNNNNNNNNNNNNNN
Lotus_japonicus      TGGTGTAGAGATGATTCTCC AAGATGTGGGTTATCCTGTA AAGCTTGGAAGTGGAGTTGC TGCTGCCAGTGCATACTTGC AGAACACTATCCCTATGATC
Malus_x_domestica    TGGTGTGGAGATGGTGCTTA AGGATGTCGGATACCCTGTT AAGCTCGGAAGCGGAGTTGC AGCAGCCAGTGCATACTTCC AGAACAATACCCCTCTGATC
Medicago_truncatula  TGGTGTGGAGATGATACTCA AAGATGTTGGTTATCCAGTA AAATTGGGAAGTGGAGTTGC TGCTGCCAGTGCATACTTAC AGAACAATATTCCTCTCATC
Nicotiana_tabacum    TGGAGTGGAAATGGTACTTA AGGATGTTGGTTATCCAGTG AAGTTTGGTAGTGGAGTTGC AGCTGCTAGTACTTTCCTCC AAAATTCCACTCCCCTTATC
Nothofagus_nervosa   TGGTGTGGAGATGATACTCA AAGACGTCGGCTACCCGGTT AAGTTAGGAAGTGGAGTTGG TGCTGCTTGTGCATACTTGC AGAACAATATCCCACTGATC
Nuphar_advena        NNNNNNNNNNNNNNNNNNNN NNNNNNNNNNNNNNNNNNNN NNNNNNNNNNNNNNNNNNNN NNNNNNNNNNNNNNNNNNNN NNNNNNNNNNNNNNNNNNNN
Oryza_sativa         TGGAGTGGAGATGGTGCTCA AGGACATCGGCTACCCGGTG AAGCTCGGCTCCGGCGTGGC GGCGGCGGCGGCGTACCTGT CGAATTCGACGCCGCTCATC
Paeonia_suffruticosa NNNNNNNNNNNNNNNNNNNN NNNNNNNNNNNNNNNNNNNN NNNNNNNNNNNNNNNNNNNN NNNNNNNNNNNNNNNNNNNN NNNNNNNNNNNNNNNNNNNN
Panax_ginseng        AGGTGTGGAGATGATTCTCA AGGATGTGGGTTACCCAGTG CAGCTCGGAAGCGGA----- -------------------- --------------------
Panicum_virgatum     NNNNNNNNNNNNNNNNNNNN NNNNNNNNNNNNNNNNNNNN NNNNNNNNNNNNNNNNNNNN NNNNNNNNNNNNNNNNNNNN NNNNNNNNNNNNNNNNNNNN
Persea_americana     NNNNNNNNNNNNNNNNNNNN NNNNNNNNNNNNNNNNNNNN NNNNNNNNNNNNNNNNNNNN NNNNNNNNNNNNNNNNNNNN NNNNNNNNNNNNNNNNNNNN
Phaseolus_coccineus  NNNNNNNNNNNNNNNNNNNN NNNNNNNNNNNNNNNNNNNN NNNNNNNNNNNNNNNNNNNN NNNNNNNNNNNNNNNNNNNN NNNNNNNNNNNNNNNNNNNN
Phaseolus_vulgaris   TGGTGTGGAGATGATACTGC AAGATGTGGGTTACCCTGTA AAGCTTGGAAGTGGAGTTGC TGCTGCCAGTGCATACTTTA AGAACACTATTCCTCTCATT
Picea_glauca         NNNNNNNNNNNNNNNNNNNN NNNNNNNNNNNNNNNNNNNN NNNNNNNNNNNNNNNNNNNN NNNNNNNNNNNNNNNNNNNN NNNNNNNNNNNNNNNNNNNN
Picea_sitchensis     TGGCGTTGAAATGGTATTGA AGGATATTGGATATCCAGTG AAATTGGGCAGTGGAGTTGC AGCAGCTGCAGCTTACCTCC AGATGACTACTCCCTTAATA
Pinus_pinaster       NNNNNNNNNNNNNNNNNNNN NNNNNNNNNNNNNNNNNNNN NNNNNNNNNNNNNNNNNNNN NNNNNNNNNNNNNNNNNNNN NNNNNNNNNNNNNNNNNNNN
Pinus_taeda          TGGCGTTGAAATGGCATTGA AGGATGTTGGCTATCCCGTG AAATTGGGCAGTGGAGTTGG AGCAGCTGCAGCTTACCTGC AGAAAACCACTCCCATGATA
Populus_deltoides    TGGAGTGGAGATGATACTCA AGGATGTGGGTTACCCAGTA AAGTTGGGAAGTGGAGTAGC AGCTGCTTGTGCTTATCTGC AGAATAATACCCCTCTGATC
Populus_euphratica   NNNNNNNNNNNNNNNNNNNN NNNNNNNNNNNNNNNNNNNN NNNNNNNNNNNNNNNNNNNN NNNNNNNNNNNNNNNNNNNN NNNNNNNNNNNNNNNNNNNN
Populus_trichocarpa  TGGAGTGGAGATGATACTCA AGGATGTGGGTTACCCGGTA AAGTTGGGAAGTGGAGTAGC AGCTGCTTGTGCTTATCTGC AGAATAATACCCCTCTGATC
Prunus_persica       NNNNNNNNNNNNNNNNNNNN NNNNNNNNNNNNNNNNNNNN NNNNNNNNNNNNNNNNNNNN NNNNNNNNNNNNNNNNNNNN NNNNNNNNNNNNNNNNNNNN
Ricinus_communis     TGGAGTGGAGATGATACTGA AGGATGTGGGTTACCCAGTC AAGCTGGGAAGTGGAGTAGC AGCAGCCTGTGCTTACCTGC AGAACAACATCCCACTAATC
Saccharum_officinarum NNNNNNNNNNNNNNNNNNNN NNNNNNNNNNNNNNNNNNNN NNNNNNNNNNNNNNNNNNNN NNNNNNNNNNNNNNNNNNNN NNNNNNNNNNNNNNNNNNNN
Saruma_henryi        TGGTGTGGAGATGATCCTCA AGGATGTGGGATACCCAGTA AAACTGGGAAGCGGAGTGGC GGCAGCCGCGGCGTTTCTCC AAAACAGCATCCCTTTGATC
Schima_mertensiana   -------------------- -------------------- -------------------- -------------------- --------------------
Sesamum_indicum      -------------------- -------------------- -------------------- -------------------- --------------------
Solanum_chacoense    NNNNNNNNNNNNNNNNNNNN NNNNNNNNNNNNNNNNNNNN NNNNNNNNNNNNNNNNNNNN NNNNNNNNNNNNNNNNNNNN NNNNNNNNNNNNNNNNNNNN
Solanum_habrochaites NNNNNNNNNNNNNNNNNNNN NNNNNNNNNNNNNNNNNNNN NNNNNNNNNNNNNNNNNNNN NNNNNNNNNNNNNNNNNNNN NNNNNNNNNNNNNNNNNNNN
Solanum_lycopersicon TGGAGTTGAAATGGTACTTA AGGATATTGGTTATCCAGTG AAGTTTGGTAGTGGAGTTGC AGCTGCTAGTGCTTTTCTGC AAAATTCAACTCCACTTATT
Solanum_tuberosum    TGGAGTTGAAATGGTACTTA AGGATATTGGTTATCCAGTG AAGTTTGGTAGTGGAGTTGC AGCTGCTAGTGCTTTTCTGC AAAATTCAACTCCACTTATT
Sorghum_bicolor      NNNNNNNNNNNNNNNNNNNN NNNNNNNNNNNNNNNNNNNN NNNNNNNNNNNNNNNNNNNN NNNNNNNNNNNNNNNNNNNN NNNNNNNNNNNNNNNNNNNN
Taraxacum_officinale NNNNNNNNNNNNNNNNNNNN NNNNNNNNNNNNNNNNNNNN NNNNNNNNNNNNNNNNNNNN NNNNNNNNNNNNNNNNNNNN NNNNNNNNNNNNNNNNNNNN
Triticum_aestivum    NNNNNNNNNNNNNNNNNNNN NNNNNNNNNNNNNNNNNNNN NNNNNNNNNNNNNNNNNNNN NNNNNNNNNNNNNNNNNNNN NNNNNNNNNNNNNNNNNNNN
Vitis_vinifera       TGGGGTGGAGATGGTACTTA AGGATGTGGGATACCCGGTG AAGATGGGAAGTGGGGTTGG AGCTGCTTCTGCATATCTGC AAAACACCATCCCCTTGATT
Welwitschia_mirabilis TGGAGTCGAAATGATTTTGA AAGACATTGGTTATCCTGTA AAACTGGGCAGTGGAGTGGC CGCAGCTGCAGCTTACCTTT CAAACACCATACCCTTAATA
Zea_mays             CGGTGTGGAGATGGTGCTCA AGGATGTGGGGTACCCAGTG AAACTAGGTAGCGGCGTGGC AGCCGCGGCGGCGTACCTGT CAAACTCCACGCCGCTCATC
Zingiber_officinale  TGGTGTGGAAATGGTGCTCA AAGATGTAGGATACCCAGTC AAGCTAGGAAGTGGAGTTGG CGCAGCAGCTACTTACCTTC AGAACAGTACTCCTATGATA

Acorus_americanus    CCTTCTAGGATC-------- -------------------- -------------------- -------------------- --------------------
Amborella_trichopoda NNNNNNNNNNNNNNNNNNNN NNNNNNNNNNNNNNNNNNNN NNNNNNNNNNNNNNNNNNNN NNNNNNNNNNNNNNNNNNNN NNNNNNNNNNNNNNNNNNNN
Antirrhinum_majus    NNNNNNNNNNNNNNNNNN-- -------------------- -------------------- -------------------- --------------------
Aquilegia_formosa_x_Aquilegia_pubescens CCCTCGAGGATT-------- -------------------- -------------------- -------------------- --------------------
Arabidopsis_thaliana CCCTCTAGAATC-------- -------------------- -------------------- -------------------- --------------------
Artemisia_annua      CCCAAT-------------- -------------------- -------------------- -------------------- --------------------
Beta_vulgaris        NNNNNNNNNNNNNNNNNN-- -------------------- -------------------- -------------------- --------------------
Betula_platyphylla   -------------------- -------------------- -------------------- -------------------- --------------------
Brachypodium_distachyon NNNNNNNNNNNN-------- -------------------- -------------------- -------------------- --------------------
Brassica_napus       CCTTCTAGGATC-------- -------------------- -------------------- -------------------- --------------------
Brassica_oleracea    NNNNNNNNNNNN-------- -------------------- -------------------- -------------------- --------------------
Brassica_rapa        NNNNNNNNNNNNNNNNNNNN NNNNNNNNNNNNNNNNNNNN NNNNNNNNNNNNNNNNNNNN NNNNNNNNNNNNNNNNNNNN NNNNNNNNNNNNNNNNNNNN
Bruguiera_gymnorrhiza NNNNNNNNNNNNNNNNNN-- -------------------- -------------------- -------------------- --------------------
Cajanus_cultivar     CCTTCCAGGATT-------- -------------------- -------------------- -------------------- --------------------
Camellia_sinensis    GCTTCCAGGATT-------- -------------------- -------------------- -------------------- --------------------
Capsicum_annuum      CCATCAAGAATT-------- -------------------- -------------------- -------------------- --------------------
Citrus_clementina    NNNNNNNNNNNNNNNNNNNN NNNNNNNNNNNNNNNNNNNN NNNNNNNNNNNNNNNNNNNN NNNNNNNNNNNNNNNNNNNN NNNNNNNNNNNNNNNNNNNN
Citrus_sinensis      NNNNNNNNNNNNNNNNNN-- -------------------- -------------------- -------------------- --------------------
Coffea_canephora     CCTTCCAGGATC-------- -------------------- -------------------- -------------------- --------------------
Cucumis_sativus      CCTTCAAGGATT-------- -------------------- -------------------- -------------------- --------------------
Elaeocarpus_photiniifolius CGTTCCAGGATC-------- -------------------- -------------------- -------------------- --------------------
Eschscholzia_californica CCTTCTAGGATT-------- -------------------- -------------------- -------------------- --------------------
Euphorbia_esula      NNNNNNNNNNNN-------- -------------------- -------------------- -------------------- --------------------
Euphorbia_tirucalli  NNNNNNNNNNNNNNNNNN-- -------------------- -------------------- -------------------- --------------------
Fagopyrum_tataricum  -------------------- -------------------- -------------------- -------------------- --------------------
Festuca_arundinacea  NNNNNNNNNNNNNNNNNNNN NNNNNNNNNNNNNNNNNNNN NNNNNNNNNNNNNNNNNNNN NNNNNNNNNNNNNNNNNNNN NNNNNNNNNNNNNNNNNNNN
Gerbera_hybrid       NNNNNNNNNNNNNNNNNNNN NNNNNNNNNNNNNNNNNNNN NNNNNNNNNNNNNNNNNNNN NNNNNNNNNNNNNNNNNNNN NNNNNNNNNNNNNNNNNNNN
Glycine_max          CCTTCCAGGATT-------- -------------------- -------------------- -------------------- --------------------
Gossypium_arboreum   NNNNNNNNNNNNNNNNNNNN NNNNNNNNNNNNNNNNNNNN NNNNNNNNNNNNNNNNNNNN NNNNNNNNNNNNNNNNNNNN NNNNNNNNNNNNNNNNNNNN
Gossypium_hirsutum   NNNNNNNNNNNNNNNNNN-- -------------------- -------------------- -------------------- --------------------
Gossypium_raimondii  CCTTCCCGGATC-------- -------------------- -------------------- -------------------- --------------------
Helianthus_annuum    NNNNNNNNNNNN-------- -------------------- -------------------- -------------------- --------------------
Helianthus_argophyllus NNNNNNNNNNNNNNNNNN-- -------------------- -------------------- -------------------- --------------------
Helianthus_exilis    -------------------- -------------------- -------------------- -------------------- --------------------
Helianthus_paradoxus CCGTCAAGGATT-------- -------------------- -------------------- -------------------- --------------------
Helwingia_japonica   -------------------- -------------------- -------------------- -------------------- --------------------
Hevea_brasiliensis   NNNNNNNNNNNNNNNNNNNN NNNNNNNNNNNNNNNNNNNN NNNNNNNNNNNNNNNNNNNN NNNNNNNNNNNNNNNNNNNN NNNNNNNNNNNNNNNNNNNN
Hordeum_vulgare      NNNNNNNNNNNN-------- -------------------- -------------------- -------------------- --------------------
Ipomoea_batatas      CCATCCAGAATT-------- -------------------- -------------------- -------------------- --------------------
Ipomoea_nil          CCATCCAGAATT-------- -------------------- -------------------- -------------------- --------------------
Jatropha_curcas      NNNNNNNNNNNNNNNNNNNN NNNNNNNNNNNNNNNNNNNN NNNNNNNNNNNNNNNNNNNN NNNNNNNNNNNNNNNNNNNN NNNNNNNNNNNNNNNNNNNN
Lactuca_perennis     NNNNNNNNNNNN-------- -------------------- -------------------- -------------------- --------------------
Lactuca_sativa       CCATCAAGGATT-------- -------------------- -------------------- -------------------- --------------------
Lactuca_serriola     CCATCAAGGATT-------- -------------------- -------------------- -------------------- --------------------
Lactuca_virosa       CCATCAAGGATT-------- -------------------- -------------------- -------------------- --------------------
Liriodendron_tulipifera NNNNNNNNNNNNNNNNNNNN NNNNNNNNNNNNNNNNNNNN NNNNNNNNNNNNNNNNNNNN NNNNNNNNNNNNNNNNNNNN NNNNNNNNNNNNNNNNNNNN
Lotus_japonicus      CCTTCCAGGATT-------- -------------------- -------------------- -------------------- --------------------
Malus_x_domestica    CCTTCCAGGATT-------- -------------------- -------------------- -------------------- --------------------
Medicago_truncatula  CCTTCAAGGATT-------- -------------------- -------------------- -------------------- --------------------
Nicotiana_tabacum    CCATCCAGAATT-------- -------------------- -------------------- -------------------- --------------------
Nothofagus_nervosa   CCTTCCAGGATT-------- -------------------- -------------------- -------------------- --------------------
Nuphar_advena        NNNNNNNNNNNNNNNNNNNN NNNNNNNNNNNNNNNNNNNN NNNNNNNNNNNNNNNNNNNN NNNNNNNNNNNNNNNNNNNN NNNNNNNNNNNNNNNNNNNN
Oryza_sativa         CCGTCCAGGATC-------- -------------------- -------------------- -------------------- --------------------
Paeonia_suffruticosa NNNNNNNNNNNNNNNNNNNN NNNNNNNNNNNNNNNNNNNN NNNNNNNNNNNNNNNNNNNN NNNNNNNNNNNNNNNNNNNN NNNNNNNNNNNNNNNNNNNN
Panax_ginseng        -------------------- -------------------- -------------------- -------------------- --------------------
Panicum_virgatum     NNNNNNNNNNNNNNNNNNNN NNNNNNNNNNNNNNNNNNNN NNNNNNNNNNNNNNNNNNNN NNNNNNNNNNNNNNNNNNNN NNNNNNNNNNNNNNNNNNNN
Persea_americana     NNNNNNNNNNNNNNNNNNNN NNNNNNNNNNNNNNNNNNNN NNNNNNNNNNNNNNNNNNNN NNNNNNNNNNNNNNNNNNNN NNNNNNNNNNNNNNNNNNNN
Phaseolus_coccineus  NNNNNNNNNNNNNNNNNNNN NNNNNNNNNNNNNNNNNNNN NNNNNNNNNNNNNNNNNNNN NNNNNNNNNNNNNNNNNNNN NNNNNNNNNNNNNNNNNNNN
Phaseolus_vulgaris   CCTTCCAGGATT-------- -------------------- -------------------- -------------------- --------------------
Picea_glauca         NNNNNNNNNNNNNNNNNNNN NNNNNNNNNNNNNNNNNNNN NNNNNNNNNNNNNNNNNNNN NNNNNNNNNNNNNNNNNNNN NNNNNNNNNNNNNNNNNNNN
Picea_sitchensis     GCATCCAGGGTG-------- -------------------- -------------------- -------------------- --------------------
Pinus_pinaster       NNNNNNNNNNNN-------- -------------------- -------------------- -------------------- --------------------
Pinus_taeda          CCATCTAGGGTG-------- -------------------- -------------------- -------------------- --------------------
Populus_deltoides    GCTTCNNNNNNN-------- -------------------- -------------------- -------------------- --------------------
Populus_euphratica   NNNNNNNNNNNN-------- -------------------- -------------------- -------------------- --------------------
Populus_trichocarpa  GCTTCCAGGGTT-------- -------------------- -------------------- -------------------- --------------------
Prunus_persica       -------------------- -------------------- -------------------- -------------------- --------------------
Ricinus_communis     CCTTCCAGAATC-------- -------------------- -------------------- -------------------- --------------------
Saccharum_officinarum NNNNNNNNNNNNNNNNNNNN NNNNNNNNNNNNNNNNNNNN NNNNNNNNNNNNNNNNNNNN NNNNNNNNNNNNNNNNNNNN NNNNNNNNNNNNNNNNNNNN
Saruma_henryi        CCTTCAAGAGTT-------- -------------------- -------------------- -------------------- --------------------
Schima_mertensiana   -------------------- -------------------- -------------------- -------------------- --------------------
Sesamum_indicum      -------------------- -------------------- -------------------- -------------------- --------------------
Solanum_chacoense    NNNNNNNNNNNNNNNNNNNN NNNNNNNNNNNNNNNNNNNN NNNNNNNNNNNNNNNNNNNN NNNNNNNNNNNNNNNNNNNN NNNNNNNNNNNNNNNNNNNN
Solanum_habrochaites NNNNNNNNNNNNNNNNNNNN NNNNNNNNNNNNNNNNNNNN NNNNNNNNNNNNNNNNNNNN NNNNNNNNNNNNNNNNNNNN NNNNNNNNNNNNNNNNNNNN
Solanum_lycopersicon CCATCAAGAATT-------- -------------------- -------------------- -------------------- --------------------
Solanum_tuberosum    CCATCCAGAATT-------- -------------------- -------------------- -------------------- --------------------
Sorghum_bicolor      NNNNNNNNNNNNNNNNNN-- -------------------- -------------------- -------------------- --------------------
Taraxacum_officinale NNNNNNNNNNNNNNNNNNNN NNNN---------------- -------------------- -------------------- --------------------
Triticum_aestivum    NNNNNNNNNNNNNNNNNNNN NNNNNNNNNNNNN------- -------------------- -------------------- --------------------
Vitis_vinifera       CCTTCAAGGATT-------- -------------------- -------------------- -------------------- --------------------
Welwitschia_mirabilis CCATCAAGGGTG-------- -------------------- -------------------- -------------------- --------------------
Zea_mays             CCATCTAGGATC-------- -------------------- -------------------- -------------------- --------------------
Zingiber_officinale  CCTTCTCGAATA-------- -------------------- -------------------- -------------------- --------------------

Acorus_americanus    -------------------- -------------------- -------------------- -------------------- --------------------
Amborella_trichopoda NNNNNNNNNNNNNNNNNNNN NNNNNNNNNNNNNNNNNNNN NNNNNNNNNNNNNNNNNNNN NNNNNNNNNNNNNNNNNNNN NNNNNNNNNNNNNNNNNNNN
Antirrhinum_majus    -------------------- -------------------- -------------------- -------------------- --------------------
Aquilegia_formosa_x_Aquilegia_pubescens -------------------- -------------------- -------------------- -------------------- --------------------
Arabidopsis_thaliana -------------------- -------------------- -------------------- -------------------- --------------------
Artemisia_annua      -------------------- -------------------- -------------------- -------------------- --------------------
Beta_vulgaris        -------------------- -------------------- -------------------- -------------------- --------------------
Betula_platyphylla   -------------------- -------------------- -------------------- -------------------- --------------------
Brachypodium_distachyon -------------------- -------------------- -------------------- -------------------- --------------------
Brassica_napus       -------------------- -------------------- -------------------- -------------------- --------------------
Brassica_oleracea    -------------------- -------------------- -------------------- -------------------- --------------------
Brassica_rapa        NNNNNNNNNNNNNNNNNNNN NNNNNNNNNNNNNNNNNNNN NNNNNNNNNNNNNNNNNNNN NNNNNNNNNNNNNNNNNNNN NNNNNNNNNNNNNNNNNNNN
Bruguiera_gymnorrhiza -------------------- -------------------- -------------------- -------------------- --------------------
Cajanus_cultivar     -------------------- -------------------- -------------------- -------------------- --------------------
Camellia_sinensis    -------------------- -------------------- -------------------- -------------------- --------------------
Capsicum_annuum      -------------------- -------------------- -------------------- -------------------- --------------------
Citrus_clementina    NNNNNNNNNNNNNNNNNNNN NNNNNNNNNNNNNNNNNNNN NNNNNNNNNNNNNNNNNNNN NNNNNNNNNNNNNNNNNNNN NNNNNNNNNNNNNNNNNNNN
Citrus_sinensis      -------------------- -------------------- -------------------- -------------------- --------------------
Coffea_canephora     -------------------- -------------------- -------------------- -------------------- --------------------
Cucumis_sativus      -------------------- -------------------- -------------------- -------------------- --------------------
Elaeocarpus_photiniifolius -------------------- -------------------- -------------------- -------------------- --------------------
Eschscholzia_californica -------------------- -------------------- -------------------- -------------------- --------------------
Euphorbia_esula      -------------------- -------------------- -------------------- -------------------- --------------------
Euphorbia_tirucalli  -------------------- -------------------- -------------------- -------------------- --------------------
Fagopyrum_tataricum  -------------------- -------------------- -------------------- -------------------- --------------------
Festuca_arundinacea  NNNNNNNNNNNNNNNNNNNN NNNNNNNNNNNNNNNNNNNN NNNNNNNNNNNNNNNNNNNN NNNNNNNNNNNNNNNNNNNN NNNNNNNNNNNNNNNNNNNN
Gerbera_hybrid       NNNNNNNNNNNNNNNNNNNN NNNNNNNNNNNNNNNNNNNN NNNNNNNNNNNNNNNNNNNN NNNNNNNNNNNNNNNNNNNN NNNNNNNNNNNNNNNNNNNN
Glycine_max          -------------------- -------------------- -------------------- -------------------- --------------------
Gossypium_arboreum   NNNNNNNNNNNNNNNNNNNN NNNNNNNNNNNNNNNNNNNN NNNNNNNNNNNNNNNNNNNN NNNNNNNNNNNNNNNNNNNN NNNNNNNNNNNNNNNNNNNN
Gossypium_hirsutum   -------------------- -------------------- -------------------- -------------------- --------------------
Gossypium_raimondii  -------------------- -------------------- -------------------- -------------------- --------------------
Helianthus_annuum    -------------------- -------------------- -------------------- -------------------- --------------------
Helianthus_argophyllus -------------------- -------------------- -------------------- -------------------- --------------------
Helianthus_exilis    -------------------- -------------------- -------------------- -------------------- --------------------
Helianthus_paradoxus -------------------- -------------------- -------------------- -------------------- --------------------
Helwingia_japonica   -------------------- -------------------- -------------------- -------------------- --------------------
Hevea_brasiliensis   NNNNNNNNNNNNNNNNNNNN NNNNNNNNNNNNNNNNNNNN NNNNNNNNNNNNNNNNNNNN NNNNNNNNNNNNNNNNNNNN NNNNNNNNNNNNNNNNNNNN
Hordeum_vulgare      -------------------- -------------------- -------------------- -------------------- --------------------
Ipomoea_batatas      -------------------- -------------------- -------------------- -------------------- --------------------
Ipomoea_nil          -------------------- -------------------- -------------------- -------------------- --------------------
Jatropha_curcas      NNNNNNNNNNNNNNNNNNNN NNNNNNNNNNNNNNNNNNNN NNNNNNNNNNNNNNNNNNNN NNNNNNNNNNNNNNNNNNNN NNNNNNNNNNNNNNNNNNNN
Lactuca_perennis     -------------------- -------------------- -------------------- -------------------- --------------------
Lactuca_sativa       -------------------- -------------------- -------------------- -------------------- --------------------
Lactuca_serriola     -------------------- -------------------- -------------------- -------------------- --------------------
Lactuca_virosa       -------------------- -------------------- -------------------- -------------------- --------------------
Liriodendron_tulipifera NNNNNNNNNNNNNNNNNNNN NNNNNNNNNNNNNNNNNNNN NNNNNNNNNNNNNNNNNNNN NNNNNNNNNNNNNNNNNNNN NNNNNNNNNNNNNNNNNNNN
Lotus_japonicus      -------------------- -------------------- -------------------- -------------------- --------------------
Malus_x_domestica    -------------------- -------------------- -------------------- -------------------- --------------------
Medicago_truncatula  -------------------- -------------------- -------------------- -------------------- --------------------
Nicotiana_tabacum    -------------------- -------------------- -------------------- -------------------- --------------------
Nothofagus_nervosa   -------------------- -------------------- -------------------- -------------------- --------------------
Nuphar_advena        NNNNNNNNNNNNNNNNNNNN NNNNNNNNNNNNNNNNNNNN NNNNNNNNNNNNNNNNNNNN NNNNNNNNNNNNNNNNNNNN NNNNNNNNNNNNNNNNNNNN
Oryza_sativa         -------------------- -------------------- -------------------- -------------------- --------------------
Paeonia_suffruticosa NNNNNNNNNNNNNNNNNNNN NNNNNNNNNNNNNNNNNNNN NNNNNNNNNNNNNNNNNNNN NNNNNNNNNNNNNNNNNNNN NNNNNNNNNNNNNNNNNNNN
Panax_ginseng        -------------------- -------------------- -------------------- -------------------- --------------------
Panicum_virgatum     NNNNNNNNNNNNNNNNNNNN NNNNNNNNNNNNNNNNNNNN NNNNNNNNNNNNNNNNNNNN NNNNNNNNNNNNNNNNNNNN NNNNNNNNNNNNNNNNNNNN
Persea_americana     NNNNNNNNNNNNNNNNNNNN NNNNNNNNNNNNNNNNNNNN NNNNNNNNNNNNNNNNNNNN NNNNNNNNNNNNNNNNNNNN NNNNNNNNNNNNNNNNNNNN
Phaseolus_coccineus  NNNNNNNNNNNNNNNNNNNN NNNNNNNNNNNNNNNNNNNN NNNNNNNNNNNNNNNNNNNN NNNNNNNNNNNNNNNNNNNN NNNNNNNNNNNNNNNNNNNN
Phaseolus_vulgaris   -------------------- -------------------- -------------------- -------------------- --------------------
Picea_glauca         NNNNNNNNNNNNNNNNNNNN NNNNNNNNNNNNNNNNNNNN NNNNNNNNNNNNNNNNNNNN NNNNNNNNNNNNNNNNNNNN NNNNNNNNNNNNNNNNNNNN
Picea_sitchensis     -------------------- -------------------- -------------------- -------------------- --------------------
Pinus_pinaster       -------------------- -------------------- -------------------- -------------------- --------------------
Pinus_taeda          -------------------- -------------------- -------------------- -------------------- --------------------
Populus_deltoides    -------------------- -------------------- -------------------- -------------------- --------------------
Populus_euphratica   -------------------- -------------------- -------------------- -------------------- --------------------
Populus_trichocarpa  -------------------- -------------------- -------------------- -------------------- --------------------
Prunus_persica       -------------------- -------------------- -------------------- -------------------- --------------------
Ricinus_communis     -------------------- -------------------- -------------------- -------------------- --------------------
Saccharum_officinarum NNNNNNNNNNNNNNNNNNNN NNNNNNNNNNNNNNNNNNNN NNNNNNNNNNNNNNNNNNNN NNNNNNNNNNNNNNNNNNNN NNNNNNNNNNNNNNNNNNNN
Saruma_henryi        -------------------- -------------------- -------------------- -------------------- --------------------
Schima_mertensiana   -------------------- -------------------- -------------------- -------------------- --------------------
Sesamum_indicum      -------------------- -------------------- -------------------- -------------------- --------------------
Solanum_chacoense    NNNNNNNNNNNNNNNNNNNN NNNNNNNNNNNNNNNNNNNN NNNNNNNNNNNNNNNNNNNN NNNNNNNNNNNNNNNNNNNN NNNNNNNNNNNNNNNNNNNN
Solanum_habrochaites NNNNNNNNNNNNNNNNNNNN -------------------- -------------------- -------------------- --------------------
Solanum_lycopersicon -------------------- -------------------- -------------------- -------------------- --------------------
Solanum_tuberosum    -------------------- -------------------- -------------------- -------------------- --------------------
Sorghum_bicolor      -------------------- -------------------- -------------------- -------------------- --------------------
Taraxacum_officinale -------------------- -------------------- -------------------- -------------------- --------------------
Triticum_aestivum    -------------------- -------------------- -------------------- -------------------- --------------------
Vitis_vinifera       -------------------- -------------------- -------------------- -------------------- --------------------
Welwitschia_mirabilis -------------------- -------------------- -------------------- -------------------- --------------------
Zea_mays             -------------------- -------------------- -------------------- -------------------- --------------------
Zingiber_officinale  -------------------- -------------------- -------------------- -------------------- --------------------

Acorus_americanus    -------------------- -------------------- -------------------- -------------------- --------------------
Amborella_trichopoda NNNNNNNNNNNNNNNNNNNN NNNNNNNNNNNNNNNNNNNN NNNNNNNNNNNNNNNNNNNN NNNNNNNNNNNNNNNNNNNN NNNNNNNNNNNNNNNNNNNN
Antirrhinum_majus    -------------------- -------------------- -------------------- -------------------- --------------------
Aquilegia_formosa_x_Aquilegia_pubescens -------------------- -------------------- -------------------- -------------------- --------------------
Arabidopsis_thaliana -------------------- -------------------- -------------------- -------------------- --------------------
Artemisia_annua      -------------------- -------------------- -------------------- -------------------- --------------------
Beta_vulgaris        -------------------- -------------------- -------------------- -------------------- --------------------
Betula_platyphylla   -------------------- -------------------- -------------------- -------------------- --------------------
Brachypodium_distachyon -------------------- -------------------- -------------------- -------------------- --------------------
Brassica_napus       -------------------- -------------------- -------------------- -------------------- --------------------
Brassica_oleracea    -------------------- -------------------- -------------------- -------------------- --------------------
Brassica_rapa        NNNNNNNNNNNNNNNNNNNN NNNNNNNNNNNNNNNNNNNN NNNNNNNNNNNNNNNNNNNN NNNNNNNNNNNNNNNN---- --------------------
Bruguiera_gymnorrhiza -------------------- -------------------- -------------------- -------------------- --------------------
Cajanus_cultivar     -------------------- -------------------- -------------------- -------------------- --------------------
Camellia_sinensis    -------------------- -------------------- -------------------- -------------------- --------------------
Capsicum_annuum      -------------------- -------------------- -------------------- -------------------- --------------------
Citrus_clementina    NNNNNNNNNNNNNNNNNNNN NNNNNNNNNNNNNNNNNNNN NNNNNNNNNNNNNNNNNNNN NNNNNNNNNNNNNNNNNNNN NNNNNNNNNNNNNNNNNNNN
Citrus_sinensis      -------------------- -------------------- -------------------- -------------------- --------------------
Coffea_canephora     -------------------- -------------------- -------------------- -------------------- --------------------
Cucumis_sativus      -------------------- -------------------- -------------------- -------------------- --------------------
Elaeocarpus_photiniifolius -------------------- -------------------- -------------------- -------------------- --------------------
Eschscholzia_californica -------------------- -------------------- -------------------- -------------------- --------------------
Euphorbia_esula      -------------------- -------------------- -------------------- -------------------- --------------------
Euphorbia_tirucalli  -------------------- -------------------- -------------------- -------------------- --------------------
Fagopyrum_tataricum  -------------------- -------------------- -------------------- -------------------- --------------------
Festuca_arundinacea  NNNNNNNNNNNNNNNNNNNN NNNNNNNNNNNNNNNNNNNN NNNNNNNNNNNNNNNNNNNN NNNNNNNNNNNNNNNNNNNN NNNNNNNNNNNNNNNNNNNN
Gerbera_hybrid       NNNNNNNNNNNNNNNNNNNN NNNNNNNNNNNNNNNNNNNN NNNNNNNNNNNNNNNNNNNN NNNNNNNNNNNNNNNNNNNN NNNNNNNNNNNNNNNNNNNN
Glycine_max          -------------------- -------------------- -------------------- -------------------- --------------------
Gossypium_arboreum   NNNNNNNNNNNNNNNNNNNN NNNNNNNNNNNNNNNNNNNN NNNNNNNNNNNNNNNNNNNN NNNNNNNNNNNNNNNNNNNN NNNNNNNNNNNNNNNNNNNN
Gossypium_hirsutum   -------------------- -------------------- -------------------- -------------------- --------------------
Gossypium_raimondii  -------------------- -------------------- -------------------- -------------------- --------------------
Helianthus_annuum    -------------------- -------------------- -------------------- -------------------- --------------------
Helianthus_argophyllus -------------------- -------------------- -------------------- -------------------- --------------------
Helianthus_exilis    -------------------- -------------------- -------------------- -------------------- --------------------
Helianthus_paradoxus -------------------- -------------------- -------------------- -------------------- --------------------
Helwingia_japonica   -------------------- -------------------- -------------------- -------------------- --------------------
Hevea_brasiliensis   NNNNNNNNNNNNNNNNNNNN NNNNNNNNNNNNNNNNNNNN NNNNNNNNNNNNNNNNNNNN NNNNNNNNNNNNNNNNNNNN NNNNNNNNNNNNNNNNNNNN
Hordeum_vulgare      -------------------- -------------------- -------------------- -------------------- --------------------
Ipomoea_batatas      -------------------- -------------------- -------------------- -------------------- --------------------
Ipomoea_nil          -------------------- -------------------- -------------------- -------------------- --------------------
Jatropha_curcas      NNNNNNNNNNNNNNNNNNNN NNNNNNNNNNNNNNNNNNNN NNNNNNNNNNNNNNNNNNNN NNNNNNNNNNNNNNNNNNNN NNNNNNNNNNNNNNNNNNNN
Lactuca_perennis     -------------------- -------------------- -------------------- -------------------- --------------------
Lactuca_sativa       -------------------- -------------------- -------------------- -------------------- --------------------
Lactuca_serriola     -------------------- -------------------- -------------------- -------------------- --------------------
Lactuca_virosa       -------------------- -------------------- -------------------- -------------------- --------------------
Liriodendron_tulipifera NNNNNNNNNNNNNNNNNNNN NNNNNNNNNNNNNNNNNNNN NNNNNNNNNNNNNNNNNNNN NNNNNNNNNNNNNNNNNNNN NNNNNNNNNNNNNNNNNNNN
Lotus_japonicus      -------------------- -------------------- -------------------- -------------------- --------------------
Malus_x_domestica    -------------------- -------------------- -------------------- -------------------- --------------------
Medicago_truncatula  -------------------- -------------------- -------------------- -------------------- --------------------
Nicotiana_tabacum    -------------------- -------------------- -------------------- -------------------- --------------------
Nothofagus_nervosa   -------------------- -------------------- -------------------- -------------------- --------------------
Nuphar_advena        NNNNNNNNNNNNNNNNNNNN NNNNNNNNNNNNNNNNNNNN NNNNNNNNNNNNNNNNNNNN NNNNNNNNNNNNNNNNNNNN NNNNNNNNNNNNNNNNNNNN
Oryza_sativa         -------------------- -------------------- -------------------- -------------------- --------------------
Paeonia_suffruticosa NNNNNNNNNNNNNNNNNNNN NNNNNNNNNNNNNNNNNNNN NNNNNNNNNNNNNNNNNNNN NNNNNNNNNNNNNNNNNNNN NNNNNNNNNNNNNNNNNNNN
Panax_ginseng        -------------------- -------------------- -------------------- -------------------- --------------------
Panicum_virgatum     NNNNNNNNNNNNNNNNNNNN NNNNNNNNNNNNNNNNNNNN NNNNNNNNNNNNNNNNNNNN NNNNNNNNNNNNNNNNNNNN NNNNNNNNNNNNNNNNNNNN
Persea_americana     NNNNNNNNNNNNNNNNNNNN NNNNNNNNNNNNNNNNNNNN NNNNNNNNNNNNNNNNNNNN NNNNNNNNNNNNNNNNNNNN NNNNNNNNNNNNNNNNNNNN
Phaseolus_coccineus  NNNNNNNNNNNNNNNNNNNN NNNNNNNNNNNNNNNNNNNN NNNNNNNNNNNNNNNNNNNN NNNNNNNNNNNNNNNNNNNN NNNNNNNNNNNNNNNNNNNN
Phaseolus_vulgaris   -------------------- -------------------- -------------------- -------------------- --------------------
Picea_glauca         NNNNNNNNNNNNNNNNNNNN NNNNNNNNNNNNNNNNNNNN NNNNNNNNNNNNNNNNNNNN NNNNNNNNNNNNNNNNNNNN NNNNNNNNNNNNNNNNNNNN
Picea_sitchensis     -------------------- -------------------- -------------------- -------------------- --------------------
Pinus_pinaster       -------------------- -------------------- -------------------- -------------------- --------------------
Pinus_taeda          -------------------- -------------------- -------------------- -------------------- --------------------
Populus_deltoides    -------------------- -------------------- -------------------- -------------------- --------------------
Populus_euphratica   -------------------- -------------------- -------------------- -------------------- --------------------
Populus_trichocarpa  -------------------- -------------------- -------------------- -------------------- --------------------
Prunus_persica       -------------------- -------------------- -------------------- -------------------- --------------------
Ricinus_communis     -------------------- -------------------- -------------------- -------------------- --------------------
Saccharum_officinarum NNNNNNNNNNNNNNNNNNNN NNNNNNNNNNNNNNNNNNNN NNNNNNNNNNNNNNNNNNNN NNNNNNNNNNNNNNNNNNNN NNNNNNNNNNNNNNNNNNNN
Saruma_henryi        -------------------- -------------------- -------------------- -------------------- --------------------
Schima_mertensiana   -------------------- -------------------- -------------------- -------------------- --------------------
Sesamum_indicum      -------------------- -------------------- -------------------- -------------------- --------------------
Solanum_chacoense    NNNNNNNNNNNNNNNNNNNN NNNNNNNNNNNNNNNNNNNN NNNNNNNNNNNNNNNNNNNN NNNNNNNNNNNNNNNNNNNN NNNNNNNNNNNNNNNNNNNN
Solanum_habrochaites -------------------- -------------------- -------------------- -------------------- --------------------
Solanum_lycopersicon -------------------- -------------------- -------------------- -------------------- --------------------
Solanum_tuberosum    -------------------- -------------------- -------------------- -------------------- --------------------
Sorghum_bicolor      -------------------- -------------------- -------------------- -------------------- --------------------
Taraxacum_officinale -------------------- -------------------- -------------------- -------------------- --------------------
Triticum_aestivum    -------------------- -------------------- -------------------- -------------------- --------------------
Vitis_vinifera       -------------------- -------------------- -------------------- -------------------- --------------------
Welwitschia_mirabilis -------------------- -------------------- -------------------- -------------------- --------------------
Zea_mays             -------------------- -------------------- -------------------- -------------------- --------------------
Zingiber_officinale  -------------------- -------------------- -------------------- -------------------- --------------------

Acorus_americanus    -------------------- -------------------- -------------------- -------------------- --------------------
Amborella_trichopoda NNNNNNNNNNNNNNNNNNNN NNNNNNNNNNNNNNNNNNNN NNNNNNNNNNNNNNNNNNNN NNNNNNNNNNNNNNNNNNNN NNNNNNNNNNNNNNNNNNNN
Antirrhinum_majus    -------------------- -------------------- -------------------- -------------------- --------------------
Aquilegia_formosa_x_Aquilegia_pubescens -------------------- -------------------- -------------------- -------------------- --------------------
Arabidopsis_thaliana -------------------- -------------------- -------------------- -------------------- --------------------
Artemisia_annua      -------------------- -------------------- -------------------- -------------------- --------------------
Beta_vulgaris        -------------------- -------------------- -------------------- -------------------- --------------------
Betula_platyphylla   -------------------- -------------------- -------------------- -------------------- --------------------
Brachypodium_distachyon -------------------- -------------------- -------------------- -------------------- --------------------
Brassica_napus       -------------------- -------------------- -------------------- -------------------- --------------------
Brassica_oleracea    -------------------- -------------------- -------------------- -------------------- --------------------
Brassica_rapa        -------------------- -------------------- -------------------- -------------------- --------------------
Bruguiera_gymnorrhiza -------------------- -------------------- -------------------- -------------------- --------------------
Cajanus_cultivar     -------------------- -------------------- -------------------- -------------------- --------------------
Camellia_sinensis    -------------------- -------------------- -------------------- -------------------- --------------------
Capsicum_annuum      -------------------- -------------------- -------------------- -------------------- --------------------
Citrus_clementina    NNNNNNNNNNNNNNNNNNNN NNNNNNNNNNNNNNNNNNNN NNNNNNNNNNNNNNNNNNNN NNNNNNNNNNNNNNNNNNNN NNNNNNNNNNNNNNNNNNNN
Citrus_sinensis      -------------------- -------------------- -------------------- -------------------- --------------------
Coffea_canephora     -------------------- -------------------- -------------------- -------------------- --------------------
Cucumis_sativus      -------------------- -------------------- -------------------- -------------------- --------------------
Elaeocarpus_photiniifolius -------------------- -------------------- -------------------- -------------------- --------------------
Eschscholzia_californica -------------------- -------------------- -------------------- -------------------- --------------------
Euphorbia_esula      -------------------- -------------------- -------------------- -------------------- --------------------
Euphorbia_tirucalli  -------------------- -------------------- -------------------- -------------------- --------------------
Fagopyrum_tataricum  -------------------- -------------------- -------------------- -------------------- --------------------
Festuca_arundinacea  NNNNNNNNNNNNNNNNNNNN NNNNNNNNNNNNNNNNNNNN NNNNNNNNNNNNNNNNNNNN NNNNNNNNNNNNNNNNNNNN NNNNNNNNNNNNNNNNNNNN
Gerbera_hybrid       NNNNNNNNNNNNNNNNNNNN NNNNNNNNNNNNNNNNNNNN NNNNNNNNNNNNNNNNNNNN NNNNNNNNNNNNNNNNNNNN NNNNNNNNNNNNNNNNNNNN
Glycine_max          -------------------- -------------------- -------------------- -------------------- --------------------
Gossypium_arboreum   NNNNNNNNNNNNNNNNNNNN NNNNNNNNNNNNNNNNNNNN NNNNNNNNNNNNNNNNNNNN NNNNNNNNNNNNNNNNNNNN NNNNNNNNNNNNNNNNNNNN
Gossypium_hirsutum   -------------------- -------------------- -------------------- -------------------- --------------------
Gossypium_raimondii  -------------------- -------------------- -------------------- -------------------- --------------------
Helianthus_annuum    -------------------- -------------------- -------------------- -------------------- --------------------
Helianthus_argophyllus -------------------- -------------------- -------------------- -------------------- --------------------
Helianthus_exilis    -------------------- -------------------- -------------------- -------------------- --------------------
Helianthus_paradoxus -------------------- -------------------- -------------------- -------------------- --------------------
Helwingia_japonica   -------------------- -------------------- -------------------- -------------------- --------------------
Hevea_brasiliensis   NNNNNNNNNNNNNNNNNNNN NNNNNNNNNNNNNNNNNNNN NNNNNNNNNNNNNNNNNNNN NNNNNNNNNNNNNNNNNNNN NNNNNNNNNNNNNNNNNNNN
Hordeum_vulgare      -------------------- -------------------- -------------------- -------------------- --------------------
Ipomoea_batatas      -------------------- -------------------- -------------------- -------------------- --------------------
Ipomoea_nil          -------------------- -------------------- -------------------- -------------------- --------------------
Jatropha_curcas      NNNNNNNNNNNNNNNNNNNN NNNNNNNNNNNNNNNNNNNN NNNNNNNNNNNNNNNNNNNN NNNNNNNNNNNNNNNNNNNN NNNNNNNNNNNNNNNNNNNN
Lactuca_perennis     -------------------- -------------------- -------------------- -------------------- --------------------
Lactuca_sativa       -------------------- -------------------- -------------------- -------------------- --------------------
Lactuca_serriola     -------------------- -------------------- -------------------- -------------------- --------------------
Lactuca_virosa       -------------------- -------------------- -------------------- -------------------- --------------------
Liriodendron_tulipifera NNNNNNNNNNNNNNNNNNNN NNNNNNNNNNNNNNNNNNNN NNNNNNNNNNNNNNNNNNNN NNNNNNNNNNNNNNNNNNNN NNNNNNNNNNNNNNNNNNNN
Lotus_japonicus      -------------------- -------------------- -------------------- -------------------- --------------------
Malus_x_domestica    -------------------- -------------------- -------------------- -------------------- --------------------
Medicago_truncatula  -------------------- -------------------- -------------------- -------------------- --------------------
Nicotiana_tabacum    -------------------- -------------------- -------------------- -------------------- --------------------
Nothofagus_nervosa   -------------------- -------------------- -------------------- -------------------- --------------------
Nuphar_advena        NNNNNNNNNNNNNNNNNNNN NNNNNNNNNNNNNNNNNNNN NNNNNNNNNNNNNNNNNNNN NNNNNNNNNNNNNNNNNNNN NNNNNNNNNNNNNNNNNNNN
Oryza_sativa         -------------------- -------------------- -------------------- -------------------- --------------------
Paeonia_suffruticosa NNNNNNNNNNNNNNNNNNNN NNNNNNNNNNNNNNNNNNNN NNNNNNNNNNNNNNNNNNNN NNNNNNNNNNNNNNNNNNNN NNNNNNNNNNNNNNNNNNNN
Panax_ginseng        -------------------- -------------------- -------------------- -------------------- --------------------
Panicum_virgatum     NNNNNNNNNNNNNNNNNNNN NNNNNNNNNNNNNNNNNNNN NNNNNNNNNNNNNNNNNNNN NNNNNNNNNNNNNNNNNNNN NNNNNNNNNNNNNNNNNNNN
Persea_americana     NNNNNNNNNNNNNNNNNNNN NNNNNNNNNNNNNNNNNNNN NNNNNNNNNNNNNNNNNNNN NNNNNNNNNNNNNNNNNNNN NNNNNNNNNNNNNNNNNNNN
Phaseolus_coccineus  NNNNNNNNNNNNNNNNNNNN NNNNNNNNNNNNNNNNNNNN NNNNNNNNNNNNNNNNNNNN NNNNNNNNNNNNNNNNNNNN NNNNNNNNNNNNNNNNNNNN
Phaseolus_vulgaris   -------------------- -------------------- -------------------- -------------------- --------------------
Picea_glauca         NNNNNNNNNNNNNNNNNNNN NNNNNNNNNNNNNNNNNNNN NNNNNNNNNNNNNNNNNNNN NNNNNNNNNNNNNNNNNNNN NNNNNNNNNNNNNNNNNNNN
Picea_sitchensis     -------------------- -------------------- -------------------- -------------------- --------------------
Pinus_pinaster       -------------------- -------------------- -------------------- -------------------- --------------------
Pinus_taeda          -------------------- -------------------- -------------------- -------------------- --------------------
Populus_deltoides    -------------------- -------------------- -------------------- -------------------- --------------------
Populus_euphratica   -------------------- -------------------- -------------------- -------------------- --------------------
Populus_trichocarpa  -------------------- -------------------- -------------------- -------------------- --------------------
Prunus_persica       -------------------- -------------------- -------------------- -------------------- --------------------
Ricinus_communis     -------------------- -------------------- -------------------- -------------------- --------------------
Saccharum_officinarum NNNNNNNNNNNNNNNNNNNN NNNNNNNNNNNNNNNNNNNN NNNNNNNNNNNNNNNNNNNN NNNNNNNNNNNNNNNNNNNN NNNNNNNNNNNNNNNNNNNN
Saruma_henryi        -------------------- -------------------- -------------------- -------------------- --------------------
Schima_mertensiana   -------------------- -------------------- -------------------- -------------------- --------------------
Sesamum_indicum      -------------------- -------------------- -------------------- -------------------- --------------------
Solanum_chacoense    NNNNNNNNNNNNNNNNNNNN NNNNNNNNNNNNNNNNNNNN NNNNNNNNNNNNNNNNNNNN NNNNNNNNNNNNNNNNNNNN NNNNNNNNNNNNNNNNNNNN
Solanum_habrochaites -------------------- -------------------- -------------------- -------------------- --------------------
Solanum_lycopersicon -------------------- -------------------- -------------------- -------------------- --------------------
Solanum_tuberosum    -------------------- -------------------- -------------------- -------------------- --------------------
Sorghum_bicolor      -------------------- -------------------- -------------------- -------------------- --------------------
Taraxacum_officinale -------------------- -------------------- -------------------- -------------------- --------------------
Triticum_aestivum    -------------------- -------------------- -------------------- -------------------- --------------------
Vitis_vinifera       -------------------- -------------------- -------------------- -------------------- --------------------
Welwitschia_mirabilis -------------------- -------------------- -------------------- -------------------- --------------------
Zea_mays             -------------------- -------------------- -------------------- -------------------- --------------------
Zingiber_officinale  -------------------- -------------------- -------------------- -------------------- --------------------

Acorus_americanus    -------------------- -------------------- -------------------- -------------------- --------------------
Amborella_trichopoda NNNNNNNNNNNNNNNNNNNN NNNNNNNNNNNNNNNNNNNN NNNNNNNNNNNNNNNNNNNN NNNNNNNNNNNNNNNNNNNN NNNNNNNNNNNNNNNNNNNN
Antirrhinum_majus    -------------------- -------------------- -------------------- -------------------- --------------------
Aquilegia_formosa_x_Aquilegia_pubescens -------------------- -------------------- -------------------- -------------------- --------------------
Arabidopsis_thaliana -------------------- -------------------- -------------------- -------------------- --------------------
Artemisia_annua      -------------------- -------------------- -------------------- -------------------- --------------------
Beta_vulgaris        -------------------- -------------------- -------------------- -------------------- --------------------
Betula_platyphylla   -------------------- -------------------- -------------------- -------------------- --------------------
Brachypodium_distachyon -------------------- -------------------- -------------------- -------------------- --------------------
Brassica_napus       -------------------- -------------------- -------------------- -------------------- --------------------
Brassica_oleracea    -------------------- -------------------- -------------------- -------------------- --------------------
Brassica_rapa        -------------------- -------------------- -------------------- -------------------- --------------------
Bruguiera_gymnorrhiza -------------------- -------------------- -------------------- -------------------- --------------------
Cajanus_cultivar     -------------------- -------------------- -------------------- -------------------- --------------------
Camellia_sinensis    -------------------- -------------------- -------------------- -------------------- --------------------
Capsicum_annuum      -------------------- -------------------- -------------------- -------------------- --------------------
Citrus_clementina    NNNNNNNNNNNNNNNNNNNN NNNNNNNNNNNNNNNNNNNN NNNNNNNNNNNNNNNNNNNN NNNNNNNNNNNNNNNNNNNN NNNNNNNNNNNNNNNNNNNN
Citrus_sinensis      -------------------- -------------------- -------------------- -------------------- --------------------
Coffea_canephora     -------------------- -------------------- -------------------- -------------------- --------------------
Cucumis_sativus      -------------------- -------------------- -------------------- -------------------- --------------------
Elaeocarpus_photiniifolius -------------------- -------------------- -------------------- -------------------- --------------------
Eschscholzia_californica -------------------- -------------------- -------------------- -------------------- --------------------
Euphorbia_esula      -------------------- -------------------- -------------------- -------------------- --------------------
Euphorbia_tirucalli  -------------------- -------------------- -------------------- -------------------- --------------------
Fagopyrum_tataricum  -------------------- -------------------- -------------------- -------------------- --------------------
Festuca_arundinacea  NNNNNNNNNNNNNNNNNNNN NNNNNNNNNNNNNNNNNNNN NNNNNNNNNNNNNNNNNNNN NNNNNNNNNNNNNNNNNNNN NNNNNNNNNNNNNNNNNNNN
Gerbera_hybrid       NNNNNNNNNNNNNNNNNNNN NNNNNNNNNNNNNNNNNNNN NNNNNNNNNNNNNNNNNNNN NNNNNNNNNNNNNNNNNNNN NNNNNNNNNNNNNNNNNNNN
Glycine_max          -------------------- -------------------- -------------------- -------------------- --------------------
Gossypium_arboreum   NNNNNNNNNNNNNNNNNNNN NNNNNNNNNNNNNNNNNNNN NNNNNNNNNNNNNNNNNNNN NNNNNNNNNNNNNNNNNNNN NNNNNNNNNNNNNNNNNNNN
Gossypium_hirsutum   -------------------- -------------------- -------------------- -------------------- --------------------
Gossypium_raimondii  -------------------- -------------------- -------------------- -------------------- --------------------
Helianthus_annuum    -------------------- -------------------- -------------------- -------------------- --------------------
Helianthus_argophyllus -------------------- -------------------- -------------------- -------------------- --------------------
Helianthus_exilis    -------------------- -------------------- -------------------- -------------------- --------------------
Helianthus_paradoxus -------------------- -------------------- -------------------- -------------------- --------------------
Helwingia_japonica   -------------------- -------------------- -------------------- -------------------- --------------------
Hevea_brasiliensis   NNNNNNNNNNNNNNNNNNNN NNNNNNNNNNNNNNNNNNNN NNNNNNNNNNNNNNNNNNNN NNNNNNNNNNNNNNNNNNNN NNNNNNNNNNNNNNNNNNNN
Hordeum_vulgare      -------------------- -------------------- -------------------- -------------------- --------------------
Ipomoea_batatas      -------------------- -------------------- -------------------- -------------------- --------------------
Ipomoea_nil          -------------------- -------------------- -------------------- -------------------- --------------------
Jatropha_curcas      NNNNNNNNNNNNNNNNNNNN NNNNNNNNNNNNNNNNNNNN NNNNNNNNNNNNNNNNNNNN NNNNNNNNNNNNNNNNNNNN NNNNNNNNNNNNNNNNNNNN
Lactuca_perennis     -------------------- -------------------- -------------------- -------------------- --------------------
Lactuca_sativa       -------------------- -------------------- -------------------- -------------------- --------------------
Lactuca_serriola     -------------------- -------------------- -------------------- -------------------- --------------------
Lactuca_virosa       -------------------- -------------------- -------------------- -------------------- --------------------
Liriodendron_tulipifera NNNNNNNNNNNNNNNNNNNN NNNNNNNNNNNNNNNNNNNN NNNNNNNNNNNNNNNNNNNN NNNNNNNNNNNNNNNNNNNN NNNNNNNNNNNNNNNNNNNN
Lotus_japonicus      -------------------- -------------------- -------------------- -------------------- --------------------
Malus_x_domestica    -------------------- -------------------- -------------------- -------------------- --------------------
Medicago_truncatula  -------------------- -------------------- -------------------- -------------------- --------------------
Nicotiana_tabacum    -------------------- -------------------- -------------------- -------------------- --------------------
Nothofagus_nervosa   -------------------- -------------------- -------------------- -------------------- --------------------
Nuphar_advena        NNNNNNNNNNNNNNNNNNNN NNNNNNNNNNNNNNNNNNNN NNNNNNNNNNNNNNNNNNNN NNNNNNNNNNNNNNNNNNNN NNNNNNNNNNNNNNNNNNNN
Oryza_sativa         -------------------- -------------------- -------------------- -------------------- --------------------
Paeonia_suffruticosa NNNNNNNNNNNNNNNNNNNN NNNNNNNNNNNNNNNNNNNN NNNNNNNNNNNNNNNNNNNN NNNNNNNNNNNNNNNNNNNN NNNNNNNNNNNNNNNNNNNN
Panax_ginseng        -------------------- -------------------- -------------------- -------------------- --------------------
Panicum_virgatum     NNNNNNNNNNNNNNNNNNNN NNNNNNNNNNNNNNNNNNNN NNNNNNNNNNNNNNNNNNNN NNNNNNNNNNNNNNNNNNNN NNNNNNNNNNNNNNNNNNNN
Persea_americana     NNNNNNNNNNNNNNNNNNNN NNNNNNNNNNNNNNNNNNNN NNNNNNNNNNNNNNNNNNNN NNNNNNNNNNNNNNNNNNNN NNNNNNNNNNNNNNNNNNNN
Phaseolus_coccineus  NNNNNNNNNNNNNNNNNNNN NNNNNNNNNNNNNNNNNNNN NNNNNNNNNNNNNNNNNNNN NNNNNNNNNNNNNNNNNNNN NNNNNNNNNNNNNNNNNNNN
Phaseolus_vulgaris   -------------------- -------------------- -------------------- -------------------- --------------------
Picea_glauca         NNNNNNNNNNNNNNNNNNNN NNNNNNNNNNNNNNNNNNNN NNNNNNNNNNNNNNNNNNNN NNNNNNNNNNNNNNNNNNNN NNNNNNNNNNNNNNNNNNNN
Picea_sitchensis     -------------------- -------------------- -------------------- -------------------- --------------------
Pinus_pinaster       -------------------- -------------------- -------------------- -------------------- --------------------
Pinus_taeda          -------------------- -------------------- -------------------- -------------------- --------------------
Populus_deltoides    -------------------- -------------------- -------------------- -------------------- --------------------
Populus_euphratica   -------------------- -------------------- -------------------- -------------------- --------------------
Populus_trichocarpa  -------------------- -------------------- -------------------- -------------------- --------------------
Prunus_persica       -------------------- -------------------- -------------------- -------------------- --------------------
Ricinus_communis     -------------------- -------------------- -------------------- -------------------- --------------------
Saccharum_officinarum NNNNNNNNNNNNNNNNNNNN NNNNNNNNNNNNNNNNNNNN NNNNNNNNNNNNNNNNNNNN NNNNNNNNNNNNNNNNNNNN NNNNNNNNNNNNNNNNNNNN
Saruma_henryi        -------------------- -------------------- -------------------- -------------------- --------------------
Schima_mertensiana   -------------------- -------------------- -------------------- -------------------- --------------------
Sesamum_indicum      -------------------- -------------------- -------------------- -------------------- --------------------
Solanum_chacoense    NNNNNNNNNNNNNNNNNNNN NNNNNNNNNNNNNNNNNNNN NNNNNNNNNNNNNNNNNNNN NNNNNNNNNNNNNNNNNNNN NNNNNNNNNNNNNNNNNNNN
Solanum_habrochaites -------------------- -------------------- -------------------- -------------------- --------------------
Solanum_lycopersicon -------------------- -------------------- -------------------- -------------------- --------------------
Solanum_tuberosum    -------------------- -------------------- -------------------- -------------------- --------------------
Sorghum_bicolor      -------------------- -------------------- -------------------- -------------------- --------------------
Taraxacum_officinale -------------------- -------------------- -------------------- -------------------- --------------------
Triticum_aestivum    -------------------- -------------------- -------------------- -------------------- --------------------
Vitis_vinifera       -------------------- -------------------- -------------------- -------------------- --------------------
Welwitschia_mirabilis -------------------- -------------------- -------------------- -------------------- --------------------
Zea_mays             -------------------- -------------------- -------------------- -------------------- --------------------
Zingiber_officinale  -------------------- -------------------- -------------------- -------------------- --------------------

Acorus_americanus    -------------------- -------------------- -------------------- -------------------- --ATGGTGTTGGTATTAGCA
Amborella_trichopoda NNNNNNNNNNNNNNNNNNNN NNNNNNNNNNNNNNNNNNNN NNNNNNNNNNNNNNNNNNNN NNNNNNNNNNNNNNNNNNNN NNNNNNNNNNNNNNNNNNNN
Antirrhinum_majus    -------------------- -------------------- -------------------- -------------------- --ATGGTGCTAGTACTAGCA
Aquilegia_formosa_x_Aquilegia_pubescens -------------------- -------------------- -------------------- -------------------- --NNNNNNNNNNNNNNNNNN
Arabidopsis_thaliana -------------------- -------------------- -------------------- -------------------- --ATGGTGCTGGTATTGGCA
Artemisia_annua      -------------------- -------------------- -------------------- -------------------- --ATGGTGTTGGTATTGGCA
Beta_vulgaris        -------------------- -------------------- -------------------- -------------------- --ATGGTGCTGGTATTAGCA
Betula_platyphylla   -------------------- -------------------- -------------------- -------------------- --------------------
Brachypodium_distachyon -------------------- -------------------- -------------------- -------------------- --NNNNNNNNNNNNNNNNNN
Brassica_napus       -------------------- -------------------- -------------------- -------------------- --ATGGTGCTGGTTCTGGCA
Brassica_oleracea    -------------------- -------------------- -------------------- -------------------- --NNNNNNNNNNNNNNNNNN
Brassica_rapa        -------------------- -------------------- -------------------- -------------------- --ATGGTGCTGGTTCTGGCA
Bruguiera_gymnorrhiza -------------------- -------------------- -------------------- -------------------- --ATGGTGCTGGTGCNAGCT
Cajanus_cultivar     -------------------- -------------------- -------------------- -------------------- --ATGGTGCTGGTTTTGGCC
Camellia_sinensis    -------------------- -------------------- -------------------- -------------------- --ATGGTGTTAGTGTTGGCA
Capsicum_annuum      -------------------- -------------------- -------------------- -------------------- --ATGGTGCTGGTTTTAGCG
Citrus_clementina    NNNNNNNNNNNNNNNNNNNN NNNNNNNNNNNNNNNNNNNN NNNNNNNNNNNNNNNNNNNN NNNNNNNNNNNNNNNNNNNN NNATGGTGTTGGTCTTAGCG
Citrus_sinensis      -------------------- -------------------- -------------------- -------------------- --ATGGTGTTAGTATTAGCA
Coffea_canephora     -------------------- -------------------- -------------------- -------------------- --ATGGTGCTGGTATTGGCG
Cucumis_sativus      -------------------- -------------------- -------------------- -------------------- --NNNNNNNNNNNNNNNNNN
Elaeocarpus_photiniifolius -------------------- -------------------- -------------------- -------------------- --ATGGTATTGGTGTTAGCA
Eschscholzia_californica -------------------- -------------------- -------------------- -------------------- --ATGGTATTGGTTTTAGCC
Euphorbia_esula      -------------------- -------------------- -------------------- -------------------- --ATGGTGCTAGTTTTAGCT
Euphorbia_tirucalli  -------------------- -------------------- -------------------- -------------------- --ATGGTGCTAGTTTTAGCA
Fagopyrum_tataricum  -------------------- -------------------- -------------------- -------------------- --ATGGTGTTAGTGTTGGCT
Festuca_arundinacea  NNNNNNNNNNNNNNNNNNNN NNNNNNNNNNNNNNNNNNNN NNNNNNNNNNNNNNNNNNNN NNNNNNNNNNNNNNNNNNNN NNATGGTGCTGGTACTCGCG
Gerbera_hybrid       NNNNNNNNNNNNNNNNNNNN NNNNNNNNNNNNNNNNNNNN NNNNNNNNNNNNNNNNNNNN NNNNNNNNNNNNNNNNNNNN NNATGGTGTTGGTGTTGGCG
Glycine_max          -------------------- -------------------- -------------------- -------------------- --ATGGTGCTGGTTTTGGCC
Gossypium_arboreum   NNNNNNNNNNNNNNNNNNNN NNNNNNNNNNNNNNNNNNNN NNNNNNNNNNNNNNNNNNNN NNNNNNNNNNNNNNNNNNNN NNNNNNNNNNNNNNNNNNNN
Gossypium_hirsutum   -------------------- -------------------- -------------------- -------------------- --ATGGTGCTGGTTTTGGCT
Gossypium_raimondii  -------------------- -------------------- -------------------- -------------------- --NNNNNNNNNNNNNNNNNN
Helianthus_annuum    -------------------- -------------------- -------------------- -------------------- --ATGGTGTTGGTATTGGCA
Helianthus_argophyllus -------------------- -------------------- -------------------- -------------------- --ATGGTGTTGGTATTGGCA
Helianthus_exilis    -------------------- -------------------- -------------------- -------------------- --ATGGTGTTGGTATTGGCA
Helianthus_paradoxus -------------------- -------------------- -------------------- -------------------- --NNNNNNNNNNNNNNNNNN
Helwingia_japonica   -------------------- -------------------- -------------------- -------------------- --------------------
Hevea_brasiliensis   NNNNNNNNNNNNNNNNNNNN NNNNNNNNNNNNNNNNNNNN NNNNNNNNNNNNNNNNNNNN NNNNNNNNNNNNNNNNNNNN NNATGGTTTTGGTGTTAGCT
Hordeum_vulgare      -------------------- -------------------- -------------------- -------------------- --NNNNNNNNNNNNNNNNNN
Ipomoea_batatas      -------------------- -------------------- -------------------- -------------------- --ATGGTGTTGGTACTAGCA
Ipomoea_nil          -------------------- -------------------- -------------------- -------------------- --ATGGTGTTGGTACTAGCC
Jatropha_curcas      NNNNNNNNNNNNNNNNNNNN NNNNNNNNNNNNNNNNNNNN NNNNNNNNNNNNNNNNNNNN NNNNNNNNNNNNNNNNNNNN NNATGGTGTTGGTGTTAGCT
Lactuca_perennis     -------------------- -------------------- -------------------- -------------------- --NNNNNNNNNNNNNNNNNN
Lactuca_sativa       -------------------- -------------------- -------------------- -------------------- --ATGGTGTTGGTATTGGCA
Lactuca_serriola     -------------------- -------------------- -------------------- -------------------- --ATGGTGTTGGTATTGGCA
Lactuca_virosa       -------------------- -------------------- -------------------- -------------------- --ATGGTGTTGGTATTGGCA
Liriodendron_tulipifera NNNNNNNNNNNNNNNNNNNN NNNNNNNNNNNNNNNNNNNN NNNNNNNNNNNNNNNNNNNN NNNNNNNNNNNNNNNNNNNN NNNNNNNNNNNNNNNNNNNN
Lotus_japonicus      -------------------- -------------------- -------------------- -------------------- --ATGGTTCTGGTCTTGGCA
Malus_x_domestica    -------------------- -------------------- -------------------- -------------------- --ATGGTGTTGGTGTTGGCC
Medicago_truncatula  -------------------- -------------------- -------------------- -------------------- --ATGGTGCTGGTCTTGGCC
Nicotiana_tabacum    -------------------- -------------------- -------------------- -------------------- --ATGGTGCTGGTATTAGCA
Nothofagus_nervosa   -------------------- -------------------- -------------------- -------------------- --NNNNNNNNNNNNNNNNNN
Nuphar_advena        NNNNNNNNNNNNNNNNNNNN NNNNNNNNNNNNNNNNNNNN NNNNNNNNNNNNNNNNNNNN NNNNNNNNNNNNNNNNNNNN NNATGGTGCTTGTGCTTGCC
Oryza_sativa         -------------------- -------------------- -------------------- -------------------- --ATGGTGCTGGTGCTCGCG
Paeonia_suffruticosa NNNNNNNNNNNNNNNNNNNN NNNNNNNNNNNNNNNNNNNN NNNNNNNNNNNNNNNNNNNN NNNNNNNNNNNNNNNNNNNN NNATGGTGTTGGTGTTGGCA
Panax_ginseng        -------------------- -------------------- -------------------- -------------------- --ATGGTGTTAGTGTTGGCA
Panicum_virgatum     NNNNNNNNNNNNNNNNNNNN NNNNNNNNNNNNNNNNNNNN NNNNNNNNNNNNNNNNNNNN NNNNNNNNNNNNNNNNNNNN NNATGGTGCTGGTGCTCGCG
Persea_americana     NNNNNNNNNNNNNNNNNNNN NNNNNNNNNNNNNNNNNNNN NNNNNNNNNNNNNNNNNNNN NNNNNNNNNNNNNNNNNNNN NNATGGTGTTAGTTCTAGCC
Phaseolus_coccineus  NNNNNNNNNNNNNNNNNNNN NNNNNNNNNNNNNNNNNNNN NNNNNNNNNNNNNNNNNNNN NNNNNNNNNNNNNNNNNNNN NNNNNNNNNNNNNNNNNNNN
Phaseolus_vulgaris   -------------------- -------------------- -------------------- -------------------- --ATGGTGCTCGTTTTGGCC
Picea_glauca         NNNNNNNNNNNNNNNNNNNN NNNNNNNNNNNNNNNNNNNN NNNNNNNNNNNNNNNNNNNN NNNNNNNNNNNNNNNNNNNN NNATGGTGCTGGTACTAGCT
Picea_sitchensis     -------------------- -------------------- -------------------- -------------------- --ATGGTGCTGGTACTAGCT
Pinus_pinaster       -------------------- -------------------- -------------------- -------------------- --ATGGTGCTGGTACTAGCT
Pinus_taeda          -------------------- -------------------- -------------------- -------------------- --ATGGTGCTGGTACTAGCT
Populus_deltoides    -------------------- -------------------- -------------------- -------------------- --NNNNNNNNNNNNNNNNNN
Populus_euphratica   -------------------- -------------------- -------------------- -------------------- --ATGGTTTTGGTATTGGCG
Populus_trichocarpa  -------------------- -------------------- -------------------- -------------------- --ATGGTGTTGGTATTGGCG
Prunus_persica       -------------------- -------------------- -------------------- -------------------- --ATGGTGTTGGTGTTGGCC
Ricinus_communis     -------------------- -------------------- -------------------- -------------------- --NNNNNNNNNNNNNNNNNN
Saccharum_officinarum NNNNNNNNNNNNNNNNNNNN NNNNNNNNNNNNNNNNNNNN NNNNNNNNNNNNNNNNNNNN NNNNNNNNNNNNNNNNNNNN NNATGGTGCTCGTGCTTGCG
Saruma_henryi        -------------------- -------------------- -------------------- -------------------- --ATGGTGTTGGTGTTGGCC
Schima_mertensiana   -------------------- -------------------- -------------------- -------------------- --ATGGTGTTAGTGTTGGCA
Sesamum_indicum      -------------------- -------------------- -------------------- -------------------- --------------------
Solanum_chacoense    NNNNNNNNNNNNNNNNNNNN NNNNNNNNNNNNNNNNNNNN NNNNNNNNNNNNNNNNNNNN NNNNNNNNNNNNNNNNNNNN NNATGGTGCTGGTTTTAGCC
Solanum_habrochaites -------------------- -------------------- -------------------- -------------------- --NNNNNNNNNNNNNNNNNN
Solanum_lycopersicon -------------------- -------------------- -------------------- -------------------- --ATGGTGCTGGTTTTAGCC
Solanum_tuberosum    -------------------- -------------------- -------------------- -------------------- --ATGGTGCTGGTTTTAGCC
Sorghum_bicolor      -------------------- -------------------- -------------------- -------------------- --NNNNNNNNNNNNNNNNNN
Taraxacum_officinale -------------------- -------------------- -------------------- -------------------- --ATGGTTTTGGTATTGGCG
Triticum_aestivum    -------------------- -------------------- -------------------- -------------------- --ATGGTGCTGGTCCTAGCG
Vitis_vinifera       -------------------- -------------------- -------------------- -------------------- --ATGGTGCTGGTGTTGGCC
Welwitschia_mirabilis -------------------- -------------------- -------------------- -------------------- --ATGGTGCTTGTATTGGCG
Zea_mays             -------------------- -------------------- -------------------- -------------------- --ATGGTGCTTGTGCTTGCG
Zingiber_officinale  -------------------- -------------------- -------------------- -------------------- --ATGGTGCTAGTTCTAGCC

Acorus_americanus    CTTGGAGATCTTCACATTCC TCACAGGGCGGCTGAGTTGC CCGCCAAATTCAAGTCCATG CTCGTCCCTGGCAAAATCCA GCACATCATATGCACCGGAA
Amborella_trichopoda NNNNNNNNNNNNNNNNNNNN NNNNNNNNNNNNNNNNNNNN NNNNNNNNNNNNNNNNNNNN NNNNNNNNNNNNNNNNNNNN NNNNNNNNNNNNNNNNNNNN
Antirrhinum_majus    TTAGGTGATATGCACGTACC ACACAGGGCACCCGATTTGC CACCCAAGTTCAAGTCCATG CTCGTTCCAGGAAAGATCCA ACATATCATTTGTACTGGCA
Aquilegia_formosa_x_Aquilegia_pubescens NNNNNNNNNNNNNNNNNNNN NNNNNNNNNNNNNNNNNNNN NNNNNNNNNNNNNNNNNNNN NNNNNNNNNNNNNNNNNNNN NNNNNNNNNNNNNNNNNNNN
Arabidopsis_thaliana TTGGGGGATCTCCATGTACC CCATAGAGCGGCTGATCTAC CTCCTAAGTTCAAATCAATG CTTGTTCCTGGGAAGATTCA ACACATCATCTGCACTGGAA
Artemisia_annua      ATAGGGGATATGCATATCCC ACACAGGGCACCTGATCTGC CTGCTAAGTTTAAATCTATG CTTGTTCCTGGCAAGATTCA ACATATTATTTGTACTGGTA
Beta_vulgaris        ATAGGGGATTTACATATCCC ACATAGATCACCTGATCTCC CTGCCAAGTTCAAGTCCATG CTTGTTCCTGGCAAGATTCA ACACATCATCTGCACTGGTA
Betula_platyphylla   -------------------- -------------------- --------TTCAAGTCCATG CTTGTACCTGGCAAGATCCA GCACATCATTTGCACTGGAA
Brachypodium_distachyon NNNNNNNNNNNNNNNNNNNN NNNNNNNNNNNNNNNNNNNN NNNNNNNNNNNNNNNNNNNN NNNNNNNNNNNNNNNNNNNN NNNCATCATCTGCACGGGGA
Brassica_napus       TTGGGGGATCTCCATGTACC ACATAGAGCGGCTGATCTGC CTCCGAAATTCAAATCGATG CTTGTTCCCGGAAAGATTCA ACACATCATCTGCACTGGCA
Brassica_oleracea    NNNNNNNNNNNNNNNNNNNN NNNNNNNNNNNNNNNNNNNN NNNNNNNNNNNNNNNNNNNN NNNNNNNNNNNNNNNNNNNN NNNNNNNNNNNNNNNNNNNN
Brassica_rapa        TTGGGGGATCTCCATGTACC CCATAGAGCGGCTGATCTGC CTCCAAAGTTCAAATCGATG CTTGTTCCTGGCAAGATTCA ACACATCATCTGCACTGGCA
Bruguiera_gymnorrhiza ATAGGGGATTTGCACATACC CCACAGAGCACCTGATCTGC CTGCAAAATTCAAGTCCATG CTTGTTCCTGGCAAGATCCA GCACATCACTTGCACCGGCA
Cajanus_cultivar     CTGGGGGATTTGCACATACC CCACAGGGCACCAGATCTTC CTGCAAAGTTTAAATCCATG CTTGTCCCTGGCAAGATCCA GCACATAATTTGTACTGGAA
Camellia_sinensis    ATTGGGGATCTTCACATCCC ACATAGGGCACCCGATTTGC CTCCCAAGTTCAAATCCATG CTTGTTCCTGGCAAGATTCA GCACATTATTTGCACTGGCA
Capsicum_annuum      CTGGGGGATCTACACATCCC GCACAGGGCTGCTGATCTTC CTGCTAAGTTTAAGTCTATG CTTGTTCCTGGAAAGATTCA GCATGTTATTTGTACTGGTA
Citrus_clementina    TTGGGCGATTTACACATACC ACATAGAGCAGCTGATTTGC CTGCCAAGTTTAAGTCCATG CTTGTTCCTGGCAAGATCCA ACACATCGTTTGCACTGGCA
Citrus_sinensis      ATCGGAGACCTTCACATTCC TCACCGTGCATCTGACCTGC CCCAAAAGTTCAAATCTATG CTCGTTCCTGGAAAAATTCA GCACATCATTTGTACTGGCA
Coffea_canephora     ATTGGGGATCTCCACGTCCC GTATAGAGCTCCTGATCTTC CAGCAAAATTCAAGTCCATG CTTGTTCCTGGCAAGATTCA ACACATCATTTGCACTGGCA
Cucumis_sativus      NNNNNNNNNNNNNNNNNNNN NNNNNNNNNNNNNNNNNNNN NNNNNNNNNNNNNNNNNNNN NNNNNNNNNNNNNNNNNNNN NNNNNNNNNNNNNNNNNNNN
Elaeocarpus_photiniifolius ATAGGGGATCTACATATACC ACACAGGGCTGCTGATCTAC CACCAAAGTTCAAGTCCATG CTTGTACCTGGCAAGATTCA ACACATCATTTGTACTGGCA
Eschscholzia_californica CTAGGGGATCTTCATATCCC TCATAGGGCATCTGATCTTC CTGCAAAGTTCAAATCTATG CTTGTTCCTGGAAAGATTCA GCACATTATTTGTACTGGAA
Euphorbia_esula      ATAGGAGACCTTCATATACC TCATAGGGCAGCTGATTTGC CCCCAAAATTCAAGTCCATG CTTGTTCCTGGCAAGATTCA ACATATTATTTGCACTGGAA
Euphorbia_tirucalli  ATAGGGGACCTTCATATACC TCATAGGGCAGCTGATTTGC CCCCAAAGTTCAAGTCCATG CTTGTTCCTGGCAAGATTCA GCACATTATTTGCACTGGCA
Fagopyrum_tataricum  ATAGGGGATTTACACATTCC GCATAGGGCCCCCGATTTCC CAGCCAAGTTCAAGTCTATG CTCGTTCCTGGCAAGATTCA ACACATCATCTGTACAGGAA
Festuca_arundinacea  CTGGGGGATCTGCACATCCC GCACCGTGCGCCCGACCTGC CCGCCAAGTTTAAGTCCATG CTCGTGCCGGGCAAGATCCA GCACATCATCTGCACGGGAA
Gerbera_hybrid       ATTGGGGATTTACACATCCC ACATAGGGCACCTGATCTAC CTGCCAAGTTCAAATCTATG CTTGTTCCTGGCAAGATTCA ACACATCATTTGCACCGGTA
Glycine_max          CTGGGGGATTTGCACATACC CCACAGGGCGCCTGATCTTC CTGCTAAGTTCAAATCCATG CTTGTCCCTGGCAAGATCCA GCACATAATTTGTACTGGAA
Gossypium_arboreum   NNNNNNNNNNNNNNNNNNNN NNNNNNNNNNNNNNNNNNNN NNNNNNNNNNNNNNNNNNNN NNNNNNNNNNNNNNNNNNNN NNNNNNNNNNNNNNNNNNNN
Gossypium_hirsutum   TTGGGGGATTTGCATATACC CCATCGGGCGGCTGATCTCC CTCCCAAATTCAAGTCCATG CTGGTTCCTGGAAAGATCCA ACACATCATTTGCACTGGTA
Gossypium_raimondii  NNNNNNNNNNNNNNNNNNNN NNNNNNNNNNNNNNNNNNNN NNNNNNNNNNNNNNNNNNNN NNNNNNNNNNGCAAGATTCA GCACATCATTTGCACTGGCA
Helianthus_annuum    ATTGGGGATTTACATATTCC GCATAGGGCACCTGATCTAC CTGCTAAGTTCAAATCTATG CTTGTTCCTGGCAAGATTCA GCACATTATTTGCACTGGTA
Helianthus_argophyllus ATTGGGGATTTACATATTCC GCATAGGGCACCTGATCTAC CTGCTAAGTTCAAATCTATG CTTGTTCCTGGCAAGATTCA GCACATTATTTGCACTGGTA
Helianthus_exilis    ATTGGGGATTTACATATTCC GCATAGGGCACCTGATCTAC CTGCTAAGTTCAAATCTATG CTTGTTCCTGGCAAGATTCA GCACATTATTTGCACTGGTA
Helianthus_paradoxus NNNNNNNNNNNNNNNNNNNN NNNNNNNNNNNNNNNNNNNN NNNNNNNNNNNNNNNNNNNN NNNNNNNNNNNNNNNNNNNN NNNNNNNNNNNNNNNNNNNN
Helwingia_japonica   -------------------- -------------------- -------------------- -------------------- ----NTCATTTGCACCGGCA
Hevea_brasiliensis   TTAGGGGATTTACACATACC CCATAGAGCAGCCGATCTAC CTGCCAAGTTTAAGTCAATG CTTGTTCCTGGCAAGATCCA ACACATCATTTGCACTGGCA
Hordeum_vulgare      NNNNNNGATCTGCACATCCC GCACCGTGCGCCCGACCTGC CCGCCAAGTTCAAGTCCATG CTCGTCCCGGGCAAGATCCA GCACATCATCTGCACCGGGA
Ipomoea_batatas      ATCGGTGATCTGCATATCCC TCACAGAGCCGCTGATCTTC CGGCAAAGTTCAAGTCCATG CTCGTCCCGGGAAAGATTCA ACACATAATTTGCACTGGAA
Ipomoea_nil          ATCGGTGATCTGCATATCCC TCACAGAGCCGCTGATCTTC CGGCAAAGTTCAAGTCCATG CTCGTCCCGGGAAAGATTCA ACACATAATTTGCACTGGAA
Jatropha_curcas      CTAGGGGATTTACACATACC CCATAGAGCACCTGATCTGC CTGCCAAGTTCAAGTCAATG CTCGTTCCTGGCAAGATCCA GCACATCATTTGCACAGGCA
Lactuca_perennis     NNNNNNNNNNNNNNNNNNNN NNNNNNNNNNNNNNNNNNNN NNNNNNNNNNNNNNNNNNNN NNNNNNNNNNNNNNNNNNNN NNNNNNNNNNNNNNNNNNNN
Lactuca_sativa       ATTGGGGATTTACATATTCC ACATAGAGCACCTGATCTAC CTGCCAAGTTCAAATCTATG CTTGTTCCTGGCAAGATTCA ACACATCATTTGCACCGGTA
Lactuca_serriola     ATTGGGGATTTACATATTCC ACATAGAGCACCTGATCTAC CTGTCAAGTTCAAATCTATG CTTGTTCCTGGCAAGATTCA ACACATCATTTGCACCGGTA
Lactuca_virosa       ATTGGGGATTTACATATTCC ACATAGAGCACCTGATCTAC CTGCCAAGTTCAAATCTATG CTTGTTCCTGGCAAGATTCA ACACATCATTTGCACCGGTA
Liriodendron_tulipifera NNNNNNNNNNNNNNNNNNNN NNNNNNNNNNNNNNNNNNNN NNNNNNNNNNNNNNNNNNNN NNNNNNNNNNNNNNNNNNNN NNNNNNNNNNNNNNNNNNNN
Lotus_japonicus      CTAGGGGATTTGCACATACC CCACAGGGCACCTGATCTTC CTGCAAAGTTCAAATCCATG CTTGTCCCTGGCAAGATCCA GCACATCATTTGTACTGGAA
Malus_x_domestica    TTGGGGGATTTGCACATACC CCACAGGGCACCTGATCTGC CTGCAAAGTTCAAGTCCATG CTTGTTCCTGGCAAGATCCA GCACATCATTTGCACTGGAA
Medicago_truncatula  CTAGGGGATATGCACATACC CCATAGGGCGCCTGATATTC CTGCGAAGTTCAAATCCATG CTTGTCCCTGGCAAGATCCA GCACATCATTTGTACTGGAA
Nicotiana_tabacum    TTGGGCGATCTTCACATCCC GCATAGGGCTGCTGATCTTC CCGCTAAGTTTAAGTCTATG CTTGTTCCTGGAAAGATCCA ACATATCATCTGTACTGGTA
Nothofagus_nervosa   NNNNNNNNNNNNNNNNNNNN NNNNNNNNNNNNNNNNNNNN NNNNNNNNNNNNNNNNNNNN NNNNNNNNNNNNNNNNNNNN NNNNNNNNNNNNNNNNNNNN
Nuphar_advena        CTTGGAGATCTCCACATCCC ACATAGAGCGTCCGATCTGC CTGCTAAGTTCAAGTCTATG CTTGTTCCAGGGAAGATTCA GCACATCATTTGTACCGGAA
Oryza_sativa         CTCGGGGATCTGCACGTGCC GCACCGGGCGGCCGACCTGC CGGCCAAGTTCAAGTCCATG CTCGTCCCGGGCAAGATCCA GCACATCATCTGCACGGGGA
Paeonia_suffruticosa CTAGGGGATCTTCACATCCC ACATAGGGCACCTGATCTGC CTCCAAAATTCAAGTCGATG CTTGTCCCTGGCAAGATCCA GCACATCATTTGCACTGGAA
Panax_ginseng        TTGGGTGATCTTCACATCTC ACATAGGGCTCCTGATCTGC CTCCTAAGTTCAAGTCTATG CTTGTTCCGGGCAAGATTCA ACACATTATTTGTACTGGAA
Panicum_virgatum     CTGGGGGATCTGCACATCCC GCACCGGGCGCCCGACCTGC CCGCCAAGTTCAAGTCCATG CTCGTGCCCGGCAAGATCCA GCACATCATCTGCACCGGCA
Persea_americana     CTAGGAGATCTTCACATCCC TCATAGGTCGTCTGATTTGC CAGCAAAATTCAAATCCATG CTTGTTCCTGGGAAGATCCA ACACATCATTTGTACCGGAA
Phaseolus_coccineus  NNNNNNNNNNNNNNNNNNNN NNNNNNNNNNNNNNNNNNNN NNNNNNNNNNNNNNNNNNNN NNNNNNNNNNNNNNNNNNNN NNNNNNNNNNNNNNNNNNNN
Phaseolus_vulgaris   CTGGGGGATTTGCACATACC CCACAGGGCACCTGATCTTC CTGCAAAGTTCAAATCCATG CTTGTCCCTGGCAAGATCCA GCACATAATTTGTACTGGAA
Picea_glauca         TTGGGTGACCTGCATATTCC GCACAGGGCACCTGACTTGC CCACTAAATTTAAATCTATG CTTGTACCGGGAAAAATCCA GCACATTATTAGCCCTGGGA
Picea_sitchensis     TTGGGTGACCTGCATATTCC GCACAGGGCACCTGACTTGC CCACTAAATTTAAATCTATG CTTGTACCCGGAAAAATCCA ACACATTATTAGCCCTGGGA
Pinus_pinaster       CTGGGTGACCTGCATATTCC GCACAGGGCACCTGACTTGC CCACTAAATTTAAATCTATG CTTGTACCGGGAAAAATTCA GCACATTATTAGTCCTGGGA
Pinus_taeda          TTGGGTGACCTGCATATTCC ACACAGGGCACCTGACTTGC CCACTAAATTTAAATCTATG CTTGTGCCGGGAAAAATTCA GCACATTATTAGTCCTGGGA
Populus_deltoides    NNNNNNNNNNNNNNNNNNNN NNNNNNNNNNNNNNNNNNNN NNNNNNNNNNNNNNNNNNNN NNNNNNNNNNNNNNNNNNNN NNNNNNNNNNNNNNNNNNNN
Populus_euphratica   CTGGGGGATCTACACATACC CCACAGAGCACCTGATCTCC CTGCAAAGTTCAAGTCTATG CTTGTTCCTGGCAAGATCCA GCACATCATTTGCACCGGCA
Populus_trichocarpa  CTGGGGGATCTACACATACC CCACAGAGCACCTGATCTCC CTGCAAAGTTCAAGTCCATG CTTGTTCCTGGCAAGATCCA GCACATCATTTGCACTGGCA
Prunus_persica       TTGGGGGATTTACACATACC CCACAGGGCACCTGATCTAC CTGCCAAGTTCAAGTCCATG CTTGTTCCTGGCAAGATCCA GCACATCATTTGCACTGGAA
Ricinus_communis     NNNNNNNNNNNNNNNNNNNN NNNNNNNNNNNNNNNNNNNN NNNNNNNNNNNNNNNNNNNN NNNNNNNNNNNNNNNNNNNN NNNNNNNNNNNNNNNNNNNN
Saccharum_officinarum CTGGGGGATCTGCACATCCC GCACCGGGCGCCCGACCTGC CCGCCAAATTCAAGTCCATG CTCGTGCCCGGCAAGATCCA ACACATCATCTNCACTGGCA
Saruma_henryi        CTTGGAGATCTTCATATTCC TCACACAGCATCTGATTTGC CCACAAAGTTCAAATCTATG CTCGTCCCAGGAAAGATCCA ACACATAATATGCACTGGAA
Schima_mertensiana   ATTGGGGATCTTCACATCCC ACACAGGGCAGCCGATTTGC CTCCAAAGTTCAAATCCATG CTTGTTCCTGGCAAGATTCA GCACATTATTTGCACCGGCA
Sesamum_indicum      -------------------- -------------------- -------------------- -------------------- --------------------
Solanum_chacoense    TTGGGAGATCTTCACATCCC GCATAGGGCTGCTGATCTTC CTGCAAAGTTTAAGTCTATG CTTGTTCCTGGAAAGATCCA ACATGTAATCTGTACTGGTA
Solanum_habrochaites NNNNNNNNNNNNNNNNNNNN NNNNNNNNNNNNNNNNNNNN NNNNNNNNNNNNNNNNNNNN NNNNNNNNNNNNNNNNNNNN NNNNNNNNNNNNNNNNNNNN
Solanum_lycopersicon TTGGGAGATCTTCACATCCC GCATAGGGCGGCTGATCTTC CTGCAAAGTTTAAGTCTATG CTTGTTCCTGGAAAGATCCA ACATGTAATCTGTACTGGTA
Solanum_tuberosum    TTGGGAGATCTTCACATCCC ACATAGGGCTGCTGATCTTC CTGCAAAGTTTAAGTCTATG CTTGTTCCTGGAAAGATCCA ACATGTCATCTGTACTGGTA
Sorghum_bicolor      NNNNNNNNNNNNNNNNNNNN NNNNNNNNNNNNNNNNNNNN NNNNNNNNNNNNNNNNNNNN NNNNNNNNNNNNNNNNNNNN NNNNNNNNNNNNNNNNNNNN
Taraxacum_officinale ATCGGGGATTTACATATCCC ACATAGAGCACCTGATCTAC CTGCCAAGTTCAAATCTATG CTTGTTCCTGGCAAGATTCA ACACATCATTTGCACCGGTA
Triticum_aestivum    CTGGGGGATCTGCACATCCC GCACCGTGCGCCCGACCTGC CCGCCAAGTTCAAGTCCATG CTCGTCCCGGGCAAGATCCA GCACATCATCTGCACCGGGA
Vitis_vinifera       TTAGGGGATCTTCATATCCC TGATAGGGCTCCTGATTTGC CGCCAAAGTTCAAATCCATG CTTGTTCCTGGCAAGATCCA ACACATCATTTGCACTGGGA
Welwitschia_mirabilis TTGGGTGACCTGCACATCCC ATACAGGGCTCCTGATCTGC CGGCCAAATTTAAATCCATG CTTGTCCCGGGAAAAATTCA ACATATTATCAGTCCCGGGA
Zea_mays             CTGGGGGATCTGCACATCCC GCACCGGGTGCCCGACCTGC CCGCCAAATTCAAGTCCATG CTCGTGCCCGGCAAGATCCA ACACATCATCTGCGCTGGCA
Zingiber_officinale  ATTGGTGATCTCCACATTCC TCACCGGGCTGCAGATCTGC CCCTGAAATTTAAGTCCATG CTCGTGCCTGGGAAAATTCA ACACATCTTGTGTACTGGAA

Acorus_americanus    ATCTCTGTATCAAGGAAGTT CATGATTACCTGAAGAGTCT TTGCCCTGACATGCATATTA CTCGAGGAGAATATGATGAG GATCTGCGTTATCCAGAGAC
Amborella_trichopoda NNNNNNNNNNNNNNNNNNNN NNNNNNNNNNNNNNNNNNNN NNNNNNNNNNNNNNNNNNNN NNNNNNNNNNNNNNNNNNNN NNNNNNNNNNNNNNNNNNNN
Antirrhinum_majus    ACTTATGCATCAAAGAGGTT CATGACTACTTGAAAACTCT TTGCCCAGACTTGCACATCA CTCGTGGTGAATATGATGAG GATTCACGTTATCCAGAGAC
Aquilegia_formosa_x_Aquilegia_pubescens NNNNNNNNNNNNNNNNNNNN NNNNNNNNNNNNNNNNNNNN NNNNNNNNNNNNNNNNNNNN NNNNNNNNNNNNNNNNNNNN NNNNNNNNNNNNNNNNNNNN
Arabidopsis_thaliana ATCTCTGCATCAAAGAAATC CATGACTACTTGAAGACTAT CTGCCCTGATTTGCATATAG TTCGAGGGGAGTTTGACGAA GATGCGCGATACCCTGAGAA
Artemisia_annua      ATCTTTGTATCAAAGAAGTT CATGATTATTTGAAGAGCCT ATGCCCAAGTTTGCATATTA CTCGAGGTGAATATGATGAA GATTCTCGTTATCCAGAAAC
Beta_vulgaris        ATCTCTGTTCCAAAGAAGTA CATGACTACCTAAAAACAAT CTGTCCAGATCTCCATGTTG CTCGAGGAGAATANNNNNNN NNNNNNNNNNNNNNNNNNNN
Betula_platyphylla   ATCTTTGCATCAAGGAAGTT CATGACTACTTGAAGACTCT TTGTCCTGACTTGCATATTA CTAGAGGTGAATATGATGAA GAGGCACGCTATCCAGAAAC
Brachypodium_distachyon ACCTCTGCATCAAGGAAGTT CACGACTACCTGAAGAGCCT TTGTCCTGATCTCCACATTA CCAGAGGTGAATATGATGAG GATGCTCGTTACCCAGAAAC
Brassica_napus       ATCTCTGCATCAAAGAAATC CATGACTACTTGAAGACTAT ATGCCCTGATTTGCATATAG TTCGTGGGGAGTTTGACGAA GATGCACGCTACCCTGAGAC
Brassica_oleracea    NNNNNNNNNNNNNNNNNNNN NNNNNNNNNNNNNNNNNNNN NNNNNNNNNNNNNNNNNNNN NNNNNNNNNNNNNNNNNNNN NNNNNNNNNNNNNNNNNNNN
Brassica_rapa        ATCTCTGCATCAAAGAAATC CATGACTACTTGAAGACTAT ATGCCCTGATTTGCATATAG CTCGTGGGGAGTTTGACGAA GATGCACGCTACCCTGAGAC
Bruguiera_gymnorrhiza ATCTTTGCATCAAAGAAGTT CATGATTACTTGAAGACCAT TTGTCCTGACTTGCATATTA CTCGAGGTGAATATGATGAA GAGACACGATATCCAGAGAC
Cajanus_cultivar     ATTTATGTATCAAGGAAATT CATGACTACTTAAAGACTCT TTGTCCAGACTTGCATATAA CTCGTGGTGAGTATGATGAA GAGACCAAATATCCGGAGAC
Camellia_sinensis    ATCTCTGTATCAAAGAAGTT CATGATTACTTGAAGAGCCT TTGCCCTAGCTTGCATGTTA CACGAGGTGAATATGATGAA GATGCCCGTTTCCCAGAAAC
Capsicum_annuum      ACCTGTGCATTAAAGAGGTT CATGATTACTTAAAGACTCT ATGTCCTGACTTGCATATTA CTAGAGGCGAGTATGACGCA GAGACACGTTACCCGGAGAC
Citrus_clementina    ATCTCTGCATCAAAGAAGTT CATGACTACCTAAAGATTAT TTGTCCTGACTTGCATATTA TTCGTGGTGAATATGATGAA GAGACACGATATCCTGAGAC
Citrus_sinensis      ATCTCTCTATCAAAGAAGTC CATGATTATTTGAAGAGTCT TTGTCCTGATTTGCATGTCA CTCGAGGTGAATATGATGAA GATTCACGTTATCCCGAAAC
Coffea_canephora     ATCTCTGTATCAAAGAAGTT CATGATTACCTGAAGAACCT TTGCCCAAGCTTACACATTA CTCGAGGTGAATACGATGAA GATGCTCAATATCCAGAGAC
Cucumis_sativus      NNNNNNNNNNNNNNNNNNNN NNNNNNNNNNNNNNNNNNNN NNNNNNNNNNNNNNNNNNNN NNNNNNNNNNNNNNNNNNNN NNNNNNNNNNNNNNNNNNNN
Elaeocarpus_photiniifolius ATCTCTGTATCAAAGAAGTT CATGATTACTTGAAGAGTCT TTGTCCTGATTTGCATATTA CACGAGGTGAATATGATGAG GATGCACGTTATCCAGAGAC
Eschscholzia_californica ATTTATGTATCAAAGAAGTT CATGATTACTTGAAGAGCCT ATGCCCTGACATGCACATTA CTCGGGGAGAGTATGATGAA GATGCACGTTATCCAGAGAC
Euphorbia_esula      ATCTCTGCATTAAAGAAGTA CATGATTATTTGAAGAGTCT TTGTCCAGATTTGCACATAA CCCATGGTGAATATGATGAA GATTCACGTTATCCGGAGAC
Euphorbia_tirucalli  ATCTCTGCATCAAAGAAGTG CATGATTATTTGAAGAGTCT TTGCCCTGATTTGCATATTA CTCATGGTGAATATGATGAA GATTCACGATATCCAGAGAC
Fagopyrum_tataricum  ACCTTTGCATTAAAGAAGTT CATGACTATTTGAAAACAAT TTGCCCTGACCTGCATATTG TCCGAGGAGAATATGATGAA GATGCACGCTATCCAGAGAC
Festuca_arundinacea  ACCTCTGCATCAAGGAAATT CACGACTACCTGAAAAGCCT CTGCCCTGATCTCCACATTA CCAGAGGTGAATATGATGAG GATGCTCGTTACCCAGAGAC
Gerbera_hybrid       ATCTCTGTATCAAAGAAGTT CATGATTATTTGAAGAGCTT GTGCCCTAGTTTGCATATTA CTCGAGGTGAATATGATGAG GATTCGCGTTATCCAGAGAC
Glycine_max          ATTTATGTATTAAAGAAATT CATGACTACTTAAAGACTCT TTGTCCAGACTTGCATATAA CTCGTGGTGAGTATGACGAA GAGACAAAATATCCGGAGAC
Gossypium_arboreum   NNNNNNNNNNNNNNNNNNNN NNNNNNNNNNNNNNNNNNNN NNNNNNNNNNNNNNNNNNNN NNNNNNNNNNNNNNNNNNNN NNNNNNNNNNNNNNNNNNNN
Gossypium_hirsutum   ATCTTTGCATCAAGGAAGTT CAAGATTACTTGAAGACACT TTGTCCTGACTTGCATATTA CCAGAGGTGAATATGATGAA GATACAAGATATCCCGAGAC
Gossypium_raimondii  ATCTCTGTATCAAAGAAGTT CATGATTACTTCAAGACTCT GTGTCCTGATCTGCATATTA CTCGAGGTGAATATGATGAA GATTCCCATTATCCAGAGAA
Helianthus_annuum    ATCTCTGTATCAAAGAAGTT CATGATTATCTGAAGAGCCT GTGTCCTAGTTTGCATATAA CTCGAGGCGAATATGATGAA GATTCTCGTTACCCAGAGAC
Helianthus_argophyllus ATCTCTGTATCAAAGAAGTT CATGATTATCTGAAGAGCCT GTGTCCTAGTTTGCATATAA CTCGAGGCGAATATGATGAA GATTCTCGTTACCCAGAGAC
Helianthus_exilis    ATCTCTGTATCAAAGAAGTT CATGATTATCTGAAGAGCCT GTGTCCTAGTTTGCATATAA CCCGAGGCGAATATGATGAA GATTCTCGTTACCCAGAGAC
Helianthus_paradoxus NNNNNNNNNNNNNNNNNNNN NNNNNNNNNNNNNNNNNNNN NNNNNNNNNNNNNNNNNNNN NNNNNNNNNNNNNNNNNNNN NNNNNNNNNNNNNNNNNNNN
Helwingia_japonica   ATCTCTGCATCAAAGAAGTT CATGATTACTTGAAGAGCCT GTGCCCTAGCTTACATGTCA CCCGAGGCGAATACGATGAA GATGCCCGATTTCCCGAGAC
Hevea_brasiliensis   ATCTTTGTATCAAAGAAGTT CACGACTATTTGAAGACTCT TTGTCCTGACTTGCATATTA CTCGAGGTGAATATGATGAA GAAATGCGATATCCAGAAAC
Hordeum_vulgare      ACCTCTGCATCAAGGAAGTT CACGACTACCTTAAAAGCCT TTGTCCTGATCTCCACATTA CCAGAGGTGAATATGATGAG GATGCTCGTTACCCAGAGAC
Ipomoea_batatas      ATCTCTGCATCAAAGAGGTT CATGATTATTTAAAGAGTTT GTGCCCTAGCTTGCATATAA CTAGGGGAGAGTATGATGAA GAATCCAAATATCCAGAGAC
Ipomoea_nil          ATCTCTGCATCAAAGAGGTT CATGATTATTTGAAGAGTTT GTGCCCTAGCTTGCATATAA CTAGGGGAGAGTATGATGAA GAATCCAAATATCCAGAGAC
Jatropha_curcas      ATCTTTGTATCAAAGAAGTT CATGACTATTTGAAGACTCT ATGTCCCGACTTGCATATTA CTCGAGGTGAATATGACGAA GAGATGCGATATCCAGAAAC
Lactuca_perennis     NNNNNNNNNNNNNNNNNNNN NNNNNNNNNNNNNNNNNNNN NNNNNNNNNNNNNNNNNNNN NNNNNNNNNNNNNNNNNNNN NNNNNNNNNNNNNNNNNNNN
Lactuca_sativa       ATCTATGTATCAAAGAAGTT CATGATTATTTGAAAAGCCT ATGCCCAAGTTTACACATCA CTCGAGGTGAATATGATGAA GATGCTCGTTACCCAGAGAC
Lactuca_serriola     ATCTCTGTATCAAAGAAGTT CATGATTATTTGAAAAGCCT ATGCCCAAGTTTACACATCA CTCGAGGTGAATATGATGAA GATGCTCGTTACCCAGAGAC
Lactuca_virosa       ATCTCTGTATCAAAGAAGTT CATGATTATTTGAAAAGCCT ATGCCCAAGTTTACACATCA CTCGAGGTGAATATGATGAA GATGCTCGTTACCCAGAGAC
Liriodendron_tulipifera NNNNNNNNNNNNNNNNNNNN NNNNNNNNNNNNNNNNNNNN NNNNNNNNNNNNNNNNNNNN NNNNNNNNNNNNNNNNNNNN NNNNNNNNNNNNNNNNNNNN
Lotus_japonicus      ATTTATGTATCAAAGAAGTC CATGACTACTTAAGGACTCT TTGCCCAGACTTGCATATAA CTCGTGGTGAGTATGATGAA GAGACAAAATATCCGGAGAC
Malus_x_domestica    ATCTTTGTATCAAAGAAGTT CATGACTACTTGAAGACACT TTGTCCTGACTTGCATATTA CTCGAGGTGAGTATGATGAA GAGACAAAATACCCAGAGAC
Medicago_truncatula  ACTTGTGTATTAAAGAAGTC CATGACTACCTAAAGACTCT TTGTCCTGACCTGCATATAA CTCGTGGTGAGTATGATGAA GATTCAAGATATCCAGAGAC
Nicotiana_tabacum    ACCTCTGCATTAAAGAAGTT CACGATTACTTGAAGACTCT TTGTCCTGACTTGCATATTG CTAGAGGCGAGTATGATGAG GAGACACGTTACCCTGAGAC
Nothofagus_nervosa   NNNNNNNNNNNNNNNNNNNN NNNNNNNNNNNNNNNNNNNN NNNNNNNNNNNNNNNNNNNN NNNNNNNNNNNNNNNNNNNN NNNNNNNNNNNNNNNNNNNN
Nuphar_advena        ACTTGTGCATAAAGGAAGTC CATGATTACTTGAAGAGTCT TTGTCCAGACTTGCATGTCA CTCGTGGTGAATATGATGAG GATGCCCGCTATCCTGAGAC
Oryza_sativa         ACCTCTGCATCAAGGAAGTT CATGACTACCTGAAAAGCCT TTGTCCTGATCTCCATATAA CCAGAGGTGAATATGATGAG GATGCTCGTTACCCAGAGAC
Paeonia_suffruticosa ATCTTTGTATCAAAGAAGTT CATGATTACTTGAAGAGTCT CTGTCCTGACATGCATATCA CTCGAGGTGAATATGATGAA GATTCGCGTTACCCAGAGAC
Panax_ginseng        ATCTATGTATTAAAGAGGTT CATGACTACTTAAGGACTAT TTGTCCTGATTTGCATATTA CTAGAGGTGAATATGATGAG GAGGCACGATACCCAGAGAC
Panicum_virgatum     ACCTCTGCATCAAGGAAGTC CATGACTCTCTAAAAAGCCT TTGTCCTGATCTCCACATAA CCAGAGGTGAATATGATGAG GATGCTCGGTACCCAGAGAC
Persea_americana     ATCTTTGTATTAAGGAAGTT CATGATTACTTGAAGAGTCT TTGTCCTGACATGCATGTTA CTCGAGGTGAGTATGATGAG GATGCGCGCTATCCAGAGAC
Phaseolus_coccineus  NNNNNNNNNNNNNNNNNNNN NNNNNNNNNNNNNNNNNNNN NNNNNNNNNNNNNNNNNNNN NNNNNNNNNNNNNNNNNNNN NNNNNNNNNNNNNNNNNNNN
Phaseolus_vulgaris   ATTTATGTGTTAAAGAAATT CATGACTACTTAAAGACTCT TTGTCCAGATTTGCATATAA CCCGCGGTGAGTATGATGAA GAGACGAAATATCCAGAGAC
Picea_glauca         ATCTTTGCATCAAGGAAGTT TATGACTACTTGAAGAGTCT TTGTCCAGACTTGCATGTGA CTCGGGGTGAGTATGATGAG GATCCACGTTACCCAGAAAC
Picea_sitchensis     ATCTTTGCATCAAGGAAGTT TATGACTACTTGAAGAGTCT TTGTCCAGACTTGCATGTGA CTCGGGGTGAGTATGATGAG GATCCACGTTACCCAGAAAC
Pinus_pinaster       ATCTTTGCATCAAGGAAGTA TATGACTACTTGAAGAGTCT GTGTCCAGACTTGCATGTGA CTCGGGGCGAGTATGATGAG GATCCACGTTACCCAGAAAC
Pinus_taeda          ATCTTTGCATCAAGGAAGTA TATGACTACTTGAAGAGTCT GTGTCCAGACTTGCATGTGA CTCGGGGCGAGTATGATGAG GATCCACGTTACCCAGAAAC
Populus_deltoides    NNNNNNNNNNNNNNNNNNNN NNNNNNNNNNNNNNNNNNNN NNNNNNNNNNNNNNNNNNNN NNNNNNNNNNNNNNNNNNNN NNNNNNNNNNNNNNNNNNNN
Populus_euphratica   ATCTTTCTATCAAAGAAGTT CATGACTACTTGAAGACTCT TTGCCCTGACTTACATATCA CTCGAGGTGAATATGATGAA GATACTCGATATCCAGAGAC
Populus_trichocarpa  ATCTTTCTATCAAAGAAGTT CATGACTACTTGAAGACTCT TTGCCCTGACTTACATATCA CTCGAGGTGAATATGATGAA GATACTCGATATCCAGAGAC
Prunus_persica       ATCTTTGTATCAAAGAAGTT CATGACTACTTGAAGACCCT TTGTCCCGACTTGCATATTG CTCGAGGTGAGTATGATGAA GAGACAAGATATCCAGAGAC
Ricinus_communis     NNNNNNNNNNNNNNNNNNNN NNNNNNNNNNNNNNNNNNNN NNNNNNNNNNNNNNNNNNNG CTCGAGGTGAATATGATGAA GAGACGCGATATCCAGAAAC
Saccharum_officinarum ACCTCTGCATCAAGGAAGTC CATGATTACCTGAAAAGCCT TTGCCCTGATCTCCACATTA CCAGAGGTGAATATGATGAA GATGCTCGATACCCAGAGAC
Saruma_henryi        ATCTCTGCATTAAAGAAGTT CATGATTACCTGAAGAGTCT TTGCCCTGACTTGCATGTTA CTAGAGGTGAATATGATGAG GATGCTCGCTATCCAGAAAC
Schima_mertensiana   ATCTCTGTATCAAAGAAGTC CATGATTACTTGAAGAGCCT TTGCCCTAGCTTGCATGTTA CTCGAGGTGAATATGATGAA GATGCCCGTTTCCCAGAAAC
Sesamum_indicum      -------------------- -------------------- -------------------- -------------------- --------------------
Solanum_chacoense    ACCTATGCATTAAAGAGGTT CATGATTACTTAAAGACTCT TTGTCCTGACTTGCATATTA CTAGAGGTGAGTATGACGAG GATACACGTTACCCTGAGAC
Solanum_habrochaites NNNNNNNNNNNNNNNNNNNN NNNNNNNNNNNNNNNNNNNN NNNNNNNNNNNNNNNNNNNN NNNNNNNNNNNNNNNNNNNN NNNNNNNNNNNNNNNNNNNN
Solanum_lycopersicon ACCTATGCATTAAAGAGGTT CATGATTACTTAAAGACTCT TTGTCCTGACTTGCATATTA CTAGAGGCGAGTATGACGAG GAGACACGTTACCCTGAGAC
Solanum_tuberosum    ACCTATGCATTAAAGAGGTT CATGATTACTTAAAGACTCT TTGTCCTGACTTGCATATTA CTAGAGGCGAGTATGACGAG GAGACACGTTACCCTGAGAC
Sorghum_bicolor      NNNNNNNNNNNNNNNNNNNN NNNNNNNNNNNNNNNNNNNN NNNNNNNNNNNNNNNNNNNN NNNNNNNNNNNNNNNNNNNN NNNNNNNNNNNNNNNNNNNN
Taraxacum_officinale ATCTCTGTATCAAAGAAGTT CATGATTATTTGAAAAGTCT GTGCCCAAGTTTACACATCA CTCGAGGTGAATATGATGAA GATGCTCGTTACCCAGAGAC
Triticum_aestivum    ACCTCTGCATCAAGGAAGTT CACGACTACCTTAAAAGCCT CTGTCCTGATCTCCACATTA CCAGAGGTGAATATGATGAG GATGCTCGCTACCCAGAGAC
Vitis_vinifera       ATTTGTGTATCAAAGAGGTT CATGATTACTTGAAAACCCT TTGTCCTGACATGCATATTA CCCGAGGTGAATATGATGAG GAGACACGTTACCCAGAGAC
Welwitschia_mirabilis ACCTTTGCATAAAGGAAGTG TATGACTACCTAAAAAGTCT TTGTCCAGATGTTCATGTCA CTCGTGGGGAGTATGATGAA GATCCTCGTTACCCTGAAAC
Zea_mays             ACCTCTGCATCAAGGAAGTT CATGACTACCTGAAAAGCCT TTGCCCTGATCTCCACATTA CTGGAGGTGAATATGATGAG TATGCTCGATACCCAGAGAC
Zingiber_officinale  ATCTGTGTATCAAGGAAGTT CATGAGTACTTGAAAAGCCT TTGCCCAGACTTGCATATTA CTCGAGGTGAGTATGATGAA GATGCTCGTTATCCAGAAAA

Acorus_americanus    AAAGACTCTTACCATTGGGC AATTCAAGCTTGGACTGTGT CATGGCCATCAGGTTATACC GTGGGGGGACTTGGATTCAC TAGCAATGCTACAGAGACAA
Amborella_trichopoda NNNNNNNNNNNNNNNNNNNN NNNNNNNNNNNNNNNNNNNN NNNNNNNNNNNNNNNNNNNN NNNNNNNNNNNNNNNNNNNN NNNNNNNNNNNNNNNNNNNN
Antirrhinum_majus    CAAAGTGTTGACCATTGGTC AGTTTAAGCTTGGTGTATGC CATGGTCATCAGGTTATTCC ATGGGGAGACCTCGACTCAT TGGCCATGCTTCAGAGGCAG
Aquilegia_formosa_x_Aquilegia_pubescens NNNNNNNNNNNNNNNNNNNN NNNNNNNNNNNNNNNNNNNN NNNNNNNNNNNNNNNNNNNN NNNNNNNNNNNNNNNNNNNN NNNNNNNNNNNNNNNNNNNN
Arabidopsis_thaliana TAAAACCTTGACTATTGGGC AATTCAAGCTGGGATTGTGT CATGGCCACCAGGTGATCCC ATGGGGTGATCTAGACTCAC TCGCCATGCTTCAGAGACAA
Artemisia_annua      GAAAACACTTACCATTGGGC AATTCAAGCTTGGATTGTGC CATGGTCATCAGGTTGTTCC ATGGGGGGATTTGGACTCTT TAGCCATGCTCCAGAGACAG
Beta_vulgaris        NNNNNNNNNNNNNNNNNNNN NNNNNNNNNNNNNNNNNNNN NNNNNNNNNNNNNNNNNNNN NNNNNNNNNNNNNNNNNNNN NNNNNNNNNNNNNNNNNNNN
[truncated: 562,485 more chars]
