# Supplementary material for: Biological pattern and transcriptomic exploration and phylogenetic analysis in the odd floral architecture tree: Helwingia willd
Source: BMC Res Notes. 2014 Jun 27;7:402. doi: 10.1186/1756-0500-7-402 (PMC4083144; doi:10.1186/1756-0500-7-402)
Supplement: Additional file 2 — The mapped metabolic pathways of part of unigenes derived from H. Willd. [file 1756-0500-7-402-S2.zip]

Archive with 1 entries (1 files):
- 1978846290118093_add2.rar
