# Supplementary material for: Biological pattern and transcriptomic exploration and phylogenetic analysis in the odd floral architecture tree: Helwingia willd
Source: BMC Res Notes. 2014 Jun 27;7:402. doi: 10.1186/1756-0500-7-402 (PMC4083144; doi:10.1186/1756-0500-7-402)
Supplement: Additional file 3 — The shared 13 sing-copy nuclear genes sequence from 83-taxon species. [file 1756-0500-7-402-S3.xls]

#Pathway	Count (20281)	Pathway ID
Metabolic pathways	4610	ko01100
Biosynthesis of secondary metabolites	2311	ko01110
Plant-pathogen interaction	1657	ko04626
Spliceosome	1113	ko03040
Starch and sucrose metabolism	610	ko00500
Ubiquitin mediated proteolysis	520	ko04120
Protein processing in endoplasmic reticulum	460	ko04141
Purine metabolism	452	ko00230
Phenylpropanoid biosynthesis	421	ko00940
Endocytosis	377	ko04144
Pyrimidine metabolism	357	ko00240
RNA degradation	346	ko03018
Cysteine and methionine metabolism	337	ko00270
Glycolysis / Gluconeogenesis	327	ko00010
Ribosome	316	ko03010
Oxidative phosphorylation	309	ko00190
Peroxisome	300	ko04146
ABC transporters	277	ko02010
Pyruvate metabolism	262	ko00620
Limonene and pinene degradation	257	ko00903
Stilbenoid, diarylheptanoid and gingerol biosynthesis	241	ko00945
Glycerophospholipid metabolism	238	ko00564
Circadian rhythm - plant	236	ko04712
Amino sugar and nucleotide sugar metabolism	228	ko00520
Phagosome	224	ko04145
Flavonoid biosynthesis	223	ko00941
Fatty acid metabolism	219	ko00071
Nucleotide excision repair	198	ko03420
Glycerolipid metabolism	195	ko00561
Phosphatidylinositol signaling system	192	ko04070
Aminoacyl-tRNA biosynthesis	184	ko00970
RNA polymerase	184	ko03020
Tryptophan metabolism	181	ko00380
Cyanoamino acid metabolism	180	ko00460
Galactose metabolism	178	ko00052
Arginine and proline metabolism	175	ko00330
Carbon fixation in photosynthetic organisms	173	ko00710
Pentose and glucuronate interconversions	172	ko00040
Inositol phosphate metabolism	170	ko00562
Phenylalanine metabolism	170	ko00360
Ascorbate and aldarate metabolism	168	ko00053
alpha-Linolenic acid metabolism	161	ko00592
Zeatin biosynthesis	160	ko00908
Propanoate metabolism	160	ko00640
Base excision repair	159	ko03410
Valine, leucine and isoleucine degradation	157	ko00280
Citrate cycle (TCA cycle)	154	ko00020
Glutathione metabolism	147	ko00480
Basal transcription factors	140	ko03022
Nitrogen metabolism	140	ko00910
Alanine, aspartate and glutamate metabolism	140	ko00250
Fructose and mannose metabolism	139	ko00051
DNA replication	137	ko03030
Biosynthesis of unsaturated fatty acids	134	ko01040
Lysine degradation	130	ko00310
Carotenoid biosynthesis	130	ko00906
Pentose phosphate pathway	125	ko00030
beta-Alanine metabolism	119	ko00410
Tyrosine metabolism	119	ko00350
Porphyrin and chlorophyll metabolism	118	ko00860
N-Glycan biosynthesis	117	ko00510
Butanoate metabolism	115	ko00650
Homologous recombination	114	ko03440
Terpenoid backbone biosynthesis	114	ko00900
Protein export	113	ko03060
Glycine, serine and threonine metabolism	111	ko00260
Fatty acid biosynthesis	109	ko00061
Sphingolipid metabolism	109	ko00600
Photosynthesis	108	ko00195
Other glycan degradation	108	ko00511
Ether lipid metabolism	103	ko00565
Phenylalanine, tyrosine and tryptophan biosynthesis	102	ko00400
Selenoamino acid metabolism	100	ko00450
Proteasome	100	ko03050
Mismatch repair	97	ko03430
Valine, leucine and isoleucine biosynthesis	93	ko00290
Natural killer cell mediated cytotoxicity	92	ko04650
Ubiquinone and other terpenoid-quinone biosynthesis	92	ko00130
SNARE interactions in vesicular transport	92	ko04130
Steroid biosynthesis	90	ko00100
Linoleic acid metabolism	89	ko00591
Histidine metabolism	89	ko00340
Regulation of autophagy	88	ko04140
Nicotinate and nicotinamide metabolism	78	ko00760
Diterpenoid biosynthesis	76	ko00904
Benzoxazinoid biosynthesis	72	ko00402
Sulfur metabolism	68	ko00920
Glyoxylate and dicarboxylate metabolism	66	ko00630
Flavone and flavonol biosynthesis	61	ko00944
Glucosinolate biosynthesis	51	ko00966
Pantothenate and CoA biosynthesis	49	ko00770
Glycosaminoglycan degradation	42	ko00531
Isoquinoline alkaloid biosynthesis	42	ko00950
Glycosylphosphatidylinositol(GPI)-anchor biosynthesis	40	ko00563
Brassinosteroid biosynthesis	39	ko00905
One carbon pool by folate	39	ko00670
Tropane, piperidine and pyridine alkaloid biosynthesis	37	ko00960
Lysine biosynthesis	35	ko00300
Riboflavin metabolism	34	ko00740
Non-homologous end-joining	33	ko03450
Anthocyanin biosynthesis	30	ko00942
Indole alkaloid biosynthesis	30	ko00901
Glycosphingolipid biosynthesis - ganglio series	29	ko00604
Monoterpenoid biosynthesis	29	ko00902
Thiamine metabolism	28	ko00730
Arachidonic acid metabolism	26	ko00590
Folate biosynthesis	21	ko00790
Caffeine metabolism	21	ko00232
Synthesis and degradation of ketone bodies	20	ko00072
Polyketide sugar unit biosynthesis	19	ko00523
Glycosphingolipid biosynthesis - globo series	19	ko00603
C5-Branched dibasic acid metabolism	17	ko00660
Photosynthesis - antenna proteins	16	ko00196
Vitamin B6 metabolism	15	ko00750
Lipoic acid metabolism	12	ko00785
Fatty acid elongation in mitochondria	12	ko00062
Biotin metabolism	10	ko00780
Betalain biosynthesis	8	ko00965
Taurine and hypotaurine metabolism	8	ko00430
