# Supplementary material for: Biological pattern and transcriptomic exploration and phylogenetic analysis in the odd floral architecture tree: Helwingia willd
Source: BMC Res Notes. 2014 Jun 27;7:402. doi: 10.1186/1756-0500-7-402 (PMC4083144; doi:10.1186/1756-0500-7-402)
Supplement: Additional file 4 — Alignment of 13 single copy genes sequence in 83-taxon species. [file 1756-0500-7-402-S4.zip]

Archive with 1 entries (1 files):
- Qing_unigene_all_Supp_3.fa.txt
