# Supplementary material for: Biological pattern and transcriptomic exploration and phylogenetic analysis in the odd floral architecture tree: Helwingia willd
Source: BMC Res Notes. 2014 Jun 27;7:402. doi: 10.1186/1756-0500-7-402 (PMC4083144; doi:10.1186/1756-0500-7-402)
Supplement: Additional file 4 — Alignment of 13 single copy genes sequence in 83-taxon species. [file 1756-0500-7-402-S4.zip › Qing_unigene_all_Supp_3.fa.txt]

>Unigene100000_Qing
GAGCACAAGAAGAATATCAGAGGATGAAGTTAGAGCATAATAAAGCAAAGCTGGAATATGAAGGGCTTCT
CAATTCCGAATTTCGCATGGGATGAAAAGAGTATTATGGCATTCAGATGTTACTTGGAAATCTTGACAGA
TGCAACAGCCCCAAATCCGAAAAGAGGTGAACCAGAACGAGTTTAACGTCTTGGATGGTAACGTGTATAT
CTTGTAAATGACTTGATGTGGTCCCGTACTTTTATCTCTGTATGGTTTATGAGATTGTTTTGCGGGGGCA
AGGGGTGTCGTCGTTTTAATTTCCATTTTGGGTAGTTTTTCAATACCATGTAGTTTTCCATTTTGGTGAA
ACCTGATGGCAACACATTTTTGCTTGGCCACAACTCAAATGGGACTCAAGTAAATCTCTTTCAGACATTT
ACTGGATTCTCTAAATTTGCTTGGACATAAAA
>Unigene100001_Qing
GTTTATAATGGGTTGATTTATTCAGGGTCATGGGATAAGACACTTAAAGTTTGGAGGATTTCTGATTTGA
AGTGTTTGGAATCGATTAAGGCACATGATGATGCTATAAATGGTTTGGTTGCAAGTAAAGGGATTGTGTA
TTCGGCTTCTGCAGATGGGACAATTAAGGCTTGGGGAAAAGAGGGAAGAAAGAATTCACATTGTTTGAAG
GGAATTTTGGAGGGTCATAAGGATGTTTCATTGAATTCTGCTGTTGTTTCAGAGGATGGGAGGTTTGTTT
ATGGAGGTGGTTCTGATGGGTATGTGATGGGGTGGTTGGAAAATGGGAATTTTGAGAGTTGGAGGTTAAT
TTGTGAGGTAAAAGCACATCAAATGGCTGTTTTGTGCATGTGCCTGATGGGGGAATTTTTGTGCAGTGGA
TCTGCTGATAAGTGCATTAATATTTGGAAGAG
>Unigene100002_Qing
CTTGGTTTGTTCCTTTCTTTCTTTTTGGATTGTTTTCCTCCTGCTGAGCGAAGATTTCATATTTATCAGT
TGTTTTTAATTAACTTCATGTATGGTAAACTATTGATATGAAGTACTGTTGTCCTGGTTCATTTGTCATT
CTAATTAGAGTTTCTTCACGTGATACTGGAAAGACGATGGTAGATGCTTCCTTGGGGGAAATAATGACGA
CATGCGAGAAGATCACTTGGCTTCTTGCAGAGGGTGAGCGGTGGCTAAAGCCTGAATACCGGTCTTGTGG
GAGGTCAATGCTTCACAAGACAGCCAAAGTGGAATTTCATCCCCTTGGTGTGATTGGTGCTATTGTTTCG
TGGAACTATCCATTTCATAATATATTTAATCCAATGTTGGCAGCGGTCTTTTCAGGGAATAGTATTGTGA
TAAAGGTTTCAGAGTATGCAAGTTGGTCTGGA
>Unigene100003_Qing
TCCGACCTCTTCATCGGAAACTGTTACTCTATTTCCCCACGTCGGGTCACGGGTCGGTTCGGTCGGGTCA
AGTCTGTCGTGATTAAAGGGAAGCCTAGATTCGCGGACTTTAGTCTTTTGCCGGCTGAGTGGGGTGCGCA
CTTCGCACCCTGGGTGATCGCGATGTCCGAGGCTTATCGTGCGCTGGAGAAATGTTCCCTGAAGCGCATG
TCTATCACGAATGATGATCTCGCGGTGCTGGCTTGCTCCTTTCCGTGTTTTAAGGAGTTGGTTTTGGTGT
GCTGTGAGGGGTTTGGGACTCATGGGCTTGCTCTTGTTGCCAGTCAGTGCAGGCAACTGCAAGTACTTGA
TCTGATTGAGTCTGAGGTTTCAGACGATGAAGTGGACTGGGTTTCGTGTTTTCCAGATAATGAAACTCGT
CTCGAGTCTCTGATTTTCGACTGTGTTGATTG
>Unigene100004_Qing
CCAGCCAAGCATGTATACTCTTTTTCAAGGATCTATGGGAATTCATAGCAGCCATATTGAGCTGTGTTGC
AGCATATTCTCGATCAGTCTCTCGGGGGAAGCGATCAACTGGTTCTACCGTCTTCTCCCGTCTTTAATTT
CAAGTACGAGCAATAATATAACTCGTCCATCCAATAGTTTGCGTACAGCCGCAAATCGACGAAAGACCTA
GACGATATCCTCAGGGTTGTACTGGGCCCCACATATTCCATCACGGACTATGTTTGTAGATTCAAGGAAA
TTCATCTGGAACTTCTCCACTGCGATGAAATGGCAGACGTTCATGCCTTTAAGGGAGATTTAAATCACCG
AGACTTGTTGGTGGATCTGATAAAGTGCCCCGCTTGGAGCACACTCAACCTATTTAAGATAGTAGAGCAA
TTTTCTTGCAAAGACGAGATCAGGATTCAATA
>Unigene100005_Qing
ACAGTTGCATCTGAAGCCATCAAAAGCTTCATCAACATCGTCCATTCGATATCTTTGAAACAAACGGAGG
AGATCAAAATTAAAAAACGAACAGAATCTGCATCAAAAGAGCTTGAGAAAAAAGCTTCAACTCTTCGAAA
CATTGAGAAGAAGTATTACCTCTCATATTCTACGGTTGGCCTTGGCCTGCCCGAGTCCGGACCTGATAAT
GGGCACGTGTTGGATGCACGGGACCCTCTCTCGGAAAAGAAATCTGAACTCGCATCTTGCCAAAGGCGGG
TGGAAGACGAGATGCTAAGGCACTCCAAGGCAGTAGAGGTAACAAGAGCAATGACCCTAAATAACATCCA
GACAGGTTTGCCAGGAGTATTCCAGGCAATGACTAGTTTTTCTGCCTTGATTATGGAGGCACTCGAGGTC
GTGTGCACTCGTTCCTACGCCATCAAGTAGAT
>Unigene100006_Qing
AAAAAAATGGCATATTTTAGTGGTTTAGGCATTGCTTTGAGTTTTGTATTTGGCTGCATCATCTTGGGCC
TTGTTGCAGAAATATACTATTTGTTATGGTGGAAGAAGAGAAGCACCAACAGAGAGATTGAAAGCCATTA
TACCAAACAAGCCTCAGACATTTTCTCTCTCTTCTGTTTGAAAAAACCCAATTCTGTGAACAACAGCACC
CAGGAAGAACTCAACATTTGTAGGAAAAGCCCTGATGCCAATTGTCATGAAAAAGACCTAGAGCAAGGCA
CAGGAATGGATTTGACGTTGTTAAAAGAATATGGTGAAGAAAGTGTGGAATCAGAAATCATGAGGCTGCA
CAATCTCTGTGGACCACCAAGATTTCTCTTCACAATCAAGGAGGAAACAGGAGAGGATTTGGAGTCTGAT
GACGGGAAATCAAGAGGTGAGAGAAGCAGAAA
>Unigene100007_Qing
CTACTACTACCATTCATTCACTCCCTTGGTACTGTGAAAGTTCCATTGTTCCTGGACCTTCTAGCTATAT
TTTGTGTTGTGGAAATTCTAGCAATAATCGGGTCAGTGTGAAGGCCAAAAAATAATTTAAAAAATATAAA
AAAACATACGCCAATAATATTTAATTGTGATGAAGTTTAAATCGGGTTGGATATTAAATCAGTGTGGATA
ACAAATCAGTTCAAAAGATTAAGAAGATTTTTGGACTGAACCAGAAGTGATCGTAGCTTATAGTTGCCTA
CGTACTCCAGTGTCATTGAGATTAAATTCAGAGTGTATAAGCAAAACACAATGTACTGTTGAATATCTTA
GGGGTATTTATAGTGTAACCACTCCTAAAAGAGTGGCAATCAGTGTTAATGGAAATCATGGAGATAGCGC
ACGATCTCAAGATTGAATGAAGAAATAACAGT
>Unigene100008_Qing
CCCGTTGTTTAAATTCTACGCTTGATAAAAATAACCAAAGATACATAAAGTTGTGATGGATGATTAGAAA
TGAAACTAGGAAACCTATTAACTACCGTCTTGAATTCCATCACTGCTTTTGACCAAATACACCACACCAG
CTTTTATTTTGACACAAACTCACAGTATTGAAACTCTGCCCACGGAGCAGAGCTTAGTCTTATTACAAGA
TATAATAATGCATTGTCTATATGAGTTGTTTGAAATAGAACATAAACAAAGAGTATCAAAGGGAGACTTG
AGGCTTCAAGCTTCAGACCAATCTCCAGAATGCCTACTCCCAAATTTGCCCTTTGATTTTGGTACAAACT
CAGAGCATTTATACTCCGCCCCTAGAGCAGAGCTTAATGTCAATCGGTAGCTTCATCCTCCTCACTTGTG
CTCTCCAATTGTGCATCCTCCTCACTTGTGCT
>Unigene100009_Qing
ACACATAAGCCAATGCTTATCTCATCTATTCTCAATGGACAGGTTTGTAAGGAATGTACCTAGCATGATT
GATCGATAGGATGAGTTCTTTTATAATTAGCAAATCAATGACAAAGAAACTTACAAATAATGTATACCTT
GGGGGGAAAATTCACTTATCGATGAAGTCAGTCATGGATGCAATTAAATGTAGCAATAAATTGTGAAACT
GGGAGAGCCAGATTATCAAGAATTGATCAAGTGGGGCTAAATTAGGCCTGGGAACTCTCAAATTTCAAAA
AGTCATAAATGCATAAAGCAAATACTGATTGGTAGAGCAGACAAAATTGTAAATGAGTCTGAAATTATGT
GGACATCCCATGAAATCATTAGTTCTAATTTTTCTAATGTTTGTTTCACTCCTACAAATCCCTTATGTCC
TAGAGTCCTAGACAACCATGAAAAACAAACAC
>Unigene10000_Qing
TAAAAAGTTAATCCGCATCCGTATGCGATAGGGTCTCAGGATAGGATCCGACAATCCGTAATTCAAGTTC
TTAATCGTCTAAAATGTATACTTTGAAACATATATCNNNNNNNNNNNNNNNNNNNNNNNNNNNNNNNNNN
GGCTTACCGCGCTAGGTGGCAAATAAGTGAGGGTTGGATGAAAAGTTGGTAATTGCGGGACCATCAAAAT
TGACGGTGGAGATGAAAATGCAGTA
>Unigene100010_Qing
AATTTTGAATAATCCTAATGATAGCAACTTCACACGTGCCGCTTTCTCGTAGGGGACGTACCTGAACGGT
CGTTTCATAGGCGGCTCATTATTACAGTCATTTAATGCGCGTGACGACGCCCCATGTGTCCTCGAACCCC
CCAATGATTTATAAAAAGGGGCAAGCCCTAAGGGCCGAGGGTTAGTGCCTTTTTTCTCCACAAACCTTCT
TACTTCCTTGCATAAACCAGTCCCTTTCTTCTTCAGCAAATGGCTCCTCGTGTCCCTAAAAACCTCCTTG
ACACTCCTGAGAGAATGGCCATGTTTAGGGAGAGGTATGGCATACCCGACGATGTCTCCTTAGAGTTTTA
TAGACAGGAACCCCCTGTAGATGCCAATTCCTTCGTCCTAGATATCTACAAGATCACCAACGCTGGTCTT
AGGATTCCATTCCCACCCCTGATACGTATGAC
>Unigene100011_Qing
ATGAGCAGACGAAGATTCTTCGAATCAAAGAACAGCTAGAAGACCCACGCCAGCCTGAAGAATCAGTCGT
TGAATTGCTTCAAAATTTAGCAGATATGGAAATTACGTTCCAAGCTCTAAAGGAGACAGATATAGGAAGA
CATGTGAATCGATTTAGGAAGCATCCGTCCAATGAAGTGAGGAGAGTTGTGAAGCAACTTATCCGAAAAT
GGAAAGAATTGGTGGATGAGTGGGTTAGGTTGAATCAACCTGAACAAGCTGCATCTAATATCATTGCTGA
TGGAGACTCGCCACAGCAAAACATAAGGCCAAAGAATGCTCAAAATGGTCATCACCAGGTGCCCGATTTT
GCTTATTCTCCAAATCCACACAGTGAGTATCGAATCAAATTCAAGTCCAATTTGGGTAATTTTTTGCTTT
TCTTTTTATTCATTTGACCGTATTATTTATTT
>Unigene100012_Qing
AACTTCCCAAATTTGAAGTAAGAACAGTGGCCAAAACCACCACCACCACCAAACATGAAGCTTGAGAATT
AAGTAATGGTGATTGGACTCCGCAGAATCAAATGTCAGGCACAAACCATGCGCTTCAGAAACTAAACAAA
ACCTGCTTACGCTCACTTCAAACCAAACCCATTAAAAATCTTCAAAGATCAAACCACAAACACTTGAACC
CACCTCGACCCAAACCACCAAACAACACTACCACCGACTCAGACACAGTAAAATGGAATGTATCAATCAC
CAAACACATGCGCAACGGCCAATGCGAATCTGCATTGCGTCTCTTCAACACAATGCCCAACAAAACCTCA
GTCACCTGGAACGCAATGGTTTCTGGGTACTTGTCGAACGACAAGTTCGAGCTTGCACGCAACATGTTTG
ATAAAATGCCTGTGAGAGATTTGGTTTCTTGG
>Unigene100013_Qing
TATACCCAAAATTCCAGCTTATTTCACGGTATGCTCGTTTTTCTCTTGAGATCTCTGACCGATAATTACA
TCACATAGCACCTATTCTTTTTGGAGTTAATTTTCTTCTGAGATAATTTGATTTTTCACTGCAACAAGGA
GATCAGTAAATAGAGAGATTCTAGTTTGACACTCATTTTTGAAAAAATTCCATAGGGAGATGCAAGAAAA
AATTGGCCCGTCACTCCAGCATGCACGAGCTATTTCACCCTATATGCACGAGCTATTTTAGAATTTAAAG
TATCAGCTGATACCGAATCATATCCACCTCAGTTGTGGCTGAGTCGATACCGAGTCGCGTTACAAAATAT
CTCATTTTTTTCCATCTCGATTGATATTCCGAGATGTATCAGCCAAGTCACGAATACTTTGAGGTGTATT
GGCCGAGTCACCACCGCTAGAATTTACAAATC
>Unigene100014_Qing
TAGTGTCAACAATCAATGGCACAGGTGCAGTCATTGAGTCCATATATGTACTGATCTTCCTCATATTTGC
GCCAAAGAAGGAGAAAGGAAAAATCCTGGGGATCCTTACCTTTGTCCTAGCCGTGTTTGCCACAGTCGCC
TCTGTTTCCTTCTTTGCTCTCCATGGACATAACAGAAAGCTTTTCTGTGGCCTTGCTGCTACAATATTCT
CCATAATCATGTATGGTTCACCTCTATCAATTATGAGGGTGGTGATCAAAACAAAGAGTGTGGAATTCAT
GCCATTTTTCTTGTCCCTGTTTGTGTTCCTGTGTGGCACATCCTGGTTTGTGTTCGGCCTGCTCGGAAAG
GATCCTTTTGTAGCAATCCCCAATGGGTTTGGATGTGGACTAGGAGCAGTTCAGCTGATCCTATATGCAA
TTTACAAAGACAACAACAGAGGCCAAACCAAT
>Unigene100015_Qing
CGGTATTGTGGTGGAGTACATTGCGAAGGTACTTCCAGATACTGGCACTTAAAAGGATGTAGTGCTCTGA
CCTAATTGCTAATTTTGGTCATCGTTCCCTTAACTCTTAACATTTTATTACTGCCCCCTGAGAATAACAT
AAGAGTTCTTGAGTTTTACATCCTTGGTTGCAAGTCCAGTGTTTTTTTGTTTCTGTTTCACTTTCAACAT
TGCATTTGAAGCTACACATTTCACACCCTATGGTGCCCCAGAAGGTGTCATGTTTAACCGGAATCCCAAG
GGGATGACAAAATGGCCAGGAGGCAATTTTTCTGCAATCGCTTTGATTCACCCCCTCGGTGAAAAACCGT
AATACTTCACCAAAATACGCCCTGAGGAATTCTGTATTGGTATAAGATCTATTCCCATGTTTCGATCTTT
CCATTTTTTTACCCATTTCTTGGGTAAAGTCT
>Unigene100016_Qing
AGACTTCTACAATGGTTGGGCGTATTCTGATGCTGCTCAATGAGGGAATTGGTCCATCCCACATTCTAGC
CATGACATTTACTACAGCAGCTGCTTCTGAAATGAGAGAGCGCATCGGATCAGTGGCTGGGAGAGCAGCA
GCAAAAGAGCTCACAGTCAGCACATTCCATTCATTTTCTTTGCAACTCTGTCGTACGCATGCTGAGAAGT
TAGATCGCACACATGAATTTCTAATCTATGGGCATGGGCAACAAAGAAGAGCTATCATTGAAGCTGTGCG
CCTATTGGAAAATGGAAAGAACAAGCAAAATCTCAATTCTTGTGAAATTGGCGGAGAGGCCAGTGGCATT
AATTCTCCACACTATTTTAAAGACAAGTCAAAGAAGTGGCTAAAGTTTGTGACTCAGGCTAAAGCTGCTG
GAAGGACTCCTGAAGATTGCAATAACATGGGT
>Unigene100017_Qing
CTCCCAATCTATCTTGAAAACTAAATATAAAACTGCACACAGTTTCTAGACATTCCATAGTGGCCCCAAA
ATTTCATCAAATTACTTTATCTTCCCAGAATTTCTAAATATTACAGACTAGCCCTTATGTTTTAAAAAAT
TACATATTTGACCCAATATTTTCAGAAATTGCAGACCACCAAGCACAAAATTTAAAAATTTAACGCATTT
GCTTTACACATCTATTTCGTACTTCAAACAGCTTTACAAGGCCTCAGAAAATATATGAATCTGGTGGGCT
CTTTTAGCATCCTTGGGTTAATAACCTAGAGTGGAGGAGAAATCATGGTGTCGGCAAATTGGAAACTCTA
AGAACAGCTCATGGAAATTGGTAATAAGCTTCTGCAAACTCCTGTTGATGAACACCTTTCGCTGCTTGAC
CAAGTCACCACGTTGAATATTTTCTACTAGCG
>Unigene100018_Qing
AATATATAAAAATTAGTTTTTTAAACTAGCCGTATACGTATCCTATTTTTTTGAATTTTTCCGTATTCCC
GTGTCCGTGTCGTATGATACAACACCCATGTCCATGTCCGTATCTGTGCTTCCTTGTACTTGATGAAATC
ATTGATTATTTTTAGGATTAAATTTTTAGTTTCCCTTTGAGAAGGCACTGTCAAATGTCAACTAAGCTGA
TAACATTGTTATTACTTATTACCTAATACTTGTGAGCTCAATGCTTGGCTATGTTAAATTGCTGAATCAC
ATTTAGATTTGGAAGCTAACAATTAGTGCAAGCCCCATCCTTATAAATTGAAATTGAATAATTAGGATTA
TGACCTTTGAGGTGGTGATTCATTTCTAGAGTATTTTTCTAGTGTGTACATCTGCATATTCTGTGTTTTT
GACTTTTTTTTGTATCTTTTTTCTCATAGCAA
>Unigene100019_Qing
TCATTCAGGTATATTTTCTACTTATATAATCTCCATAATTAAGCACAAACAATATTAAAAAAATGTGTTA
ATTATAGGAAAATCATGGCATTGATATGAAAACCTTATGACTGAAATTGCAGATTGCTGGATTCATGTGA
ATGATTTTATATTGCAAAAATTCGTTTGAATCTTGGAAATATGTTCAGGGGGTTGCTGAATTGTTTTTGA
GAGCAGAGACGAGAGAGGTTTGAGTTTCAGGTACATGTTTTGATGTAAATCTTGGCCGGAACTGGAAGTT
CGTTGGCAAATGGCTTCATCCCCGGTGAATGCTCCTCCTGCTCCTTCCCAGGATTCAGATTCTTCACCAC
CTCCTCCAACCCCATCAGATTCACCTGCAACACCAACAAATTCAACTTCATCGTCCTCCCCCCCACCAGC
CTCACCCACATCACCACCCCCGCCAGCCCTAC
>Unigene10001_Qing
TCTCACGCGCTCTGAGGAACTTCCACGCGCTGACCTGCGCGACCAGCAGCACAGACGCGCGCCTCACGAG
CCGGAACGCGCTCCAACGAGCCCGCACACGCCTACATTCAGAATCCAGAAGCCAGCACGCGCTCCACGCG
CACTTCAGAACCTTCACGCGTCGGCACGCGCGCCAAGAGGATCACACGCGCTCACACGCGCGGCCAGAGG
>Unigene100020_Qing
CATTATCTCATGTCACCAAGCTTGTTGCACGATAGCGGCGTCGTTGGCAATCTCAGCAAAGAGAACATGG
GATATGAATCAGGAACCGGAGCTGATGGTTGCAGTGGGCTTTTCTGTTGGAATAACACCAAGCATCATAA
AAGGGGGAAGGTTAAGCAAGGGACCCCAGTTCGATCACACAAAAGAGCACGATTTTTATGGTTTGCAGAA
TGTGCAAAGTCAAGGAGGACAACGAATAGATTCAAAAGATAATAGATGGGAGCAAAAAACTTGTAGTTGA
TGATTTGCTGCTCGTTTTGGTTATCATATTTGATCTTTATTTATTTTTTCGAGTTGTCATTTTTCATTGA
TTGAAGGGGTGGCGAAGATAATGTAAAGCTTTTGAAGGTCGGCTACTGCATTTCTGTGTCGGACCAATTT
TTATGGGATCAAATCAATAGAGCTAAAAGGGCA
>Unigene100021_Qing
AAATAAAAAAATCAGAGCAGAGCAGAAGAACAAACTTAAACACATAAACCACTCTGAAGAGAGAGAGAAA
GTGCTTAAGAAAAACAGAAGCAGAAGCAGCAGTAGCTCAAAAACAGAGGCCTTATTGTTAGAAGCTGCTC
CAAGAAGAAGACAAGTCCAACTAAAACGATGTCGCCTTCACCACAAAAACCAAACCTTAATCCTCCATTA
AACCTCTGGTTAAACAACAACAACAAGAAAAAGAAAGCTCTAAACCATGTACTCTTCACCCTTCACCTCC
ACTCTCTATCCACCAAACAAACCCCCAACCCCACCACAACCATTCTCTCTCCTCAACCCAAAAAGACCCT
AAATTTCAATCCACCACAAACCCTCCTCTCTGATGAAATTCTTCTCCAAATCCTCTCAAAAACACCAATT
TCTCAGAGGAACTCAAACTTTCTTGTATCCAAA
>Unigene100022_Qing
TGGGGAATCTTTTTTTATACGAAGCATAACTAACAAAATATTCATCTCTGGAGAAACATAAACCTTGTTC
CTGTATTTTCAGGTGTTATTGTATGATGCCATTGTAGGAGTTCGAGGATCTAATAAGCCTCACAGCAAAT
ATGAATAAACGACGAGAAACCCAACATAGCAGTAATACTTTACAATGACCATAGGAACTGTAAATCATCT
TCTGTGAAAATGTTATAGCATCTCTTCATTCAATGACTATCTTTTACAACTCAAGCAAATACATGATCAT
ACTGGAAAATCATCTATAATGGAGATGGAATACACAAACTTCCACTGCTTCACTCAATTTCAAACTCATC
AGAAGCAACTAAGCCGAGTAAATTGCACACTATATATTCCATGTTCTTATAGTAGGCCAGTGCTCCCAAA
TGGATTGTTCGTTTGCGGATGAGCAACATGGTC
>Unigene100023_Qing
TTTTTTTCTCCTTGCATCACAATCATAGCATTACATATTTGATTTGTGATTTAGTTATAGCATTACTTGT
TTGATTTGTGATTTCGTTATAGCTACTCCAGGCCTTGTAGCATGACTATTCAGCTAAATACAATAATAAA
TACATATCTTAAAAAAAGAGAGTAAACACAATACTTATCACGCATAGATTCTACAATCATGGAAAATAGT
GTATGGTATCCATTTAAATTCTGGGTCGGTTTTAATCCACCTACAACATCTAAACAAAATCCATCCGAAA
GTACATTGTACTAAGATATGAACCCATATCTAGCTGAGCTATTGGAGTATTTGTAGACTGGTAAAACAAC
AAGAAACCTCAACATGGATATGTAGAAAAAAAAATTTCTCACACACAGGACCATAAGAAATTTACACAAA
ACCTATTCACTGAATAATAACAGAGAATTAAAT
>Unigene100024_Qing
CCTAAACTCAAACTCCCATGCAATGAAAGATGTTATGTCCACATGAATTGTGAACAAAGTGTGAGATGTC
CATACCAAACTTACAATGAAGTAATGAGCCTACTAACAAGTGGCTAACCAAATGCATGAACAACATGTCC
ATAATATGCAACCAATTTTATATTATTGGCCATCAATTGCCACTACACGCATATGCATATGAACTCACGC
ATGCTTGAGAATTTTACTTGGCACGTCAAAGTCGATTCTCCCATAAGCACTACATTTTCATTCGAAAAAT
GTTTAATGTTTAACTGGATATATATTATTTGTCTTTTGCCAAACCACTATATTTTTTGGGCATCGCCCAC
TGATCATGCTTAACTGGTTAGCATGTATCTTTACCAAATTATGATGACATGCATTAATATTTCATGTCAC
GTGATGTGCGTATATTTCAATGATAATTATATC
>Unigene100025_Qing
ATGTACAAGTTTATGATACTTACAGTGCATGTAAATGGTTGCACATTTAAGCTGACATATAACTGTTTGA
ATATGTGTGTTCTGTAAGTTTATGTATGGGGTTGAGAGTGAATCCCATAGTAAACATGTGTTAGGACGCA
CGTTGACTTTTAACGATCACTACGGATACCGAACTATGTCATAGAGATTTGCGTTGAGGAAAAAGATGAC
AATGGGATTAAAATATTCAGGGGAAATAGATCCAAAAATAATGAGAGGCAATAAATAAAACAAATTATGT
CTACACGAATTTACATGTAATATAATTATTACGTGAATATTATTCTTATGGCACACATATTGTGCATAGG
TGTTGATAAAGATTGTTGCAAGCTTCATTTGGATATCGCCAAAGCTTGCAGTAGGGAATCGAATATCGAG
ATACGTGGTTGAAATATGTAAATTAGTGACCCA
>Unigene100026_Qing
TGTTTTAGTAAAGCAAGCAAATTGTTGTTTAGGAATGGAAAGAGTAACAAGTATGTGTGTTGGGAAGGGG
TGTGAATTATATGTGAACGCAACTTGTTCGATGTTTTACTCAAATGAAAACTGATCTCTATTGGTTTTAC
TTCGAAGATTGCCCACCAAGTGAAACATATTTGTGCCCTCGTTTGCATTATAAAATCATAGTGTTATATA
ATGTGTTTCCAAATTCCTTGGTTCTCAGTACGGTACATGAATATATTTGTGCCCACGAGTGCATCATTTT
TTTTTGGGTTCAGGCATTGATAAAAAAAAAGGTGCATCAATTTCTCTTTTCCCATTGTTGTTTGATTTCA
ATGAAATAGATGGTCACCTTAATAAAGTGAGCCTTCATCGGTTTAAATTCTTAAGGTGACTTGTTTATCA
TTTCAGGTGTCGTGTTTGCAGCCAGATCCTCCC
>Unigene100027_Qing
TGGCAATTGGGTGAAAAGAAAAACAATGAAGGGTCAAGAACCCCGTTCAAGCTCTTCATGTGCAGCCTGC
AAGTTCTTAAAAAGAAGGTGCACTCCAAACTGTATGTTCGCCCCGTATTTTCGGGCCGACGAACCTAAAA
AGTTTGCCAAAGTTCACAAGGTTTTTGGAGCTAGCAATGTCAGCAAAATTCTCAACGAGGTGCCCGAGGA
ACAGCGCGAGGACACGGTGAATTCGTTGGTCTATGAGGCCGAGGTGCGGCTAAGGGACCCGGTTTATGGC
GCCATTGGTGCTATTGCTTCCCTTCAAAGGAAGATGGTGGAGCTGCAGCATGATCTGATCGTTGCTAGAG
CTCGACTTGCTCACTGTGCTGCAACCAGGACGACTTTTTTCGTCGATGATCAGCTCGATACGAGTCCTTT
CGTGGAGCTGCAGGGCTGCAATGGATTCATTGA
>Unigene100028_Qing
AAATGGATGTGCTAGTTATGGAGAATCTTTTATTTAGGAGGAATCTGACACGGCTTTATGATCTCAAAGG
TTCTTCCAGGTCACGGTATAATGCAGATTCTAGTGGAAATAATAAGGTTCTCCTGGACGAGAACTTGATT
GAAGCAATGCCAACTTCTCCAATATTTGTTGGAAGCAAGGCAAAGCGCTTGTTGGAAAGAGCTGTCTGGA
ATGATACCTCTTTTCTTGCATCAATTGATGTGATGGATTATTCGTTACTGGTTGGGGTGGATAAAGAGAA
GCATGAACTTGTTCTTGGGATTATTGACTTCATGAGACAATACACGTGGGACAAGCATCTTGAGACATGG
GTGAAGGCTTCTGGCATCCTTGGGGGACATAAGAACGCACCTCCAACTGTAATCTCGCCCAAACAATACA
AGAAGAGGTTCAGGAAAGCCATGACTACCTATT
>Unigene100029_Qing
CCCAAAACTAAAAATTATTATAAATAACCTTAGTTGCTAAAAAGACCAAAATACCCCTGTACTAAAATTT
GAACATTTTAACTCTAAAAGAGTTAGATTTATGTGATGCCAATTGATTACTAGGCCTAGATGGACTTTTC
TCTTTTTCTTTCCCATGCATACTCGATGTTGGGCCCATAAAAAAATGGATTTTGGTGTGGATCGGTTTGG
TTCCGCTCCATTTTACACAACTATGGTACGAAGATTTTAGATTCAGATTCAGTTGATATACATTCTGAAT
ATGGTATAAGGTGTCTTGATTTAGACTGATTATATATACTCCTTATGCCTCTAAAATAGTCATGATTTCC
TTTTTGAATGTCCCTAAATTATTGTTCGCTTCGAAAAAGTGGAGAGTAATAAATGCTAAACTTCTTAACT
TAACCTTTACATGTACGCTTAAGTATTAAATGC
>Unigene10002_Qing
TGAAAAATATGCTTTAAAATAAAGAGTATCATCGGAGATGCTCTCACATCATTCGACCTTTTTGTGGGAG
ACCTTAACCTTTGTAATTGTTAACTGCTCAACTTTTNNNNNNNNNNNNNNNNNNNNNNNNNNNNNNNNNN
NNNNNTTTTGTCCATAGATGGCTAAAATTGCATTTTCCATTTTTTTTCCATTTAATTTTATGCCGGATCA
AGGAAAATGAAATGGTTTTGGCTTGAAGG
>Unigene100030_Qing
AGCACAATGCTAGGGGGATGCTAGCAATGGCCAATAATGGTCCCAACACCAATGGAAGTCAGTTCTTTAT
AACTTATGCAAAACAACCACATCTCAATGGATTGTATACAATCTTTGGCAAAGTGATACATGGGTTTGAA
GTTCTAGATATCATGGAAAAGACTCCAACAGGACCAGGGGATCGGCCTCTTGCAGAAATAAGGATCAATC
GTGTGACTATCCATGCCAACCCACTCGCTGGCTAGCCTCAACACCGAAGAGTGTGGTTTGTGACCTTGTA
ATGTTTGACATCAGCTGTGACTTTCACCTTGTCATCTTTAACTAGTTATAGTTATATACATTAATTCAAA
GTATGTAACAGAACTCGTTGTTACCTGGGGAATTCGAATCCAAACAACATTTTGTATAGTGTTTTGTGTC
ACTGACTACTTGCTACATGGTTTTGACGTTGGA
>Unigene100031_Qing
CAACTAGAACACGAAGGCAGGATATTAGAGCAAGCTACCACAAGGAGCTTTGAACTTCAGTCTTTGCATG
AAGCTGTAACCAGGGATTTGGAGTTGAAACACCAAGAAGCAATTGCAAATTTCACCAGCAGAGATTCTGA
GGCAAAATCGTTGTATGAGAAATTGAGAACCCTTGAAAATCAAGTGAATAGTGATGAAGAGCATATGGCT
GAAGCAGCCAAAAAATTTGCATCGATTAAGGAAGAATTGGATCAAATTTCAGTGAAGTTGACTTCTTCCG
AAAGAACCAATGAAGAACTCGTGAGAAAGATGTTGGAAGCAGAAGGTAAGGCTGCACAGTCTTTGGTGGA
GAATGAAATGTTAGTTCAGACAAATATACAGCTCAAAAGCAAGGTGAACGAGCTTGAAGATTTATTGAGT
TCGGCTCATGGTGAAAAGGAAGACGCTGCTAAG
>Unigene100032_Qing
TACACCATAGTCAATTTACAATTAAATGCTAAATAATGTGAATTAGGGTTGAACAAGAGGTAATGAAGAA
AGAATAACATAATATTTTTATAGTGGTTCGGTCTCGCTCTTGGAGCATAGTCTACAGTTGAAGAATTGCT
CTGGTTTCGTTTATTTCACAGAATAAGTTACAAGTGACAACGTACCCCATCCTTGTCTTTGGAGTGTTCT
ATTTATATAATTTCTTCAAGACCGTGTGAACAGTGCACATACATGGCTTTTGGCTTTTGCCTTGATTTCC
TCCTTGGCAGACTTCGTGGATACACAGACTCAGTGTTTGATTAGGATTCCTCGAACACCGCCCATGGGCG
TGGGATTGCTTTTGTTTGGTGAGTGATCCTGAGACGTCGCTGGAGTGCTGACTTTGCGAGTAGGACTTTT
GCCATGACCAACGCCTTTGGACACGATACTGGC
>Unigene100033_Qing
GCCATCAATAGACACTTTTCTCTCTTTTTTTTCTTTCTTTTTTTGCAAAGTCCACTACACAAATTCTAGG
GATGTACTACAAAATCTAGCTTGCGCAAGTCAAGGAACTACATCCAGTCCTCAAACGATAACATATACGG
CTCCACCACATAGGGCTGTAAAAAGCAATTACAAAATCCATAATCTGTGGAAATACCACACTAGGGCCGA
AGTGCTACATGGCTCGGAGCTTTTAGCAGTTCCTAAAACTTCCATATAAGCTTTTCAGCATAAAAATAAA
TAAATAAGTTCCATATAAGCAGCCATGGTCTTTTGCCCCTCCAAACTTGGGCTAAGATCCAATTAGGGAA
TCTTTAGTGAGTCCCCTCTCAATGTTGGCAACCAGATGACCCATAACTACACTTGGGGCTATTAAATGAA
AAAGAAGCTTGAGTACGATTTGGTCTAAGCTCG
>Unigene100034_Qing
ATTTCATCTTTCAGACTCTCTGAAAACCATGGCTTCTAAGCTGTTCTACTCTTCTTTTACATCATCTCTC
ATTCTCATTGCACTAATTTCAATCTTTTGCTCTCTATCCCTTGCTGATGATTCCTCAACCATATGCAAAT
CCACCCAATATTATTCCTATTGCAAATCAGTTCTCCCAAATGATAATTCCACCGCCAATGTCTATTACTA
TGGCCGGGTTTCCATTAGAAAATCCGTTTCACTTGCGCGTAAATTTCTGTCCTTAATCGAAACGTTACTT
CGTAAATCCTCCAAATCCAATTTGACACTATCCGCAATTCGTGCTCTTCAAGATTGCAAACAGCTAGCCG
AGCTCAACATGGATTTCCTTTTAAGTTCTTTCAATACTATGAATTCTACGATGAAAATTCTCCCTACATT
GCAAGCTGACGAGGTGCAAACTTTGCTTAGTGC
>Unigene100035_Qing
CTACTGCTGCCCCTGCCCCTGAGGTTATGAAGGGACCCGTTTTTACTGAAAAGGCACCTCAGCGTGATCC
ATCACCTGTTGAATCCGTGAATGCAGAACCAGCTGCTTCTGAAGAATCGAGCGGCAACAATCGTGGTTCC
ACTACCGACGTGCCAGCTGATAGCGAATCCTTTTGTGAGCTTCCTCTACCCACCATGGCTCCTCATGAGT
TCTGCCTCTTGGTCCTTCGCCAGTCTCCCCAGATTTCTGCCTGCCATCGTTCTGTTATAGAGCAGATTGC
CCTTCATCACCCGCAAACTTTTACGGCTGACTGCATACGTTCCAACATGGCGGTTATGTGCTATAGGCTC
CAGGGCATGGCGACCGTTATTGCTGAGGTTGTTAGTACTCCCACTTCGAATCTCACTAGGGCTCTTATTA
ATCAATATCTGGGCCACTTGAGGGAGCTGGGCA
>Unigene100036_Qing
ATATATTGCCACAAGGTGCTGGCAAAGGGCAAGCTCTAGCTTATCTCCTTAAAATGTTTAAGGCTGAGGG
AAAATTGCCTAATAACACTCTTGTTTGTGGTGACTCCGGAAATGATGCTGAACTCTTTAGCATTCCAGAA
GTGTATGGTGTCATGGTCAGTAATGCTCAGGAAGAATTATTGCAGTGGCATGCTGCAAATGCGAAAGATA
ACCCAAAAATAATTCATGCAACTGAGAGGTGTGCAGCTGGTATTATACAAGCCATTGGTCATTTTGGCCT
CGGTCCAAATACATCTCCTAGAGATGTTACAGACATGTCAGACTCAAAGTTGGAGAACTTTGATCCTGCT
TATGAAGTAGTGAAGTATTACTTGTTTTTCGAGAGATGGAGGCGTGCGGAAACTGAGAAATCTGAACTAT
ATGTGGCAAATCTGAAAGCAGTTTCTTGTCCAT
>Unigene100037_Qing
GAGAGAGAGAGAGAGAGGCAGAGAGAGAGGGGAGTTATTAAGAGAAAATCAAGAACAATAACAAAACATG
ACTGACCCAGAAAAAATAAAAATAAAAATTCTAGTCTCCACACGAGACCCTTACAAAAATATCAAATAAA
CTAGATGAAGACTATCAAACCCCAACCCAAGAACATCCTTGAACCCACCAAAGTCAAGTGGGAAACACTG
ACTCAAACCCCTCAAATCCATAGTCTCTATTACAATATTCAGAAAATAGATATAGAAAGATTGTATCTTT
ATACACTAACAGAGATTATATATCTACGTGTGAAGATAGTATTACCAATCTATGAAGCCAAGACCCAAGA
AAAGGACCAAATCAGAGGGTATTTTGGACGAGTACCTTTTGGGATAAGCTTTCACAACCATTAAGTTTAT
TCCATGGAGATTTGGACATTCTGAAGAATCAGT
>Unigene100038_Qing
GCTATTTTTGGACAAGTAATGGTTCTCACCTTCCTTCTGAATCATGGGAAATCCTAGAAGTTGGGTCTAT
ACCATGATCATGTAGATATATTGGTGCACATCGATCAGATGTTAGTGTTGCCTCTACCTTCTTTTGCTGT
TCTGTTTCTGCATGTTTGAAATTGTGGAGTTTCAGCAGTCTGGCTCAGCATACAACATGCCTACAACTGT
GTTTCTGCTATTAATGATCCAACGGTGGCAGAATAAGAAAGAAAGATCCCGTTCCTTGTAGGATATGATA
AATGCCAACATAACATGCTTATTTATTGTTCTTTGTTAAGTAATTAATACTGACTGATGCCATTGGAGTC
CTCGTTAATTGCTCAATGAAGGTATATGGCATAGTGAAAGAAGTGGAACAAATTTGGAGTGGGTTTCCCT
TCATGAGAAATTACTAGAAGAAACTCCATCATG
>Unigene100039_Qing
TCGTCTGCTTCCTCCTCCAAATCCAAGCGACAAGTGCAGTGGCTCTAATTGCATAAACCGATGAATTACC
GAAGGGATCATCGTGCTTCTAGATCTGCTTTGTTTGATGGCATTGATGTTGAAGAGGGTGGTCTTAGGGC
CTCCGCTTCTTATTCTCATGAGATTGACGAGCATGACAGTGACAAAGCTATGGACAGCTTGCAAGACAGA
GTTATCTTTTTAAAGAGATTAACTGGTGATGTACATGAGGAGGTCAAGAGTCACAACCGTATGCTGGACC
GAACGGGCAATGATATGGATGCATCAAGGGGAATTATGTTTGGAACCATGGATCGGTTCAAGATGGTGTT
TGAGAAGAAATCAAGTCGGCGAATGTGCATACTTGTGGCATATTTTGTGGCTTCGTTCTGTATCATATAC
TATTTCATCAGGGTTCTAATGTATTTCATGTAT
>Unigene10003_Qing
GTTCCATATGAGAATTCCCGTCCATGCATAGATCCATCCAGTTAGAGGAGTTCTTTCCAGAGTTACTTTA
GGAAAAAACTCAAGTGATTGTGCAAAGTTTCATTTAACTGGAGATGTTCCGTGCCATGTGCTCTTCAGAA
CTGTGAAGGTCTTACATTAATAGAGATCAAAGTACTGTGAATTGTCTTAGGTGTTACAGTACCAAAATGC
GTCTACTTGTTCTCTC
>Unigene100040_Qing
CTCTTTTATTTCTCCGGTTCTATCTATCTATCTGTTCCCCCTATCTTATATCTCTATCTCTTCTATCTGT
TCAGTTCTCCTTTTCTTCCCCATCATGGGTGACCGGCGGTTTGGGCGCCGATCTGATCAAACGTATTCAG
ATCGTGATCCAGACACTAACAGACGCGAACCAGATCACGAATAGACAGATCGCGAACCAGATCAACAAAC
ATGTGAACTAGATGAACGAGTTCTCTGATCTGAGACCATTGCTGCAAACCAGGTCGACAAACAACGGACG
TGCGAACCAGATGAACAGAACATTGATGCGACCATTGCTGCGAACCAGATGAATGAGTTCTCCATTAGAT
CAGATCCAAGTCGTCTCGAGATGTATGGGTTCAGATATGGTTTCGTTGTCGACGTTTCTATAAACGATCT
GGTCCCAAACGAGAATTTGAACATACGAAACCA
>Unigene100041_Qing
GCCAAGCATATGAAAGCTAATTTTGAGGATTCCTAAGTCCTCATGCATCCCCAAATACAATGCCTTAGTC
ACTGATGACGATGTCTCGGCTTCCACACAAGGCGCATGCCTCCAAGGACGATGCCTCAGCCACCGAGCAC
AACGCCTCGACCTCTACGCGCGACGCACTCCTCCGAGGATAATGCTTCGACCACCGGGGATGAAAACTCG
ACTTTCGCTCTGCCCTGCTCCGCCACGGCACCGCCATACTCGGCCATGCGCCGCCGTGCTCCGACCGCTG
CGCCGCCATATTCCGCCGCATCAGCCGCCCACCGTGACGCATCATCAACGTGCACGGGCCAAGCGCCAAC
ATACACCACCCAATGCGAACATTAACGTGCTCGGGCAGCAAACAGAACCCAATGCAAACATTAACGTGGT
CGGGCAGCGCAAACAGAACCCAGTGACAAAGTG
>Unigene100042_Qing
CTGGGATTTAAAATAATAGTAACCATTCTTTTTCATATGAGAAAATAGAGAGAAATTTACATATCTCAGT
AGTACCACGTCATCATGCTATGTGGTACCACCCTCCAATACCATTACACTACACGTGTAGTTGTCCCACA
AAAATAATAACTGGAGGGTGGTACCATGTAAGCCGGTATCACAGTGGTATGCAAGATTCTCTCGAGAAAA
TATGATTTGAGTTTCCCTTGAGAGTTTTTTGAAATTTGGTCACGAGTATGGCAATATATTGTAAATAACT
CCCAATTCATTTGTAAAATTTTCATATGGAATTTTAGATGTGATTTTTCTTCCTAAAGGGGATTGCATCT
GCCTTTATGTCAATTTATTTTTGCATTGTTATGCATTCATATTATACCAAAGAATCCAGCCAAAATCTTC
TATCAAATTGCTTTCTGTTTTTCATGACAATCT
>Unigene100043_Qing
TCAACAGCAGCAGTTTTCATCCTTGTTCTGGTCCTGGCAGTTGTGTATTCTGCAACTCCAGTCACCGGAC
TAGGCGGAAAGGTAGGAGTAAGAACGAAGATCAAAGACGTGGAAACAAACAAAGAGGTTCAAGAACTGGG
TAGGTACTCGGTGGAGGAATACAACAGGAGGCAGAAGAAACAGAGCGAAAGTGGGTACCTGAAGTTTTCT
CGGGTGGTGGAGGCGGATGAGCAGGTGGTTTCCGGGATCAAGTACTACCTCAAGATTGAGGCCACGGTGA
AGAACAACCGGGTAAAGAAGACCTTTGACGCCGTTGTGGTGGTGAAGCAGTGGATGCATTCTAAGGAGTT
GCTCAACTTTGACCCTTCGCCTAAGTAGATGAAGGGTAGGTTTTTGGAAATTTGAGTGAATGTGAAGGGT
AGTGTCTGTTTTATTTTCTGTCCACTTGTGATA
>Unigene100044_Qing
CGACAATCAACCAGGTGAGGTGGCAGAAGAAGAGAGAATGTCGAAACAAAAGAAACAGAGAAACAATCTC
ATCGCCCTTACCGGCGCCGCTGCTCTCCTCGCCGTTACAGTCAACTTCGCCTTAACCGCTATCATCAATT
ACCACAAAAAGAATCGCAAGAAGAAAGAGCTTCCGGGATTGAATATTTGCACCAATCTATCGGCGTCTGA
AATTCTTAGATTAGCGGACCGTATAATTGCCAAATCGAAAGAAGTTCATGAAGCTGTTGCTTCAGTTCCT
CTAGACAAGGTCACTTATGCGAGTGTGATAGAACCATTGGCAGAATTGGAAGCACAGCAATTCCCATTGG
TACAGTCTTGTGTATTCCCAAAGTTGGTATCCATTTCGGAAGATGTGCGCAGAGCAAGTGCTGAAGCTGA
GCGGAGAATAGATGCTCATGTTTCAATGTGTAG
>Unigene100045_Qing
CAGGTCTCAGTTTCCTCCAGTTTTGCAATCTAAACACCTTTAGAACAAAATTTATTCTAGGATTCTCGGT
TTTCATGGGCTTATCAATTCCACAGTATTTCAACGAGCACTTGGCAGTGAACGGGTATGGTCCTGTTCAC
ACTGGAGCAAGATGGTTCAACGATATGATCAACGTGCCCTTTTCGTCTGAACCATTTGTTGCCGGCTTAT
TGGCATTGTTCTTAGACGTGACACTGCATCAGAAAGACGTTGCAACTAGGAAGGACAGGGGGATGAATTG
GTGGGACAAGTTCCGATCATTCAAGACAGATACGAGGAGTGGAGAGTTCTATACCTTGCCCTTCAATCTT
AACAAGTTCTTCCCACCAGTGTGATTAAGGGGATGGAGTTCTATGGCAATGTGATCAGGTTATGCGCCTA
TTATAGCTCATTATGAGTGGTACACATGAATCT
>Unigene100046_Qing
TTTCAGATTTTCTGCTGATAGAAAGTCGTCCAATTTTGTTGAAGATTACTTCTTGAATACAATGGGTCAA
GATTTTTTACAATTCGGGAGAGTTTACCAAGACTATTGCAAAGCCATTAGTACAGTCTCTCTTGGGATAA
TGGAACTTCTGGGGTTGAGTCTTGGTGTAAACAGAGTCCACTTTAAGGAATTTTTTGAAGAGAATGATTC
GATAATGAGACTCAATTACTATCCAACTTGCCAAAAACCAGAACTTACTTTAGGAACGGGACCCCATTGT
GATCCGACGTCGTTAACCATCCTTCATCAAGACACTGTTGGTGGACTTCAGGTGTTCGTAGACAATGAAT
GGATGTCTATTGCCCCTAATTTCAATGCTTTTGTTGTTAACATTGGCGACACTTTCATGGCTCTTTCAAA
TGGAAGATACAAAAGTTGCTTGCACCGTGCAGT
>Unigene100047_Qing
GCTATATGTTAACTTGCAGAAAATCTACCAAGCCAAAGCTGAGTCTGATTTTCTTCTTGTTGAACAACGA
GTGAGGAATATTCTGAAGAAAATTGGTAGAGATCCAGATAGCATCTTGAAAACAAACATAAGAAGCTTCT
GTAAAAATGCAAGGAAGCTCACAGTATGCAGATTTCGCCTGATCGAGGACGAGTTCACCTCTCCAATACT
GCCAGAGTTACAGAAGTATCTGACAGATGAGGACTACAGTGGTGCTGTGGGTTTCTATATTCTTCTCCGA
GCTGTTGATCGGTTTGCAGCAAATTATAACAGCTTTCCTGGGCAATTTGATAGTGAGATGGATGAGGATA
TATCTCGGTTGAAAACGACAGCTGTTAGCCTACTCAGTGACCTAGGCTGCAACGGCTCAACCTTAGCTGA
GGACCTTATCAATGAGATCTGCCGATATGGTGC
>Unigene100048_Qing
ACGAAATATAACAAAAGCACGCCTGTGGATAAACTTGAGCCTTGAGTCTAGCCGCGCGCTTGGCCGAAAG
GGTCAAGTTTGAGAGTAAGTAAAACGTTAACGCTGGGCCTTATAGAGTCTGGTACGCCTTTAACAACTAT
GGTTTGAATTATATCCAGTTATGTCTTGGCCCACATATTGATGTACACACACTGAGACACACTCTCTCTC
CCTCCCCCCAACCCTTTCTCACAAAAGAAAAACTAAAGAATTTCGGACAAGCAACCTCATTCATATAGGC
TTTGCGACCCAAAATTAACCGGCAACAAGTCTTGAAATAACAGGATTGAAATGATATATGGAGTGAAATG
ATGCAGATAAAAAATATCCTTAGGCGTGTAAAATATGTGTAGAATGAACCCTACAACACATAAATTGTGA
ACGAAGAATAAGATTGGTGGTGTGAAGTGGTGG
>Unigene100049_Qing
ATTACTCATTAGACTATATCTTTTGATTATTTTTTGGTTTACAGGCAAGGATGAAGAAGCTTGCAGTATA
CCCAAATTATGGAACTGGGGATTATTGTGCTTATGAGGTCGATGTTCAGGTGGATTTTACAGAGTTCTTA
GAAGAAGCAAGAAAGCATACATTTGAAGTTAATTCTGAGGCTGCACCGTCATATCCAGAAGCAGCAGGAA
ATAAACCATTTGGTGGGGAGAAAAAGAACAGGAAATCATGGAAAAGTTCTCTATTTTCATGGTTGAAAGC
TGACAAGAAGAGCAAGCCGATTAAGGAACCATCAAATACTTCTCAAATTTCTAGGCCAAAACGCGATTAT
GTTTCTGGTCCAATACATAGTGGGGGAGATGGTAATTCCATTGTCAGGCCTCGGCGACCTACCTCAGGAC
CCATCACGAGTCCTTTCAACCCAACAAAGCGGG
>Unigene10004_Qing
GCTCTTTTGAATGATGATTGGCACTCCACTCCGTCCTTCCTTTCTGAGAACTTTCATCTAGGATGGATCC
AGACTTTTCAACATGGACTGAAGGTTCGTTGAGGATNNNNNNNNNNNNNNNNNNNNNNNNNNNNNNNNNN
NNATCATCTCAATTATGTATTTGAAAGAATTTGTTAGAAACATAAGCATTCCCACAGACGGCGC
>Unigene100050_Qing
CAGAGAAGTGAAGCCCTGGATTGAATTCTGTTTAAACGGGCAGATCAGGGTAATAAATGAGATCGACAAC
ATTCTCACGAGCCTAGATATAGATTAGCCCAGATATGGGTTCACCGTGGCCCAGGATGCCACGATTGAAT
TCAAACAGTTGGGTCACATGGGTCGAGAACATATGCGACTCATAACTTAGAGACATAGGCCGCGAGCTAT
CTACTCAGGAGTATAATGGACCCACGTTCTTTGGGATTGTGTAGATAAGCCACAATCCCAACAAAGGCAT
GTCACCACCTATTCAGGGGTGTCTTATGTCTATAAATACATTTATTTGGTAAAATTAGAATTATGTTGTG
TAACAGGCATAAACAAGCACTTAATATGACATAACGCTAAGTATATAGGCAACTCATATCTGAGTTCAGT
CTAAATAATCAATTAATCTTTTTTGTTCGAATA
>Unigene100051_Qing
TCTCTCTCACCCTATGTGTGTGTGTGTGTAAAAACCCACTAACTATGAAAACGGGACTATGGAGGCCAGG
ATGGAGGGGGTAGGCATGGATGCAGGGGGACGGTCAAGTGGGAGGGGAGGACATTTTTTATATTTAAGGT
TTACACGTATATATATTTTTTACTTTTTATGAATAAATAAGAGTAAAGGTGACATACTATTAAACAAAAG
TGATGCACTGTTAAATTCTATCAGATTCTGTAATGTCTGTTTGGTTTTGGGGTAGGATGTGAAGTATAAG
GGTGTTAAGTACAACTTTTTAAAGTCCAGGGGATCAAATACAAGTGCCCCAAAGTACATGGGGTAATATG
CAATTTACCCTTTGTTTGTACTTTTTTTACTTGTTATCATGAGATCTAGTGGGCCTATTATTTCAAAAGA
ACATACCTGCAGAAGGTGAACATAGAATAAACA
>Unigene100052_Qing
ATTTTTTCAAAGTTTTTATACTCATTAATCGTCTTAGTATGCTTCAAGCCATAACCGTAGGTGTAGGACT
GGGAACCAGTGCCATTCAAGAGATGGCCTCCAAAGACGATTGGCAACAAAAATTTTTGGGCAAAGTTGCT
CGAATCGAGACGATAAAAGAGGACTTGCAAAAGTCCAAGGAAGAGCCCGCCTCGGCTCAGGTCTGTAAAG
CCAATCTGGAAGTAGAATTGGCTGCGGCACACTGTCGCTCGGCTAAGCTAGAGAGGGAGCGCGATGAGGT
CAAGTCCCAAGCTGCTGCTGAGAAAGAGAAAGCCTTAGCAGAGATTGCTGGCCCTAAGAGTTGAGGAAGG
TGACGGGGTCAGGGTTGAGTTAGAGGCCTCAAAAGGAAAATTGGTAGAGGTGGAGGCGACCAATTCTCAA
CTGCTAATTGATCTGTAGAAGAGCCAAGTCCAA
>Unigene100053_Qing
GTCAGCAACTGCACACACCAAAAGCATATCTTATCCTATTCCTGTCCTACTAATTCTGTTACACACTCAC
ACTCATCCTCAGAAAAGCCATGGCTTCCATTACCAATATTAGACAAGTCTTCCACCACCTGACACCAACC
AGTTCTTACACTCAGTTCTCAACTTCTCTGGTTGTTCCTCAGCCACTTGTATTTGTAAGTGAGGAAAACA
ATGGTTCATTGTCTAGGCTCAATTATCCATATTCTAACCACTGGAAACTCACTTCTATATGCAAAGCATC
GCCTGCAAATGATGGAATTTCGCCAGCCACCGAAGATGATGAGGATGGAGTGTCTTTGGGAACCATGAAG
TTGCCTTTAGATATTGACCTTCCAAGATTTGAAACCTTGCTCTTTCAGTGGGCCAATAGTCTTTTCCAAG
GTGCTAATCTGCCACTTCCCATGCCACTAAAGG
>Unigene100054_Qing
TAATAGCATTCATATTCCCGGGCACTTTGCTTATAGAACCCGGTTTTCTAGGACATCTGGGAAAAGCTTT
CTTTTACCTCAATGCAGAACAGATGTTTTGTACGTGTCTGACCCTTGCGAACATCTTGACCAAGGGGAAG
AGGGGGACGTGGGGTTTTTCCGGGGAGTTTTTAAGTCTTTTGCTATGTCAAAGGTTAGAAAGATGCTGAT
CAGGAGGGGGGCCCAGCTACACCCGACCGAGGTCTGCCCGTATTGTAAGACAAAATTGTGGAACATGCTG
CAAGCGAAGATGATACCACAGAGTGCGAGCTGCAGGTTAGGTTCTTATGAAGATTGTGTCGAGTATTACG
TGTGCCTCAATGGTCATGTGCTTGGGATATGCACCCTCTTGCCCTTGTCTGATTCAGATGAGGCATCTGA
GTTGTAGTGATGCATAGAATAGAATCCAGGTAT
>Unigene100055_Qing
GTCCATGATTTTGAAGGTGACCAAACTTACAGTGAGAAGCCTGGCCATGATTTCATCCTAACAGCTAGCT
TTGAAGGTTTAGATGCTTCAAGTTATGATGCCCTCGTAATCCCTGGAGGCCGAGCTCCAGAATACTTGGC
ACTGAATGAGAATGTTATCAAATTGGTGAAGGACTTCATGGAGTCTAAAAAGCCAGTAGCATCCATCTGC
CATGGGCAACAGATTTTGTCTGCTGCTGGTGTTCTCAAGGGTAAGAAGTGCACTGCTTACCCTGCTGTGA
AACTGAATGTGGTTTTGTCTGGGGCAACATGGTTGGAACCTGACCCAATACATCGTTGCTTCACTGATGG
GAATCTGGTGACTGGAGCAGCTTGGCCAGGTCATCCTGAGTTCATTTCTCAGTTTATGGCATTGCTTGGC
GTCCAAGTATCCTTCTAGTTGTGTACCCATCTT
>Unigene100056_Qing
CTCTCTCTCTCGCTCGCGCGCAGACACACACAAACGCTAATGGCTCTGGTAGTTTACAGGTCACCTCCTT
CCAACATTGGGTCAGTACCTTATGCATCTTCATCATGGCCCACCAAGCAGTCGTCCATGGTCTGTGTTGT
TGGTGGTGGGTCAACAAGGGAGAAGATTGTTAACGTTATGGGTACGAGTACGAAGAAGAACAACAAGGGT
GCGTGTGTGAAGGTAAGATCAAGCTTGGAGGCGGCTGGATCGGTGGTGGTGGGTCAGGTCACGGAGGTCA
CTAAAGATACCTTTTGGCCAATTGTCAAAGCTGCCGATGACAAGGCTGTCGTTGTTGACATGTACACTCA
ATGGTGTGGTCCTTGTAAGGTAATGGCTCCAAGATTTCAAGAATTGTCTGAGAAGTATCTTGATGTGGTC
TTTCTAAAGCTGGATTGCAACCAAGAAAATAAG
>Unigene100057_Qing
TAAAATTTGTGATTTCGTTATTAAAGCTTGCTCCTGCATCTCTATAGAAGCCAGAATTGACGGCGAATTG
AGTATGGGAGACAAATTTATTGAGTTGGTGACGGAAAGTGTTACTTTGGCTGCTTCTGTTCTTCCTCGCG
ATGTTTCAATGGTTTTGACAATTAAGAGCTCTGCCATTCCCAGTGCCATCGAATTAGCTGAATTTGATAA
TAAGATTTCTAGGTGGTTGAACAACAACCCTCAAGTTTTAGGCAAGGTGATTGAGTTGTTTGCAGAGGTG
CCTTCAATAAAAGGCTTTGAGCAGAAAGAGCTCAAAAGGGAGGAAAAACTCGTGTTCCATTTATCCGAAA
GACAACTCCTTGACAACTTCCATTTCACAACAACTGAGCATGACTCGATTGATCCACCGATAACAATATT
TCCCACGACTCCCATAACGAACCCTGTGACGAC
>Unigene100058_Qing
GATTCAGCGGTTTTGCATATTGGAGAACCTGCAATGATCGAGTACATCGTTATAACTAAGTGCTTCTGAC
AATAACCCCCAATTTCCATCAAAAAAATATTTCCTCTAAAACTCAGAATTCTGCTCCTCCTGTGACTGGC
ATTTGCGGGTGTGTGTTGTTTTTTTTTTTTGTTGATTGTTTTTTTTGTTTTTGTTTTTTTTTTGGTGGAG
GGGAGAGAGAGAGAGATACTAGACAGATTAGGTAGACGAGGAATGAATGAATAACACCGAGTTAGACATA
ATCAAAGCTGGATAGCAGCAAATAATAATTTTTGCTTTTGATAAATAATAGCAGGGAACTGTATTAATTA
CATAGGTCAGATGCCTCGATAAATCTTCCATCACTATTGCTTTTAGAACGTCTGGGGTATAAGGAGAATA
AGAAACCATAATAGAATCAGAATTTGTCATTGT
>Unigene100059_Qing
GTGGCATGGGAGGTGATCTGCAAGCCACAAAAGGAGGGTAGGCTAGGGTTGAGAAGCAGAACAGCATTTC
ATTATTCCCTCGGTGTAATCTATAAGTCCAAAAGCATATTTCCACCAACTACCAGATTTTGGCTTTTTAA
AGCCAAAAATAACTTTTCATAAGTCAAAATAAGCTAAAACAAACACTTCAAAATAATTTATTTGAGTGAA
AAAGCTACAAATTGCCTTATTTAAGTAGTAATAACAACCCCCAATATTTGATATTGTTACGACTTATTTG
ATGGAGAAATCCGAAATTGGCTATTTCAATGATGCAATGAACTAATCTTTCCTTTAATAAATTGAAACTA
ATCGAAATTGGGATGGCATTGATGTATCAATCCTTCCCATATACCGGGAGCTGATCACTGCTGGTTTGAG
AATTTGGGTATTCAGGCAGACATTTTTTATTTC
>Unigene10005_Qing
CTTCAGGATTGGTGTGTGAAGCCCTAGACTCTCTGATTTGTAGCACAACAGTAACAAACAGTGGCAACAA
CACTGCGGCAAGCAATACAGCCTGCAAAGGCTATTGNNNNNNNNNNNNNNNNNNNNNNATCAACAACAAC
AAGCATCTGGTTGTCTGAGTTGCCTGGTTAGATCTGATTTCTGGAAGGGTACGGTGATTAGCAAGAAATG
GGAG
>Unigene100060_Qing
TTGTCTACCATAAGGCAATCTCTAAACCTATGGCTTGGCATAGATTTAGTTCACCAGATTTGGATGATAC
TGATGAAGAAGCAGGATCGTATTTCATCAGTGCTGTAAGCTGGAAGAGTGACAGCCCAACAATGTTAGCT
GCTAACAGCCAAGGAACAATCAAAGTGTTCGAGCTTGCTTCTTGAATGGTCAGATTTTGGGAAAATATAA
CTGGACAAAGTGAAAAATAATAATTGAAGTATATATTGCTCCATATCTGAACTTGATTATTGCTCCAGAA
ATTGAACTCGTCACTGGCAATTATAGACAAGCTTGTACAAAACTGTTTACAGATGTTGATTAATATAGCA
TTTTTACATATTGCTCAATGGCGCGACTTTTCTCTCCCTCACCTCAACATACGACCCGGACTCCTTGAAA
AAGTATTTCGTAGGTCAAATTATATAAACCCCC
>Unigene100061_Qing
TGCATGACAGGATTATTGAGGAAGACCTTCTTGGTCAAACAGAAAATGGGGATGATACCGAAATTGTGGT
TACTGCACGCCTGCTTGTTCCAAACAATATGGTTGGTTGTCTTTTAGGAAAAAAAGGAGATGTCATTCAG
AGACTGCGAAGTGAGACGGGTGCAAGCATTCGTGTTCTCCCCGCTGAACATCTTCCTACATGTGCTATGA
ACAGTGATGAATTGGTGCAAATATCAGGTAAACCAGCAGTGACAAAGCAGGCTCTATATGAAGTGTCTAC
TCTATTGCATCAGAATCCACGCAAGGACAACCCCCCTTCGAATTTTCCTATGGCCCACAGGGGCCAAGGT
TTTCATCCTCCTATGGGAAGTAGGCTGCCACCAGGAAATCCAATGTGGTCTGAGTGGAACACGAATCCTC
CTCGTCCATGGATGGGGGAATATGGGAACCAGC
>Unigene100062_Qing
AGCAATAAAAGCTCCAATCAACTCAATTATTAGAAAAAATACCTCACACCTATAAATAAATTCTCAATGT
TGGACCAAGGAGCGTTTATGAACCTATAGGCATCTGAAAATGACCAGATCCACCTAGAACGAACACCCCA
CAAAAAAAAGGCGAAATGTATTAAGGAAAAAAATGGGAGAGGTGGATGACTTGCCAAGGAAATTGACGAG
AAGAAGTTAGAATTTTTTTTATTTATTTTATGATTGGGCATGGGAAGACCTCGTAAGAATAAGAAAGTTG
AAAAAACGGGCTTTTAGTTTTTAGATTACGTAACGCGATGCTGCGAAAATGACGCGGAAAGAAGCCGTGT
TGTCTTGGAGAGCACCGTTTGGCGTTTGGACATTTTACTGTTGGGGGAAGAATTCAAAAGTGGGATGAGA
GTAGAGTTATGTTAGGGTTGTTCAAAAAAATCC
>Unigene100063_Qing
GAAGCAATGACAATATCTCTGTGATTGTGGTGGACCTGAAAACTCACAGGAAATTTAAGAAGAAAACTTG
ACTCATTAATCAGCTTTATTTATTTCTTTATTTATAAATATGGAATTCACAATTAATCAAAAGGTGCACT
AAGCTGTCTCTCGTATTTTTTTTTCCCTCTTCTTATAATATGTTGTAAAGTAAATACGACTGTTTAACTA
TTGCCAGCCTTCTCGCAAAAATCAGATGAGGCAGGTAATCCAACATCCTACACCCTTGCAGCCATTTTGT
TGAACTTTTAATAGTGTTCAAGGAACTTAACCATCTTGGTCCACTTTTGAGATCTCAAAATGTGATACTG
CATGCAATGAGGAATTTACGGGTGAGGTTCATTTGTTGAACTGATTATTAGAGAGTGTTGTTCAAAATTT
GTATTGTATTTAGATAAACTCTATGTGCCGAGA
>Unigene100064_Qing
GTGCTAGTGAATGATGAGGACATTAAGGAAATGTGGAAAAATGTAGTGAGAAACTATTAGAGAAAATTAT
CTAAGTAACCTCAGAGAAGAGGAATATGTAGTCTTGACAAAACTAGAGAGGAGAAGTTTTTTTTTCCAGG
ATAAGAAAGCTTGACGTGGAAACTGCACTAAAAAATGAAATTAGCCGAGGTTCAAGACCAGGTGATATTC
CAACGAAGGCTTCAAAATGCTTATAGGTAATGGGGGTGATTTGGTGCAGAGGAACTATTAAATGAGATCA
CCAAAAGTGTTGCAACTACATACGTATTACATTGAAGAGTCGCAGAATGAAATTGTGGATTTCGCATTGC
TTACGATTGAACACAACAATTTCAAAGAATTGGTTATAATTTATGCTAGCTGAATGAACAATGGAAACTA
TCCGCTCACTAAGTTCACTAATAAAAAGTAGAG
>Unigene100065_Qing
CTTGATTTCTACTTAAACATGCTAGCAAACCCACAACATCAAACTAAAACCACCATTCTAAGCATTCTTC
AAATTTGAAAAACAAATCAATGTCCACACATTTTCAAAGGGGAAAAAATAAAGACAGACTGCTGACTCAT
GTGGAAGTATATAAATATGGTACAGTGGGATCAGATAAGTTTTTAGATTAGTCTCAGGTTGTACCCTGAA
GACTTTTCTATTTCCAAGTTTGCACCCTGAAGACTTTTCTATGTCTAAGTTTGCACCCTCGATATTTAGT
TGTGCCAACTTGTATCCTCAATTTATAATTTAGTGTCAATTTACACCCTCTTTTAAATTTTTGTCAGATT
TTTTATTTCCATTAATTATTCTAATGAAAACCTGACAGAATGTGCAAGTTGACACTAAATTATAAATTAA
AGGTGCAAATTGGCACAACTAAAAATTTAGTCG
>Unigene100066_Qing
ATAAATCTAGGAATTTACGTGGAGGATCATAGCATGGAGCTCTCACTGTTGGTGGACCGGGCAGTGGGTG
GGTCCAGTTTGGTGGATGGTCAAATAGAGCTGATGCTCCATAGGAGGCTGCTTCATGATGATTCTAGAGG
TGTAGGGGAGGCATTAAACGAAACAGTTTGTGTCCTTGATGATTGCAAGGGTTTAATGGTCCAAGGAAAA
TTTTATCTCAGAATTGATCCTCTTGGAGAAGGAGCCAAGTGGCGTCGCACATTTGGTCAAGAGATATATT
CTCCACTTCTTTTAGCATTCACAGAACTGGATGGACATAATTGGATGAATTCCTCTGTACCAACTTTTTC
AGCAATTGATCCTTCGTATAGTTTGCCAAATAACATTGCAGTGATAACTCTCGAGGAGCTTGAAAGTGGG
AAAGTACTACTCCGGTTGGCTCACCTATACGAG
>Unigene100067_Qing
ACAAGAAAACAATTGAAGTGAAAGCTGAAACCAATGAAGAAGAGGCTACTGATAGTCATCTAGCAAAGAA
AATTGAGGAAGAAAGCGAAGATGAAATTAATGGTATTGGTAAGGAAGTATTGTCAACGAGAGAACCATCA
ACTGTTGATAAAATAAGTCAATTTGCGGAAAATGGAAGAATTGACTCAGAAGATGCGATAGAGTCCCGGA
AAATGAAAACTATTGCAAAGAGTGCCGTTGGAGATAGTATTGATATGATAGGCATAGAAGGAAAGCACTT
AGATCTCAATGAAAGTTATGATGCAAAACATTACAAAAGCAACGAGATTAATGAGTCGCGAAGAACAATG
TATGCAAAGAGTGATGCTGAGAATGCCATTGTTCACACAGATTTAGAAAGAAATCACGTGGATATTACTG
AAAGTGATGGCACCACACAAACAAAAAGCTTCG
>Unigene100068_Qing
GGTATTTTGGGGCTTTTTTGAAAAAATAGGATACATTTGGCATTGAGATTTATTTATCAAGGTTATTTTG
GGAAATTTTTGGTGTGCCACTTCTTATGCTTTTCTTTATAGTATAGAAATTGTGGATAACTATTATTCAA
AATATTCTATTTGGCCAAAAACATTCTTTATACTTTTAATGTTAACATCAATTCTTGAAGTTGCAATTCA
TATACTATTATTTATTCACTAAACTCTCAACCTCGCAGGCATGTACCTGCATCTCAAATGTAACTTGCAC
ACTTTGTTAGCATGCACATGTGCTGAAGTCACGATTGTTGCATCCCATGAGCATGTATTTGAGACAATTT
GAGACTATTATTTATTCATTAAAGTACACTCCTAATCACTAGTCTATAATACATATTCTCCTTACAGAAT
CCTGTCAAAGGTTGCCAAGCTCCCAAAAGTGTG
>Unigene100069_Qing
TCCACTTACATTACAATATAGTTGTACTTTACAATAAATTGTGCCACTGATACTCCAAAAAATTACAACA
GGCTGTATTGGATACGTATCCGATTTGGCCCGATACGGGAAAATCAATCCCGCTATTTCAACTAATTAAT
ATATAATTCATAGACATTTTGGATACGGCACAAACACGTTTTGATTTTTTTGGAAGCAATATCTTGTATT
TTTAAAGGGGTTACAGGAGCAATAATAATAGGGCTTTTTATAAATCGTTAATAGTGTGATTCCTTTTTTC
AGAAACAAAAAATTATAGCCAATCAAACCTGATATCTAACACAAAAAGTTGGTGAAGTTGAGTTTAAAGA
TACTCTTCATGTGGTGTGCTAATATTATTGGAAGTTACGAGTCTATTTGATTCCATTGATTTCATAATAT
ACATCAACATGCTACATTATTTTATTGTTACAG
>Unigene10006_Qing
CAAGGTCGTTCCCCAGGGCTTCCCTGCCCTGCTGGCAGTGTCTGAATCCGAACCGGTATCCCTGGTCGAA
CTCAACTTCGCCATTTTCTCTAAACTGTTGTTGGGCNNNNNNNNNNNNNNNNNNNNNNNNNNNNNNAGTC
CGTCCTCAGACTCGCTTCTGCTCTTGAAGACGTTGCTCCACCATGCCATTTTCCTCCCCCAGAG
>Unigene100070_Qing
TCAAGTAATCACTGGAACCCCAGAAAATGATGATGTTGAGAATTGGGGTTCGGGATCTACTGCCGACCGG
GCTATTTGGTCAAGGGAGGATGAGTATATGGTGTGGAATAGGGAGGCTTCTGTTGATACTAATTCCAATT
CAAATTATGATGGAAGGCAATCCCAAACCCGGTCGGAAAGTGAACCTCCAAACAAGAAATTAAGAAATTC
CCAATCAGGGGATTTGGCATCTGCTAATCGTTCAAAAGCTATAGGAAAGATGTTCTTTAAGACCAAACTA
TGCAGCAAATTCCGAGCAGGGACTTGCCCGTATATCACTAATTGCAACTTTGCACATAGCATTGAAGAAC
TTAAACGACCCCCTCCCAATTGGCAAGACATTGTGGCTGCGCACGATGAAGAACGAGGGGTGTCATCTGA
GCCAAGGGAAGAATTCCAGATTCCATCAGTCGG
>Unigene100071_Qing
GAAAGTTCCACTTTCTCTGAAGCATTTCATCGAACACGTTAAAGACCTCACCACTCAAACTAGTTCTTTT
TAGCTTGGGTGAAGAAATCCTATACACCAAAATATGTCAACCCAAAATTCCTACAAAGCTCTCAAACAAC
TTTTCCCCACTAAAGTCACCCCACCAAAATCAAATCAACAAATAGCCAATTTCATCTCCAAAACCTTAAT
CAATTCATCCTCTAAACCCCACCTCCAATTCATACCCTATCTCATTTCCAATATCAATCACCAAATTACG
CAGCTTGTTCTCTCAAACCCACATGTCCCCACCCACTCTTGCCTACACTTCTTCAAACATCTCCAAACAA
ACCCATCTCTCTCTTTTCAAAGACCCAATCTTGAAGCCCATATAACCATTGTCTGCCGCTTATTCAAAGC
CCAAAAATTTGCTGAAGCAAAAAATATACTAAC
>Unigene100072_Qing
TTTTAAATTTAATTAAGCCCAGAAAATCTTACTTCCTACTCCCTTCAAATCAACTCCCGCTTGCTTGGTT
GGTATTGTTTCTTTCATGGAGCTCAAAGATTCCTACGGCAATTTTTGTTCACGAATTGAGAGGAAACAGG
GTTCACTTCCTTCTGTCATTGTGATTGGAGGTGGTATTTCGGGGATCACTGCTGCACGTATCCTCCAGAA
TGCATCTTTTAAGGTGCTCTTGTTGGAGTCACGCAACAGAATTGGAGGTCGTATACACACTGACTACTCG
TTTGGTTGCCCAGTTGATATGGGAGCATCATGGCTACATGGGGTTTGCAATGAGAATCCTTTGGCTCCAC
TGATACGTCGTTTAGGCCTTACATTATACCGTACAAGTGGTGACGATTCAGTTCTATATGACCATGATTT
GGAAAGTTGTACACTTTTTGATATTGATGGCCA
>Unigene100073_Qing
ACAATTGCTTAGATGTTATAAGAACTTTTTTCAATGAAGCGGGTTTACGAGACCATAACCCAACAGACTT
CGACCATTTCAGCCACGAGCATCCATTGAAACTTTTTGAAGAGTATAATAACAAAATGGAGAATGATACA
ATATTGCTATGTGACGGATGTTTGCTGCCTATTGTAGCTCCATTTTACAGCTGTGCTCAATGTACTTTCT
CTCTCCACAAATGTTGTGTAGAGTTACCCCAAGAGGTGCATCAACACCCATGCCACCCTGAACACTCGCT
CTTCCTGATTACTTCTCACCTCTTCGAATGTTCGGGATGCCGAGAACTATGCATCGGATTCGCTTTTAAC
TGTAACCCTTGTAAATTTTATCTTGATGTCAGGTGTGCGTCACTTCTTAATAGTACTATTGCACATCAAG
CTCATAAGCACACCCTGGTTCCACGAGAAAAAG
>Unigene100074_Qing
AGCAGCTGAGAAACAAGCTTACTGAGGTTGAAGCAGAGGTTATCAGGCAAGAAGAAGCCAAAAAGGTATC
AGTTTCTAAGAGTGAAGCTCAAGACATGGCTATAAGAATCTTACGTCTACGGGCAGACCTGCAGAATGCA
GTTGAGAGCGAGGACTATGGTTTGGCAGCTGAATTACGGGATGAAATCTCCAAAGTAGAAGCAGAGTCTC
TGGCTGTATCTGCAAAAGCTCAAGCTTATCAAAATGCTAAATATGCATTCCGTTTAGGCCAGAAATTGAG
GCATAAGATATTTGGATATGGAGCTGTGGTTTGTGGAATGGATCCAGTGTGTTGTGAATCAAGTTCTTGG
ATGGAAACTGCACATGTTGAAAAGTTGACTCGTGGACCTGATCAGCCATTTTATCAGGTCTTGGTTGATG
TGTACGCGGATCCCAATCTATTAGTCACATACG
>Unigene100075_Qing
TCATCCACTCATTTTTGCTCAATCTCCCGCCTTGGAATGTTTTACATGCAAGAATACACAAATACCAGAT
AGAAGTCTCTGGTTCTCTACGCATATGGTAATTTGGTAAATCAGCAAAGTTCACAATATACAGACCAAAA
CATCTCGTTCTATGATAAACCATCAATCTGAAGATACTACTCTGTCCTGTTCCATGATAACGACGGGCAT
GTTTCTCTGTTTGGCTTTCATTTTGCAATTCTTGCGGCTCGTAGAAGGCTAGAAGCAATGAAAAAGGGGG
ATTGACAACAACACAACGAAAACACCAGTCATATACAAAGGCAAAGAACTGTCAAAGACTACAGGAATGA
ACTTCCAAAGGTTAGAGCAACAGCCCCCTTTGACAACATTAGCAGCCCACACTCACATTACTATGAAGAC
CATATTTGGTTTACACCCTTAATGAATAGCGAC
>Unigene100076_Qing
GGGGAATGGGTAGCCGAGTGGCAAGTTGGTGGGGCAACAAAACAAGATTACCAAAAGTTTGCAATGGCAC
AATTAGAAGTGTACGGGCGGGCAACATTCGGGTGGGCTTATTGGACCCTAAAGAATGTGAACAACCATTG
GAGTCTGGAGTGGATGATTAAAAATGGCTACATCAAGCTTTAGATTTTCAGATGCTCATTTCCCAATTTT
AATTTGGTTCAGCCATTGTATTTCAATTAAACAAAACCAAAATAAGAAAATTGTATTTGAATGACAAATT
GTGTTTCTACAATCATTCAATTGTTGAAATCTCTCTCTTCATTCTTGACAACCTCTACCGTCTCCTCATC
AAACCACTACCGTCACCGACATTACCCACCACCATCCTCCTTCTCCGACAATTTCTAAATCATTACCATC
GACATGTAACATTTTAAGCTACTCACCACAAAC
>Unigene100077_Qing
ATCATCATCATCAGTGAACCCGATTCACTGTGGTCTTCGCGAGCTTCGTGAACGTATTGATTCTGTAAAG
AACACTCAGAAAATCACTGAGGCTATGAAACTTGTCGCCGCCGCTAAAGTGAGAAGGGCTCAAGAAGCTG
TTGTCAATGCTAGACCATTTTCTGAAACTCTAGTAGAAGTTCTTTACAATATCAATGAACAGCTCCAAAC
TGATGACATAGATGCTCCTCTTACAAATGTTAGGCCTGTAAAGAAGGTGGCTTTGGTGGTTGTTACCGGT
GATCGTGGCCTTTGTGGTGGGTTCAACAATGCAATTATCAAGAAGGCCCAAAGAAGAATTGAAGATCTGA
AAGGTCTTGGGCTTGATTATACTGTCATTAGTGTTGGTAAAAAGGGTAATTCGTTCTTTATGCGAAGGCC
TTATATTCCGGTCGATAAGTTTCTCGAAGGTAC
>Unigene100078_Qing
TTCTGTTGTGCGTTCGAAACGCAACCTTCAGAGTTTAGTAGGGACGTGTCACTATTTCCTCTGCCAAAGC
AATCTTCTTCCCAACTTCTGCAAATTTCCAGTACTCTTATCAGTTCAGTTTGTCGTCACATCACAATATG
TCGGACAAAAATAGTGAGGACCCTAAGGAGCTAGATCTTGTTGGCAATACTCCAGAAGAGCAAGAGGATG
TTGAATCTTTTATGGAAGGACAAAAAAACTTGGACATAAATGAGGAAAATGACATGCCCTCCCTCAAGCA
GGAGGAGGAAGTAAAAAAGAAAACGTATGGAGGGTTATTACCAAAGAAACCTCCATTAATATCTAAGGAC
CATGAGCATGCTTTTTTTGATTCCGCTGATTGGGCTTTGGGAAAGCACGGATCACAGAAGGGCAAAGGAC
CATTAGAGGCACTCCGCCCTAAGTTGCAGCCCAC
>Unigene100079_Qing
TTGATTTCTTCTTTCCTACTGTTGATTTTACGTGGAAAAAAAGGATGGTTGGAAGTATTGAGGCAGTGCG
GCGTAATTCTTATGGGAATGGAGCTATACAGAACCATAATGGTTTGGAAGAGAAGCTTGATGAACTCCGG
AAAATTCTTGGCAAGGCTGATGGTGATTTGTTGAGAATTGTTGGCGTTGGAGCTGGTGCATGGGGCAGTG
TTTTTGCTGCTTTGCTTCAAGATAGCTATGGTCAATTTAGAGAGAAGGTTCAAATCAGGATATGGAGACG
GCCTGGAATAGCTGTTGATAGACCCACAGCTGAGCATCTCTTTGAAGTGATCAATTCGAGGGAGCATGTA
TTGAGGAGGCTGATCAGGCGCTGTGCATATCTAAAGTATGTCGAGGCGAGATTGGGCGATCGGACACTTT
ATGCAGATGAGATTTTGAAAGATGGGTTTTGCTT
>Unigene10007_Qing
TTCTTCGTGATGAGAATTCGCGAAGTGAGGTATCAAATACAAATACTTGCCTGCAACTGCATTTCAGTGT
CTTCATATATATAACAGCGGAAAGGAATGGATAGGCTTGACAGTTACACAGTCCTTAAATAATTTTTATA
CACCACAAATAAGTTGATTTATTTGACTTGAAGATGTAGCATTACTTGCACAATTCAAGAACACAACTCC
CCACTAATATTGGTATCATAAGTTGAGTTATAGGCAACATGAGAAATTTATAGCAATCTTGATAGTTTAA
CACAT
>Unigene100080_Qing
GATGGTGGTTGAAGCACTGGAGGCTATGGTGGAAAAAGAAGCTTTGGAAATGAAAGCCACTTTGGAGTCC
AAGGGAGAGGTTGATTTTCATGTTTGCACTCTTGGGATGGATGTAACTATAAAAAAGAATATGGTGACAA
TCTCCAAGGAAAAGAAGAAGGAACATCAGAGAGTTTTTACACCATCAGTGATTGAACCTTCTTTTGGCAT
TGGAAGGATAATCTACTGTCTCTATGAGCATTCTTTCTACACTAGGGCTAGTAGAGACGGGGATGAACAA
TTGAATGTTTTTCGTTTCCCTCCCCTTGTGGCACCTATCAAATGCACTGTATTCCCACTTGTTCAGATTC
AAGAATACGAGGAAGTTGCTAAACACATTGTCAAATCATTGACTGCAGCTGGGATCTCATACAAGATCGA
TATAACAGGTACGACAATAGGGAAACGATATGCG
>Unigene100081_Qing
CTGTACCTTTTGAAGAGCGAGTAGATACAGTTTTGAAGTACTTTGATTTGCCAAGTAGTGAAATTCCTGC
GTTCATGACTTTATATTTTGAGGACCCAGATCATCAGGGTCATCAGGTTGGACCTGATGATCCTGAAATT
ACCGAAGCTGTTGGTAGGATTGATCGTATGATTGGGAGGTTGATTCAAGGTCTAGAAAATAGAGGTGTTT
TTGAGGATGTTACTATTATTATGGTTGGTGATCATGGTATGGTTGGTACATGTGATAAAAAGTTAATCTT
TTTGGATGATTTGGCATCGTGGATTGAAATTCCAAAGGATTGGGTTCAGTCTTATAGTCCACTGCTCGCA
ATTCGCCCACCACCTGGTTACCCTCCATCAGATATTATAGCGATGATGAACGAGGGATTGAAATCTGGGA
AGATCGAGAATGGGAAGAATTTGAAAGTTTATCT
>Unigene100082_Qing
CTCCCCTTTCTCAATCGCCCTCCATACCCTCCAAGACCAAATCGGATACAACTTCACAAACATCGGCTTA
ATCAGCCTCGCCATGACACACGCGTCCTTCTCCGCAGAGAACAACAAAGCTTTAAGCATCTTAGGCGAAA
GTGTCATCGAAACTTCAATTTCCCTCAGATTACTCACCACAAATATTGACGTTTCGCCCAAAGATCTGAA
CCGTCGGCTCTCCGACATATCAAACGTGGACACCTGCGCCATCGATGGAACGAAGCTGAGGTTGGAGAAC
GTTATTCGGGTTTCGCCAAAAACGGACTCGTCTACTCCTTCCGTGGTTTGCGGCGCCTTTCGGGCGATGT
TTGGGGCTATCGCGGTGGATTCCGGGAAGGCTGATGTGGGTGGGACCATGTTCTGGAAAGTTCGTGAGAA
GTTTGGAGGTGGTCTTGAAATGTGACGTACTGAG
>Unigene100083_Qing
ATGCAAAAATGTTACATAAGCTAATTTCATGAGCCAACCAAGCTGAGCCCATAGGAAGTTTGGCGCATTT
AAATAAGCTTGAAACTACCAATACGAATTAAGTGTAGCTAAACCTAGCCCATATATCCTACAGAAAAAAC
TAGCCTATATAATTTGTTCAAAAAAGATCTAGCACTATGGAAACTAGCAATTGCTTCCTAAACCACTTTA
TCACTACAAGTGCCACCAATTCCAACAGAAAACACCACTGCCTGCACATTAAGATTTCCATTACCATCAC
GGTCAAAAATGCCTCACCAGTTTGGAAAACCTAAGATGTAAGGCAAAATCACTAAGAGACCAACTCCCAA
ACTATCTAGTTTATGACGGGGACAACTCGAAGAGTGGTCATGAATGTAATGAGAAGCGGTACCAAACCAA
AGATATTTGAGTAAACAAAACAGACAAGAAACAC
>Unigene100084_Qing
GTGGGCTTGAATTTATTTGATGAACAACTCTATCTGAAAAAAACTGTTGCTGGGTATTAATTTGATAAAT
GTGTGTGTTGGTTTGGTCGTTGAGTTTGGGTGAATGCGTGTTACATGTGCTGGTGTTTCTGATCACCAGA
AGCTGAAATGATGTACACGGTAATGATATTTGGATCTCAAGCTCTTAAATATGATCTGTGTATGTGGATT
ATGGTGTGTATGTGTGAGAGAGAGAGATATAGTGAGGGGGGAGAAAGGATTGGGGGAAGGAGATGGGACG
AAACCAAAGAATAAATTTTTTTAGTTTGAGAGAAAAAAGAGATTCTGACGTGAGTTACCGCAAATGTAGA
TGTTTGCAAAAGTAAAAGGTACAGGGTAGTCGGTTGCAAAACGCCCTAAATATACATTCATCTAGTACCA
TAATTCTATGTTACGTGGTCAAGCTCTCTGCGAT
>Unigene100085_Qing
CCCCACACGCCACTAAGAAGAAAAACCCATGGCTCGACCCATTCGACTTCGGAGACGACCCTGACATGGA
ATACGGCTCACTATTCTCCGAAGGAAAACAAGACGAGGACCCTCGACCACCCGACAACCCAACTAACCCA
TACGGGTTCCTCAAGTTCCCCATGGGCTACAACGTGGAAGTCGCTTCCTTGGGACTGAAGATTCGTGGGG
ATGTTAGGAGATGCTGCTGTGTGATTTCGGGTGGTGTTTATGAGAACCTATTGTTCTTTCCTGCAATACA
GTTGATTAAGGATAGGTACCCTGGTGTTCAAGTGGACGTGGTGGCGTCGGGGAGAGGGAAACAGTGTTAT
GAGTTGAATAAGAATGTGAGGTGGGCTAATGCTTATGACCCTGATGAGGATTTTCCTGAGCCCGCCGTAT
ATACTGATATGATTGGTATACTTAAGAGTAGGTA
>Unigene100086_Qing
AGAAGGATCCTGCCCGAGCATTGAACATGACCACAAAACGAACAATAGTTGGTATCTGGTGGGATGGAGG
CATAAAGGGACTGTTTACAGGAGTTAGTCCCCGTGTTGCTCGTGCTGGCCCTTCAGTCGGAATCGTAGTT
TCCTTTTATGAAGTCGTCAAATACACATGGCATCATCAGAGACGTACGAGACAGTGAGAGAAATCTACAT
TGTGATTCCAGCAGAGGGATTGACAAGACAAAATAATATGGACTTCCCACCAAGATTCACATTCCTTGCC
ATCCCGGGGCATTAACTTTGTCATCACCCATAGACATCAGAATAATGTCTGGTCAGTGTAAATGCCCCCA
TCTCAAAGCCTTATTGCCCGTAGACAAAGGATTCAGTGCTGGTCTTTGGATTTCCTAGTTTTAAACTTCA
CATTTGCGAAGAAGCGTTTCTAAGCATATTTCCC
>Unigene100087_Qing
CTGGACTGTGTGGGACAGGTGGATTCTGGGAGACAATCCAACTTTGAAACAGCTTCTTCAATGGCTTAGA
GACAAAGGGCTGAATGCTTATAGTATCTCCTGTGGGAGTTGCTTGCTTTACAACAGTATGTTCCCTAGGC
ACAAAGAACGCATGGATCGGAAGTTGGTGGATTTGGCCAGGGATGTTGCAAAAGCAGAACTGCCTCCATA
CCGGCACCATTTTGATGTAGTAGTGGCTTGCGAGGACGATGAAGACAATGATATTGATATCCCACAGGTT
TCCGTATACTTCAGGTAGGGTTAAGCTGATTCTATCATGAGAATTAGCATTGGATGTTAAGATGGTAACT
AATATCTTCACTGTAATTGTTGTATCTTGTTTTACATTTGATTTGGATGCCAAATTGGATATTACTTTTA
ACAACACATAAATTTGAAGCAAGACATTGGGCAA
>Unigene100088_Qing
TGTGGGAAGGGCATTTGTGGATCACTACTACCGGCTGTTCGACAACGATCGGGGTTCTCTCTCTTCTCTG
TACCAACCAAACTCAATACTGACATTTGAAGGGCAAAAGATACAAGGGATGGATGATATTACAAGTAAGC
TGAAACAGTTACCCTTTGATCAGTGCCACCGTGTGATTAGCACCATTGATTCTCAGCCATCTTGTTTTGC
TGGTGGCATCATTGTCTTTGCTAGTGGCAGCCTCCAACTTCCAGGAGAGGACCACCCTCTAAGGTTTAGT
CAGATGTTTCACCTGATTCCTACGCTACAAGGAGGCCTTTTTGTGCAGAATGACATATTTCGCCTTAACT
ATGGTTGACTTGGTACTCTCACATTAATATTCTTGCATTGCATCATCATATTTTGTAATATTGGTACCAC
TATTCTAATTGTGTACCATTTCTTCTTCTTCTTC
>Unigene100089_Qing
ATCGTAAGCTTTTGTCAGTGATGAGTGCAATCTTACTCAGTTTAGTTCCATGGATACAAGTGAGTAGATC
GAGGTCGCAGCTACTAATGGTTAAACCTGCTGTTTTTCTTGTAGCTGTTGGAATGGGATTACTCCTGCAC
TTCATCCTATTAGCATTTAATGCTCTTGGAATACAGAGCCTCTCGGCTATATCTGGTGGAAGCAAATCAA
TGTTCGCAAAGAAGCAAAATGCTAATGCCCTTCTCCTTGTTGCTAGCCAGAAAACCTTGCCTGTGATGGT
AGCAGTGGTGGAGCAGCTTGGTGGTGCATTTGGTGAATCCGGCTTGCTGGTTCTTCCCTGTGTAGCTGCC
CATCTGACCCAGGTTAATTACATTCTCCCTCATGTTCCGTGTCTCTACTTTATTGTAGCTAATGTCTCCT
TGTTGTAGATCATCATAGATTCTTTTCTGGTAAG
>Unigene10008_Qing
GAGTGAGTGTGTGATGTGTGGTGGAGAAAGTAAAAAATTCTATGGTACCTAGATCAGGTTTGCATCGTGA
CAAAAATAATTGTGGTCGATACTCGTTCAGGATGCAATGTTGGTTATTGCCCTTAGTGGGCGGCTCCGCT
GAGCACATTATAGTCCTTAGTAGGTGGCTCTGATAAGTATATTATAGTCCTTAGTGGGTGACTCCAATGA
GCATATTATAGCCCTTAATGAGTGGTTCTCTATCTGAGCA
>Unigene100090_Qing
TTTAGTGCAGCCAGGACTTGTGCTCAAGAGGAGCGTTTGAACATCTCTGTGGCACCAGACTCTGGTGTGC
TACCAATTCAGACAGTGTATAGCAGCAATGGGTGGGATTCATATGCTTGGGCATTCCAAGCTGATTTTCC
AGAGATTGAGCTTGTTTTGCATAACCCCGGAGTGGAGGAAGACCCTGCTTGCGGTCCTCTCATCGATTCA
ATTGCCATCCGAACTTTGTATCCTCCTCGAGCAACCAACAAGAACTTGCTCAAAAACGCTGGTTTCGAAG
AAGGTCCATACGTGTTTCCCAATACATCATGGGGCGTCCTCATCCCACCCAACATTGAAGACGATCACTC
TCCTCTACCAGGATGGATGGTGGAGTCTCTCAAAGCCGTGAAGTACATAGACTCGGACCATTTCTCCGTC
CCCGAAGGCAAACGGGCAGTGGAACTAGTGGCAG
>Unigene100091_Qing
CGGCTTTAGATTCATCATCTTCTTTTTTTTATTAAGTAGCTTTAGATTCCATCATCGTCATTGATAATCT
AGTAAAGTGCGGATTCTGAACTGTTAGTTGGTGTTGTATGTATCAGAAGGCAAAAGAGTGGGTGGTTCAC
CTGTTATTACATTGCAACGGGGCTATGGAGTTGTGGTCTCTGCTTTTCTCTATTTGGGTGTTCACTCTGT
AACGCACGACAGCCCTTCGATTATCGCAAGGTTGGGAGACTGAGTTATCAAAGGAGGAGGAAGAAAAAAG
TGTGGAGGGGGTGGCCCTGTTGTGTGCCATGTGGTGCTTGTGGAAGGAGAGAAACAGATACATTTTTTAA
GACACTCAAGCGACAGTACATCAATTAACGATCAGTTTAGTACATAGAATTCATATTTGGCGTTTATAAT
TCCTCTTTACTCTTGTTGATTTTATAGGTGAGCT
>Unigene100092_Qing
GAGGAGGAGGAGGAGTGGTGGTGGTAGTAGAAGACTGCGTGGAGACAAGCGGAGCATTCGTCCTTCATCA
CATCATCAAGCGCTCTCTCTCTCCTTCTCCTCAATCCTCCTCTGCTCTCCTTATTTTCATCTCCTTCGCT
CATCCCTTCTCTCACTACGATCGCATCCTCCGCAAAATGGGTTGCAACTTGCTTGTGCAAAGAGATAATA
AAAGATTCTTATTTTTTGACATGCTTATGCTGGAGTGCCCAGATGGAGATGGAGAAAAAACTATTGAAGG
ACTTCCTGCATTGTACGGGAAAATTCAGAAAGCTGTTGAAGTTAGTTCCTCAGCTGAAGGCAAGAGGAGT
ATTACTATAGTCATCGACGATATATCCCTTATGGAGGTGGCTGCGAACGGTTCTTCAAATCATGTCTTGA
ATTTCCTGCATTACTGCCACACATTAACAACCCA
>Unigene100093_Qing
CGGCCAATATTGGAGAACCATCCACGGTTACAAGTTACAAATAGGGTGTCGGTTGAGTAGTCTTATCAAA
TTTGTCTAAAAATTACATCACCCATACCGGATCCATTTATTAATTCATGTGTAATAATTTGTGTCGTGTA
TGAATCGTGTATTTGTCGTGTATAAACGAATTGTGACCAATTTTTCTTTAGTTCGTTCAACCCGACGTAT
TTATTTATCGTGTCGTATCCACTCGTTACCGAAATGAGTGTCGTGTCTAGTGTTAACATAACGGGTGGCA
AAAGTTTTATACAAATTCGCGACTTTTATGTCAATTTCGTGTTGTGTTGACGAATCTTTATAGTATTTCG
ACAACACTAGTTAGCTCAAAGGATATGCAAGTGAAAAACATTTATGAAACATTTTGGGACTTCTAATGCA
AGATAGTGTTGGCTATGGATCCATCACATTTCTT
>Unigene100094_Qing
CAAATGAAGTCATCAAGAAATATAAACAGTTACTGTATGGTGCTCCTGAATTTGAAGAGAGTGCAAGGAC
AGCAGAAGAGATCTATAAGGAGGCGCTCGCGATATATCATGTAACTTATGACCATGCATCGAGTCAAAAG
GATGTGAGAAAATGCGGTTTTGCGTGGAAAGTAGCAGGTTCTGCCCTCTGTAAGCTTTACGCGGCTAATC
AGGGTGAAAGGTCGATGGTTTGTTTGCCTTCTGTTTTGCGTGAGGTATTTAGATGAGAGAATTTCACGAC
TCTGGCTTGTTTGCTTGATGATTCCTGGTCATTGCTAGTTAACTCCATGAGACATATGCCACCCAATTAT
GTAAAGAATTAGCTGTAAATTTTGATTGTATATGCTAGTGTATCATAATATAGTATCTGTTATTGTTTTC
TGAACTATGTATTATAGTATGTACTAGGATGTGC
>Unigene100095_Qing
AGTCAATGTTAACTGGATTGTGAATCGTTTTGGTACGTGAGACGAAAATAGAAACGCGGTACATTATTTG
GCTTGGTACGCGGTACGGTGTGAGTAAACTTATTTTTCTGAGTCTTTTGGTATGATATTGTAATTATATG
TACAAATACATTTTCGCACAGATAATATCCTATCTTAAGAAGTTAAAAAGCATGTGTGTTCGCACAATAT
ATTTATCCTCTTTTTTGGTTTCTGCTAATACATTTGTGCTGCTCTTTTTTCTCTCTAAGTTTGGATCGCT
AGTTTAACCGTTCTGGATAAAGAACCCATCCTATTTGGGATCGCACGATCCGGATCAGGGTCGCATGCGT
AAATAATGATCGTTACTACACATAGTTATATGAATGAGAACCAATCACTAGAGATTCTATGAGAGAGTAA
CTAAACAAAAAGATGACATTATCACAATATTCTC
>Unigene100096_Qing
TACCTGGAACCTGGATGAGGGGACCTCATGGTGCCATTCAAACTTATTACAGTCAATTTGATTCAAGTCA
TTGAAATCACAAGATTCACAACCACCTTTCAGAGAAATGTAGTTACCCGACTAGTTTGCCCTTCAATTTT
TGCCATCTTTGTGTAGTCAGTAATTTTTTTTTTGTGATTATTTATATGTTATGATTTGACATCTTGCCAT
GTCAGATGGAAAACATTTAAGGGGTAAATAGTTGGGCTAAATAGCGGCGCACTACCTTGAAATTTGCCTC
AATGGCACAGCAAATTTGAGACCGCCTTGAAGTATAGTAAGATGGGTACTAAGGTCACTCTTAAGTGATT
ATGTTTTGGAATATGTCCACAGAGATGATCAAACAAGCAGGATCCAGTGCATCTTGTTTGATTATGGCGC
ACACAGTGCATGTGCAATGGATGTGCTAAGGCCT
>Unigene100097_Qing
GGTCATGCTTCATCAAACCAACCTTATGGTTCAAATGCAACACCTCAACAATCATACCCTTATGCATCAA
GTGGGCCAATGCAGCAAACTTATCCTCAATTTGGCTCTGCAGCTGCCTCTGATGGGTATAATCAGCCTCC
ACCAGCAACCGCATCTGCTCCTGGTTATCACCAGCAAGGTGGTCCTCCTGTTTCTGGATATGGTCAGCCT
GGTGGCCAGCAAGCTATTGGTTATACTCAGATGGCACCAACTGGAGGTTATGGTGCGTACCCATCTTCAC
AACCAGCTCCAAATAATGCAGTTTATGGCTATCAAGGACCAGCAGATCAAGCTTATGGTAGTGGTCCAGG
TTCAGCCTATGGTGCAATTCCAAGTGGACAGCTAGGTTATCCTCAACCAGCTCCAACTCAACCAGGCTAT
GATCAATCAATCCCTCAATCAGGTGGCTATGGAA
>Unigene100098_Qing
CACTTGTTCAAGCTCCACATTGGGTTTTTCTGGTTTTAGATCGATGTCTCAAACTCATCACAATTTGCTA
ACACAACACAGTACTGCATAACACATTCACTTTTTTTTTTTTTTTGGCATCTTATTCCACATTCATAAAT
CATCACGGCCATGAAAGAGAAATTTTATTTTATTTTAACCCACCAACAATTATTATCATCCCCCATAGCA
TATCATATGATCATATTCCTTCATCCCCCATAACATATCATATGATCATATTCCATAATTCATACATATA
TTATAGGACCCACATTGATAATTCATTGCCACAGTAGAAAAAACATCTCCATATTTTAGAGGTAAGGGTA
TGTTTATCGATCCTCTAAAAAATTATTTACACATAAATTTTGTATATTAGGTGCGTCAAAATTGATAATA
TCCATCACCACCTTCATCCTCTGATCCTCCACCA
>Unigene100099_Qing
AAGGAGCAACCATGTCATCCTCTTACTAAATCGCCTAGTAAAAAGCAGAAGATGTTGGCATCTAAAACTC
CAAGAACTGAAGCTCAGAGTGACACTCGTCTGTGTGACTCTCAAGAGGCTGAGACTAGAGATGGTGTGAA
GCAATCAGTGAGTAAGGTTAAACGATCTTCTCAAAGCGCTTCGCCAAAATTAGTCAAACATCCAGAACAT
TCTTCAAGTACTGATCTACGGAGAGAAGGAAGTGATTCAGCCCTGTCAACTGCACAGATTCCTGTGGCAA
ATCAGGCCAGCTTACGTACGAAAGTTAGGAGCAGGCGTAAAACGGACCTACAAAAACCAAAGATGGTAAA
AGAATATAAGTTATCTGAGAAAATTATGAAGGACCAACCAAATGTACCCTTGCCTTTGCTCCACAAAGTA
CTTAATCTCAAGGAAAATCTTTCTAATTGCCTAT
>Unigene10009_Qing
TTCTGCCTCCATCCATCTTGGCAAGTCCCCTGCTTCACCCCAAAGTTTCTTTCCGCTGCAGCAAAAACCA
GAAAGCTAAAATCCGAATTAGCTGCCCAAGTGAGCCCGCTACCTCAGCTTGTCGTGGAGCCAACCAGTGC
CCGATCCAATTCATTTGTGGGAACCCACGAGTATCTGGCTCCCGAGATAATCAAAGGGGAAGGTCATGGG
AGTCCAGTAGATTGGTGGACCTTCGGAATCTTTCTCTATGAACTTTTATACGGTAAGACACCCTTTAAAG
GCCAAGGAAA
>Unigene1000_Qing
AACAGTCGCATACTACCACTAGGATTTTGAATTACGTTACTTGGACTGTTGCTACTTTGCTAATTGGCTC
GATCCTATGGCTCTTAAAGACTTTGCTGCTGAAGATTTTGGCATCATCTTTCCATGTAAATACGTTCTTC
GATAGGATTCAAGAATCAATCTTCCATCAGTATATCCTGCAGACCCTTTCAGGGCCTCCTGTGATGGAGT
CAGCTGCAATGTTGGGTAGAACAAACAGTACCATTAGTAAATTGAATTTCAGGAGCACGAAGAAGGGAAA
TGAAAAGAACAAAGAGGTTATCGATATAAATAAACTTCACCAAATGAAGCAAGAAAAAGTTTCTGCATGG
ACCATGAAGGT
>Unigene100100_Qing
ATGAGTGTCACTAAGATATAAATCAGCATTTGACATTAAAAAATCAGTATTTAGATGCTTATGCTCCGGA
CTTCAAATGGTATAGAAGTATGTCCAAAAGACCAGAATTTGAGAACAAGTATAATTCCACTGCAATAAAT
ATTGGCAGAATATAGGGAACATCTGCTGCTATCAATTGCTCTTTAACCTATCTGCATGATCTGGATAATC
AAAGAGCTATAGTTTTTATTCTGTTAGTTCGCGGTTTCTGTTTATCTATCTATCTCAGATGAGTAGATTA
ATGTATTGATGATTTGCAATACATGGAACGCAAAGGTCACCATAGGTGGAGGTCTAGTTTTATTGGAATA
TTTGGCATTATAACAGGAGAGCAGCCTCACTTTTTATTATGGAATATATTTCGTGATATTTAATGTTAAA
AATAGAACACATGTGAAAATGTTTTAAGCAACAC
>Unigene100101_Qing
GCTTGATGATTGGGTATTATGTCGGATATACAACAAGAAAGGTACTCTTGAGAAGCACTACAATTATGAT
CAAAATGTGTTAAAACTCTCCGAGGCCGAAGAAGAAAAACCGAAAATCATATCCTTCGCTCACAATGGGA
TAACGTTACCGCCATCTCTACCTACACCAATGCCACCACAGATGATGAATGACTACTTGAATTTTGACAC
GTCCGAGTCGACACCAAGGTTACACACGGACTCGAGTGGCTGCTCTGAGCACGTGGTGTCGACAGAATTC
ATCGGCGAGGTCGAGAGTGAGCCCAAATGGAGTGAGATGGAGAAGGCTTTTGATTTTCAGCTCAATTACA
TGGATTGCTTTGAATATGATGACCCTTTTGCCTTTAGAATGCAATATAATGATCAGCTTTTGCCAATGCA
GGACATGTTCATGAACCTGCAGAAGCCCTTTTAA
>Unigene100102_Qing
AAAAAACAGTGGAGACGGGCCGACGCTTCTTCCCCAATTGCTCAGAAGTTCTGGATAAGTTTCTGGCAGA
TGATATGCATGACACTTTGTTCCTGGAAAAGGGCACTTCAGAGGAACGAATAATCAAGACGAGGCGTTAC
ATGGAACTTAAGGAGGAAGTGATGAAGGCATTTGACAAAGATAAAGCTGAGCATAATTGGGCAAGTTTCA
CATCCTCATCCTCTTCCTCATCTTCTCCGAAAGGAGGTGTGAATAACAGGGCGAGGAAAAGGTAAGTGTG
TTAAATTTGTAATTCCGATCTCTTTTTTGTAGCAGGTCTAAGAAGTCTACTTAGCTTGAGAGGATTGCAT
CCCTTATAATGTCCTAATCCTGTTTATGTGCTTTGCATTAAAAACATACTGAAAGGAAGTTATGTTGTAA
AATATCATTTGAGGTTGGCATATGATAAAATGGC
>Unigene100103_Qing
GGAGATGGACTACAAGAGAGAAGCGATGAATGGAGTTAAATTTAGAGAGTTATATGGTGATATACAAGAC
GTTCTGGTTCCAGAAATGTATGTGGAGCAAACAACTCGCAAAGTCCTCATTATGCAATGGGTGGAGGGGC
AAAAGTTGTCTGAAGTGAAGGATCTTTACTTGATAGAGGTAGGAGTGTACTGCTCATTCAATCAGCTTCT
AGAAAATGGGTTCTACCATGCAGATCCGCACCCTGGAAACCTTTTTCGTACATATGATGGGAAACTAGCC
TACTTAGATTTTGGTATGATGGGTGAATTTAAACAAGAACTTCGTGATGGTTTCATTGAAGCTTGTCTCC
ATCTTGTAAACCGTGATTATGATGCATTGGCCAAGGACTTTGTAACTCTTGGGCTTCTTCCACCAACGGC
AGACAAGGATGCTGTCACGCAAGCATTAACAGGT
>Unigene100104_Qing
GGGAGAAAGGTGTTGGAAAAAGTGGGAAGCCTCTCCATTACAAAGGCAGCATGTTCCATAGGATCATTCC
CAGCTTTATGATTCAAGGGGGTGATTTTACTCTTGCTGATGGGCGAGGTGGAGAGTCCATTTACGGTGAT
AGTTTTGCTGATGAGAACTTTGAATTGAAGCACACGGGTCCTGGATTTCTCTCAATGGCAAATGGTGGTC
CTGACAGCAATGGATCACAATTCTTCATCACCACTGTAAAAACTAGCTGGTTGGATGGGCATCATGTTGT
GTTTGGAAAAGTGATTTCTGGGATGGATGTTGTTCACAAAATTGAAGATAAAGGGAGAGAGAATGGAGCG
CCAAAGACCAAAGTTGTCATTCAAGAGAGTGGTGAACTACCTTTGTAAAGTTGAAAAAAAAAATTTCCCT
TCTTAAGTTGAGAAAAACAAAAATAGATATAATA
>Unigene100105_Qing
GGTGTTTATGGTTAAAATAATCATATACCTGGAGGATTTGAAAAGGATTAGGAACAAAAAGACAATGTGA
TACATATGTTGGTTTCCCCTCCTTACACTTATGCTGAGGAGCAATCATACACAAAACAGGGGCAGTGCAT
GCGATTAAAGGCCCGTCACCTCTGTGACTTTGACCTGAAAATGCATCTGCCAACTCTGCATATTTAATAA
AATATGTACACGCACAAAACAACATATACGCTCTCAATTGCGAGGCACGCTCTCTGTGTTGCTCCCACTT
GCAAAGAGCTCCTGTTTGCTCCATTCGCTTCGATGAAATGATGCAATGAACTTTGTCATAAGCTGGAGAA
GTGATTTCGACGGTGAAATAGAATGCTGCTCGTTTTCTGCTGCTATTGATGTAATACAAGAACTATAAAC
AGCGGAAGGACCCACAAATCAGAAGAAAAGAGTC
>Unigene100106_Qing
AGTGGGCTTGCTGCAGCATACAAGTTAAAATTACATGGTTTGAATGTCACAATATTTGAATCTGAAGAGA
GAGCCGGAGGGAAGTTGAGAAGTGTTTCACAAGATGGTTTAATATGGGATGAGGGGGCGAATACAATGAC
TGAGAGTGAACCAGAGGTCAGATGTTTGCTTAATGACCTCAAGCTTCGAGAAAAGCAGCAATTTCCAATT
TCCCAGAACAAGCGGTATATTGCAAAAAAAGGGAAACCTGTGCTGATACCCTCAAACCCCATTGCATTGA
TCACAAGCAATTTTCTTACTGCTCAATCAAAGCTTCAAGCCGTGGGGGGACCTTTCTACTTTCAGTGTGT
GTACCCTTGTAAAGTGTGTCTATCTGATTGCAGTTTCAGATCCTTTTGGAGCCATTTTTGTGGAAAAATA
GTAACGACTCAATGGTGTCGAACTCCCAAGAAAG
>Unigene100107_Qing
GCCTACTTACAGTACGAGTTGAGAGAGAATGGCAAAGTGATGGACATAGTCCACACCTTCGTCCCCTACA
GCAAGAGAGGCTTAGGTCTCGCTTCTCATCTCTGTGTATCCGCCTTCTCTCACGCCCAATCCCATTCCAT
CTGCGTCATCCCCACTTGCTCTTACGTCTCCGATACTTTTCTTCCAAAAAACCCATCGTGGAATTCTATG
TTGTACTCAACTGATGGCAAATCTAGTATGTGAAGTTTTGAATGTCGGGTGACATTTTTGTTATGGAAAT
ATATGTAAGCATATGCGAAAGCTCAACTCATACATTGACATGTTCGTATGGGCATAATTTTACATCTTAG
ACTGGGTGCTCTTACTGTGCTGTTTTTATCAAATGGTTTGTTTTACACAGATATTTGCAATAATCTTTGG
GTGGTTCTCTCTCTCTCTCTCCCTCTCTCTCACT
>Unigene100108_Qing
GCCCGGCAGAAAATGAAAAATTTGTTATTTTTCAAATCTGCATAAATTTCAGTTCCTTCGTGTGTGTGTG
TGTGTCTGTCTAATGGATTATAACCTGATAGGGATTAAAATGGCTCCCACTTCATTAAACAACAAGCCAA
CACCACATTTGGCTTCTTGTAATATTAGCGAGTCCCTGACCTAAATCTTGATCAACACCCCAGCTTCATA
CATGATCTCACTCACAGTGTCTATAATAATTAGGTCCAACCACAACTACTCGTTGCATATAATGCGAAGC
ACTACGATTCAGTAATACACACAGAACAAAATATACTATTATAAAACCCCACAATTCTTACAATTGTGCA
ATAATGCCATCCCGCGTCACATTGAGGCCAGTAATTTCCACATCCAACAATATGTATAGCAATTACTGCA
ACTTGCCTGATAATATTCACGAAAGACAGCCAAG
>Unigene100109_Qing
TTGTGCAATGCTTGTGGGGTGCGGTATAAGTCAGGGAGGCTTGTACCTGAGTACCGCCCAGCGAGTAGTC
CTACATTCTCAATTGTGTTGCATTCTAATTCTCACAGGAAGGTAATGGAGATGAGAAGGCAGAAGCAGCT
GGGTCTTGGAGGGATGGTGGTGAATGAGACTTGTGGATATGGGTAGGATAGTTTTTTTTAGGTGTTTTAC
TTTTTATTTCAATGCTTTAGGATAGTTAGATTAGACAGTAAGGTTTTGTTGTAATGGGCTAGTTGGTTAG
TGAACCCTATTATTTGTTTTGTTTTAATCGAAATCCATTAGGGGAATTTTGACTTATGCTTGCTTGGTTA
TGCATTAGAATAGAAAACCAAAAAAGTGTTTGTTTTGCTTATGTTTATACCTTTTGTTCAATTGCTTGGA
TTCGAGATCGTGGCATTTTGGGAATTTGGAATTC
>Unigene10010_Qing
CTCAATTTTTAAAAATTGCCCCCTCCATCATTTGCCCCATCAAATACACTCAACAGAATTCATAAATTTT
TTTCCGTTTGCCCTTGAAGTTTTAAAATTTTGTATCTGTATCTCACATAGCAAGGGCTGAATAGTAAATT
AGACACGGAATTAAAAATTAAGGGGCTAAATATAAGGCTTTTAAAATGGAGGGGGCAAACTGACAAAAAT
GAAAACTTCATGGGCAAATATGAATTTTTCCTTTAAATAATTAGGACGAAACCTTAGTTTTTTTTTTTGG
AAG
>Unigene100110_Qing
GAAATTGATTGGAGCAAGGTTCTACAATGATCCTGATGATGAAACTTCTGATTCTCAAACTCCTAGGGAC
AAACATGGCCATGGTACTCATGTTGCAGCCACTGCAGCCGGAAGTCCGGTTTCCAATGCTTCGTACTATG
GCCTAGCTTCAGGGACGGCCAAGGGTGGATCACCTGGGTCAAGAATCGCTGTCTATCGTGTATGCACGAC
TTTCGGATGTCGTGGGTCTGCTATCCTGGCAGCCTTTCATGATGCAATTGGTGATATGGTTGATGTGTTG
TCATTATCACTTGGCTCATCACCAGAGGCGGAGACTGACTTTTCAACGGATCCAATCGCCATTGGTTCAT
TCCACGCAGTTGAGAAGGGGATTACGGTTGTATGCTCTGCTGGGAACGATGGGCCTTATCCCGGGACAGT
TGTTAATGAAGCTCCTTGGATACTAACTGTTGCT
>Unigene100111_Qing
GGATGCAGTTACTAATTCATGATCTGGCATGTACAGAATGAAAACTTCATTCTCGATTCTACGAGAATTT
TTATGAAAGCCTTTCATTTGCTTCTCTTCGATGGAAGTTTTATTTTCCCAGAATGTATCCTAATTTTTGG
CCTAATTCTTCTTCTGATGATCGATTTAACCTCTGATCAAAAAGATATACCTTGGTTATATTTCATCTCT
TCAACAAGTTTAGTAATGAGCATAACGGCCCTATTGTTCCGATGGAGAGAAGAACCTATGATTAGCTTTT
CGGGAAATTTCCAAACGAACAATTTCAACGAAATTTTTCAATTTCTTATTTTACTATGTTCAACTCTATG
TATTCCTCTATCCGTAGAGTACATTGAATGTACAGAAATGGCTATAACAGAGTTTCTCTTATTCGTATTA
ACAGCTACTCTAGGAGGAATGTTTTTATGCGGTG
>Unigene100112_Qing
AATTCTAACTCATTTCAACAGGAGTCATCTTCTTCGTTTAATAATTCTAACCAGAATCCATCCTCGATAT
TTCAAGGATCTGGTGCACTGTTGTCGGGAACCTTGCAGAATTTGTCCACAAGTGCCCTCTCAAGTTCCCA
TCTACTTCAACAAAACCAGTCACAGCAGCGGTCGCTAAGTGGTATTGGCTTACACCAACAAAAACAACAG
TCCTCCCAAGGCAGCCAGGCTTTAGAACAGCACATGATCCAGCAACTACTGCAGGATATGAACAATAATA
ATGGTGGAGGCATACAACAGCAGTCCCCTTCCAGGCAGAGTGCTAATGGGAGTGTGACAAGAGACGGCGT
AGGGTTTGAAAGGAACAATTCAGTAGCAACTGCAGCCTCTGTCAAAGGACTGGGGGGTGGTATCGGACCC
ACACCAAGCAGAAGCAATAGTTTCAAAGCTCCTT
>Unigene100113_Qing
ATTGGGAAATCTTTCTCTAAAATACTCTCATTGTGGCAATACAAAGCACACACGTGAAAAATGCTTCCAG
TTGCATGGGTATCCAGATTGGTGGCAAGAGCTTCAAGCCCAAAAAATGAGATATTGTAGGTACAGATGGA
GGCACGGGAAAGGATGCTGTTGCGGCAGTCAAAAACTTTATCTCTCTCTCATCCCACCCACTGCCTCACC
TAAATTGGACTTTCCTCATGTGGATCAAGGTAACCTGTGTCATTCCCTTCTTAGTCATCACCACAATGTG
AACAGTAGTGATTGGCTCCTCGACTCGAGGGCCACATATCATATAACATTTGATCCCGCAGATTTCTTCC
ACCGCTCGTCTCCAAGGTGCAAAAGCATTGCGAATGCTAATGGAGTGGTCTGATATGTCACAGGGGTGGA
TCTGTGACCCAATCACCCTCTCTTCATTTACCCG
>Unigene100114_Qing
GATTATGGCTCGGCAACCCAATTTTAAGGGTCATATAGTCGAACATCAGTTCAAATGCATTTACTACAAT
GGAAATGTTGATGATGGATTTCCAGTTGTCACTTTTCATTTTGAGGATTCACTTTCTTTGGCTGTTTATC
CTCGTGAATATCTGTTCCAAATTCGTGATGATGAGTGGTGTGTTGGTTGGCAGAACAGTGGGATACAATC
GAAGGATGGAAGGGAAATAACTCTATTGGGAGATCTTGTACTATCAAATAAGCTTGTTTTGTATGATCTC
GAAAATCAGACTATTGGATGGATTGAGTACAATTGCTCTTCAAGCATCAAATTGAAAGATGAACAGTCTG
GAGATGATTATCTTATAGGTGCCCATGATCTTTCTTCGGCTTGCAGCCTAAATACAGGAAAAAAGAGAAA
AATGAAGTCCAATGGAGTTCGAATGGTGACCAGG
>Unigene100115_Qing
CAAAACACTTCTCTATCATCGTGTTTTTTATACTTTTCACTTCTTTCCAAACTGAAGCTATAGAGAGAAA
ATTCTTCAGCAAAGTCCTTCATTACAAAATTTACAACACAAACAAGAATGCCAAAGATTCCAATACTATT
AGTGTCTCCCCAGTAGCAGCTCCTGCACCAGCACCAGTTGTCTCAGCTCCTGCACCAGAACCAGTTTCCC
CGACTAGCGATAATCCCTATGGCCTGTATGACAATGAAATCCCCACCGAAGAATTGAACAGCGAAAGATA
TGAGACCGAAGACTCCTACAATAGTAACAATGGCTACTCAACCTCCAACAAATATAATAACAATGGCTAC
ACCAACACCTATAATGATAATGGTTATATGGCCGAGAGAGAAGGGATGAGTGACACGAGGTTTTTGGAGA
ATGGTAAGTACTACTATGATGTAAAGAAGGAGAA
>Unigene100116_Qing
CTGCCTCTTGCTTTGCCTGCACCACCAATACCGGGTATGGGTATGGGAGGAGCAGGGATGGCAGGCGGTT
TTGCTCCTCCACCCATGGGCGGAATGGGGATGCCTCCAATGTCAACATTTGGCATGCCACCAATGGGGTC
CTACTAATTTCTCGGTGATAGCTCGATTGCAAATTCCAACCAAATAGTTCTTTGCCACACGAGGTAAGGG
AAACTAACAGTTCAGGTTTCGGAAATAATGTTTTGTGGGGTTATCCTATTTTACGGTAAAACTTGTTTAA
TTTGATTATTAAGTGAATGAATGTCTAGTTAAGAAATAAGTAATTTTTGCTTTGTTTTGCCATGGGGTGT
GGATAAATTTCCTTGTAATATTGTTTTGGTAGAGGAGGCATTTTTTTGAAATGGTAGGCGACGAGCCGAG
GATAATCTTGTATTGTATTAAAAAGCAACTGGTG
>Unigene100117_Qing
CAGTCAGGTCAGCAAAGTTTATAACTCGTGAAAAATGGTTTGTTGCCGGATCAGATGACAAGTTCATTCG
AGTATACAGTTATAGTACTAATGAAAAGTGTAAAGAATTCGAGGCACATACAGACTATATTAGGTCTGTA
GCCGTGCATCCTACCCTTCCGGTTGTTCTGTCATCATCTGATGACATGCTTATAAAGCTCTGGAACTGGG
AGAAGGATTGGGTGTGTACTCAAATCTTTGAGGGACATAGCCATTATGTGATGCAAGTTGCATTTAATCC
AAGAGACACGACCACCTTTGCAAGTGCATCCCTTGATTGCACAATAAAGGGGTGGAATCTTGGCTCAACT
TCTTCAAATTTCACACTAGAAGCTCATTCGAAGGGGATAAATTCTATTGACTTCTTTAAAAGTGGTGATA
AAACATATCTAATTACTGGTTCTGATGATCATAC
>Unigene100118_Qing
AATGAGGACAAGAAAATTTGGGAATTAACTGCTGAGTTGGAAAATGCGAGTCAGCAGTGTGAAGCATATC
GAGCAAAATTGCTAGCTGTTTTGAGAGACTTGGAGGAACAAAAGTTGAAAATGTTAGTGAAAGTTCAAAA
CGTGAGACTCGGGGCAAAATGTTGAATTATATAGTGATGGTTATGTCATTTTGACGCTCTGTGCATATTA
CCTATAGCAGAACCTGCAAGGTCTAGGGGTTGGGCTACATCAATGGGCTTCCCTTGCAGTCTCCATTGTT
ACATATATTTCTCTAGTAGATAGCAGAGGATAGAGTATAATTTTTCTTGTTTACTGTATAATGGGTTGTG
TTCCATGAGTTGTGATTGTATTCAACTGTAGATTAGTTGAGTAAATTGAGGAGATGGACAAGTCTTTAAC
TTTCATGTACATTCTTTGATGTTCTTCAATAGTT
>Unigene100119_Qing
CTGACAGTGCTGAAGAGTTTGCTTTCTGCTTTTTATCGAGCAAAAGGGGGCTACTCATTGCCTGTCTACC
ATGAACCCCAAAGCATCGAAGGCCTTGAAGACAAGACTGGGAAGGACGTATTAGACACAAATGATTTCAG
TGTCTCGTTGGAAATCCCCAACCAGGACCCAATTGAAGAAGACTGGCTTTCTTCAGCTGTAGGCCGTCCA
GAGCATCTGGAGATTTCAGATGATAAGGTGTATCAACGACGAAAGAAGAAAAGCGTGTCTGAACTCATGA
AAGAGGACATGGTGACGAAGCATAAAACTAAGAAAGGGGGTGTGAGTAAAGATGGAACAGGCTCTGCCAA
CTCAATGTCTGGAAAGAAAAGAGCAAAGACGAATGGCACTGATAAAGCTGAGGTTTACGGTCATAGTGGT
CTGTCTTCTTCATCTCAGAGAAAGAGAAGGATGA
>Unigene10011_Qing
TCTTCCACCTCCGTGGGGCCAAAATTCATGTGTAACAACTAACTATTCGCAAAACAAGGCAACGATTGGG
GTTTTACGCGCAAGTGCGCGATTTTTACGCCTAGAANNNNNNNNNNNNNNNNNNNNNNNNNNNNNNNNNN
NNNNNNNNNAAATACTCACCCCGTACGTGCACGGTCAGTTCTCTCACCTCCATGGGGACGAAACTAACGT
GCAAAGACTGACTGTTCATGAAACAAGGCAACGATTTGG
>Unigene100120_Qing
ACATCAAGTACTCTGTTGAGGACCTTGAAAATGATCTCTTGGATTTCTTTGAGGGATACTCAGTGTCTCA
GCATCTGAGGAGGAAATCTCACTGAAGGGAGAGAGAAGCTACGACATTAATTCTTTCAAATTTTTTTTTT
TTTGGTCGATGTGATTCTGGTTGGTTATTCGGGTCTTTTCCGAGGTCTCGATTGCCCTCTAATTTCAAGT
AACTGGGAAGATCAGTTATAGATGCTCTCTTAGAATATAGCCAAGATCCACTTGCCTGAATACTTCTGTA
ATGTAAGCCTGTTGTTGTATGTTTAGATTTCCTTTCATTTATTCATAATATGGGAAATTGTTGTACTTGA
TTTACTTTTGTAATTATTTTACTTCTGTAATTTCAATTTTAGGACCATAAAACTGTGGCGCTTTGGAGTT
GCAAGTTCTCTTAATGGTATCTATCAATTCATAG
>Unigene100121_Qing
GGTTTGGATCAGCATAGTGTAATTCAGATTTTGAATGATTTATTTGAAGAGAGTTCCGATGCTGCTCTTG
TTCTTTATTTTTTTACGTGCTCAGAATGTTGCATGGGATCGAAGCTTAGAATACGATCTGTATGTAAGAT
GATACATATTTTGGTTGCTGGAAATATGAATTACAGGGCACTGGATCTAATTTTGTGTCTTGTGAGAAAT
AATAATGGAGAAGATTGGTGGCTTGATTGGTTGTTGAGAGTTCTTAATGAAACTCATACTGAAAAAAAGG
TTTTAATAACTGCATATAGCATGCTCGTGGACTGTTATGTAAAGGAAAATATGGTTAATTCGGCTCTTAA
ATTATGTTTTCAATTGAGTGATCTCAATACCTTTCCCTCGATAGGGGTTTGCAATTCACTTATCAGGGCA
TTATTGCGATCAGAGCAGATGGAATTGGCTTGGG
>Unigene100122_Qing
AGGCGGTAGATTGAACACAACCGAAAAAGGTAGGCAAAATAATTTGGACGGAATTTGGCAAGAGTAACAC
ACAATGTCTTTCAAAAATAAGTTGGGTCCAAACAACTAGTGCATAATAAAAGCACAATATATAAATAACA
AATTTGTTTTTGATACATCTGAGGGTATCATGCAAGCACATAGTTTGGGTTGAAATTCAACAATCAGATG
CACGAGTAGTGATAAGGATGCAACCAAATTGCTAGTGTGGGAACAATGACTAAAACAAAAGAGAATAAAT
CTCAACTAGCTGAATGTTTAGGCAAGAAGAGCATGAAAATCAAAAAGTTACAAAGCATGTCGAAAAGCCC
TATCTTTTGTGAAGCAAACCGGGTGAATAATAATTAAGCTCAAACCATAAATGTTGACCGAATCTTACAT
GGAGGTATGTAAGTAGATGTGATCAACCATTCTG
>Unigene100123_Qing
CCACGGCTTGCAAGGAAGGAATGAACGGGCATGTTTTTAATGGACGTCCGTGTGTTGTAGCGTTTGCCTC
ACCTTTTAGTGTTAAGAGAATGGGTGAGGCTCAAGTGAATAGGAACCAACAGATGGCTCAGGCTGGTAAT
GCTCAAATTAGAAGGGGACCTGAAGATGCTGCTGGTAAAATTGGAGGGAGCGGTACTGCAACGGGTGGGA
ATTATCAAGGTGGCGGAGATAACAATAGGAATTATCAAGGTGGTGGTGGTAGTGATAACAATAGGAATTA
TCAAGGAGGTGGTGGTGATAACAACAGGAATTATCAAGGTGGAGGTGATAACAACAGGAATTATCAAGTT
GGCGGTGATAACAATAGAGGTTACGGCAGAGGAAATTGGGGCAGAGGCAATGCTCAGGCGATGGGGAATC
GGGGATCATTTGGTCCAATGAGAAATAGGGGTGG
>Unigene100124_Qing
CATAACAATAGACATCTCTATTTTCTGTACTTCAATGCTTACTATCTATTCTTCGTCTCCATTTATATCT
CTATCTCTTATCTATGACCAATTCACTCTCTCTATTATCCGTCATGGGTGGCCGACGGTTTGGGCGCCGT
GATCGAATATATTTAGATCGTGATCTAGACACGAACATACGCGAACCAGATCGACAGACTTGCGAGCCAG
ATGAATGGGTTCTCCGATCTGCTACCATTACTGCGAACAAGATAAACCAGATCGACAGACGATAGATGTG
CAAACTAGATGAACCGAACATTGATGCTACCATTATTGCAAACTAGATGAATGAGTTCTCCATCAGATCA
GATCCAAGTCTTCTCGAGATGTATGGGTTCAGATCTGGTTTTACCGTCGATGTTTCTATGAACGATCTGG
TCACAAGTGTCGATCTAAACATACAACACCAGAC
>Unigene100125_Qing
GTCAAGGCGGGAGGAGGGTGCACTTGTAAATAAGTGTGGAAGCTGATGGCGAAAGAGCAGCAGAACAAGC
TTTGCAATTTCTCTCTCCTATGTTCTAGCTTCCTGTAAGGGCAGAACTGGGAGAGAGACATTATTGCATT
GCGGGGAATTGAGGGTAGCGGTCCGAATGTACCTCAACTTAAGATTTTAGTTCCATCTTTAACCTTGGTT
GTTTGTCTTTTTCTAAGTTTTCCTCTTTTGGTTTTTCCTTTTTGTTTTTTTGGGTGATGTTATTTAGTGG
AACATGGGATGTAAGAGATGCATACGAGGCAGCTTGTTTGATGTTTAGCTAGGATGGGGTTGTATTTTTA
AGCTAAGATTTGGGTGGGTTAGGGGGTGGAGGGGTTCCAAAATGCTGCTGGGCATGCATCACTTACACCA
ATCATGTATTTGCTTTCTCTTGAACTTTGGATCG
>Unigene100126_Qing
GCAAGGAGGAATTCAAGGTTGGTGGGGAAGTGAGGGAGTTGCCTTGCAATCATATATACCATTCTGATTG
CATTGTTCCTTGGTTAAGGCTTCACAATTCTTGTCCTGTTTGCCGGCATGAGGTGCCAGTTCCACCTGAG
GATTCCCACAATGAAGCAAGTAGGAATCGGAGGTGCTTGAGGTTGAGACGGTTGATTTCTTTGTGGCCCT
TTCGGTCAAGATATCGGCCACTTAATCCACATGGCAATGACATCACCATTTATCATCGTGAAGCTGACTC
GTGGTGGCATTCTTGCTGTATTCTTTAACACACAATGGTGATGTTCATCCTAGAAGCAGTGATTCCAATT
TCATAAATGTATGGTTTAATAGGAATATAGGTACCTGGACAGAAAAGGGCAGTGGCGAAAAGATGTCATC
ATGTTGCTGCTGGATGTATGGTACTCAAGGTAGG
>Unigene100127_Qing
TTTTATCAATATTTTTAAAATGTAATTGTTATGTGAACCATATTTTGTTGTTTTAAAATGTCTGATACAC
CACCATCTTTCCCTGCCCCGAGTTTCTTGGTGGGACTTCAAGATAATGGATCTTTGAATGTATCGTTTTC
ATGAGTAATGGAATCTACCTTGTCCTTGTTGCTACGTAGGCAGCAGACTTATTGTATGTTATGTGTCACT
AAAATCTGCAACCGATATGTGTCACCTAATTTGTGTGCTGCTGTTTCTGCACGGTGGTTTATGAAGGGCC
AATGTGGACATGAATTGGTTGACATACAATTTTTTTTTTCTTATATAACACAGCCAGATTCTTTTACACT
TCAACGTGAATAGGTTTGTCTTTGTTGTTTGTTCCTCAACAATTGTTTAAGGTGTTTCCTTCTGGTGCTT
GATGTAGGCATCTTTGAAGACAGAACGGGAGAAG
>Unigene100128_Qing
AACTTGATTACATTTTTAAAAGAATATTTCCTTCATTGGTTACATTAGATTGGGGATGACGAATTAATGT
GGACCCCAGCTCTTCTCCTGTCAGAAAATCCTTTGTCATCCTCCCCGCCACCCACCAAACTTCCAAAAAC
CCTCTCCCATTGGTTTCCCTAAAAAATTTCAGATAAGCCTTCTTCTGGTGTTGAGAGGTGCTTAGTCCCC
ATGGCTTCAACGATCGTCAACGGGCCTTGCAATGTCGGCACAATTACGAATTTGGGTCTGAGACCTTCGG
TAAATCCCAATTCGGTATGCTTTCGTACTCCCATAGTTAAAACGGCGCCGTTCACCAGGCGTTTGTTAAT
TGTTCGGGCCAGCGAAACTCGAGATGGGCCTTTTCCAAAGACGGGCTTGAGTGATGAAGAGTGTGAAGCT
GCCGTCGTCGCTGGGAATGCGCCAGATGCGCCTC
>Unigene100129_Qing
GTGCAACTTGATGGTCGTGAGATCGAATGGTTTCAAGTGTAGGCCGTTTTTCAAGTTGGTGTTCGTTTTC
TGAAGTGTAAGTTGATTGAATGGGACTGGGGAGAGTTGAAAAGAAAGAGCGAGTTGGGAAAGATGAAAAC
TTACATGGGAGTGAAGGAGATAGCTTGGAACTGACGTGTTTTCGGATGTGGGTACTAATAAACATGCCTT
TGTCAACTCAGTTTCTGAAGAAAAATGGAGAGTTTGTTGGGATGGTTGAGCATTTTGATTGGTGGTTTTT
TTTTTTTCTGGAAAGAAAGTTTGAATAAATGGCAGCTAAAATAATCAGTTTGGTGTGTGAGTGCGAGAGA
GAGAGAGTATTGAGTGAAGCAGATTGATGGAATAGAAAAAGCGAGAGTTTAGGTCAGAAGGAGGGAGGAA
ACTGCGTTCACTTCAGACCTTTTTCGAGCAAGAG
>Unigene10012_Qing
AAACCCAGAACTTTCAAATTTGTAGCTGAAGAAAGAGAATAAAGTTTCAATCTTGTTTGTCAGTATACTG
GTGGTATTATATATGAAGTTTGTGAAACAATGACAGATGAGAGGAACAAGAAAAGCAAGATTTCTGACTT
TGTATTGTTGGTGAAGCTTTCATGGCCTAAGACACTGGTCAAGAAATGGTTCAATATCAAGAGCAAAACT
GAGGAATTTCATGCAGATGACATGGTTTACCAAGGTGTTGATGAAGATT
>Unigene100130_Qing
CGCCCTAAATACTTAACAATGCTAAGGTGTGTCATCCAAAGGACAATTATGAACTTTCGGGGGGTTGTGG
GGGAACTTGCATAATTAAAGCCGAACCTGATTCTATATGGTGCAAAAAAGAATGCTTAAAAAGGGCAATA
TATCCGTGGGACAGTTTCTTCTAAAGAAAAAGAAAGATGGCAATGTAATATAGTATTAGTTGTGTATTTC
TTCCATCTGTAATCCGTGTTAGGTCCTTCGCAGGTAATAAGCTAATTTTGCACAAAGACACACTGCTAGT
TAAGTACAGCAATGTTGCCACAAAGGATTTGCATATACAACAATAGACATATTATCAATAACCCTCAACT
TATTGCATCAACATACTCATCAAGAAATATGTAAGCTGTAGATGGAAAAATAAGCAGAGCACTCAACAGG
AACTTACCTCTGAAACTCAGAAAATAGCTGAAAA
>Unigene100131_Qing
CTTTCTGTCCAAACAAACAAACACACACAGACCCACACAGTCCTCTCACTTTAAAACCCTTCTTCTCGAC
CCATTAACCGCTTTTCTCTATATAAACGATACTTCTCAACCAAGTCCTCAATCCCTTCTTTCTCTGTAAA
CCCATTTGTTTTCCGACCAAATAATCAAAAGTTTCAGCATGTTGGCTGCCAAGGTTACCTCTCGTTTCTC
CAGGACCGTGTTGACTCAGTGCCGAAACTCGGTACTATTATACTCTCGAGGAAACCATCAGTTTCACTCT
CTCCGTGATTCACAAAGCAAGGTGGTTACGAGCCATGTGTCTCTGTTACATCATTCAATCTTCAACACAC
CACCCTTTCAATGCTATGGATTCTCGTCGTCGTCATCTCCACAACCCAATGAGGAGGAGGCTGCGCAATC
AGGAAACAAGAAAGGGAGCACAGTAGATACCAAT
>Unigene100132_Qing
TGGCGTCTTTTGTCTGGAAAATTTGATGGGCTGGTGCAAACGTTGGCATTTGCGAATTTTAGTGAGGAGT
TGTTGGTGCGTGGTGCTGGTCCAGCTGATGGCGAAGTTATCCACTTGATTGTAGATTATAGCAAACAACC
CTTAACAGTTGATGCAGTTTTCCGGCAGCAGCTTGGTCAGCTGCTTGGTGCTGTTGGTTTCTTTATAGAG
CGCAAGTTTGGCTGCCCACAGGATATCGAAGGATGTTTGGTTGGCAAAAATATTTACATTGTGCAAACAC
GACCACAACCTCTATAGAGTCTCCTTTTGTTTTCGTGTTAATGCTCTAGGTTCTCTAGCTGGAAGGTGTA
TTGTTCAAACTTGAAAGATTATAAGTGCAGGTATAAAACACTAAAAACTATCATAATATAAATTTCATAT
TGTGTTAAACTTATTGCTCATATTAGAGTGCCCC
>Unigene100133_Qing
GGTTATGTATGGGCTTGCAAAAACTATGATGGGGATGTGCAGAGTGACTTCTTAGCACAAGGGTTTGGGT
CTCTTGGATTGATGACTTCAGTCCTGGTCTGCCCTGATGGAAAGACGATAGAAGCTGAAGCAGCCCATGG
AACGGTTACCCGTCATTACAGAGTTCACCAGAAAGGAGGTGAAACCAGCACAAACAGTATAGCATCCATA
TTTGCTTGGTCTCGTGGGCTTGCACACAGGGCAAAGTTGGATGACAATGGTCGACTCTTGGATTTTACTG
AGAAACTAGAGGTGGCTTGTATTAGTGCTGTGGAGTCGGGAAAGATGACCAAGGATCTTGCACTTCTAAT
CCATGGATCCAAGATCACTAGGGATCAATATCTGAATACCGAAGAGTTCATTGATGCTGTGGCCGATGAG
CTGAAAGCAAAACTCTCTCTCAAAGCAAAATTGT
>Unigene100134_Qing
GTAGGTTGGACTAGTACTTGGGTCCGGATAGTGAACGAGTGGCTCGCAGCCTGTGTTTATGTATGGATGC
AGGTGGCTCCAATTGTTTGGAAAATGAGGCAAACAACTGATTCACCGGCGTGACATTCAAAAGAAATTTC
TACAAGATTATTGCCCCCATTCATAACAGGATGGTCCTTGTTTAGCATGCATGGAGGCCAGAAAAGCAGA
GAACCTTCAGCATACTCAATACAATTTTCATGCTATGGACACAATTTATATACTTTGTATTGACTTGATT
TGTGCCCTTTTATGTGTGTCCTGCAAACTACAGTAATCACATTCTCCATATATGACACATATAATATATT
ATGTAAATGTACCCCAATCTCAAAATTTATCCAATTTAACCCTAATCTCCAAAATTCCCCAATTTAACCC
AGACCCTCCTAGTCCCTAATTTTCACCAAAGGCG
>Unigene100135_Qing
CCCCGAAACACCCGTGGCCTATGTTTTTGGTTCGTTTTGCATTCAAAACTATATCAATGGACTGATACGA
GATGTGTTCATCTTTGTGTTTTTTAGTGGAACTCGTATGGTTCAGTTACCAAATTTACGGGCACACTGAT
CTATAGGTGAAGTTCCATTAGCTACACATGGATCAGTTATCATTGTGACCACTTCTCTTCTCTCTCTACA
AATTTAGGTGAAGGGTGACGTTGTGCATTTGGTGTGACTGACGAGCAACATTGTGTCTTTCATTTTAAAT
TTTGTCCACGGGATGGGTTTGAATGCTGAACGCTGGAAAACACTAATTTAAAGACGTACTATTATTTTGC
AGCAGAAGATAGGGCAACGGGTGGGTGCTCTCTCAGAAATCGATCCATCGTCTACTTATTATTATTATTT
TTTCTATGGAATGATTAATATATCACAATATTTT
>Unigene100136_Qing
TCACTTAACTGTTTTTATTAAGCCAATGGTATCATAGCTTCTACCAGAACAATACGGAAAACTATTCGAA
TCGGAAAGCATAAATGGTCTTGGAAACAACTGGCAGTCAAGCTGAAGTGTTTTATAATGTGGCGGGGGGC
AGCTCCGTGCCTCCCCGACCCCGTCTATTGTCATTCCTAACCAAGACCTTTACATTCTATGACGAAGGAA
CAACTAAAGTATATATGGTGCAATCATCAAATGGAAGTATTGCATTTTATTGTCAACTTTCAGAACTTTA
CGGAAAAATCGGTTTTTTGAAGATACAGAGTTCACCAAGACCTTTACATTCTATGACGACAGAACAACTA
AAATAGTTGGTGCATTCATCAAATGAAAGTATTGCATTTTGAGTAAATTTATTTGTATAATTGATAAATG
AGATAAACTATATGTATTTTTTGTTGTATAAGGG
>Unigene100137_Qing
TATAATCGTTATTTAGCGATATGGTACACCAATCCTTCTTCCAACTATCAGGTTTGGATTGCTAATCGAG
AAATTCCTGTAATTGGTGGCAATGGAAATCTTACCTTGGATATGGGTGGAATATTGAAGATTATGGTAGA
AGGAGGGAATCAAATTGCTCTGAATTCCAATGATCATGCTTCCCCAAATTCTTCGGCTACTCTTAATGAT
CTTGGCAACTTTGTATTAACCGAATTGAACATAGATGGATCAGCCAAGCAAGTTTTGTGGCAAAGCTTTG
ATTATCCTACTAATGTGTTCTTGCCTGGAATGAAATTAGGCATAGATTTTCGAACAGGGAAAAAGTGGTC
AATCAGTTCTTGGTTAAGCAGTTTAGTTCCAGCTTCTGGAGCTGTTAGTGTTCAATGGAATTATACAACA
GATGGTACAAGTACAGGTCAAATAGTGATGAGAC
>Unigene100138_Qing
TTCATAAAGAATTATCACCCAGCTTGGGCTGCTGCATTTATACTTGATCCAATTTATTTGATTAGGGACA
CTAGTGGGAAGTATTTGCCCCCATTCAAGTTCTTGACACCGGGGCAAGAGAAGGACGTTGATAAGCTCAT
AACACGACTTGTGTCGAGGGAGGAGGCTCATATTGCACTAATGGAACTAATGAAATGGAGAACAGAAGGG
CTTGATCCCGTGTATGCGCAAGCTGTACAATTGAAGCAGAGGGACCCTATTACCGGAAAGATGAAAATCG
CCAATCCTCAGAGTAGTAGGCTTGTATGGGAAACTTACCTTACTGATTTTAAGTCATTGGGTAAAGTTGC
AGTTAGGTTAATCTTCCTTCATGCTACTTCATGTGGATTTAAATGTAATTGGTCTTTATTGAGATGGGTT
AGTGGCCATGCACATTCTAGGGCAGGAATGGATA
>Unigene100139_Qing
TTGATCATTGCATTTGAGAAGAATCGTCAGAGTTGCTCACAGCTGCTTGGGGATGCAAAAGCTGCTTCTG
TCAAGATGGCACCTGTGCGGATGAGTGGTAAAGGACGAGTTAAAGGTGAGACGAGGCTTCCGTTAAAAGA
TAGTGGAGTTGAATCAAGTGTTGTCAAGGAAAAAACATCCAGCATAACTGAAACTTTTAAATCGTTTGCC
ATTCGCTTTGTTCGTCTAAACGGAATTCTATTCACACGCACAAGCTTGGAGACATTTGGCGAAGTTTTCT
GTTTGGTCAAAACTGGTTTGCTTGAGCTTCTCTCTTCTGGAGGGGTGGAAGAGTCCAATTTTGGTTCAGA
TGCTACTGATTGTGGACTTGTGATTGTTAGGCTGGTAGCCATTCTCATATTCACCATTCACAATGTGAAT
AGGGAAACTGAAAATCAGTCATATGCTGAAATTCT
>Unigene10013_Qing
TGAAGATCTTAAGAGGGGATACAGATGTGGACAATAGGATGAACAACTATTTTGGGGATCAAAATGATTC
AGAAGATCAGGAAAATAATAATGATGATGAAGTTTATCCAGATTCAAGTGCAGAATCCCATTTGGGTCTT
GCATTACAAGATGTAGATGACATCTCTACATCATTCAGTAGTGTGGAACAAAGAAATAGCAGCCTTTCCT
TAGAAGACTATTTGAAAGGAAGATGGAGC
>Unigene100140_Qing
ATTTTTTTCTGGATCAAAGTTGACATCTGTAGCTTTAATTTCTTCAGCTTTGATTCTAATGTCAAATTTA
CCACAATTTGTTATTCTGAGCGATTATTTTGATTATTAAGCTGGTATTTTCCTTAGCAACGAAAGTTTTC
CAGCACCAGTTCTCATGATCAGTTATTTCCAATCAGGTTGGACAAGGGTGTCATTGTGTACATTTGTGAC
AGTCATGGTGTTCGTGATATATACGACACAGATGGAAGCAATGCAATAGCAGCTTCAGAACCCCTAGCTG
TACTGGTGAACAAAGGAACTGCAAGTGCAAGCGAAATTTTAGCTGGTGCATTGAAAGACAATAAACGCGC
AGTGCTACTGGGAGAACCGACGTTTGGAAAAGGTAAGATCCAGTCAGTGTTTCAGCTATCTGATGGCTCT
GGATTGGCTGTTACAGTTGCTCGTTATGAGACGCC
>Unigene100141_Qing
GTCTATGATCATTCAGTTCAGGCTTACCTGCCATATGATCGGCAGTGGATTAAGACACAAACGTTTCAGC
ACCTGCAGAGGTTGGCACGTTGATATGATACAACTGATCCCCTCTCTAGTGATGCTGATAATCTCAAAAG
TGGATTTTACGAGGAAAATGGTGTGATGTACAGACTTGAAGTCTTTTTTTTTTTATTTTTTTCCCGGTAA
TTAACTTGAAATCTTGTCTGGGTGTCACTTTGATCCCCGGGTTGTTTAATATGCATATGTAGTACTTCCT
CCCCGCTTTAGTGACATATATGGAATTGGGCATTCTGTTTATTTTGAGGTCGAATCCTAGTGGTGGTGGT
GTTCTGTCAGTGTTCCTTCTAGCTTTGTACTTGTTTCAGAATCTTTACATTGGTGCTGGTGATTACTTTT
AGCTGGTGATATTCTGCTTAGGTTTCCACTCTGCC
>Unigene100142_Qing
GTTTTAACGGAACATCCACCCTCTCTCTTTCTATATATATCTAAAACCCGCTGCCTTCAACGATCAATCA
AAATCTCTCTCCTTTATCTCAGATGGGATTAAGTCGAGAGCTTCCTTCACAATCATCAACTCCTCCTTCC
TTCTCAAACACACCCCAAAACCCTAATTTCGCAAAAAATAAATAAATTATAAATTCCCCAAGAAATTCGA
ACGGAATAAAGTAATAATAATAAAAAAAGAAGTAATAATGTTTGGGTGGAACATAGCGAAATCAGCGGAG
GCGATGTTCTCACGGTGGGCGATAAAGAGGGTATGCAAGTTCTTGTTGAAGAAGAAATTGGGCAAATTCA
TATTAGGAGACATCGATCTTGATAACCTCCATGTTCAGCTCGCCGCCGGTACTATTCACCTCTCCGACCT
CGCTCTCAACGTCGATTATCTTAATCACATGCTGG
>Unigene100143_Qing
CACCCTCATTCATAGAGTAGTAACAGAGGCAGAGGGTCCGCCCAACACACTCAACCTTCACAATGACACC
CCTCCCCCCAACTCTCTATCTCTCTCCCTTATATCCTAGTCTTCACTGAAAGTTATAGAAGCAATCTTTG
AACTTTCTTCCCACATTTCAAGGGATTAATGGGTAAAAAGGTGAAGAAGAAGGTCCGTAGTGTTCAAAAG
GAGAAGAGGGTTCTTACTGCTTCACCAAAAACTGTATCCCAACAGAGCATTTTGAGCACTGTCACAGCAG
ATGATGTAGTTTCATCTGTTAAAGAGAGAACACCATGTTGCCATCTTGCTAAGGGCATTGATGTAGATAA
ACTTTCTTCGAAACTTAGGTCATCAGAACCTGTTAGGTGTGACGGTTGTAGGGAAGGCGTGGTCGATAGA
CGGGCTGTCAAGGGAAAAGGTAAACATGGAAAGAA
>Unigene100144_Qing
GAAAAAAGAGAAATGGCACAACTCAGGAACGCAGAATATCAAAGAAGGATGGCTAAATATTACGATAGTC
GAGTCAAGCCTCGGAAATTCTTAGTGGGAGATCTAGTGTTCAGGAAGGTGACACCAGCGACTCGCAATAC
GAGAGAGGGGAAATTAGGGCCCAATTGGAAAGGGCCTTACCGAGTAACACGCATCATACGTCCCGGTACG
TATAAGTTAGAAACTATGGAAGGAAAAGGGCTTTTACATCCTTGGAATATCGAACACCTAAAAAAGTTCT
TCCCATAAAAATCTATGTACTTTAATGACAATTCATGTTTTCATGTAATTTCGTCTTTTAAAGATTTTGT
TCGAAATAAAAATCCTTTTCTCTCAAAATTCTCGAGGTGATAAAAGACCTAAAATGATTAGGCATTCCTC
AAGCGATTCGACTGAACCTGAGGAGCAATGTGAAC
>Unigene100145_Qing
TCTTACCCCAATGTCCCTGATTCCCTCAACCTTCAAATTCATACCAGGGCAATACAGAGATGAAGATTTA
TTTTTTTATTTTGGGATGTGCAGAGAATAAGAATACTGGAGGAGAGAGAGTAGAGGAGAATGTCATTGTT
GCAACCTTGCTGGTGTCTGAAACTGAAAGCCTCAGAGAGAATGAAGTTAGGTGCTTTAAGGCTTAACAGC
CAACCCCAAATGATTGGGATATAAGGCTTGGTTGGTTTGCTTGGATTTGCTTTAAAGCTTAACATTGAAT
TAATTTTTGCCCTCATTATGTAGAAGAAATGTCCAATATTGGCCTTTTTGTCCACACTCCACACTCCTAT
TTGCGAACAGTTATTTTAACCATGAAGCAGGTAGGTTAACATGGCCCATATATATCAATTCTGTTATGAC
AAGTAAAGAAATGGAGGTGTTGTTTGACTCCTGCA
>Unigene100146_Qing
CCAACGTTTCCTCTCCACTTCGATCCACACCAACACTCTTATAGGAAAAGATCAGATGGACATGGTTTCA
ACAGAGATCGCCTCCTCCATCCATCAGATCTTCGTCAACGGAGCCGATCTCCTCTCTTATTGCTCTCCCG
ACCCACGAGCAGTTCGCCAAGAAACAACAATCCCAAAACCTTCTTCCAACCACATCATCATTAGTCCCAA
ACCTTACGGTACTTCAATAGACTCGGACATGAAGATGGTGACGGATCTAAAAGTGGAGTCAGTTGAAGAA
GAAATGAGTGATGACTGTGAAATAATAGAGATTGACTGTGTGGAATTAATGGCAGAGCATAGTCATTTCT
GTGAAATTTGTGGGAAGGGCTTCAAGCGGGACGCCAACTTGAGGATGCATATGCGGGCCCATGGTAACCA
GTTCAAGACACCAGAGGCCCTTGCAAAACCTGAGA
>Unigene100147_Qing
GATAGCAAGGCATTGCTATCTCGTTGCATTAAAAAAAATCGAGATGAGGGGGAGAGCTCTAACCCACCCC
AGCAAAATAGCAATTAAGGCATCCTCGTGACGGGGAATTGGTGATTAATCCATGAACTGAGGACAAAGTT
ATGGAAGATTTGGAGAAAGTCTTCCTCTATGACGGAGATGAAGAACGCTACTTCTTGCTCAGGACGTTTC
TCTCAAATGATATACGAAATGAGCTCCTCAATTTGTTAACCCAGAATATTGATATTTTTACCTAGAGCCC
AATCAAAATGTTGGGAATTGACCCTTCCATTATGACCCACCAGCTTCATATCAATTCTAAAGCCATCCGC
AGAAAGTCAGGAAGGAAGGTCCCGAGCATTCACATGTAGTAATTGGTGAGGTGGAGAAGTTATTAGCAGT
TAGAACTATCAAGGAGGTCAAGTTCCCAGACTGGC
>Unigene100148_Qing
GGAGTTGATGTTCAGCAGTTTGTTCTGTGATGCTGAATTGAAAGAGGTTTTGCGTGAAGGGCTTCCTCAA
TTTTTATTAAGAGTACAAAGGTTCGATATATGTTTTGGGCACGGGGGCATACAACAGCTAAAGTCATGAA
CCACCGGCCAGAGAAGTTTGTGAGATTTCAGGATTGGAAGTCGGAGAAAAGCTCTGATGAGAATTTTTCC
AGAAAAGATGGAGTGTATTCGGGGAAACTCAGAACAGCAATATACTCAATTTCAGATAAGTTTGAAAGAG
GCTTGGAAGTTGGTACTGAAAGAATTAAAAACTTAAAAGGGTCACTAAAATCCCATTCATTCAGTAGCGT
TCTTGCCAAATGTTTGGGTTCTAGGAAGAAAATTCTTGACCCACAAGGACCATTCCTTCAAAAGTGGAAT
AAGATATTTGTATTGTCGTGTGTGCTAGCTGTCTC
>Unigene100149_Qing
CTAGGTCAGGGATACGCCACTAATCAAGGTTTGAATAATCCACCACCTGGAAATGTCAATAGCTGGAATA
ATCAAAACCAGAGGTACCCAGATCGCGGAAACCCTAATTCCAATCAGAATTATGCGTCCCGCGGAAATGA
AAATCATGGGTATTCACAAAGTGGAAACCCTAATTTGAGTCAGAAGTATCAGCAACAAGGAGGGTTTCGA
AATCAGGATTTTTTGCAAAACCCTAATCAGAATCAGAGTTATGCGACACCTGGACAGTGGAATAATCAGA
ATCAGGGCTATCCGCAAGGTCGGAATGCTCAGACGGTAAACCCGAGGGATCGAAGTTTGAATCAAGAACA
GGTTATTGATAATCAAGCTCCGAGTGGCCCGGCTGCTAATGTTGATTTGATGAGTTTGTGTAGAGAGGGT
AAACTCAAGGAAGTTATTGAATTGATGGATAAGGG
>Unigene10014_Qing
GGACCCAGCAACAACCCGTACCTCCCGAGGACTATTGAGCGCCTAGAATGTTTGGTGAACCTGAGCTCTA
ATACCAGTTGTTAGGTGGTCTCGGGCCTTCTCAACCNNNNNNNNNNNNNNNNNNNNNNNNNNNNNNNNNN
NNNNNNNNNNTCACCAGTCTTTTCCACAACCGATGTGGGAAACCCCCAACATGAACTACTAGGTTTATTA
AGCCTTAAACTTGTCGAGTT
>Unigene100150_Qing
AACACCCCTGACCTCTTCCAAAGGGTCGAGCAAATTGCTAAGATAGAGGACGAGATCGAGATTTTATCTC
CAAAGCAAATGTCATTATCAAATGGCGATAAGCCAAAATCGACCCCGTTAAAAAGAGGAATGAGGGAAAA
ATCTCCATCATTGGGGAGGCAAGCTATCAGTGCAATGCGAGAATGAAGTTGGAGTAAATTTTATATTCTT
GTTTATAAGATCCTTCCTAAAATAAAGAATGAGCCTTACTTTAGATGAAAAAAACTCATGATAAAGGATC
CTAAGCTGGGGAAAGTTAGTTTGTGATATTCTTATCACAAACAAATGCCTATCTGTTAGAGGACTTCAAG
ATATATAGAGAATTTCTGGAGGAATTGATCGACAAGGACCATGTCAAGGAGTTTTTCCACCTGCATGTGA
AGAAAAATAGAGCCCAAAAAGACCAGGCCACACAC
>Unigene100151_Qing
GTTCGATTCGTCACTGAGTGATTCGTCATCAAAAGGTTCATTCGTTCGATCTGGGTTGGGTTCATCACCT
ACTGAACACGATCATAGACAGATGTTAAGTGAGATCCTACAAGAATATGGGAACAAGATGACAGAATTAT
CAAAGAAAATTGTGAAGACTTTGCTGACGAGTTTACGTGAAAACTTTGAGATGAAATATTATAATTCTGC
ATTCGAAAACTGCCATGGATACTTGAGGATAAATAACTACTCACCTCCAGAAAATTTTGAACAAGAATCT
GAAGGGCTTGGAATGCATACAGATATATATGAGCTGTACGTATAACCATTGTATATCAAGATGAAAAAGG
TGGACTCCAAGTTAGATCCAAAGAAGGGAAATGGATGGACATTAAGCCATATGAAAGGACTTTAGTGGTT
AATATTGGTGCCCTTGGAGCAATGAAAAGTTAAGG
>Unigene100152_Qing
GATTACTATTGGAGAGCTGGTGGTGTCAACAATAGCGTGGGTTTTGCTGCCAGGTTTATGAGCCTGTCAT
ATCAAATGGCAAAAACAGACCAACCAGCTGCTCTTGCTGTAACCTTAAGGGTAATCTCCATATTGGTGAA
CTTTGTGGGTCGCCTTTACTTCAAGGAAGATATTGTTTCATTCCTCGAGATTTTTTCAACTCCCTTGCTT
CAGTGGGTATCATATGCAGAGATGAAAGATGAAAACATTAATCATCAACTTCAGTTATTATGGACCAAAA
TACTTAAATGCTTGCAAATGACTCAGCCACCTATAAATTTTGATTCCACCTTCCTTCAACTCCAAGCACC
CCTCCTTGACATAACTCTTGATCACCCGAATCCCTCCATTTCTGAGTCCACCATCACCTTTTGGAATTCC
ACGTACAGTGGGAAGATCAAGTTAGACTACCCCCA
>Unigene100153_Qing
AGTGGGCATCATCTCATCGAGTTCTTGATGGTCAAATGGGGGTTGAAGTGTGACAAGCTTCTCGACGGCT
TCTCATTCTTGCCGTCCTGCAAAGCATCTGCGTTAAGTGGCAACATTCAATTGGCTGAGATTGTTTTGAC
CGGTGACAGACTAAGTTGACTCATGCCTTCGGTTAGCAACGAAACGTGACATTGATTGCTGATGCTGCCA
TCTGTGATTTATATTCTAATTTATATGGACACCTTCTTGGCCTATGGTTCTTTTTTTTTGGTAATCGGGG
TGTCCGAGCCACACGGATCTCGACTTATCCTCGAGCTCTGAAGAACGGTGGGTGATTGCCCCAATGATCG
GGATTCAAACCGGTGATTATTGAGGAACAAAATCAAAGCCGGATCAGTTGATTGCAATTATGAGATGATT
ACAATTCTGCTTTTTCTTTCAGAGGTTGAACTATT
>Unigene100154_Qing
ATGGCTTGCTTGCTTGGAAAGACTAGCAACATTTGACAGGTGGAGGAAATGGGAATGCATAACCTCTGAT
ATATGTTTATTGTGGAGCACTGAGATAGAATCCTAAGTACGCCTTTTCTTTGGATGCTGTTTTTTGGAGA
GAATTTGGAGACATATAGCAATGCTTGATGTACGGGGATGAAAAAAACTTGGAAAGGGTCTGTTAAGTGC
CCAGTTGATAATCTGAAGGGGAAATCGATGCAGAAACTGATTGGAGGTTGGCATTGCAGCTTCTGTGTAT
TGTTTTTGGGTGGGAAGAAACAGACGAGTCTTCCAGGAGATTAAAGGGGATGCTGAAGTACTTTTCAAGG
AGATCCAAGCAATTGTAAGGGGAAGAATGGCCACAGCTGGAAATATCAAAAGGACTCGAGCCAATGATCA
GCAGATACTACAATGGGATTGCCGAATAACGGAAC
>Unigene100155_Qing
GTGTACAATGAAGGGCAAGCGAAGGGGATGACATTTTGGGCCCCAAACATAAACATATTCAGGGACCCAA
GGTGGGGTAGAGGGCAAGAGACACCTGGGGAAGACCCATTGGTTACAGGAAAGTATGCAGTGTCTTATGT
TAGAGGCATACAAGGGGATAGTTTTGAAGGTAGTAGTAAGCTCAATATCAATGGACAACTTCAGGCCTCA
GCTTGTTGCAAACACTTCACTGCCTATGATTTGGATCAGTGGAAGGGTGTTAATCGTTTTAAGTTTGATG
CTCAGGTTAGCAAGCAGGATTTGGCAGATACATATCAACCACCATTCCAAAGCTGCATAGAAGAAGGGAG
GGCAAGTGGAATAATGTGTGCTTATAATAGGGTTAATGGGGTACCAAACTGTGCTGATTACAATCTCTTA
ACCAAAACAGCCCGTGGTCAATGGGGTTTTCACGG
>Unigene100156_Qing
ACTCCAATAGCAATCTCAATTCCGATCTCCAAACCATCTCTCTGTCCATCTCCAACCTCGAAAACCTCCT
GGCCCAGAACTCTTACTTCTTACCCTCTTACGAACTCCGTTCATGTCTCAAAACCATATCAGACCTCAAA
CAATCCCTTGATTCCGTCACTTCCCATGTCATCCCAAAGAAGAAATTCTCTTTCAAAAACAAATCAACAA
CATTAACAACTACCACCACCAAGGACAAAGATGTAATCGCGACCAAAACGGAGTTAGGAAAGACGTGTTT
TGGAGTTTGGGATTCTCCGGGTTTTAAGGGTAAAGAAAATGAGTTTTTGGTGAAGAAATTTGAATCTGGG
TTATCCGACGGAAGTGGGGAATTTGTGGTTTCGGATTTGAAGGGATGTGAGTTGAGATTGATGGGTTGTG
TGAGTGCATTGTTTGTGAATAAGTTGAAGGATTGT
>Unigene100157_Qing
GCCTCAAAAGCTGTCATGGCCGATACCTATCTGCCTCCAACGAACCTTTTCTTCTCGGCATGACCGGAAA
AAAAGTGATTCAGAAACTACCCGAGGACACGAAAGACTCATCGGTGGAGTGGGAGCCGATAAGCGACGGA
TTTCAGGTGAAGCTGAGGGCGTTTTGTGGGAACTTTTTAAGAGGGAACGGTGGGACACCACCATGGAGAA
ACTCGATCACGCATGATAGTCCTCATGGTGATTCAGCACATAAATCGATTTTGTGGAGCTTGGAGATCGT
TGACGTGCCGGAAAATGAGTCGTTGACGGATTATTCATCGTTGGTTTCGAGTCTTTCGTCTGTTTCCGAT
GCACTTTCCGTTTTGGACATTGAGTCTCCGGTTTCTACAAAGTCTAGCAAGTCATTTTCTAAGTTGTTGA
CAAAAAAGGTGAGTACATTGAGTCGAAGACCAGTC
>Unigene100158_Qing
AAACTACCACTGCAAGTTTTATGAAGTATTTTTATTTCTTTTTGGCTAGCCCATGAGAATCGAAACTTCT
TCAAAAGTGTCAAGCTTTTAGGATTTCAAAGTAGTAAGTTCTTTGTGGGTAAATTATTTGAATTGTAATG
GTACTTGAGGTTCAAACAAGGATACATTACACTAGTTGTCCTTGTCATTAATGTCACTTTAGTAGTTAAT
AATTTATTCTTTCAATTTTATCCTCCAACTTTAAACATTGAAGCAACATGATCCTTGGCCTGAACGTCTG
CTTAAATCATTGATATAACAAAGCACATGTAATTGATTGAGGGATATTTATGTCGTGTATGATAAGTGTC
TATAGGCCGAATACGTTTATCTATCAAATTATAAGACATGGAGACTCGCTAAAAATGGTCTAAAACACTG
GTCTCCTGACCAGTGTTTTAAAAAGCGTTAAGCGC
>Unigene100159_Qing
AAATTACCAGTATACAGTCCCACCATTCCTCCATCTGAAAACCATCTACTCCGTTCTGCTAATTACCATA
CCTCTTGTGTGAAATTACCATTTTACCCTCTCACCATTGCTGACCTGAACAAACCAGCTTATTGTATTCC
CATTCTGCTAATTACGACACCTCACTTGGGAAATTTCCATTCTGCCCCCACCCTTTTTCTGAGCTTTTAG
CAGTTACTCTGTGCTCTCCAATGGCGTACTCGTTTTTCCCAGAAGTGGTTTTAGAGCACGTGTTCTCATT
CATAACCTCGGACGTTGACCGAAACTCCGTCTCCTTAGTCTGCAAATCATGGTACGAAACCGAACGGTGG
TGCCGGAAACGGGTCTTCATCGGAAACTGCTACGCCTTAAGCCCTGAGATCCTGACCCGGCGTTTTCCTG
AAGTGGGGTCGGTGGAGATCAAAGGGAAGCCTCAC
>Unigene10015_Qing
ATCCCATTAGTCTTTTCTGGAATGAAATGTATGTTCTCTCTTAATTGCGTGGTAATTTTCTGTTTCTTTA
TTAGTGAATTTATGTGTCTATAGTAAAAGGGGTGAATGCTCGTGACTAGCACACACATGATGAAGTTTGA
CTCTTGGCTGTCAAGTTGCATGAAAGGGCAAAAGGATCACTAATTATATCTCGTTATTCAGGGGGAAGGG
ATAAATGTTGTTGATTATTATCCTGCAAAAGTTGAGATTGCCAGAACACCACAAAGGACATCATCATGAT
CA
>Unigene100160_Qing
GGTTTTGGCTTCCAGCCATTGGAAGATAACGAAAAACAGAGCCTGAGTAAAATCAACCTGATGGTGTTTC
CTGGAACAATAAGGTTGAAGAAGCTTTTGCGTGAGAATGAAGCCGTGGTTCAACACACAGGATTATGTCA
GCCATCACCTTTGGGAGCAAATAGTCCGGATGAAGCAGCTATTTACTCCAAAGGTGGTTCCATCATTCAG
CCAGTTCAACATAATACATCTCGCGTAGAAGAAATTGATTCCGAAATGGAATTCGACTGCAAGAATTTGC
AAGTAGACGAACCAGTGCAACAGTCGGAAAATACATCTCGTGGAGAAGAAATTGATTCCGAAATGGAATT
CAGACTTACTGACTGCAAGAATTTGCAAGTAGATGAAGGGCAGTGTGGTAATATCCATAGACATTTTTCA
GGACTGTCTTGCAAAGAACCAGCTTCATTGTCAGT
>Unigene100161_Qing
CAGGTTTGCCATGGTTATTTAAGAGCTGGGCCAACAATACCAATTCCATCAATCCCCAAGCATCAGCCGA
GGAAAGATGCAGGAACAGTTGACCAATCTAATGCTGGTGAGGCTCATCCAATGCCCAAGGCCAAAAGGGA
TGTGCAAGTTTCAGCCGCTCCTCCGGTTGCTCAAATTGAGAAACCTTCTGTACTTTCTATACCTGGGATT
TCTATGCAAATGCCATTTCACCAGCCACAGGTTCCTATTCAATTTGGTGGCCCCCGCCAACAAATTCAGT
CTCAGGGTATGACAGGCACTTCATTGCCGATGCCAATACCTATGCATTTGCAAATGGGAAATCCAACTCA
AGTGCAACAACCAGTATATATTCCTGGCCTTCAACCCATTCCAATGCAATCTCAGGGAATTATGCATCAA
GGCCAGAGCTTCAATTTCTCATCTCAAATGGGTCC
>Unigene100162_Qing
AGAGAACAAAAGTCAAGGAAGATGCTTTTGTACTTAACAGGCTTGGTGTTTGCAATGGTGGGGGGTAGCT
ATGCTGCAGTGCCTCTATATAGGAGATTCTGCCAAGCTACTGGTTATGGGGGTACCATTCAGCGTCGTGA
GACTGTAGAAGAAAAGATTGTGCGGCATTCTCAAGAAGGAACAATCACGACCAGGGAGATTGTGGTTCAG
TTTAATGCTGATGTAGCGGATGGAATGCCTTGGAAGTTTATTCCTACACAACGAGAGGTGAGGGTTAAGC
CAGGAGAGAGTGCCCTTGCATTTTACACTGCTGAAAATCGAAGTTCGACTCCTATAACTGGTGTATCTAC
GTATAATGTTACCCCCATGAAGGCTGCAGTTTACTTTAACAAAATACAATGTTTTTGCTTTGAGGAGCAA
CGACTTCTTCCTGGAGAGCAAATCGACATGCCTGT
>Unigene100163_Qing
CTGAACTACAAATAAAGTGACTTCAGTTCCAATTACTATGGACCACAGTTCGTCCATTGTTCAAGCCACC
ATTCCCCACATATGGAACTAGCTCATAACCTGATAAATTAACCCCAATATTGGAACTGAAGGTGGATGTA
TCTATTGCATTCCACAGTGAACACAATGCTACAGGTCTCTCCCTTTTTCTGTTCCACAAATTAATATCAA
AATGTATAGAGTACACCCCAACAAAACACCAAACCCACAGTCATAACTCTACTAATCCAATCAATCTAAC
AGATGGGTCAGGAACTACTATCCCCACTCAATCTAACAGATGGGCCAGGAAAGCTATACACACATAATAC
AGAGAGTAGTAATTTAATTTGATAAACCAAAGGCATCCAACATGATGTATATACAGACTACAAAATCATA
TCGCATGCACATAATCAACTTGAAGAAAATTTATG
>Unigene100164_Qing
CGCTGATATGTATAATGAAGGTGAGCTACGGTACAAGAAAGTTGTGCCCCTAGTAAATATAAAGGGTTTA
TGGGGTGGGTGACTATTCGTTGCGAATAATGAGGATGTGGCCTTTGGTAGTGGAAATAGACGAGCAAAAG
CCCCGTCGCCCATACGTGCGTCTAGTCCGTCGTACGCTGTTCACCAGTTGCAGGTGCGCTCAGACCGCCC
CACCAGCTGGTCCTCCCCTGTGCTATATGGGATTATGAGAGTGTTGTTGAGAAGGGTCTAAATCTTACAC
TCTCAATATAATCATGAGACTTTTATCTCAGAAAAATTATAGGGCATATATATTTGCCCAAGTTTCAAGA
AATATGTCAAAATTTGGAATCCTAAACTTCAGTAGTTACTAGATTCACTATTTACTTGCCATACTCGGTA
CATGGGGAGATGACAACCTCCCACATATGAGCCTA
>Unigene100165_Qing
CTTTAAATTCCCCGGCTTTCCTTTGCTCCTCACTCTTTCTCTTGCAGCAGAACAGTCCATGTGACAGTTG
TGCCATAGCATCAATACCCTAGAGTTTTATCATGTAAATACATACATTCATACATTGTCATGCATATGGA
AGAAGGAGAGAAAAAGAGCGAAATGCTAAACCTCAACTTGCCTCCGACGGAAGTGGTGGTTGCCGCCGCA
CGTGCTGAGGCGGCGGAGGAGAAATCGATTGCATGCGAAGACAAACACAAAGCGTTTAATCACATGAGCG
ACAGAGACCTGATTGCTCAGATTCAACGTAACAAACAGTTGCTTAAAACCCTCGGTTCCAAATTGCCTGA
CAATGGCGATAAGCTCAGGGCCACCATTCACTTCTTTGAGCACGAGATTCACCGCCGAAAACGCCAACAA
TCGGATAAGAAGGATGATGGTTGTGAGAAGCCCAC
>Unigene100166_Qing
GCTGCCAATATCAGCTGTTGAAGCTCCGGGGAATTTAATGATTCAAGCTCTGGTGGATAGACTTGTACCA
CTGTTGCTGAAACAATTATTACAAGATTATGACAATTGGGTTCAACAACAGTTAGCATATCTTCCATGAC
CTTTGCTCCATAATATCAGTTTGACAAATGAGGCAAATATCTGCAACATCCGCGGTTTTGAGTGCAAAGG
ACACAGGATGATACATACTCCTTCTTCCTGTAATTTCCAGTTTAATAAGTTCATTTGAAGACTTCAGATC
TCAAGGGCACCTTAAAGCTCATAATTCATTTGGGTGGAGTGATTTATTATGATCACTATCCTTGAAGCGC
ATAAACATCGACGAATTATTATGTAAGAACATCTATGGGACTACCCACCACTCAACTTCAAGAAATAAAT
TACAGATTAGCCTACATCTCCTACAATAAATAGCA
>Unigene100167_Qing
TTCACTATCCCCAGCCAGCAAGGCCAAACGACCTGCCTATGCGTCCTGCATATGCTCCAGGTAATATGTT
TCCATCTAATTCACATAGCCGTCCTCATGCACCCAGCTATACCTCAAGTCCTCCAACATATGTTCCTGAC
AGTGGTAAGTTTGAATTTTTTGAACACCCCAGTAGTAATTACAATTCTCCTATTTATCAACCGTGGAATA
AAGGAGATATGAAACAACCTTCTATCATTGAGTCTCCCAACCATATAAGCTCAAACAGTCCTCAAAAGGG
ACGTACTGTGCAGAACACGCAGAACAAAAGGTACACACGGGGTGATCCAGAGATTCTGCAACCATCATCC
TCCACAATGGGTACAATTTATATACCTGGTAGTGGTATGTGGGGTACTACAGGAAACCCCAAACCTTCGG
AATATGTACAGGGCCTTATTGGGGTCATTTTACTT
>Unigene100168_Qing
TCTGGGGTTGCTTCAGAAGATAATAAATACAAATAAACAACTTCCCTGTTAAATGTCTAGGGGTACCAAT
AATCTCCACCAGGCTTAAGTTCAGGCGCTGTCTGCCACTCATTGAAAAAATCACACCTAAGACTCAGAGT
GGGGCTAACAGGTATTTGTCCTCTGCTGGGAGGGTGCAACTTATTCAAGAAGTGTTGTGCAGTTATCAAG
TCTATTGAAGTAGTATTTTCTTCTTACCAACAGTCATCAATTATATGTAGTAGCACTTCATCTTACCAAA
ACAGGTGATAACTACGACTGAACAAGTACTTGGCAGGTTTTTATGAACTGGTTGTTCTAAACTTATGCAG
CATAAACTAAGTCGCCTGAGCAAATGTTTCTATTGCCAAAGAAGGAAGGAGGGCCAGGATTGAAACGGCT
GGAGAGCTAGTATCCTCTTGAAGAAAATTAACTAA
>Unigene100169_Qing
GAGAGATTTAGGAGTCTTATTCCAAGTTATATTCGAGATTCTTCTGTGGCAGTGATCGTCTACGATGTTG
CTAATCGGCAATCATTTTTGAACACTTCCAAGTGGGTTGAAGAAGTACGAACAGAACGAGGCGGTGATGT
CATTATTGTTCTTGTTGGGAATAAAACTGATCTTGTTGAAAAAAGGCAGGTTTCAATAGAAGAAGGGGAT
TCCAAGGCTCGTGAGTTTGGAGTTATGTTCATAGAAACCAGTGCAAAAGCAGGATTCAATATCAAGCCTC
TATTTCGGAAGATTGCTGCTGCCCTGCCAGGGATGGAAACCCTTTCCGCCACAAAACAGGAAGACATGGT
TGACGTAAATTTGAAGCCTACAGTAAATACACCCAACACAGAGCAGCAAGGGGGAGGAGGTTGCGCATGC
TAGAATATATACGCAAGAGGAAAGAATCGAGAAGG
>Unigene10016_Qing
TTGGGCTTGGTAGCATTGGACCCACCAAGCATGCGTTGGACATCCAAGTCCTGGGCTCGTCAGAACTTGG
GCTTGGTGGNNNNNNNNNNNNNNNNNNNNNNNNNNNNNCAGAACTTGGACTTGGTTGCGTTGGCTCATCA
AACATTGATTGGATCTCTAAGACTTGGACTTTAGGATTTACCGATAATTTATTTACCCCATCAGTTGGCC
CTCG
>Unigene100170_Qing
GCAGTGATCCCTTCCAATTATTCTAGGTATGTTTCTGATCCCATTTTTCACTAAACTTATCAATGAAAGT
ACAAGCATCTAACTAATCAAATTCTTTTCTTTATCAGAAATCTTCCTATTTCTCTAACCATCAACCATAT
TTCACTTAGTGATTAAACCCAACTCATAACACAAAAGCCACATCTATATTTTCCGAGCTAAGATTGTGTA
TATCAACGCTATGTAGGCTGGAGCATCACGTGCACTTATTACTCCCTCTTTTTTCAAACCCAACTCAAAA
TTCACAAAATCAAACAATCCCCTTCCATTTATTCCACAAACAACAAAGATCGAGCCTAACAAAAAATAAT
TAAAAACCTATAACCAACACAAATAAAAAAAAAATAGCATAATATATGCATATAAAACAAAAGTCTGAAT
CTTTACCTCCCATCAAACAATGCATCAAAAACAAA
>Unigene100171_Qing
GGTTGCTAGATCCAGTGTTGTAGCTGAATACGGGCCTTGGCACATGGAGTGCGTGAACTTATTTGGCTTC
AGACATTGATGAGGGATATTGGGATTATTAGTAACCGGCCTATGAGGTTATATTTTGCCATCCTATGAGG
TTATATTGTGCCAATTGATCAGCAATACTAACAACCCAATTCAACGTGATCAGACGCAGCATACAGAGAT
TGGCAGGCATGGAGATTAATTTGTATGCTCTTTGTGAAATAAAAAGAACGTGTTTCATTAAAGGGCTTAG
TTGCAGGGTGTTTGATTCCATCGTATGCAAGTTGAGCATGAGAATGCACGCTCCAATCTGAGGGGAAGTT
TTAGAATATGCTAGTAAGGGTATCTTTATAATTTCTATTTTAATGGTATGAATACATGGAAGGGTGTAGG
GATGAGAGTTAACTCATTCCAACCTCTTTTTTTTT
>Unigene100172_Qing
GCAGAAAAGAACTCCAAATAAATGGTATGTATATCCACTTAAGGAATCACTAGTGGCAGTTGAGAGATAA
GGTGTAACGGATAAAGATAAGAGTGAAAGACTGTTGATGAAAAAGATTTTTGATTACTTGCAGAAGAGAA
CTCCAATAATCTCACGTACACACAAACACCACATTTAGTTGAGTTGAATCCGTTTCATGGTTAATTGGGT
TGAATTTAATTGGTTTTTAACTTGGTTGAGTTTTAAATTAATTGGGTTGAATTTCATCGAATCCAAACAT
GAAAGATGTGTCAATGGACGCATGCTGATGATCATATGTACCAAAGTTGGTGGACATCAATATTTGCTAA
CATAATATCATTAGACTTCACTAATACTAATCATTCATGAATTTTAACACAAGGTTAAAAGTAAATGGTA
GTGGTTCGCAAATCATTACTCTTACCCAAGATTAG
>Unigene100173_Qing
GAGAGAGAGAGAGAGAGAGAAGAACAGTGCTATGGTTCTCAGAAGCCAAACAACAGCATTTTCCTCCCCA
TTAGGAGAGAGAAACTGAGAGATAGAGAACAGAGAGAGAATCTCAATCCTCAATCTATGTTCTGAGAGGG
AAGTATCGATGTTGTTGTTGAACTACGAAGTTTTGAATCTGAAAAGAGTCCGACATTTTTTATAAATCTA
TGGGGGATTCCGTAGTTGCGATATTTTCAACGATCGCGTGATGCTGTGATTTGAATTTTGGTTTTGATTC
GGTGCGGTGGTTGTTTGATTGTGTTGTACTGGTGCTGTTGTTTGATTTGACGGAGAAGAAAAATGAACGG
TGGCGATGGAGAGGTCGCGGGTCCACCTCAGCCGCTGGAGTGGAAATTCTCTCAGGTATTCGGTGAACGC
ACGGCTGGTGAAGAAGTTCAGGAAGTCGATATCAT
>Unigene100174_Qing
ATTTTCTGGACTTGAAGACTTGTATATTCTGGATCAATAGATATTGCCCTATGTGATCTATGTACATATG
ATTCAAGTGAAGTGGAGAAGATGCAAACTGTGCAAAGCAAATTGGAGGCTTTGGTGTCTTGCATTGAAAG
CATTGAGAATGGCTCCCAAAGCATGTTTAGGCACCTAATCAAAACAAGGGCTTCTCTCCTTAACATCATC
TCCCACTAATATGATATCAACAGTTCTTTTTTTTTTAAAGCTTGACAACAAATACATCCAAGTATTAGCA
GATACGAACAGGGGTTTCAATTTTGGATTCAAAGTTGCGTACACAAGTAAATAGCTGTAATTATACAATT
CAAATTCTAGTGTACACACCCGATATTGCCTGTCTCTCTCTCTCTTTACCCCGAAAAGAACTAAAGAATA
TGTTTAAAATGTCATGTTTTTTCGTACACATAGGG
>Unigene100175_Qing
TAGTGAGTCAACGCCAATGATACAAATCCTTTTTTCTCAACGGTGATGCAGGTTGTACCGGCCACATTCG
AATTCACTTGGCCAGAACACTAAAAGGTGAAATCGTGTTGCTCCTTGAATAAATCTATCTGCTTTGATTG
CGGAGAATACATCCCCTCACGGCTTGATGTGGTAATCATGTCTTAATCATTGATAGTGTTGCTCCTGGGG
TGTTATTCTTCACAATGGTTCGGAAAAGCCGGAGTTAGGTGAGATTATATAGCATACAAGTCCCTCAGAG
TAAAAATGTCTTCCCATGGTACTTCTTCAAGCACAAGAGTTCCAAGCCTACAGGAAGAGCCCGTGATTGG
ATTTGACGAGGAGGCAAAGAGGATAAAAGAGAGGCTGTATGAAGAAATGGGGAAGCTAGAAGTCGTCTCG
ATTGTTGGCATGCCTGGACTTGGTAAAACAACTCT
>Unigene100176_Qing
GGTCGGAATTAACGGTGCAGTACCCCCCCTACGACCCAACGCCACCATATATCGCGAAGCAGCGAATTAA
CCCATATTATTATTCTCTTTCTTTCCGTTCCATATTCCGTCCCAGCATCTGCTGTGCTCTGTCTTCACAG
AACTCGCACAGATCAATCTCTCTCTCTAGCTCTCATATATATATAAATTGTGTTTTGGGAAAGGTAAGTA
ATAGTAGAGAAGAAGAAGGATGTTGAAATTCCTGAAAGGAGTGGTGGCCGGATCTGGTACCGGCATCAAA
GATCTACCGTACAACATCGCCGATCCTTACCCCTCCGCTTGGGGCTCCTGGTCTCACTTTCACGGCACCT
CCAAGGATGATGGGTCTCCAGTGTCAATATTTTCTCTTTCAGGAAGTAGTGCCAATGATGGACATTTAGC
TGCTGGTCGTAATGGTGTCAAGCGTCTTCGCACGG
>Unigene100177_Qing
CTGGACTGTGTGGGACAGGTGGATTCTGGAAGACAATCCGACTTTGAGAGAGCTTCTGCAATGGCTGAAA
GGTAAAGGACTGAATGCATATAGTATTTCGTATGGTAGTTGCTTGATTTATAACAGTATGTTCCCTCGGC
ACAAAGAACGCATGGATCGGAAATTGGTGGATTTGGTCACTGGAGTAGCGAAAGCAGAACTGCCTGCGTA
CCGATGTCATTTTGATGTAGTAGTGGCTTGCGAGGATGATGAAGATAATGATGTTGATATCCCTCTGATT
TCCATATACTTCAGGTAGGTAGAAAGTGCTATAGTCATGAGAATTAGATAGCAATATTAGGATTGGAGCC
ATATCTTGATTGTAATTGTTGACTTTGGTACCATTTAATCTGAATGACAAAACTGAATTTTTAAATAAAA
TGAATGGTATATATAAATTTGATAGCAATAGATTG
>Unigene100178_Qing
ACAGGCGAACTTTTAACAAGAGCTTCCAGGTTGGCAATTAGTTTAGTATTTGTCATATCCTAATTTTTCC
GAGACCAATTATTTCTCTGTTCTCATGACAATTTAATAGAAGTGTTATAGCCTTTCATGAAAGCTGGATA
GTTGGTTACTGCATCCGAAACAGTGTATGTGTATATATTGTGATCATGAAGTGTTCTATTTTTATACAAG
TCACTGTGATCACGTATGCTTCTTGTATATACTAGTGAGAGAGGAGCAGTCAAGAATGCCTTGTGTTATT
GGGTGAACTTTTTTATTGTGTTTTCTGGTTTTCTAAGGATTAGGAAAGGCGTTCTTGAACAATTCTGTGA
GTAAACATTAATAAGGTATCTGGTCTGACTGACCCATAGCTTTTATCATCGTGGTGGCTTTTGGTTGGAT
AAATTGCAGTTTATTTGTGATGATGAATAAAGAGA
>Unigene100179_Qing
ACACTTCTTCTTTGGGCTTTACAATTCAGAGTGCTGTACTTCCAACTGCTTATCCATACATGCTATTTAA
AGGTGTCACGACGTATGGATGGCCACCCTGCTATTGGTTCTTACATGGGATTATTGACAAACTTAGCCAT
ATTTTAGGTTCAAATTGCCAAGCAATGGTTCTTAATGCAATGGGATATGATGAAAGTAATGGAAAAATAA
CTCTTGAAAAAAACACAAACAGTATTAGTTTTCAACCACCTCATGATCCTTTACTTCCACGAAAAATCGA
GGCCTTTCAAAAGATTTCAAAGAAATTAGGAGGAATTCTCTTCATGTCAAGGTATAGAAGTACATCAGTT
CATCTTTTAGGTGGTTGCAGTGCATCATCAGATTATTCCCAAGGGGTTTGTAATCCTAATGGTCAAATTT
TTTACACCAAATCTCTTACTTCAGTCCACCCTGGC
>Unigene10017_Qing
ATGGGGCTTGTGGGTATGGTTCTTTGGCAATAGGTTTCACTGGTGGGCACTTTGCAGCTGCTGTTCCTAG
CCTTTACAAAGATGGAGCTGGCTGTGGTGCCTGTTTTCAGATAAGGTGCAAGAACACAACCCTTTGTACT
AAGGAAGGGACCCGGATTACAGTGACTGATCTCAATCAAAAGAACCAGACTGATTTTGTCCTCAGCAGCA
GAGCTTTCATGGCCATGGCTCACAAGGGTATGGCACAAGACATTTTAAGACTTGGGATTGCAGACGTGGA
ATATAAGCGGGTACCTTGTGATTACAAAAGCCAGAATTTGGCTGTCCGCGTAGAAGAATCTAGTCGAAAG
CCACGTTATCTAGCAATTAAGTTCTTGTACCAAGGTGGTCAAACAGAAATTGTGGCAGTTGATGTAGCCC
AGGTTGGTTCATCAAATTGGAATTTTATGAGTAAAAGCCATGGTGCTGTCTGGGAAACAAGTAGAGTACC
AAATGGGCCATTGCAATTTCGATTGGTTGTGACTTCTGGATATGATGGGAAATGGATTTGGGCTCAAAAA
GTGTTACCTGGTGATTGGAAGAATGGGATGATATATGATTCAGGAGTGCAGATCAGTGATATAGCACAGG
AGGGTTGCTCTACATGTGATGATGGAAGCTGGA
>Unigene100180_Qing
ATATAATCGAAAGTTACCAAATTATTCCTTTTAGTTTAATTCCATTCCTTTTTGGTTGAGAGCAATATAG
CTAGTTCAAAATATTATCCGACCTGGCCAATTTAAACCCACCGTGTCCATGGGTTTTATTCCAGCCCGAG
TTACCAATCCTGTAGCTCTGGCTTGAATCTGGGCCTAGCAATCAAATTTATCCAATAAGGCAATAACCCC
CCAACATACTCTTGAATCAAATATGCACAGAGAATTTGGACATGCTTTTGCTTCAACCATCAGAGGGTAA
TGAAAATTGACTTTTTGTTATTATGTTTTTGTCTCAAAGTTGTCTTAATATCAGGACAAAACTGAGTTTG
ATGTAGGTATTCTTAGAATTACCATTTGTATTGAAGAGCTGATACGATGTGTGTTTTCTGTATGATTACT
GATGTAGGTTGGGTTGTTTAGTTTGGTCAAAAATA
>Unigene100181_Qing
TCAAGAGATTGAGTTGTGTGCGGAAGAGAGAGAGCAACGTGACGCACCTGTTAATTTTGAGGATATTGGC
AATACTAGTGGCGTCTACATTGATGCTAACGGCACAAAAGTTCGGATTTTATCCAAGTTTAGTGATGTGT
CACCAGCTTCAAAAGTAGGAGACAATCTTGGACCTTCAGAACCTTTGGAGGGATGTAACAGAAGCAAATT
CTTTTCTAACAAGAAGAAAAAGGGTCATTCAAGGAAACATCACAAGTTCATGAAACTTGCCTCTCAAAGC
AAAGCATTCAGCTCTCCAAAGCATCGATACTATCAGGTTCGTTGTGGTCAAGAAAGAGATTTTGCTGCAA
AAGATAGAGGTGGGAAAGATGGGCACCCGACACAGTGCTTCAGGGCCCAAGAACAGATTGAAGTTAATGA
ACGAGGAACTATAAGACAATGGGTAGGCTCAAAGC
>Unigene100182_Qing
GGAGGATCAGGAGGGGGAAGTGGGATATTATTGTGGTATCTTTGTGGCATTGTTTCTCTTTTTGCAATTG
TGGGTACTGCTGAGGATCCTTACAGATTCTTCACTTGGAACATAACCTATGGTGATATTTACCCTCTTGG
TGTTCGCCAACAGGGAATTCTTATTAATGGACAATTTCCAGGTCCAGACATATACTCCGTAACAAACAAC
AACCTCATAATCAACGTCCATAACAACTTGCCTGAGCCGTTTCTCCTCTCTTGGAATGGAGTACAACAGA
GGAGAAATTCATATGTAGATGGGGTGTATGGAACCACATGCCCCATCCCTCCTGGCAAGAATTTCACTTA
CATTATGCAGGTTAAAGATCAAATTGGCAGCTTCTTTTATTTCCCATCTCTTGCCTTCCACAAGGCAGCA
GGCGGTTTCGGAGGGATTAGGATCCTCAGCAGGCC
>Unigene100183_Qing
GGCCTTTATTCATTTGGCACTCACAGCATTTGGATATTTTGCTGCTCGTACTTCTTGCAATCAACTATGG
AGATTTGTGCCACAAGATGCAGCTCTTTCATTTGATTTAGATTCGGAAATGAAACAAATGAGGAGAGATT
TATGTCCGAGTTGAAAGCATTTCTTGAGAAGGAAATGGCTTGTCTTACAATTTCACATCAATCTGACCCA
CTTGGTCTGCTGCTAAAAGAAGGTACAGTGCTAAGAGAAATGGTTCAAAAGATTATAAACATGGATCCAG
AGAGCATATGCGACAGCATCGAGATTGTTGATGAAAAACAAGTCAATAAGAGGAGAAAACTTCCTGATGG
AATTAACAAAGGAGTGGAATTGCTGCAGAGTGGTATGAAGGTTATTAGTGATGGTCTTTCCCAATGGCAG
CAAAATCATTTTTACTCGGCCGAAATTCATGATAA
>Unigene100184_Qing
TCATTGATGGATCAACGATCACGTGTTCCGAAGTTTGGAAACTGGGACAGTGATAATATACCTTACACAG
CCCACTTTGATAATGCACGCAAAGGGAAAGCTGGAGTGAAGATGAATCCAAATGATCCTGAGGAGAATCC
AGAAGCCTTCATGTTTGGAAGAATGGGAGATGGAATTGATAGTGTTTTTCATGATGTTCCAGCTCAAAGA
AACACTTCTGATCTTCACAAGATTGTGACTCCAACGAGCATGACATTGGAATCCACCAGTGGAAAAAGTA
ATTCTAACAAATCACTCGTGCTGCCAAACCACCACCATATGAGATCCAGCTGCAAGAAGAGTATGACTGA
GGGTAACGATAGCTTATATCCGCCATCACTGGGACCCAATAGACTGAGAAGAGAAATTAATGCGTCTGAT
GATATTTCTCATAAATCAGTATCGATACCCAAATT
>Unigene100185_Qing
AAAAATAAATAAATAAACAGAGGAAGGAAGAAGGGGACAAAGTAGCCAAGTCCAACGAACGTTCGAAGTG
GCGGTGGTGGAAACCAACAGCCTCATCTGTCCGTTCGCTCAAGGGGGATTCCTTCTGCTTCCAGACGCTC
TGTAACTCCCAATTCTCGCACTCATTCTCATGACGGCCATGACCCAGAACCTGGAAGAGTCAGAGTTGCT
GTTAGACTTCGACCAAAATCTGCCGAGGATCTTCTTTCAGATGCTGATTTTGCTGATTGCGTTGAACTGC
AGCCTGAGAGGTTAAAGATGCGGAAAAACAATTGGAGTTCAGAATCTTATAGATTTGATGAAGTATTTAC
GGAAAGTGATTCTCAAAAGCGCGTTTATGAAGTGGTAGCAAAACCAGTAGTTGAGAGTGTGTTGAATGGG
TATAATGGGACAGTTATGGCTTACGGTCAAACAGG
>Unigene100186_Qing
GGAGTGAGACAAGGGGATCCTTTATCCCCATTACTATTCTGTCTGGCAGAGGAAACACTTAGTAGAGGTA
TCACAAGATTAGTGCAGAGTGGGCAGCTACAACCGATTTTGGAGTACCAATCTTCCAAGGAAGGCACACA
TACAGCCTACTCTGAATAGAATAAGAATAAAGCTATCTAAATGGAAATGGAGCATGTTATCCATAGCTGG
AAGGGTAGAGCTAGTTAAATCAGTTATTACAGGTATGGGCTTATATTCAATGATGGTATATCTATAGCCA
GCTAAGCTTCTTTCTGGACTCGGGATGAATTTAGCAAATTTTATCTGGACTGGAGACATCCACACATCAA
GATCTATAGAAGTACCCTGGAGTAAAGTGGCACTAACTAAGGATGAAGGGGGGCTGGGAGTTAGGGACCC
TGTGCATCTCAATATGGCAGCAGTAATGCGACTTA
>Unigene100187_Qing
AGGCTGTAGAACCTCCAAGGGAAGAGACTGTCACTTCCGCAATTTCATTGTTATATGAGGTTGGTGCCAT
TGAAGGGGATGAAAAGTTGACGCCTCTTGGGTATCATTTGGCAAAACTTCCAGTTGATGTCTTGATTGGA
AAGATGATGATATATGGTGGAATATTTGGTTGCTTATCACCTATTCTCTCTATCTCAGCATTTTTGAGCT
ATAAATCACCATTTATCTATCCAAAGGATGAGAGACAAAATGTTGAAAGAGCAAAGTTGGCATTGTTGAC
TGATAAGCTAAGCGGTGCAACCGATTCAGATGAGACTAACAGGCAGTCCGACCACTTAGTGATGATGGTT
GCTTACAAGAAGTGGGAGAAGATGCTACGCGAGAACGGTGTTAAGGCTGCACAACAATTTTGCAGTTCCT
ACTTTTTAAGCAGTTCGGTTATGTACATGATAAGA
>Unigene100188_Qing
ATTATGCTTGCAACAGGCACTGTCGGGTTCCTTTCTTCATTTTGGTTTGTGCATTACTTGTTCTCTTCTG
TGAAGTTGGACTGAAGAACTTTCTTCAACTCAAACATAGAATCTGGAAAAAGCAGCAGCGGCATAAGCAT
TTGTCCTTTGGAGAAATGGATGGAAATCTTTATAGTCAATCTACTTACGTTTCTTATCTTGAATATGTCT
TTTTTTGTTAGGGAACATGGAAAATTATGGCAATAACTTTATCCAGTTTTGTTGAATTCTCCACTAGTTG
GAAAGCGTTGCATGATAGTGAAGTTTCATTCCCAATTTGTCATTTATTTTCTAATTTGTATGGTACTAAT
GCAAACTCTTTGGTGTTCAACACTGTTTGTGGTAGCTTTTTCAAAACAGTCAATAAACTTGTGCCATTTA
TTTCAAGGTTTTTGCAATCGATAATATGTTTGAGC
>Unigene100189_Qing
CTCAGCATACAACAATTATACAGGATTAGTACAATGTATTGGGATGACAAGTATGGCACCCACAGTGTCT
CTTCAGATGTTATTTCAAGTATGAGGGCTCTGATGACAGAGGACTCCAACAATGCTGTTAGCAGTTCGTT
TTTATTAGACGACGACTCCAGCATCCCGTTTTCTGTGGACGACATCTCAAAGTCGATGCAACAAGTAGAC
ATAGCTGATATTGAGCTTCCACCATTAATCCTTGAAAATTCAGCGTTTGTATTTTTACAAGGACGCTCGG
AGTGATTGTGATGATGATGTGTGCGATACTTGAATCCGACCTTTAGCGCATATACGGCCAACTCTGCTCA
ATAATGTGGGAAAACTCAGTGCATAGAACCTCGTTGTCCATTGCATCATATATATATTTTCCAATTCACT
CAGGCAACCTGTGTTTTTTGGTTGCAGCCCGAGTC
>Unigene10018_Qing
CCTCGTTCGACCTTTTATTTCACATTCAAAATCCTCCCTCTCCTTTTGGATATTTAAAGGATGCAATGCC
ATAACATGGACTTGTAAAAACAGAGCAGTTCTGCATCAATCACACACCACACCATACAATATCACATTCA
TAACACATCAATTCTCACATGGAATTCTCTGTCTTCCACTCCTTCAATTCCGATTTCTCGTCGGATTCTT
CCTTCTTATCATCAGAATCTCTCTCTTGGGATAGCTTAAACCCCAAAAATTCCCTTCCATTCAACGAAAA
TGACTCCGAAGAAATGCTTCTCTATGGTCTTATATCACAAGCTGGACAAGAAACCTCTCAAACAACATCT
TCCTCAGATAAAATGAATAAGGAAGATGAAGTTAGTTCCAAATCAGAAGAAAAACCCAAGAAAGAAAAAT
GTTATAGAGGTGTTAGACGAAGGCCGTGGGGAAAATTTGCTGCAGAAATAAGGGATTCAACTAGAAATGG
AATTAGGGTTTGGTTAGGAACATTTGACAGTGCAGAAGCTGCTGCTTTAGCTTATGATCAAGCTGCTTTT
TCAGTACGTGGTCCAGGAGCTATTCTGAATTTTCCAGTTGAAAGAGTTCTTCAATCTCTTCATGAAATGA
AGTATTATATTGGTGAAAATGATCATGGTTGTTCTCCTGTTTTGGCTTTAAAGAAAAGACACTCGATGAG
GAATAGAAACTTTAGCAGAAAGAGTAAAGGTAGAGAATTGAAGACAGAGAATGTGGTTGAGTTTGAGGAT
TTGGGTGCAGATTACTTGGAACAACTTTTGAGTTCAACTGACAAGGATAATCCTTTGGTGAATTAAAGTC
CTTCAATTTTTNNNNNNNNNNNNNTTTTTTTTATAACCAAGATATTCACAGTATTTTAGTCGTACATCGA
CTCAAATTGATAATTTTGAAAAACAAATTCAAGACTATTTCAGTTGAGTAATTCGGGGAG
>Unigene100190_Qing
AAGGCTTGCTCTGGGAAATTCCATCCACTTTTCCAGTTTTTCTTTTTCGACTCTGTCGAGTCCCTTCCCA
CAGAACCTTTGGACCCCAATGACTTGAAGCCCTTGAATAGTCGTTATGATGCCCAAATTTCAGTGTTTGG
GTCCAAGCTACAGAAAAAATTAGAGGATGCAAAAGTTTTTATAGTGGGATCTGGTGCTCTAGGGTGTGAG
TTTTTGAAAAACGTAGCTCTGATGGGGGTTTGTTGCGGTCATGAAGGAAAGCTAACAATAACAGATGATG
ATGTCATTGAGAAGAGCAATCTTAGTCGACAATTCCTTTTTCGGGATTGGAACATTGGGCAGGCCAAATC
GACAATTGCTGCCTCCGCTGCTGCTTTGATAAACCCTCGCCTCCACATTGAAGCACTGCAGAACCGTGCA
AGCCCTGAGACTGAGAATGTGTTTGATGATACATT
>Unigene100191_Qing
GCATCCTTACTTCTACTCAAGGTCTGAACTTCCTCCACTCAAAGTCCAAGTTCACTCCCAAAGTTGATAC
TTTCAGTTATTCTGGCAAAAGGACAAGGAAGCCAAAATTAGGCAAGCCAAAGTCAAGAGTAGAAATTAAG
AACAAAAATCAGGAGCAGAAGTAAATTCAAGTCTGTTGCACTATTCTTCTTAAAGTCCACGGGTCAATAA
TAACGAAAGGCAGAAGAGAGGATCAATGACAAGAAAGATAAGCCTTGCTATTCACCTACCAATGTACTAA
TATAAATACCATTCAATCAAACTAAAAAAGGGGAAGATTCTTGTAACAGAGCAATAACTTTATGAGAATA
AAAAATATATAATATGGTTTAAAGTTTCGGCATCGGTTATCAATTCTGAGGGCACTGAGACGACTTGATT
GCAGATTGGTATCGGACGATACACATAAAAAGTTA
>Unigene100192_Qing
AAGTGTGCACTCTTGTAACATTTTCCTTAGAAGAAACATATTAAAAGATTATGCAAGCATGTTAAAAAAA
AACTGTCTCACTTCACAACCCGAAATTTAACACGGCACGGCCAAAACATCATTTTGTTTAAAAAACATTA
TGCCGGGTTAAATTTCGGATTCGGGCAGCGAGGCTTGGCTACATAATGTTGTTAAAAAAAATGTGCTCAG
TAAATTAAACAATTCTAGTGGAGGGCCATTTGCTTGCCTCCGTGTTGTTATTCCATGTTTTCTTCAAAGC
TACTCTATGACTGGCGCATATTTTTTTGCTAACAAGCAATATCATACACACAATTTTTCTTATTTACCAA
CGCCAATGCAATAACTTCAACACCTACCACCTCAAAAAAAAGCCCATTGAACATCTATTACTGTTAGGCA
CACCTCAACGTACAAAAATTTGAAGTACCACTAAC
>Unigene100193_Qing
AATAAAGCAGCCTTCTATTATTCAAAATGAGCAGAAATGATCAGCCACTACAACCACCACCCCTTCAATG
TCTATCACTCTTCTTCTTTCTCCTCTCCGGCCTTTCCTGTACATGTCATGCTGATATTGGCACTGCATCT
CAATATGGTCCGCCATATTTACCGACAGAGTGTTACGGAAGCGATCCGACGCAGTTTCCGACGAACAATT
TGTTTGCAGCAGCTGGTGAGGGAATATGGGATAATGGAGCATCGTGTGGGAGGCAGTACTTTGTAAGGTG
CATCAGTGCCACTACGCCTGGTACTTGCCAGAATAACCAGATAATTCAGATTAGAATTATTCATTATAAC
CCCGCAGCAGCTTTGTTTCCTGGAGCCACCATTGTTTTGTCTCAGACAGCCTTTGGGAGCATTGCAAATT
CTTCTGCTGTCTACATCAACGTTGAGTTTCAACAG
>Unigene100194_Qing
GGTCGTTTTGACAAATGATTTAACTGAGAGAGACTCAAATGGAGGGCTAGGAAGGGGGCGGAGCAGCAGT
TACATCGTCCTCTTCCTTTTTGTTGTTGATGGCTCCTTCACACTTCACATGCCAATCATGTGAAGACCAT
TCTTCTTATTATATATTAATAGGAAGTTTCTCCAATGGAGCGCTTGTTTATGTAAATGTTCCATTGAAGG
GGATCTTGGTTGTTCAAAGTCATTTGAAACTGACATACTTTACAGGAAATCCACACGGCAATCCTAGGCA
TCTAAGTTCTTAACTTCTTATTCTTTATCAATCCAAAAAAAAAGTTCTTATTCTTTATTTTTCATGAGCA
GGCATAAATCTACGTGTCGTAAACAAAGAGCATACAGAAATAGAAGGCATGTCTATCCTGTGTGATTATC
TTCTGTGAACATAAAACCTTAATTATCAATCCTCC
>Unigene100195_Qing
TCCGACTCAATGATGCCTTTGGCTGAGAATGATATAAAGAAAATAATGAAGGATTCCCCTGTTGCATTCA
ATCTCTCTGAAGACCATCCTTCTCATGTTAAGACTGAAAATCTTGAGTCAAATGAATTCTACAATGAGTT
TGTCCATGAAATGGAAGAAATATTGCTTGATTCTGGTAACTCTTCTGGGGCTAGGTTCACCCTGGGTAGT
AGGACATATTCATCCCAGATATCACTGCCTTTAAGAGATGGTGGACCTACTGCTTCTACTTCTGGTATCG
ATGATGCTTACCCACTTATCCAGCATCATATGATAGTTGATGGGGTCGAAGTAGTAGGTGCCAGGCAGAA
GAGGGGAGATGTTTCACTTAGCGAAAGGTTGGTCGGAATGAAGGAATACACTGTCTATAGAATAAGAGTG
TGGAGTGGAGAGAATCATTGGGAAGTTGAACGGCG
>Unigene100196_Qing
AATTATTTCGGATTATGGACACCAAGTTGAAAGGACAGTACCCCCAGAAAGGAGCATATTCGGCTGCTAT
GCTAGCTTTGCAGTGCCTAAACCCCGAGCCCAAGTGCAGGCCACGAATGACGAATGTTTTAGCGACACTA
GAAGAGCTTCAAGCCCCAAAAATTGCAGCCAAACAATCCCAACCAGATCATCGGGCTATTTTCCGTCATG
TCCAAAAGTCACCTTTGAGACAACACCGATCGCCTCCAAATCTGACAGCGTCAGCTTCCCCATTGAAATT
GCACCGGCAATCTCCCCGTGTACGATGAGGTAGAGAAACATGATATTCCGTGGCGTATTTTGTTGTCGAT
TTTATTTCTTACTTCTAAGTTGATTGTCTATCTTCATATATGGATGTATAAGCATATCTTTTGATATTTA
CATTATTCAGAACAAAATGTCACCATGTATATTCT
>Unigene100197_Qing
ATGAATGGATGACATCAGCCTTTCCTGCTTGCAATACCTTCGCCCTTACATCTTGAATGCCAACCTGCAT
AGTTAGTATTCTTGTTCAAGTTCATTGTCTCAGTATGAAGTGGATGCAGCTCAATTCCAGTAAATTCAAA
ACAACCAGAAAGTTTACATTCTATTGAATTTGGGATATTTGTATAGAGAACCTAGTCCTGTCAAACAATT
ACAAAGAAATGCCCCAGAAAAAGAGAACTAAGTTTGGTATATCAGTTTATGATGTTCAAGAAATAGATAA
AAAGCAATGAATAACAAGACACATTTACATGGCATAACATAACATTGTGCAGCAGATTTTTTCCACATCT
AGTTTCTTTCAATCCAAGCTAAATGCAGGCATGCCAAATGTCAAGTAAGAGAGGAAAAACGTGAACATCT
ATATAATATTATAGAAATCACCATATCAACGTTCA
>Unigene100198_Qing
AACAAATCTATTATATAAGGTGCCAATTTTCTCATAGAAGATAAGGTGCCAAGTTTCTCACCCTTCTATG
CATCATAGAAGGGTTTGATGAGGGTTTTGATTGTTTTCAAAGGTTGAAACTTTATATGCATCAGAGCCTT
CTTCATCTTATTTTCCGCTGAAGAAGGCTCTGTTTTGTGATATACATACATTTATTGATAAAGCGTTCAT
TTTTTGGTGTAAAAATGATTAAATGGTGGATATCTGCACTTCAATTAACAGAGTTATTTGTCAGCTCTTT
GGTTCATATGATATATGGATTTTATATATTCAGCACAGCTGTTGCTGGTGATCTTTCACAGGGTTTGAAT
GATTGGTTTTATAAGCCAATTTTGGATGTTGGGTTGAAAGAAGATGAGTCAAAGGGGTTGACCATTGCTT
CTGATCTGCCTCCCATTGTGTTAGTTCATGGAATC
>Unigene100199_Qing
AAAACCCCTCCTCCAGATAGTTAGGACATCAATAGTACTTCAAGAGATCGAATCACGCTGGAAAAATTGG
TACTCAACTTGGATAGCATTAGAGCACATTTGTTCTCCAATGAAATAATACTACGGAGGAAGGACATAAA
TGAAAATAACTATATCTTGATCCACTCAAACTGTCTTGGGAAGCATAAGTGCTGGTGCAATAAAAGTATT
ACTTCCATCTGTAAAAACACCTGAAAAGGAGGTTTCGAGGAGCCACGAAAAGGTCACATACCCTCTGCAT
AAAAATTTGATTAATATTACATTTGGACTAATACCAATTGGCACAAGATAACAGGCAAAGAAAGAAGTGA
AAGAAAGGGAAAGTAGTTCCAAGTCTGCCTGCAATATTCAATATGCAATAGCAAAAGTATTCATGTCATT
CGTCATTACACATAAATACCTAATTAACAGCTGCC
>Unigene10019_Qing
CGGTATCCGAGGTTGAGGAGGAGGCAGTACCAGTTAGCCAACCAGAGTTCGGTCAACTCTGTGATTCAGT
TGATAGTCTCCAGGATTCAGTTGATGGGCTGTATGAGTCAGTGGATGGGGTGCGAGCCGATATGGCTGGT
ATTGACGATCTATTGTACATGACTCAGCTGATGAAGCGATTCTGTCGACAGGGACCCCCACCCCCATCCT
GATTTTTTTTATATTATTCGATGTATGGATATTAGTATGT
>Unigene1001_Qing
TTGCTACGTTCAAAGGGATGTGGCTGTTTGATTCACAGGCTGCAGCAGCAGCTTTGGGTACTCTTCCTGA
ACTGAGCAAGTATAGACTGAGGTTCATTGATTGGGTTCACGCATTATTGTCAGTGCTTGTGTTTGTTGCA
GTGGCTTTGAGGGATAAGAATGTGGTGAGTTGTTTTTATCCAATGCCTGCTCGTGAAACTAAGGAGGTTT
TGGATATTGTTCCTATTGGAATTGGGATCATTTGCAGCTTGTTGTTTGTAGTCTTCCCTGCTAAAAGGCA
TGGTATTGGTTACCCTGTAACACGAGCCAATTAGTTGATTGATTCTCCAC
>Unigene100200_Qing
AGTATGTATATCGTGTCCACTTACCTCAATTGATAGGTATGAATAATACGCCTGTCTCAAGGCCCAACCG
GCAGCTCCCCTGAGAGATCCTCCTCTACACCTAATTATAAGATATATATCATTATAAGAATATCGTCCTC
AGACTAAGATATCCTAAGAATGCATGTATGCACGTATTATATTTCTCTCTCGTTGTTCGTGAAGTGTTCC
TCACTATAACAACTTATCGGGAGGATTAAATATATTCCATAATGCAGATTATATTATTATTACACATCTA
AGGGCTTATCTGAGGAACTAAACTAGATGGGGTGCCATTTATGACATTTTTAAAACGTCAAAGGCCTTAA
TGAAATTGTTTTAAATGTTTAGGGGCTTAATCAAAAGTTCTAGAAACATTGGGGTTTAAAGTTGCATGGC
CAAGACAATCTTGGATCTAATTGAAGATGTCAAGA
>Unigene100201_Qing
CCTGTATACGATCTGGCGTCAAGATGTGGGTGGTAAATTTCTGTTGCTAAGTAATGTCATCTGACCTTAA
GTTCAATTGCATGTCCTTTACTCCTAGTTTTGTGGCTTGGGTTTTCTTCACTCGAATTCTATCAGAATTT
TTCCTCATTAAGATCCAAATGAACCAATTATCATCGACAGTTTGAATTCAGAATCTTAAGCTTGAGGTTT
GAACTAATTTAGAGGCATGGGCCGGTTTTGGATACAGATTTAATTATAAGATACTATTCACATATTCTGC
AGTTAAAAAGGATAAGAATAATGTTGGATACCCAACAAAAATCCCACTTTTCCAGTATCCCACCTTATGT
GGCAGCCTAAGGATTGGTGAGAATAGGTGGAGCCCATAAACAACCAACAAGCAATTTGGGCTACCACACA
AGGTGGGATACCAAAAGCGGCATTTTTGGGGGGCA
>Unigene100202_Qing
GGCATCCAACTCACCCGAGACCCGGACGTGAACAGCCTGATTTCAGGTTGGAATGCTGGTCGAGCCACAT
ATGTTGAACCTCTACACCTTTGGGACGAGGGTTCAGGAAAACTTACAGACTTTGCCACCCATTTCTCTTT
CATCATAAAAAAGGCCAACGACAGAGATCTTGGCGAAGGCCTTACATTCTTTCTTGTTCCCAATGGTTCT
GGTATGCCTCCTGATGCAGCTGGAGGTCGCCTTGGTGTCGAAAGCCAAAGGTTACGGGCGAATCAATTTG
TTGCCGTTGAGTTTGATACTTATCGCAATAATGAATGGGAAGCAAACTTGGCTTTCAATCATATAGCTAT
ATTGATCAACTCAATGTCTTCTGTTGCAAATATATCGTGGGATAGTAATTTTGTGTATGAAAGAATACAT
GATGCTTGGATCAACTATGATTCTAGGAAAAAAAA
>Unigene100203_Qing
GCCAACCCACTGGCACGCAGGCACGAACGTGCCCCCGTGGTACCATTTTATGACACGGCCGAGTCTGTTG
TGAAGTCCACCGCGGCTGCCCTCCTCGTGCCGGGCCAGCATGAGGATTCTAACATTGGCGCGGCCACTGG
TGAAAATACTAGTAAACAACCAGCAGATTGTCCACCAGACTTTAAATCTATTGAATTTTTGTTGTCGGAT
TCTGATCATTTTCTTGACTTGGAGTATCCGTCCAATGAAATGGGGTTCCAAGTGCATCATAGTACTTCAA
GGACTGATAGTCTAGTCCCGGTTCAATCCATGAAGCCTCCTGGACAGGAGCAAGTCATCGTGCCGGGCCA
GGTGATACATCACTCCCCGGATAGTCACTTCGAGATTGACTTCACCAGATCCAAAATCAGTCCATACAAA
GCCAGCTACGCTGCTCCATCTCTCAGCCAGAGTGT
>Unigene100204_Qing
CAGTGGTGCCTGCCTTCGTGGTATCAACTGCACAAGATAAGAGAAATATCAACCCAACTACCCGAGTTAA
CTCGTCAACAGGGAAAACTTTTAGATGAGAGATTCCTAGATGCCACTTGGTCAGAAACTCCAATCTGAAA
AATAGAATGAGAACAACTGGGTCCCAATATTTGGGCGATATTGGGATCCACGGGTTCATATTCTGTTTTT
TGATTGCTTCCCACCGCGGTGTGGTGGGAAGCTCTCACCTAAATATTGCTCTGCTAATAGAATGCGACAG
AAGTACTTATACACTCATGTAACTACACCATTTTTTGAAAATTAACTCCAACAAGGAAGACAGGAAAAAC
AGATCATCAAAGGGACACCATAAGTTTCGGACAATACTAGTTTTAGTTTCAGAAACAAGACCTCTCTCTA
TCTCTCCCCCTTAGTGAAACAGGATATATTCTCGA
>Unigene100205_Qing
CAGCAAGGCAGACAAACATACTAACATATGGAGAGCTTGGAGGGGGAGAAGGTGGTAGCTGTGATCATGG
TTGGTGGGCCCACCAAAGGTACTCGATTTCGGCCACTTTCATTCAATACTCCGAAACCACTGTTCCCTTT
GGCTGGTCAACCTATGGTTCACCACCCTATTTCTGCTTGTAAAAGGATACCCAATTTGGTGCAAATTTTT
CTGATTGGATTCTATGAGGAGCGGGAATTTTCACTATATGTGTCTTCGATCTCTAATGAGCTTAAAGTCC
CAGTCAGATATTTGAGAGAAGATAAACCTCATGGATCAGCTGGCGGCCTTTATTACTTTAGAGATCTTAT
TATGGAAGAAGCCCCATCCCATATTTTTTTGTTGAATTGTGATGTGTGCTCCAATTTTCCACTGCCAGAC
ATGCTTGAGGCCCATAGAAGTTACGGTGGGATGGG
>Unigene100206_Qing
CCTGCCGAGGCTGTGTTTGCCCAAGAAGTAAAGAAGCTGCAGGCAGATCAGTTCAAGCCTATTGAACAGG
TCACTCTTGAACCTTTCGAGCGAGATCATGCGTGTGTGGTTGGTGCATACCGTGTACCAAAGAAGCAAAA
AACTGCTTCCTAAGAAATGCATTTTCTTAGGAATTTTCGATGTTGGAACTTGTTATTTATATTTTTGAGT
TAGAAAAAATAGTCCTCAATTTATCCTTAATTGATTACACATTAAACGAGTGTAATTTTTCTTGTTAAAA
AATAATCACATAATATGAAAAATAAGTTGCAAGGCTTACCAAAATTTTGAACAATGTCCCTCTCTCCACG
ACTTATTTCACATTGAGAACTGGTATGGTCTTATTAGTTATTTCTTGGGGAGCACGGAACGAGGGAGGTG
TAAAAAAATTGACGTTTCCTGATACTTTTTTTATAC
>Unigene100207_Qing
GCCGCCGCAGGGTCTATTGGGCTTGGGCCGGGGCCCAATGTCACTGTTGGCCCAAACACACAGAATTTAC
AAGTCTACATTCTCATACTGCTTGCCCAGCTTTAAGGCCCTCAAATTTTCAGGGTCACTTAGACTAGGCC
CAGTTGGCCAGCCCAAGAGGATCAAATATACACAATTGCTAAGGAACCCTAGAAGGTCATCATTTTATTA
CTTAAACTTGGTTGGTATCAAGGTCGGCAGGCGAATAGTCGATATCCCGCCGAGCGCATTTGCATTCGAT
CCCAACACCGGTGCCGGAACTATTATTGATTCTGGAACGGTCTTCACGAGGCTAGTCAAAGAAGCCTACA
TTCCAGTGAGAAACGAGTTCCGACGACGGATGGGAAAGGCGATAGTATCGTCACTTGGCGGGTTCGACAC
GTGCTACACAGTTCCAGTAACCGTGCCGACAATAAC
>Unigene100208_Qing
GAACTGAACGTGAAGGCATCTACTACTTGGATATTCTGAAGATGGCTGGGTGCAATTCTGTTTCGGCTGC
TGTCTTTACCAATTCCCATCTCTGGCATCAACGTCTTGGCCATCCTTCGAATAAAATTTTGCAAACTACT
ATGTCTTTCTTTACCAAAACTCTACCTTTTTGTTCTACTGATACTTGTTCTATTTGTCCTCTTACTAAAC
AAACTCGCAAGTCATTTGGTTTAAGCTTTATTAATACAACGACTATTTTTGAATTAATTCATGTTGACAT
TTGGGGTGGTTACCATGTACCAACACTCACTGGAGCAAAATATTTCCTTACAATTGTTGATGATTTTTCA
CGATGCACATGGGTCTATTTGTTGTTACACAAAAAATTCGATGCCCGTGATTCTCTCATTACTTTCATCA
ATTTTGTTGAGACACAATTTGCAACTCGCATAAAAA
>Unigene100209_Qing
TCAGAACCCTACGAAAACACTCCAAAAACAATTTATTATCGTCAGAGCAACACTGTATTTCGAATGGGTA
AATCTTCCAAGAAATCTACCACCATGGTTGTTGATCCAGCTCCGCCGACCAAACCAACTAAGAAAGGAAA
GAGGGAAGCCAAAGGAGAGGATATAGAGAAGCAAGCTAGTGCGAAGAAGCAGAAGAAAGATGTAATAGAG
GTAGTGCAGGCTATTGAGAAGCAGAAGAGCGATAACAAAACCCAAAAGAAGATTAAAAATGAAGAGGAGA
CCACATCTTCTTGTTTCCAATCTGAGGAAGAACAGAAGGAGGCTGCTGTTAAAGCTCTGGTGCTTCTTAA
GAAACCGTCGGTGGCTGCTGCTAAAAGCGAAACTGCTAAGAGGGGCAAGTTGTCTAACAGTTCTGATGAT
TCTGATTCAAAAGAGAGTTATTCTGAGGAGGATGAA
>Unigene10020_Qing
GCTCCCCTTCTCCCCCTTCACCTCACCAGATTTTGATTTTAGATGAGGCTGATAGGCTATTAGACATGGG
ATTCCAAAAGCAGATAACTGCAATTATATCGCGCTTACCAAAGCTTCGTAGAACTGGCCTTTTTTCGGCT
ACTCAAACCAAAGCAGTTTAAGAGTTGTCCAAAGCAGGTTTGAGGAATTTCATGAGGGTTGAAGTCCGAG
CAGAAACAAAATCATTCAATGATTTATCATCATCACAACAATCAGGCTCTTCAAAAACTGCTTCAGGCCT
TCATATTGAGTATAGCTCATCAAAAACCATCTCAGCT
>Unigene100210_Qing
GTGAACAATATTGCAGAGCTCAATAAGGTACATTCAAAGAGAAGAGACCGTTTGTATCAACAAAATTTAA
ATGATTTGGTCTTTGTAATAAACAATTTGAAGTTGAGAGAGAGACACATGAATAGACAAACCATTATGGA
TCCCATTTGTTTGATGATCTCCCTTGAGATGATGAATGGATAACAGAAAAAGGACCTAGCTCTCCCAATA
AGAGGTGGTAAGCAAATTAGAACGCGAGTTGTTGGATAAATTCATGAAGTTAGTGATAATGAGGATGAGC
ATTTGAATGCTTCAAGCTTGGACGATACTGTTGGCGAGTTTGATGAGAATGTGGGAGTTGATGATTATGC
CCATGGTGGTTGTGATGATAACGAGGATGATAAGGATCTTGATTGCTACTTAAGAGTTGGATGATGTGGA
CAATAATGGTGTGCCTAAATGTTGGGGTGTGTGTTA
>Unigene100211_Qing
CAACTCTATCGCAATTTTGTCTCTACCCAAGGTCCATGATACCGTTCAGGCGGTATGAAGCCCATAAGTA
GGAATGGGCCAAACACGTTCTGATAACTACGTTTGTCCCAATTGTTAGCAACGACATTGGGTCATGGATG
CTATATGCAGATAGCCATGATATTTGGTCGTGTCCGCTATATGCGGGAGCCCTAGGATTACGAGGCAGAA
CTAGGTGGTACATTCGTTGCATAGAGGGCTACAAAAGGTGGACTCATAACTTGAACGTGGTCCTGGGCTG
ATCCCAAAACTGATCATTGTCTTGTGGATTGAAAGATTATGGGCTCTTCCACCCAATTCTTAACTTTAGT
TTATCTAGCTCTGGTTTGACCAATTCTAAGTTCGTGGGCATCCATCCAGGGAGTCATAATGCATATAGAA
GTGTAATGATTATTTTCCTATATAGGAGTCTGGGTG
>Unigene100212_Qing
CAAAGGGATTCACACAGGACAAATGGTTCTACGTTTGGTTGAAGCTATTGATGTCTATCTTGCCGGGACA
GTCATGTTGATATTTGGTATGGGCTTATATGGATTATTTATCAGTAATGCGCCTCCTGATGTACCTCCTG
CAGTTGATCGTGCCCTTAAGGGATCTTCCTTGTTTGGGATGTTTGCTTTGAAGGAGAGACCTAAATGGAT
GCAAATCAGGTCGTTAGACGAATTAAAGACGAAAGTGGGGCATGTTATTGTCATGATCCTTCTAGTAAAG
ATGTTTGAGAGAAGCAAGATGGTAACCATAGCCACTGGTTTGGATCTTTTAAGTTATTCAGTTTGTATTT
TCTTGTCATCTGCTTCATTATTCGTACTCTCTAATCTCCACAAGTATAAGTAAACTTTCCCACAAATAGC
TTCTGGTAGCATTTACATTACTGAAATTTGTACACA
>Unigene100213_Qing
TGACAAATGAAAAGCTTCTAAACTTGCACAGTGTAGCTAACCGAAATAAAGATGTGCAGTTAGCTGATTT
TGTTGAAAACGAGTTTTTGACAGAGCAGGTGGAAGCCATTAAGAAGATTTCAGAGTATGTTGCTCAGTTA
AGAAGAGTTGGCAAAGGACATGGAGTTTGGCACTTTGATCAGATGCTCCTCCACGAGGAAATGGAAGCTG
CTGCGTAATATGGAATTACCCTTTTTGTTGGACATCCACATGGTGTAACATACCTTGGTTTCTTCATTTT
ACCAAATCTTGTAGACTGTTTTATGTGGTATTTTTACATATTTGAGTAGAGATGTTGGGTGTAGTTGGCT
TCAGAAACTTATGTTGATGGTAGATGGAAACTTCATGTTGGACAAGTGTTGGAAATCTGTATTAAAAACT
TAGTTATAATTGCAAGGTTTTCAATTAGAATCATGC
>Unigene100214_Qing
CAACGAACAACTTCTAACGGCAAGAGAGAGAAGACAACTCCGAAACGAGAGGAGAGAGAGCAAACCCATT
TACAACTGGAGAGAAGAAGTCGAAGAGAGGCTCATTAAGAAGCCCAAGAAGCGTTACGCTTCTTGGACTG
AAGAGCTCAACCTCGATACCCTTGCTTTGTTAGGCCCACAGTGGTGGGTCGTCAGGGTTGCTAGAGTTTC
TGGACTTTACACAGCTGAAAGGCTCGCCATTTCTCTGGCTAAAAACTTTGGGGAGATTGAATTTCAGATG
TATGCACCGGCCATCCAGGTCAAAAGGAAATTGAAGAATGGAACTATCTCTGTTAAGCCAAAATCCCTCT
TCCCTGGGTGTGTATTTTTGAGGTGTGTAATGAACAAGGAAATACATGACTTTATACGAGAATATGAAGG
TGTTGGAGGCTTTATCGGATCCAAAGTTGGGAATAC
>Unigene100215_Qing
CTTGAAAATCAATTTTAGTGGCGAAACACATATTAAATTTGCTACCTAAAGCGACACCTATGTTAAACAA
AGTTGCAATAAAATGGTAAGTGGAAAGACACTTGTTACACCTCCTTTCCACCAAAAACCAATTCATATAC
CGATCATCCTTTTAATCCTACTGGGTTTGATGATGTTGAATTTGAGTAGAATGAACAAGGGGACATATGT
GTCAAAAGCAAACAAGATGTAGGTAGCTCTCGAAGGCCAAGACTGGATTTCCATTAAGTCTTTGACAATG
TTGAATGTATCTTGTGCAACCCGGAAAAAAATCAAACTCATCTTGATGGAATTTAAAGGACACACGATCT
CATTCTTTCAACCCTTGAAATCCGGCTACCTCCTTCCGGCCCTCCACCTCCATGTGCTACAGATGATGAT
GCGTGGTTTCCTTCCCTTCTATTTTGATTCCCCGGC
>Unigene100216_Qing
TGGTGGTGGTGGTGGGGTTTCTAGGTCTGACGAGGTTGATAATTGGGCAGTTATGAAAAAGCCCGCGATC
TCTCATAGACCATCGGATTTTGGGTCTGGTTTTCGAGATTCTAAGGTTGATATTGACCGTTGGACTAGGG
GCGGAATGGAGGGTAGAGATCAGGAACGGCCCAAATTGGTACTGAATCCGCGGAGAAAGGAAGAAGAAGG
AGAAGCAGCTTTGGTTGAAGTTGTGAAGACGAATAGGCCGAACCCCTTTGGGGCAGCTAGGCCCAGGGAG
GAGGTTTTGGCTGAGAAGGGTTTGGATTGGAAGAAAATGGATTCGGATATTGAGGCTAAGAAGACGAGTA
GGCCCACGAGCTCACAGTCTAGTAGGCCTGGGAGTGCTCAATCGAGTAGGTCGGAGGGACCTGCATTGCA
GGGGATGGAAGGGGTAGTGAAGCTGAAGCCAAAGGT
>Unigene100217_Qing
TTAAACGGAAGTAAAGGAACAAGCCGAAGAAGGAAGACAATCTATTAAATGAGACGAGAAAGTTAAAAAA
TCGTAAATAGAGAATCAGAAAAATTAGTACAACTAGGGTTCCGATGAGCTATACCGTCAAAGTAGATTAC
AATAACAACCATCTAGAGCAGACAATCTAAGTTAGTCGTCTATCATGAAACCAGCTTCACCTCGGTTTAG
CCAGAACATATTATTGGAATTAAGATGCTTATTTGATTTAGTAAATGCACTCAAAAAATTCTGGTTCTTT
TTTTTTTCTTGTTTCTCTTTTTTGTGGCATTTGTGGGAGGGTGTCAATGGTGACAATCAAATGAATACAC
CTTATCCATCCTTAAATGCCATGCATCCAACACTATGTGGTAATGGCGCTTGCCCATGGGATTTCTCATC
TTTCTATTAATTATCACAACATGCACAAAAATTTCT
>Unigene100218_Qing
TGTCCTGTTTGTCGTTATGAGTTGCCTACTGATGATGCTGAGTATGAGCGGAGGAGAGCACAAAGAACTG
GTCGTGTCCACTGAAGGTATTATGATTTTGAAATTTATATGGAGCAATAGATTGGGTGCACTGCAGATAA
TGTTGTTGGAGAAATTTACTTTCTTTCCTTGGTTCAGAAATGTTGATACTCTAATTGATTTTGTTTGTAT
GAATGTTTATTAGACCGAAAAAGTTTGCCCTGAAGATGTTTTTGTTATATGGACTACTTATGGGCTGTGT
GTCACATAATCAGGACATGTTTTGTTCTATATTTCAATTAACTTTTACTTAGCTTGCTTGCTGCAATGGT
TCGTCATGCTTCCATTGTTGAAATTTTGGGCAGCTATCTTATTATTATTCATCAATCTTTTATGTCCAAA
TTGTAATGAATCCAAGGAAACACCCATTTGACAAGC
>Unigene100219_Qing
GTGCATGTACATATACTTCTCCTAGCAAAAAGGTTCGCAGATCGCCGGTGAAACCCACAATGAACACCTC
CGATGCATCATCACCGTACGAGCTTCTGCTCAAAGCGGCGTCACACCTACCCATTTCTCACTACCTTTTG
TGTTTTCTATTCATTATCATCGTCTTCCTTTACAACTTCCTTGAAATTCATATATTTCGGGATCTCTTCG
CCCGATTCAGAGGTCAACCCGTGTTGTTGACCTTCTCTTCTGCTTCCCAACTCTACCAAGAAGTTGTCTC
CAAGTGCCAAATTCTCCACGGAAGGTATTTGTCCACCCCATGGCTTTCTAGTCCTCATCTTCAGACTGTT
TTCTTAAGCTACTTCGGAAGGCCTCCTGTTTTCAACTATAGTAGACAGCTATTTCACACGTCTGATGGTG
GAACAATAGCTTTGGATTGGCTGATGAATTTGGACG
>Unigene10021_Qing
AGAAGTTCAAAATGGAGCACTGTAAAGGTGAAGTTATTCCATTAGCAGCAATTACAAAATTGTCTCAAGT
GGATGGTGAAAAGGCAGCTNNNNNNNNNNNNNNNNNNNNNNNNNNCAGAAATCTTATTGGAAGTTTACTA
TATTTGACAGCATCAAGGCCTGACTTGATGTTTTCTGTTAGCCTTTTATCAAGGTTCATGCAGGCCCCAA
GTAAAACTCAT
>Unigene100220_Qing
CCACAGAAAACAAACAGGCCACACCCACAAAGCCGCTTGTTTGATTCAGTCAGTTTCAACTCACACCGAG
TCAAAACCCGTTACTCAGACGAGTTACGGTGTTTCTCTATTTGACGCAGTGAGTGGATCATGGGACCGAG
TTGGCCCGATTCCGAAATACCCAGATGGGTTACCTGTGTTCTGTCAAGTGGCAAGCACGGAGGGGAAACT
TATCATCATGGGTGGATTGAACCCAGTGAGTTGGGAACCGGTAAAGGACGTGTTCTTCTACGAGTTCACA
ACTCGGAGGTGGACTCACTGTGCTGACATGCCATCTACTCGTTCGTTTTTCGCGATTGGTGCGAAGGAAG
GACGAGTGTTCATCGCTGGCGGGCATGACGAGAGCAAGAACGCGTTGAACTCGGCGTGGGTTTTTGATAC
GAGAGCCAACGAGTGGACTGAGTTGACTCGGATGAG
>Unigene100221_Qing
TTCCACCTCTCTTTCCTTCCATGTCTTGCAGTCTTGGAGCTTTGTTGACAAATCTACCTTCTGTGGTACC
ATCCTATAATGCCACAGAAGCTCTTGAGATATTTCAAGCAAACGACAACAGTAACACTAAGAGTGCAAGC
CATATTGTTAAGGTTGATGACACTGGTGGGAGAAGTGAAATCCAAATTGGCGACGTAAAAGTGGAATCAC
CAAGTGTGCTAGAGGAATATCAAGAAGAAAAACCAGGTTCCGTAAAACCTAATTTATCGTTGGAAGATCA
GGCAGTGGGGGAATTAGGGTTTTGATCTACGAGGGAAGGCCAAAGTGTTCTAAATCTAAATTAATTGGAA
AAGACAAATTTCATTCACTCCATGAAGATATGGTCGAGTACTTTGGCATTGATTGGTTGTAGAGTAACCT
GATTATGCAGCAATGTAGTATTGTAATTTGATTATT
>Unigene100222_Qing
GCTCTTCCCACCACCACATCATCATCTTCATCTTCCTTTCTCACCACCTTCGTCAAAGCTTCAAGTCCCT
CCAAATCCTCCTCCTCCTCGGACCTTTTCAACAAACAATCTCAACTCCATTCCATCCAAACCAAGCTCAC
CAAAAAACCCCATTCTTCTTCTTCCCCTCATTCAGACCCAAATTCAAGGCCACCAAGTCGAAGCAGAGAC
AGAGACAGAGATAGAGATAGGCATTCGAGGAGCAGAGATGATAGAGGGTCAAGGCACCGCTCGTCGAGTA
GAGATAGGGAGAGAGATAGAGAGAGGAGGAGGAAGAATAGGAGGAGGAGCCAGTCACGGAGCCAATCGCC
ACTTCGGGATAGGAGAAAGGAGAAAGGGAGAGGAGGAGATCATAAGAATGGTATTGGTGGGAGTGGGATC
GATTATGCCAAGTTGATCAAGGGTTTTGATAAGATG
>Unigene100223_Qing
CCACCTCTCCCTGAGTACAGTGATGCCGTTCTCTCTGCCCTCAACCTGTACAGATTTATAGTAATTACAG
AATCAACAGGAAAAACTAATTACACTGGAGTGCTGTCCAAGGACAAGTTACAGACAGCCTACAATGAATG
GCTTCTACCTCTCCGTACCTTGGTTACAGGCATTATGGCTGTAAACCAGAAGGATGGTGATCAACTAGCA
TTTGACACTGTGTGTGGGGTAAATCCTATCGAGTTAGTTTTGTACCGCTGTATTGAACTAGTTGAGGAAA
TTTTTAAACACAAAGTGTAGCTTGTCATCCACACTAATGACACCAGATGTTTGTTGTGTATTGTATTCGG
ATTTTGATGAACTATAAAAATTGAGGCAGAAAGATGGGGTTCTTTTAACCACCGCCGCAAAGAAACTGGA
ACAGGCAAAGAACATTTTTTTTAAAGAAAGTGTTAG
>Unigene100224_Qing
TAGGGTAGTGTTTTCGATATGGCCGCGATTTACAGCCTATACATCATCAACAAATCTGGCGGCCTCATTT
TCTACAAGGATTATGGTTCTGCTGGACGGATGGACACCAACGACAGCTTGAGATTGGCGAGTTTATGGCA
TTCTATGCACGCCATTTCTCAGCAGTTATCGCCCATCTCCGGCTGTTCCGGTATTGAACTCCTCGAAGCC
GACACTTTTGATCTCCATTGCTTCCAGTCTCTCACCGGGACAAAATTTTTTGTGGTATCTGAGCCTGGAA
CACAGCAGATGGAGGGTCTGTTGAAACATATCTATGAACTGTATACTGATTATGTTTTAAAGAACCCTTT
CTATGAAATGGAGATGCCAATTAGGTGCGAGCTCTTTGACATCAATCTGGCACAGGCAGTCCAGAAGGAT
CGCGTCACCTTGTTGGGGCGATGATGAAATGAACTT
>Unigene100225_Qing
AGTTCTTCTGATGGTGAACATGAAGCATCTAATCATTCAAGGAGACACAAACAGCATGACAGACCTAAGA
AGAAAAATGATAAAAACAAAGGGAAGAGCCATCGCCATAAACGTCAAAAGCATAAAGTTAAAGAGGTTAG
TCACTATGCTCTTTGTAGCTTTCTTATATTAGCATCTGTTGGATTCGGTAGTTGTGAACTGTGGAAACTC
GCATGACTGCATCCAACAAAATCTAATCTTATTATGAACAGTTTTATACCGGTGGTAGTGGTTTATGCAT
ATAGTTGTCATACGGACACGGATATCGTATCCGAATACGGATTTATGAAAATTTCCAAAAAAATAGGATA
TAGAAATGGTTAGGATACACCTAAGTATTTAGTATATTATATATACATTTTATATATAAACATAATTGTA
ATACAACAAAAACAACACATATTTCATAACCGATGC
>Unigene100226_Qing
TGGGTGTGTGGTTCTATGATTATGTTGTTAGGATTTGTTGTACTAATGTTAGTTGTTAGGGTTATTTTTC
TAAGGTTATGTTGTTCTAAGGTTAGTTGGTGGGATTTGTTGCTCTAAGGTTAGTTATTCTAATGTTCGTT
GTTGGGGTTACATGTTCTAGGGTTAGGTTGTTCTAAAGTAAAAGGTTATGTGATTAGATTGGAGGTTATA
GGATTAGGTTGTTCTAAGCTTGGAGGTTCTAAATTGATGTTGTTCTAAGGTTGGAGGTTTTAGGGTTAGG
TTATTCTAAAGTTAGAGGTTCTAGGGGTAGGTTGTTCTAAGCTTGGAAGTTCTAGAGTTAGGTTGTTCTA
AGTTTAGAGGTTAGGGTTATTGATTTATATTACAGATTGGAGTTATTGATTATAGTTATAGATTGGGGCT
ATTGATTAGGGTTGTAATTAGGGTGTTGTGGTTAGG
>Unigene100227_Qing
GGGTGAGATGTTGTTTCAGACACATGAGAACTTGGAGCATTTGGCCATGATGGAGAGGGTATTGGGACCT
CTGCCAGAACATATGATTCGAAGGGCTAATCAGGGTACTGAAAAATACTTCAGGCGATATCGATTGAACT
GGCCGGAAGGAGCAGTTTCAAGGGAGAGTATCAGAGCAGTGAAGAAGCTAGACCATTTGAAGATTTTGAT
ATCACAGCATGTAGAGAACTCAAGATCCTCCATAATTGACTTGCTCTACGGTTTGTTAAAGTTTGATCCA
TTGGAACGTCTCACTGCTCGACAAGCTCTTGATCATCCTTTCTTTAGTAATTCATCTTAAACTAAAGCAC
TCTGTAAAACATGTGTCTCAAAATGTCTGTTATGTTTGGGGGATTTTGAAAACATTGGCTTGACCTGTGG
TATTGTATAGTAGAAGCTTAATGCAATGTTCGGCCC
>Unigene100228_Qing
AATTAACCCACCGAACACCTCTGTCCCTAAACTCTACAACCCAAAAAATTCTCTAAAACGCTATCACTTT
CTAAAGCTTTTTATCACCACCCCTCGACCACACCACTCGCCACCTCTCACCCACAACGTCAGCACTAAAA
CAAGCATCACCCACTATGTCACCACTCAACGTGAGAAAACCATAATAGACGAATGGATCCAAAAGACAAA
CCAAGGCCGAAGACATATCCCTCTCTTTTTGACAGTGGTTATCCCTCACTTTCTTGCAAATGCCTCCACC
CTTCTCTCTAACAACTATATTTGGTGAATGTAAGTTTTTATTTCCCTATTTTTCTCCATCCCTCTTTGTC
CCTATCTTGCGCACATACAAACCTGTGATGCATACACGCACGTACATACACATCAGTTCCTCAAACATTG
AGAGTACAAACCACAACCATTGAGGGATTCAACCAC
>Unigene100229_Qing
CACTTTTGATTATTAGTTTCTATTAGTTCGAGGAGCAATCTCATGAAAAAGTGAGAAATAAATTATCACA
ACTTCATCTACTCTGGAAGCTGAATTTGTGGCATACTTTAAGGTCACTATTCATGTATTGTAGTTGCGGA
ACTTTATCTTAGGACTTGGAGTTGTTAACTCTATTGCTAAGTCGCTGAGAAATTATTATAATAACACCGT
AACTATATTTTCTCTAAGAACGACAAGTATTCAAATAGATTTAAACATATGGAATTGAAATACTTTACTG
TTAAAGAGAAAGTTCAGAAACAACGAGTATTTATTGAACACATAAGCAAGGAGCTTATGTTTACAGATCC
ATTAACGAAGGAGATAGCGCTGAAGACATTTAAGGAACATGTTAACATGATGGGTATTGGACGTAACTAT
GGTAGTTATTGATGTCTTAATGTTATGGATATGGAT
>Unigene10022_Qing
CGTGATTCCATTTATAGTTCATACATTTTAAGGCTAAGATCATCCTTAGGATGGAGTCATTTCCCAGTGC
AGTGCCAACCCAATTGAGGAGAAAATGAAGACAAATNNNNNNNNNNNNNNNNNNNNNNNNNNNNNNNNNN
NNNACGGAACATAAAGGGAATTTTCAGATACAAAATACAAGAAAACGTATCATGAAAAGCCATCAAC
>Unigene100230_Qing
CAAAAGCTGCGGCAGGATAATAGCTTCGGGCACAGTTCCGGAACCGGGTTCAGTTAAGGGGAATGACACA
ACGATGTTGGATGTACCAGTGAAGGTGGCACACAGTGTATTAGTGACCTTGGGGAAAGACATAGGTGCAG
ATTGGGACATTGATTATGAATTGGATTTAGGACTCACAATTGACCTTCCAGTCATTGGAGAGTTTACCAT
TCCTCTCTCCAGCAAGGGAGAGATCAAGCTCCCTTCTTTAACTGACCTCTTTTAAATGTCATATCTATAT
ATGTGTAACATTTATGAACGAGTCTTTTGTTTAGTTTCTAAGCCATAATTCGACAAGGATGTATGATGTT
AAATAACGTTGTTGTTTTTTTGTTGGGTCTAATCTTATTATAAGGCTGTTGTTTTCACTGCATTGAGACA
AGTTTAGTTTAAAAGCAGATCTATCTTCAAACAGTT
>Unigene100231_Qing
AAAGGTTCTGTTTTAATTGAGCTTGTTTGTTTGTGTGTGTGAGAGGATGGTGGGAGCTCTCTCTGTGGTG
GGTTCATCAGTGGTGGATTCTCATACTAGTCCGTGTTTGTGTTTGGATGCTTTGACTCACAAGATCAATA
GCAGTGGAGATTTGATATTACATAGGAATTCAATGAATAAAAAGCATTTGGAACGGCCAGGGTCATTGGT
GGATTGGAGCAGTTCTTTTGGGGATTCACGCTTATCGGCTAAAGCGCTTTCGAGTAACAAGAATTTCAAG
AAGCCGCAGCGCAAGAATAGGAGTCTTGTGATCGTTAATGAAGTGGCCGGCCAATACGAAGACAATTTTG
AGGATGTTAAAACGCAATTGCTTAATTATTTCACATACAAGGCTGTGAGAACTGTTCTAAATCAGCTTTA
TGAGATGAATCCAACACAGTATAGATGGCTTTACGA
>Unigene100232_Qing
CATTGAAACAGTGGCTTGATGAAAAAGGTAAAGGATCAGTGGTGTACGTGGCTTTTGGGAGCGAGGCAAA
ACCGAGTCAACTCGAGCTGGACGAGATAGCTCTTGGGTTGGAGCTTTCTGGGTTACCATTCTTTTGGGTA
TTGAGAACGCGACGCGGTGCAGCAGATACTGAGTTGATTGAATTACCAGAAGGGTTTGAGGAGCGAATCC
AAGGTCGTGGGTGGGTTTGCACGAGTTGGGCCCCTCAGTTGAAGATACTGAGTCATGACTCGGTTGGTGG
GTTCTTGACTCACTCGGGTTGGACTTCGGTTGTGGAGGCTATACAGTTTCAGAAAGCTATGGTTTTGCTA
CCCTTTTTGGCGGATCAGGGATTGAATGCTAGGGTGCTGGAGGAGAAGAAGATGGGGTACTCGGTACCGA
GGAACGAGATAGATGGATCGTTTACTAGGGACTCAG
>Unigene100233_Qing
TCATGCCCCTACTGCATTTGCACAAGCTAGAATTACATGCAACTAATTTATACAAATTGGGTGTAATTTG
TTAACAACTGTCTTACATATCACATCACTTTTAGTTCTGTATTTAACCGTTCTGCATGTTACAATGTCAT
TTACTTCTCGGATCCTTTTTCCTGACTTTTTTTCCTGCCAAACAAGGGCGTGGCTTTTGTTATTTCCGGT
AATTAGTGCACCCCTCTTTTCCACCCTGCAAGAATAGAATATCAGAATCAATCTCAAACGAAATCCATTG
AACTGCCAGGGGCACGTTATTTGTCGATTCCTATTTTAAACTTCTGATATTTTTGGCAAAATACATGTAG
AAAAATTATGTTTCTGGATTTGTCTTTGGACTCGCATTATGAATGGGAAAATAATTTGCTTACAGTAGCC
TTTTCGAAGTCTGACATAAATTTATTTGTATAGGCT
>Unigene100234_Qing
AGACAACCGGTCCTTCGTCGAGACAAACATCTCTCTCTTTACAAGATAGAGCCTAAGAAGAAGTGTATGA
ATTAATCATAATAATGAGCAGAAACAAGAATACAAGAGCAGACGAGGAGGTGGAAGACCTCCTTCGAGCA
GCAGAGGACGAAATTGTCCTCAAACTCAGCTTAAACTCCCACATGTCCAGCGGTTCCTCCAGCCACATAA
TCCACCCAGATCTCGATCGCCGCTTCCAAGCCCTCAAATCCAAACCATCAAAACCCAACCCACCACCAAC
AACAACAACAAACCCACAACCTCTACTCCCTAACCCACTTCCACAATTACCAACAAGTTCAAATAAATCA
AGCTCTGATACTAAAGGCCCAAATTTTGATGATGTTGATGATGATGATTTGTTTGCTAGATTTGCTGCTC
TCAAGGGAATTCCTTCTTTGAAAAAGGATCGGCAGG
>Unigene100235_Qing
AATCTGTAGACGAGATCGTCTTCGAGAAGATCTCGAGTGCAATTACGGCTAAAGAGGCGTGGGAGATGCT
GCAAAAATCCTACAAGGGCGATGAAAAGGTGAAGAATGTAAGGTTGCAAACCTTACGAGTTACTGCAATT
GAAGAAGGAAGGGGTTTCTCAACTATGACTGTTGAAGGATTGCAGAGTTCATTATGTTCTCATGAACATA
GAATGAATAACAGGGAAGCAAATGCTGTTGAACAAGCTTTTCAAAGCAAGGTTAATTTGTCCAACACATG
TAGTTCCAGCGGTGCAAAAGTGTTAGGTCTAAGCAAAGATGGGATCACCAAAGGATTCAAAGGTACTGTC
TCCTATGAGAAAAAGAACTCCGGTCAACAAACTTCTGAAAATACAAGGTACGACAAGTCCAAAATTCAAT
ATTTTTGTTGTAAGAAATATGCACATTATCGATCAC
>Unigene100236_Qing
AATAAAACCCCGAGGAGTCAGAGCTCTGAGCTGCCTTGTCGCTCCTACTCCTAACTAAGTCCTACCTCAG
CAAAATCTTCGAACATTGAGGAGCGAGAAAGAAAACGAAAGAGGGAAGCCATGGATATGGAAGTGGAGGA
AGAACAAAATTCTATTCCAAGTTCAAACTCAATCAACCGATTCGGACTCAAAAACTCCATCCAAACCAAC
TTTGGAGACGATTACGTTTTCCAAATCGCTCCCAAGGATGATTGGACATCAATGGCGGTGTCTCTATCAA
CAAACGCAGTGAAACTGTACTCACCAGTGACAGGTCAGTACTTTGGAGATTGTAAAGGTCACACGGCGAC
TATCAACCAAATCAGCTTCTCAGGTCCATCAGCTCCACACGTCTTGTACTCTTGTTCTTCTGATGCTACT
CTCAGAGCTTGGGACTCTCGCTCTTCTCACCAGGTG
>Unigene100237_Qing
TTCCTATACCTACACTGGCAGTTATGGCCTGATACATACCAAGGGGTTAGTGTGCATAATTAAGAAACTA
TTAGCCCTTATTAAAAAAGAGAATTTATACCTGGTAGAGTTGGTGGATAAGAGATCTATACAAAGTCGAT
ATGCTTGAGGAAGAGAGGATGATCGCCTCAGAAAAATCCAAAAAGTCCTTTGACTTCTTCTTGGCAAACA
TTGGGTTTTGGTAGATAGACCCAAGTTGGGATGACCTTGAGGTCCGAGGCACCAATTCCTCTACGCTGTC
TAAAGAGGCAGAGGCTTCGGCTACTAGGTTTGGTTGGTTTGCTTTATATGGGGACCAGATGGGCCATTAG
GGTCGGTGAGAGATGGGGGCCGAGGTGGAAGAGTTGGCAAAATTTGAGCTAGAGGATCAACCATTATTGG
CCCTACTATGCCCCTTGCCCTCCATATGAGAGAGGC
>Unigene100238_Qing
AAAAGGTCCAAGCCAGTTGGCTTAGTAAACCCCAGGACGGGAATAAAAGGGCAAGCTTCCCAGGAGCACC
AAGGGAATCAAACAATTTACGTCCTCTGATCCATAAAGTCCTGAGGCCCAACCGCTCCCGGACGGGGGTT
GGTAGACTAATGGAAGAGGGTCCGGGGTAGTACTCCCGCACGGGAGTTTGGCTAACCTATTCCCCCCGTC
CCCCTGGAGGTTCCCTGACGGGGTGATGACAACAGTCTCGAAGGGTACTCCTGTTCTGAAGATTTACCCG
CCTAGTCTCCCCCGTCATCCTGGAGGTTCCCAGACGGGGTTAAAACGCTGTGAAACCCATAAAGATGCAA
GAAACTCAGTTAACACCTTCATTGAAACGTGACTACTCTAGTTTGTTTATGACTTGGTTGCTACCTTATC
CTCCAATAATAAATGCTCTGACATAGGCAACCCTAT
>Unigene100239_Qing
AGAAGGAAGCACCAAGGAAGACGATCGCAGATAAGACTCAGTAAACAAACACACACACACAAACACACAT
ATATATAACACTCATTCTTCTGCTCACTTTCAAGTCTTATCTTCTATGAAATGGATAGGGTGAGGGAGTT
AGCATCAAAGAAGGCTGCAGTTATCTTTACAAAGAGTTCATGTTGCATGTGTTACAGCATCAAGGCATTG
TTTAAGGAACTTGGTGCAAGTCCTGAAGTTCATGAACTTGATCAAGACCCAAGCGGGAAGCAAATGGAGT
GGGCACTACGGAACCAGCTGGGCTGTAATCCCTCTGTCCCGGCAGTGTTCATAGGTGGAAAATTTATAGG
TTCAGCTCCGGAGGTCATATCTTGCCAAGTTGATGGGTCTTTGAAACAAATGCTCATTGATGCTGGAGCT
ATCTGGTTCTAGAAACCAACCTCATAATTAGAACCC
>Unigene10023_Qing
TCCGAAACGTATCCCTCCCGTGTCCCAGCTGTGTCCTTACTGTGTCCTTCCCGTGTCCTTGCCATGTCCC
TCCCGTATCCTTGCCGTGTCCCAGCCGTGTCCGTTTTATTTTTAATTTTATGACACTTTTGGAAGTGTCG
GACACGTGTCTGGTCGTGTCCCCGGCGTGTCCGTGTCGGACACGTGTTCGACACTGCCATGGCGACCTCG
AGTGAAACATCCGTGTTTCATAGATTTCAGAATATATTAACTAAAAATTTCACAAAGTAAAATCAATGCA
CCGCACATCACCAATGCACCACACAAGAAATCTTTGATAACAAAATTCTCAATTCACCTGAATGATCTCA
GCAATGCTCTTCTGT
>Unigene100240_Qing
TCTCCAACATGAACTACCCTTCAATTGCTATCTCAAAATTCAGTGGAAATGAAAGCAAGAAAGTAACTAG
AACTGTTACAAACGTTGGTGAGGATGATGGGGGACTTTATACTGCAATAGTGGATGCACCTCCTGGATTG
GAAGTCAAAGTGATACCAAATAAATTGCAATTTACAAAAAACGGTGAGAAACTAAGTTACGAAGTGATTT
TCACATTGAATAAATCTTCATCTAAGGAAGACTTTTTCGGCTCAATTACATGGACAAATGGAAAGTATAA
AGTCCGGAGTCCATTTGCTTTAAGCAGTGACTAGGACACAGACATACTTATAGAACATCCATCCTCAGAC
TACTGGAATTCTCCCTCTTTCCTCTTTTGTATATAAGCTTACATGCCTCAAGGGACCAATAAAAACTACA
ACCATGTCGTAGACATAGTTGAAATTTCAAATACAG
>Unigene100241_Qing
CCTTGCCACCCTCCGTACTCTCCTTCCCAAGGGAATCAAACCAGACAAGGCTTCATTGTTAGCAGAGGTG
GTCCGGTGCGTAACGGAGCTGAAGAAAACCACATCAGAACTGACATTAATTAACAACAATGAATCCAGTT
ATAGTACTACTAGTACTAACACAGCAAGAGAGAACATCATTTTCCCAAGTGAAAGAGATGAACTGAAGTT
ATCTTGTTGTGATGGAGATTCAAGCACTGTAAAGGCATCTCTGTGCTGTGAAGACAGGCCAGAGCTGGTA
TCTGAGGTGACAAGGGCACTAAGATCGGTGCAAGCGAAGGTGGTGAGGGCGGAGATGGCAACGGTGGGAG
GGAGGACAAAGAATGTATTGTGGGTGCAAATGCCTTTGGGTGGAGATGAAGGACTGGGAATGTTAAGAAA
GGCACTGAAGGTGGTGGTTGATAAGGCTGCTTTGTT
>Unigene100242_Qing
ACATTTTATAGCTAAAATCTGAGTTGCAAACAATTCAAAAAGGATCAGATACAATTGATGTATATGTTCA
AAAGATTAAGGAATACAAAGACAAGCTTTTAGCTGTGTTAGTTGTTTTGGAAGATGAGGATCTGCTCATA
ATTACACTGAATGGACTTCCAACAGAATATAGTGCTTTGCAGACAGCAATTCGAACTAGGCCACAATCAT
TGACTTTAGAAGACCTACATGTTTTGTTCAAAGCTGAAGAAAAATCTGTTGAATTTCTTAACAGCAACAT
TCAGCCTCAATGGCTATGGTTGCTTCACAGAACAAGGCTATGTTTACTACACCTCAATTCAGAGGAAGAA
GTTTTAATAACTTCAACAGAGGAAGAGGCAGACAAAATTTCAAAGGGAATTACAGAGGCAGACATTATAA
CTCTAGCCAGTGGCGGAGCCAGGATTTTGGGAGTGG
>Unigene100243_Qing
ATTGACCCCCATGAACTTGAGAAGCAGACTGCACAAGCATGATATTAAAAATAGCCATCCAGCATAGACA
ATTTGCCAGCAACAAGAACAGACAAAACTAGACAAGAGAATACAGAGCAACAACTAGAACTTATTGTGGC
AACAGAAATTTATAACAATCATAAAAAGGAATTGCAAAGTTCCACAGATAACATTCTGATTAGTTTGACT
GTGATTATCCATCACATCCACCAAAGGAATAAAAAAAATTCTCAGTTTAGTCCTGTTAGATCATCAACTG
CCCCCAAACGCTTAAGCTGTCAGGAATAGGCCCAACAGGCAACAATGCATATAAGCTTTACATCCTCCTC
ACGTGTGACCTCGTATGGCATGTGGAGAGTCAAACAGAAGAGAGGCAAAGTGACAACGGAACAGGGCAAT
ATTGTGCAAACTATGCACTAACAAACCATACAGGGA
>Unigene100244_Qing
GGAAGTGCATAAATGCTCTTGCGGAAAATAGCGCTCACATACCAGTTCGAGATTCCAAACTTACAAGGTT
GCTTAGAGATTCATTTGGAGGCACAGCAAGAACTTCATTAATTGTGACCATTGGACCATCTCCACGCCAT
CGAGCAGAGACTTCAAGCACCATATTGTTTGGACAAAGGGCTATGAAGGTGGAGAATATGTTAAAAATTA
AGGAGGAATTTGATTACAAAAGTTTGTGCCGAAGGCTTGAGATTCAAGTTGACAAACTCATTGCTGAAAA
TGAAAGACAACAGAAAGCTTATGAGGATGAAGTCCAAAGAATAACACTAGAAGCAAAGAAGCATATCACC
GAGGCTGATAGGAACTATGTGGAAGCTTTGGATAGGGAGAGAATGAAATGCCAGATGGATTATATGGAAT
CAATTAAGAAGCTTGAGGAGAAGTGGATAAACAATC
>Unigene100245_Qing
GGTATTGAACCATCCACAAACCCCATAAGATCACGACTCTAGAGATAAGGCTCAAACTGTGATAGCCAAT
CCATAATAGTTGGGTCCCTCGAGTTTCTGAGAAACAGGGGAAAAATTGTTAGGCATGTTGTAAGTGATTG
GAATGATGTGCTCAGTAGACACAGAAGAGATTGGTGTATCAGAAGACATCATGCGAAAGTTAAACCAGGA
ACAAGCGTTAGCTGTGAATTTTAGGCTTTGATACCATGTAAGATAAACTCTAAGGAACATGATTATGGCT
AACCTTCCTATCTGTATTGTATTGATAAGATTAAATAGAGAAATACATCAACTGAATGTAGAGGTAGAAG
GAGAGAGAATTAAGGAGCTACAGTTGTACAAAGAAATTCAAAAGCATTTGAAAGTAAGTTACAAAACAGA
ATATGAACTATTAATCTTGGTTGTTCAGCAAAACAG
>Unigene100246_Qing
CGCCTATCATCTTGTATCCCGTATCCCTGCTTCATAGTCCATAGTAGATCAAGATCATGAACTGAATTGA
AAGTTGGGCCACACACACACACACACATAAATATCATTTATGAACTTTTGAATTTCTTGACCAGCTGACT
TCAAGCAGTTGACCCCATGCAATATGAAAAAACAGCAAATGGGTTTATAAGTCCCAGAAGGAGGGAAAAT
TAACAATAAAAAGTAGTGGCACACGTCACTGAAATTAGGTATGGCAGGCATTATTGATCTCCTATGATCT
AAATCCCATCCGGGGAATTCAACATATCCATGAACTAAGGTCTAAGACGTTTTGGGGACCAATTCAACTA
TCCATCATCACCAAGAATCAAAGACAACAAACACAAATAAGCTACCAACTTATAGTAAGGGTAATACCAA
GAGATGCAAAGATCTGGATTCTGTCAAAAATATGTA
>Unigene100247_Qing
CTTCACAATCTTCACTCTCATTCTCGTTGTATTATCTTATTTATTCGTTTTCTCAGTAAACAATTCAAAG
AATTATTTGAAGAATAAGTATGCGATTGTGATTGATGGTGGAAGTACGGGTACTCGGATTCACGTGTTCG
GGTACCGGGTCAGGAATGGATTTCCAGAGTTTGATTTCGTGGGGGAGGGGTGGGATTCCATGCGGGTGAA
TACCGGGTTGTCCGCTTATGCGGATGACCCGGATGGGGCGGGAAGGTCGGTGGCGGGTCTGGTGGAGTTT
GGGAGGAAAATGGTGCCGGAGGAGTATTGGAAGGAGACGGAGGTTCGGCTGATGGCGACTGCGGGGATGA
GGTTGTTGGAGGAGGAGGTGCAGGGGAGGATTTTGGAGGCTTGCAGGAGGGTTTTGAGGTCGTCCCGGTT
TAAGTTTCGGGACGAGTGGGCGTCTGTTATTTCGGG
>Unigene100248_Qing
CGTCTCCAAAAGAAACAGAAAAACCCTCCTAATTCCCCTTTTATTGTTGATCTACTCCTTCTCTACTATG
GCTTCTAATGGACAACCCGCTAGAAATGAAGATACAGAGACAAGCTTGGAGAAAATCAAAAGACAGTTAG
CATCTGGGTCCGGCAGAAATTTACTGCAGGGCCCTCTTCTCAAGCGATCCGAAACGCTGAGGAAATGGAA
TGAAAGGTGGGTGATCTTGGATCCAACAACAGGAAAGATGGAATACAAGCTCAGGAGGAATGAGCCAACT
ATAAAGGGAACCATTACATTTGATGCAAATAGCACAATCACAATATCCCCTGTGAACTTCCATGGACTAC
CAACGTATGATGGCTGCTGTTTCTATATTGGGACGCCTCAGAGAAAAGATTATTTCCTATGTGCGGAAAC
TCCTGGTGCAGCTAGGGCCTGGGTATCGACTTTACA
>Unigene100249_Qing
TTTTTCAGATCTGAAACCAAGTTGCTTACTTCGTGAGCTGTGCAAAGAGTTTTTAATTTTATTTTAAGAA
TTGAAGTAAACCCCCACAAAGAGATCTAAATCTGTTCCCTGTTTTTTCTTTGTGTTGGAAACAAGCAGAG
TTCAGATATAGGAAGTAAAGAGTGATGGGATTGGTTGGTCTCCAAGAAAATAGGAATGGACAGATGGGGT
TGTCAAGTATTCCTTTGGGAAGTAAGAACAATTACAGAAGGATGGATTCTGAGTTGACTGACCATGGAGA
TGATGATGCTTCACAATATCATCATCATCAGGAGGATAGGAGCAAGAGTACGAAGAAATATGTTATTGCT
TGTGCTATTTTTGCATCTCTCAATTCTGTCCTCCTTGGCTATGACGTGGGTGTTATGTCCGGAGCAATCA
TATTTATTCAAGAAGATTTGAAGATAACGGCGGTGC
>Unigene10024_Qing
ATGATGGAAATGAGTAAGGAATTGACAGTTGATGGCATACACAGTTTGCAGCAAAAAGAAAAGCAGAAGA
ATCTTAGAAGATGAATCAATGCTTAAATCCCTAAGTNNNNNNNNNNNNNNNNNNNNNNNNNNNNNNNNNN
GAGAGAGAGAGACCTGTACGGCTATCAGCCGTATCTGAACAGGGATAGAACTAAGGTCATTGTGATCCAT
AAATTAGGCTGAATGGTGGCAGATTCCTGTGAATAAC
>Unigene100250_Qing
TGATCATTTCCAATGGCCAGTGTTGAGGTAACTAAATGTTTTGCTTCATCGTTTCTGCCTTTTTTTTAGA
TATTAGTCATCTCTCTGGATCAGTTCTTATGATAGATGATCATTCAGCATTCGAGCTAGTTGTTATTTTC
CCTAGCTACTTGATTTAATGGGGAACAAAATTATTTTAACAAATCAGTTAATATCTCCAGAAACACCACC
CAATTCTCATTTAAAGTATTTCCAAATTTGTTATTACCAACTAGAGCCCGGATAGAGTTGGTGGAAGTAA
TTAGATCGATATCACAATCCAATAATGCTGCTTCACGTGCCCATGTTAGAGCAATTTTATTCATCCAAAC
ATTATAATCTGATTTTTAGTGTGAAATAAATAAAATCGTGTTGTTTTGGTAAAAACAAAAATTGCTTGCA
TCACCGGAATACGCAGATTTTTCATTATGAATATGG
>Unigene100251_Qing
ATCTTGTTGTCATCCCAATACTTTCAAAGCTTTTCATTTTCCAGGTTTTAGGTGCTAATATAAATATTCA
GAATCTGAAGGATGAAAGCGCATATGATTTGTTTCCTCAGGCTCCAGATCTGGGTGACCATGTTGATGGT
GCTTTTTTCGTAGACCATGAAACAAAAGTATATTTATATCCCTTATTGGGTTCTGCTCTTAAAACTCCAC
AGGCTGGTTTGCCACGCCTAGAACTTGAGTGTGAGGATATCAAAACCGATGCAGGAGCTGATTGTTCAAA
ATTGGGTGGTCTTGCAAAGGAATATGGAATTTTGAAAGATATAATAGTTTCATCATCAGTCAAGTGCACT
TTGTCAAGTTTGGGTTTACGGCCAACAAAGGGAGTGCTTCTTCATGGGCCACCTGGCACAGGAAAGACTT
CTCTGGTTCGATTATGTGTCCACGATGCTGGTGTCA
>Unigene100252_Qing
CTCCATTAACATATAAGAGTTATAATTGTGTAAGAAAAAAATAATTGTGTGAATGTGTCATATCATAAGG
TGCTAAAAAATGGTACCCCATCAACACTTTGGATTGGTAACAAAAATCTTATTATATACTGCTGACCATT
GGATTAAATACAATGGATTGAGAGAAGGGCAGAACTTTGAATACCACAGCATAAGCATCCAGCATATCAA
TGCTACACAAGGACCGAAGCTGGCATGTGATCGATCAGGCAGGCATTACTTTTTATTTGGGCCATTGATG
CAGATATCTGAGACAAGAACTACCACCTTCCCATCTCACTCGAAGATCTCATGACCCAAAACCAATTTTC
ATCTTCATCGCAAATCCGAGGCAAGTAAGAGCCACCTGCATCCTGAAAGCAATTTTTTTTTTCTGGGCAC
TTGCAACCTCAAAGCTACCTTCTCCGAAACGTTAAA
>Unigene100253_Qing
AGCATACTCAGCCGCTTCTTCTTCCGACGACGAACCCGAAAATCAAAGACCCGTATTGCCTCCCATGAAG
CGACTCAAACCCGAGAACCCTCATTCAATCACGAAATCTATTCCAATTTTTCGCCCGACCCATGTCCAGA
ATCTCCCAACAGAATCACCTCTCCCCGGCAGATACATATCCAAGAGAGAGCGAGCTGTCCTGGGATCGGG
CTCAATCGCTCCTGACCCGAACCCGACTAGTCCATTAGTCACCACTTCACCAGTTGTAGGGGGTGTTTCC
AATTCAGATTTACCATATGACATTTTGTCCAAATTGAGGCATCAATCAAAGGGCTCCAAACGGATGGGTC
ATATACCTGAAAGACCGAATATAGCTCTTAATAGCCACACAAATGCCGTCACTGCTTTAGAGTGGTCAAG
AAGTCACGCTCATCTGCTTGCTTCGGCTGGAATGGA
>Unigene100254_Qing
GGAGGGTGGATGGCGGTGGTTATACATCTGTGTCCGTGTGTAAAAAAAAAATACGCGTGTGTGTAAAAAA
AAATATACGTGGGTTTGTGTTTTGCTCTCTCTTCTCTTCTCTCGATCTGCGTTTATTTCTTCTCTCTTCT
TTAGATTTGTGTCTGTTTCTTCTCTATTCTTTCGTGTGTGTGTGTTTGTGTTTTACTCTCTCTTCTCTTT
TCTCGATCTGCGTCTGTTTCTTCTCTCTTCTTCTCTGTGTGTTTGTGTGTACAGAGGAAGGGGTGGGGAA
GAGAGAGAGAGTGGCGTGTACAGAGGAAGAAGATGGAGAGCTGTAATAGGAGAGAGAGAAATGCTAATTG
TACCCATAATCTGAGCGTTTGATCAAATTAATCACAACCACTCCCTGGTTATGAAACTCTGGAGGCAAAT
GGATGCTCCCGGTTTTGTTAAATTCACTTTGGACCC
>Unigene100255_Qing
AAAATATCCAAAGTCCAGACCTATCACCTCCATGCCAACATCTCAACCTCCTCTTCCATCTCCCAAGTAC
TTGGAAGAAGATGACTTATCCCAACAATGTACAGACTTACTTCCCCTTCTACCCAAAGAAAAAGGTTGGG
TGTTAACCCATTTATACCAATACCAAGGGTTTTGGCATACTTGTAGGCAACTTCAAGGTGTTCTTTCATG
TCAAAAACACTTTAAATCTCAAGATTCTGATATCCTCCTTATAACCACCCCAAAATCTGGCACAACTTGG
TTGAAAGCATTGATTTTCTCCTTGATGAACAGAACACAATACCCTTATACGTCCCAACACCACCCTTTGA
TCTCTAATAGTCCTCATGTTCTTGTTCCCTTCTTGGAGATTAAGCTCTATGGTGAAAATGAAGTCCCAAA
TTTTACATCCTTGGCTCCTCCAAGGCTTTTTTCGAC
>Unigene100256_Qing
TTGACTTGGTTGGGACTCGTTCTGAGTTGAGTTCAGAAGAAATTGATGGCAACGAGACCAAGAAGCTCAT
TCAGTCTGATTCCGAAAATGCCAGAAGACAGAAGTTTGAGGCCATATTGAAACTACAGGAGGAGAACAGT
GGCTTAATTGAACCGAAAAAGAACGAAGTATTACTGCCGGGAATGTTCATTCCACGGCCGATCACATTTC
CCCAAGCTGTGTCGGACCAAGAACCCAGTGAGCAGCAAAACAGAGATGAAGCAGTCAACATTGTAACAAA
TTCAAGTGGTTCCTCAAATGGGCCAAGCAGCAGTAAGCAGCACAAGCACTCGAGGAAGCATCGGGGGCGG
AATCCGAGAAAGCCCGCCAAACAGTGGATTAGAAAAGAGAGCGGTAATACGAACTGAATTGGTGGAAACT
CGAAATAATATATGGAGGGTTTTTTTTTTTGGGTGG
>Unigene100257_Qing
GCACCACCACTGACTCCAACATTTCCATGTAATTTTCTCTACTATTTTTTCTTCTTCTAACTTTTTTTTC
CCACTGTTTAAACTTCTTCTCCAGCTTTCATTAATTGTTTTTGACTGGGTCGGGTCAGAATTTAGTTCAA
ATTATGGTACGGGTTCATGATTGGGTTCGGGCTACAAAATTGGGTTTCATGGCTTATGTTATTTTTTAGG
TTGTTGGTCTTGATTTGTGGGCTTGGGAAGTTTTCTTTTGGGGTTTGTTTGGGTTAAATTTGGGCTTGGA
TTGGGTGTTTCATTTGGGTTTAGGGTTTTCCAGGTGTTGGATTTTTGTTGTACTTGGGTTTTAGGGTTTT
TTTAGCTTTGTGGGTTGGTTTTGGTGTTAGTTTTTGCAGGGTCAGTTTTTGCCAACTACCACACTGGTCA
CCAACCACCCACCACTCACAACACACGTCCACCAGC
>Unigene100258_Qing
GGAAAACTTGAAGGAGTATGGCCAGGATATATTTTTGGCAGCCGATAAAACAAACGGAATAGGCCAAATT
GAAAAGAAAGCACTGTTTAATTTGACAATAGCTTCCAAGTACGGATTTGAGAAGTTGATGAAAGAAAACA
AGTTAGATGCTTTGGTGACACCATTTTCAGATATTGCTGGTGTTCTTGCCATTGGAGGTTATCCAGGAAT
AAACGTTCCTGCCGGTTACGACCGCGACGGAGTTCCATTTGGCATCACTTTTGGAGGGCTCAAGGGTTCA
GAACCTAAACTTATAGAGATTGCATATGCCTTTGAACAAGCTACAAATATCAGGAAGCCTCCTCCTGCCT
TTGGACACTGAAATAAGCTGCAAATTCTTGCACTCTTAAGTTGTTGTATTATCCCAATTCATGTGTGATG
GCAGCATGAATGGCTTTATTTTTAATAAAATCAAGG
>Unigene100259_Qing
TCTCATTCTACTCTTTTTGCCACTTTATCGATTATTTCCGTTCCTAAGTCCTACTCGCGGGCTATCCAAC
ATGACCATTAAACACAAGCTATGAAAGAAGAACTTGTTGCCTTGAACTAAAATCAAACCTGGGACCTCAT
TCCATGTCGAACAAATGTCAAACCATTTTGTTACAAGTGGATTTATTCGGCCAAACTTCAACTTGATGGT
TCATTGGATTGGTACAAAGCTAGACTAATAGCATTGGGAAATCGATAGGAATGTGACATTGATTACGTTG
AAACCTTCACACCAATAGGGAAGATGACAATCGTGCACACCATTCTTGTTTCACAATCATGTGGTGCTAC
CTTTGGCGATCTTTATACCGGTTGAAATGGGTACCTCGGGTTTGGTTTTACAAATTTTGACAAACTCTGT
CACTCGCCTAATTGCTCAAAGTTAATACGGCCCCTC
>Unigene10025_Qing
CTTCAACCACAAAGATGAATTGGTCTGTGATCGTTCTCGGCTTGGTTGCCTTATCAAGCGTAGCCATTGC
TGAAAATTCTTATCTCGTTATCGTACCCAAACTTTTNNNNNNNNNNNNNNNNNNNNNNNNNNNNNNTTCG
CAACCGGTAGAAGTGAAATTTGATTTAGCTGTCCGTGACAAACATGTTCAAGGCACAGTTACAGTGAAAG
CAGGTG
>Unigene100260_Qing
CTCGAGTATCAAGGAATAATCTATATATGATACTTATCAGATACATATACGAATAACTTGTAGAAGTATG
TGGGCTTCACAGCATGTCACAAGTCAGTCTTTTATTGTTTGGATTCAATAGTTCTAAATTGTGCATATCA
GTTGATATTGATTAGACATGAACTGATGAGTGACATTGCGGCAGAGTAATTTCAGGGTCCTCCAAGTTGA
TGAATGATTCTATAAATTAGAGTCATGATCATAATATCACGTTTTAACTCCAAGTTTTCATCTTTGATGC
TCCACGCTACCTCTAATAACACACCAGAGTAACTATTACTAATTTTCAACAGCATATCCAAATAAAATTC
AATTTTTGCCTAAAACAACTCAATTTGAATTAAATGGATCCAGAGCGCATTAATTTGGGACAACAATTGC
ACCCTACCTTTTTGAACGTGAACGAGACCGTGATCT
>Unigene100261_Qing
ACTAAACCCAACCCTTGGTTAACTAATTCTTTATCCTTTCCATTTCTCTTCCCTTTTATATATTCACCCC
ACATCATCCTATCCAAACCTAGTTCCTCCCTCTTCTTTCACCTTTCATGTTTTTATTGTGGCCAAACCAG
TTTTCTTTTTCTCACCTGTTCTTCATCATCCAATCTGACATAGTTCATGTACCCATCATATATACATAAC
ATATACATATAACATATAGAGAGAAAGAGAGAGATGAGTTGCAATGGATGTCGAGTTCTACGAAAGGGAT
GCAGTGAGAACTGTATTCTCCGATCATCTTTGCAATGGATTGATGGCGCTGAGGCTCAAGGCCACGCTAC
TGTCTTCATTGCCAAGTTCTTTGGTCGTGCTGGTCTCATTTCTTTCCTGTCCGCCGTTCCTGATAATCAA
AGACCTTCCCTGTTTCAGTCCCTTTTATTTGAAGCC
>Unigene100262_Qing
GTTTCAGGAATCAGGTTTGGATGTGCACCAACAGGACAACACTGAGAGGATAAAGGAGTTGCAGTTATAT
CTTGACATGGTGAAGAAGATTGCGAGACCAGGTTGTTCAGAAGAAGTGCTGAATGTGGCATTGAATTCCA
TGTCCTCACTTTTTAGTACTCTCTCCATGTTGTCTTCCAAATCAAAGCCCCATGCTTCACTGTGAGCATT
TGTTTACGCACGAAAACTCGTGAAAAACTCAACTTTTCCATGTAAAAAAATAAATAAAATAAATTCATAA
AAAAAATGTAAAAAGTTGCATTATAAATTGCATTTTCATCATTTTCTATGCGTTGACGAGTGTTTTAAGT
GCACAGTAGCTCCAAACTTATATTTTTACAATCTGCCGAACTGTATTGACCGTGCTGGTTAAAAGTGTTA
TGCTGTGTTTCTTATAAGATGCATGAGCATGGGGCC
>Unigene100263_Qing
TTTGGTTTTTTTTGGTTGCAAAGAAATGGGGACAGTAGCTGGGCAGCTGATATGGGAGATAGTGAAGAAG
AACAATTGTTTTCTGGTGAAGGAGTTCGGTAACGGAACTTCCAAAGTTCAGTTCAGCAAAGAGACCAACA
ATCTCTACAATCTCAACTCCTACAAATATTCTGGGTTGGCAAACAAGAAAACTGTCACAATTCAACCAGG
AGGCAAAGATCACTCAGTGTTGTTTGCGACGACAAAGACCAAGAAGCAGAGCAAGCCTGCTGCTTTGTTT
AACAAGTCTTTCATGAAGAAGGAGTTCCCCCGCATGGCCAAGGCAGTCTCAAATCAGGTGGCAGATAACT
ATTACAGGCCAGATCTGCAGAAGGCAGCCCTTGCAAGGTTGAGTGCCGTGCACAGGAGCCTTAAGGTTTC
CAAGTCTGGTGTCAAGAAGAAGAACAGGCAGGCTGT
>Unigene100264_Qing
TTGAGAGGCCCGAGACATACAAGCAGTGGAATGTTCGAAATATTAGGGCTGGTTTCAAGCCCGTTCCATT
GAGCCAGGAACTGTTGAAGAAGTTGAGGAATGAGGTCAAGGCAAAGTACCATAAAGATTTTGTGTTCGAC
GAAGACGGTCATTGGATGTTGCAGGGGTGGAAAGGTAGAATTCTCTATGGAAGCTCATGTTGGGTTCCAT
CTTAGAAGTCTCTAAAGGGATTTTGTTGTTTAGGTACTTAGATTAGGGAAATAGGGTGTCCTGGTCAGCA
TGTATAATTATTAAAAAAATTCGAACTTATATGAGAATGAGTGTTTGATCGAGCTCTCACAAAAAGTACC
CATCTAATATTTCACGGGCACGGCTTGTTGGTTTGCATACCCTGATTTGGATATTAGCAGTGGGGGTTGG
TGATTTCTGCTTCTTGTTTGTAAATATTCCCAGCCA
>Unigene100265_Qing
TATGACAAGGTTATCATCACTTGAAAACAGAAAGCAGGAAGCTAGATGTTGCTGTCCATTTGAGGTTCGA
ACCATCTGCACTGATGTTCGAATCCTTTGCTGCCGCTGTTCACTTTTGTTCGAATAACAACTCCTCTGGT
TCAAACACTGCTGCTTTTCTTTCCTTCCTGTTCGAACCTAAATGCTCTTGGTTCGACCACCTGCTACTGA
TTTCCTTTCTATAAGAACCCGAAGTGTTGCTGTGTTCGAACACTCCCCTAATGTGTTCGAACACTGATAG
AAACAGGTAGATACTGCGACAGATACTGCAAGCAACATACAGATGCTGGGACCAAATATTTTCTAAGATA
CTGAGTCTAAAAATGCCTGTTATATTGGAACCAAAAATAAAATACCAATTTACACTTTCCAAGTACATTT
GATCCCATTTTCACTTCAATTCCTTCTTTGGTGCTA
>Unigene100266_Qing
ATTTAATGGACCAGCTAAAGCCAAAGTTGAAATCATTAATATATCATTAGGAAAATTAGGGCAACATGTT
GGGGATTGGGAACATGTGACATTAAGAATCAGTAACTTCAATGGAGAGCTAATGAATGTTTATTTTTCAC
AACATAGTAAGGGAATTTGGGTAAGTGCCCTAGACCTTGAGTTCCAAAATGGGAATAAACCAGTGACTTA
TTCATCTTTGCATGGCCATGCATTTTATCCTAAGGCTGGACTTGTTTTGCAAGGAAATGGGGGGATAGGA
ATAAGGAATGACACTGCAAAAAGCAAGATGGTTATGGATACTGGGGCTAGGTATGTGATCGTTGCGGCCG
AGTACTTAGGGGAAGGTGTTGTTGAGCCACCACCATGGTTGGAGTATGCTAGAGAATGGGGTCCAAAGAT
AGATTATGATATTGATGAAGAGATTAAGAAGGTGGC
>Unigene100267_Qing
ACTTAATTGTAGGGCAGCAGCATTACTTGTGCTTTACTCTTTGCTACTCACACAAAGTACAGATGGAGGC
AAACACCAAATGGGCAATGGCACTTGTATGCATTGAAGCATATGCTATTTCTTCACTTGGATGTGCTTCA
TTCTTATGTTCGTCAAGATGAAGATCATGACCAACTCGTCATTCAAATATGGTTGTCTCAATCTATCTCA
CTGATCACGAAATGCACCCCAATTCAAACCTGACTGCAGATATTATTCTTATACATGGAACTGCTTAACT
TTTTGAGGCCTGGAAGAATCAGAATCAGCGTTGGCACTGGTACGTTTGCTGCTACAATGAGGGAATGCAA
TGTCACAATAGTCTCTGCAACTATAAATCTCGGGCCACCTTTCAATGAAATCATATCACTCTTCCTCGAC
TTTCTCCCTCTCTTTACTTGACCATCAATGAGAGCG
>Unigene100268_Qing
AACCAGCCGCAATATAACTCGTACAAATCACACCAACCTGCCCTATCTCAAAATCAGAGTTTAGAAGATA
CTTTAAATCAGTTTATGCAGGGGCAGATGCAGTTTAACAACCAAAGCACACAATCTTACAATGAATTAAA
AGCATAGACGTCACAAAACTCACAATCTATGGACGACATTTATAATCAGTTGGCCAAGATTACACAAGTG
TTAAGCATCACTGAAAAATATAAATTTTCGCTCAACTGAAGCAGCCCCAGGGGTAGTTTCAATTGGGTTT
GCAACCTCACGGTATTTTCGATCAAGTTCAGACAGTTACGACCTTAAGAAATGGAAAGGTAATAACGAAA
ATAGTAAAAGTTCCATTGTTTAAGTCACCAGTCATTGATAAAAACACTGCACAAAACCATGGTGAGAAAG
AGAGTGAACGAGTTAAGGAAAATGAACCAAAGTCTG
>Unigene100269_Qing
ACCCACCCAGAAGATGAACAAAAGATGCGACCAGACGTCAGCCGTTGATGCAGGCGACGACAGACGCAGA
TCCCACATACAGCGCCGACGAAGTTGATGTCAACGCAAGGATCAGATACGACGTGAGATCTCTGCTTCGT
AGTCCACCGGAACCGCCCGTCTTTCGGCAAGGAATCCACCCACCTCCACCGCCGCATGTGTCACTCGGGC
CGCGATCTGAGATCTTCGTGGTGTCAGACTTTCGATACAGAGGAGAGATTCTGGGCTTTGATACATGTTT
TACCTGAATAATATTATTCTTTTACAGTTTAGTGGAAGTGTAAATATGGGTCAAGAAGAAACTGTTTAGT
GGGTATGCATGTCTCAGGCCTTCCATACAGTTTAGTGGAAGTGTAAACTTTCAGCAAGAAATTCTAAACA
GTTTAGTGCAAGTGTAAACTTGCAGCAGAAAGGGAG
>Unigene10026_Qing
CGGACCACTAAGGTAATCAAATTGTAGAGCTCAGCAATGAGGCTTATAACTCCATTCACTCGTGGATTAG
TGCACGCAACTGGTTCGTGCACGTAACTGGTCCGGAATACCACGGTTAAAAAAAAAGAAAAAAAAAGCAT
AATTATGGTTGATTCTTGGTCACCATCTGGAACGCAAACTTTACCTTCCCAGCTTATTGGTTCAACCCAT
CAACACCTTCTGCTTCTGCTACCTTGCCCTTTTATTCACAGTTCTCATTCAATTCCTTTTATCAGATTCA
TTGAGTTTCATCTATATACCAACTCAAGTGCTGTGATTACTTTTCTGAAACTTCTATGCTTTTGAAGTTT
TGGAATTATGAGGCTTTGGGATTTCTGAAACAGTTCTACAAACTGCGAAAAACCGAGTAAGGTTTTAGTT
TGCTACCATATTCAGCCAACCAAGTTCTTGAGCAATAACATTTTGGCAGTAAAAATTGTGGCCTTTCGGG
TTCTATCATCTGTAGTTAGAAATTGGGGATTCAAAAGCTTTCTNNNNNNNNNNNCGAAAATTTGACATAC
TACATAGATTCTTTGTAGTTCATTGATTGAGGCCACCTAGCAGCATACGAAGATTTATTGATTTTATCCG
ACAGTAAGATTTATGAAGGTTTTTCATTGATTACCTACTCAATTTGATATGTGTTTTTCTTTATGATAGT
CCAAATGAACATATAGCCAAGTGAGGTTGCTTCACTTAAGGATTATAGAGTGAAAAGAAGATCTATCCAG
CAGCACTATTCAGCCCA
>Unigene100270_Qing
CACGTGTTATCTTCAATGACTCAGTTGTACCAAGTTTGGCTACATACTAATGTTTTCACGGGTCCGATCC
CAGATCTATCCAATTGCAGCAATCTTTTTGATTTGCAGCTCCGGGACAATCAATTCACTGGGTTGGTCCC
ACATTCACTCATGAACCTTCCAAGGCTCGTTAATGTGTCTCTGCAGAACAATAATTTGCAGGGTCCTTTG
CCTGTGTTTGGAAATGGTGTGGAGGTGACATTTGGAAGTACTAATAGCTTTTGCAGGACAACTCCTGGAG
ATTGTGATCCACAGGTTAATGTGCTTCTTGACGTTGCTGGTGCTATTGGGTATCCAATGTCGTTGGCGGA
GTCTTGGAAAGGGAATGATGCTTGCCAGGGATGGAATTTTATCAACTGTGATTCACAGGGGAGGAATGTG
ACTGTTGTTAACTTTGGGAGGCAGCGTTTTTCGGGT
>Unigene100271_Qing
AGGATCTCTAATTAGTGACAATGGAAGTAACTTGCCTGTGGAAAGGACCCAATCTAGTTCATCCAGTGGG
AAGAAATCTGCTGTGAAGAGTCAGAAGGCGAACCACATCAAAGGTACAACAAATTTTTCTAATGTCGCGG
CATCATCTAGCAGCAATAAACCTACTACATCGGATGGAAAGAAAAAGGGTGCTTTTGGCATAATGAAAAA
GCTGAAGAAATATCTCTGCTTCGAGCCCGTTCTAGATCCTGTGCCTCTTAGCAAGTAGATAAACGAATCG
AGTCATGACTTCTATTTAATTCTAGGAATTCAGGATAATTCAGTTTCTTTTGAATGGTTACAGTCTATGC
ACGTTACCAGATTCAGTTTATTTTAAATTTCTGAAAAGCTAGGGTTTTTTTTTTAATATAAACTGAAACT
GATGACATTGACTTGCTGTAACCATGCAAAAAAAAA
>Unigene100272_Qing
GTTTTCCATATTACGGTTGTAATTGTTGGCAAATAGGATGGTCGGAAGAAGAGTAATTGGCCGAAAAAAG
ACTAGATATAATATGAGGTAAGTGGTGTCTGCATTCAGCCAATAACAATTCTTTTGGTGTTTGAGGCAGC
GCGTTAAGATTCTTTCTGCAAGAATGAGTAGAAAGCTGACACAAGTCAGGGTTTCCCATTATTACATCGC
CCAGATACAAGTAGGCTTTATTATATCTAAAAGTTGAGGGGCAAGTTCAACCAAGGTAGATGATCCATCA
TCTCCATAGGAACAAGGGAGCGTTGGAATAGGAGCATTTCAATAGAATTCTATTCTTTTATTTGTTACAA
TGAGAAAAGGGAAATGAAAGAGGAACCCATGTTTTTAACTAGGAAATGCACGTCTTTTTTTCCCACTTTC
TCCATCTCCCTCCATCAAAATGATCAGAAGGAAGGC
>Unigene100273_Qing
CTCGTCACTCGTCTGTCTTGGCTCGTCACAGCTATATCACACCTCGTCACTATTCGTTCGAGTGTGTCTC
CTCCATCGTTGGCGGCACTCCTCCGTCTTGGCTTGGTATGGTGGTTGTGTTAATGGCAGTGGTTGATGGG
TTGGTGGTGGTCTACGATACATAGACTCTTCTATTATGGCTGTCATACTTGACACGATATGAGTGCGGGA
TACGGTTCAGATCCGACAACATAGGTGATGGATATAGCTACATAAGAAAGTGATAGTGATGATAGAGGAA
AAGGGAGAAAAAGAAGAAGGAAGGAGATCGCACCCCAAATATCAAGATTGACAATAGGGTTTCATCATTC
AAGGATCAATAGTGAATATAAATCATATCTTTTCAATTGTTGAGAATCGTCGGTCGCCATTGTTTCTAGA
GGTTCAGTTTAGACTTCAAAGAATTAGGTTTTGAAG
>Unigene100274_Qing
CAGACACAATGAGTTTGAAGTGTCGGAAAATCTGCGTCGCTTCGGTTGGATTGTGCCAGCATACACCATG
CCACCTGATGCACAACACGTAACGGTGCTCAGGGTCGTTATAAGGGAAGACTTCTCGCGGACACTGGCCG
AACGCCTTGTGCTGAACATCGAAAAGGTCATCCATGAGCTTGATACGCTCCCTGCCATGGTCAGCGAAAA
GTTGACACATGCCGAAGCGTCTAGTGAACATGTTGCAGCTGTCGAGAAAACTGGTATTGAAGTGCAGAAA
GAAATTACTGCAGCCTGGAGAAAGTTTGTAGCTGACAAGAAGAAGACCAATGGTGTGTGCTAATACTTTA
TATGGTCACCATGAGGCTTTTCATGATTTGCCACTGCCTTCTTTAGTTGCTCTACTATTTATTAAAGGGG
GCTACTAGTTTGGTTTTTGTAAGGATGATGTTGTGT
>Unigene100275_Qing
CATACATCTCTCCATTACAACTCAAACTTCATCATCACACTCGAACAACACAAACACAAGCACCGACAAG
ACACCCCTCGTCTTTCCATGACTGTACTCTCTGTACTGATCGAAACCCATCAAAACTATGAAAATTCTCT
CCAAACCCCGTTCTATGTCCTCTCCAAATCCACCATTTCTTCACCTCCCACTCCTACTTCTCCTCATTTC
CTTCAAATCCTCATCTGGGTTTGGATCCATGGGAACCATCTCAGCTGCATCTGGCCCTAGCACCTTCTTC
TGTGCCATCGACGCCAGTGGGGAACAACAAGTCATTTGTTGGGGTAACAAAACTGTCTCTGCATCATCCT
CATCATCATATTCAAACCCTTCAGTGTATTCCACCAATGTGCCTCCCATGGCTGCTCTATCCGGTGGTGA
TGGTTTTCTCTGCGGGATTTTAGCAAACAGTTCGCA
>Unigene100276_Qing
TTTTTTACGTTGTTTCCGTAACACTATTGAATCCACCATAGCCCAAATGAACCAACTTAAATTGATCTTG
CTTTTAACAGTGTGTTGAGCAACCCGGACTTAAAGTTGGCTTGTGCTGCTCAATGGTTCAAATCCTAGGC
TTTGCCTTGGATGGACACATCAGTCTGGTTGTCTGATGTATTTGTGGGAATTATCTTTGTGGTTGAAACT
GTATCTGCATTCTGCCACAAAAGTGTACAAAGAGTCTTATCGTGCAATGGGATCTTGTTCCTTTCTTCAC
TCCGACGTGTTCTTGTCCATTTCATAATTGAATAAATATGAAACTTTTTTTTAGCTTCAAGTATACATAT
AATTTTATTGCAGTCCCCATTGGAGAAATCATACTAGAAGAAAAATGTCTTGTGATAATATCTCACACTT
CAATTTTGGTAGCATATGGTCCTGGTTGTCTTTCTGT
>Unigene100277_Qing
TTCATTATGAACCATGTCTAGTGGAGTAGTTGGCGAGATGTGTTATGTGAAATCAGCAGAACAGGACAGT
CCTGTTTTTATTTTATTTTTTGTTAATTTCTTTTGTCTACTTTTTGTTTTTGGTTGAGGACTACTAGTCC
TCCATCTTGCATTGCTTATTTCTTGAAATCTAATTAATACCACTGTTGTTTTTATCAAAACATAAAATAA
ATATCATTATACTAAGAGAATATTCATGATGTAAGCTATACTTTTCAGGCATGGAAAGAATATGATCAGC
AAAAGTAGTACTATTGTGAGTAACTCCTGGAATAGAGGTTTATTTCTAACTTGATTATTGGCAAGTGTAA
GCTAATTATTCGGGTAACGATTGGCATCAGGAAAATTGAACATATGATTTCGAGTAAGGTTGCAAAGCCA
CCTAAAACAGAGTAAAGAAAAAATGGATCAAAGTTTA
>Unigene100278_Qing
GGATAGGAAACACCAGTTAGACAAATGGGAAGGCTATGTAGATTGGAGAAACAGACCAGCCTTGAAAGAT
CATCATGGTGGCATGCTAGCTGCCTCCTTTGTCTTGGTGGTCGAGATATTGGAGAACTTAGCATACCTGG
CCAATGCAAGCAACCTCGTTCTTTATCTGTTGAAAGTCATGCATTTTTCTCCATCCAATGCCGCCAACGC
CGTCACCAATTTCATGGGCACAGCCTTCCTCCTTGCTCTCCTTGGTGGGTTCTTAGCCGATGCTTTCTTC
ACTACATATTGCATCTATCTGATAAGTGCCACAATTGAATTTATGGTAAGAAAATTATAAAGGCTAAGCG
TCTTAGTCCATTTTGTTTAATTTACATGATTAAGGAGGTCTATTATTTCTAGTTGCAACTCCATGAAGTC
AATTAGTTATCCACCTGTTATATTCCCCCAAAATCAG
>Unigene100279_Qing
AGTCAGATGGAGTGTCTTTAGACAACAAGTCTTTTCATCTACGGCCGCCTCATCCTGCTCCGTCAAATCA
ATTCTCTTTTATTCAAGCAGATCGGAGTATGCCATCACAGAGGGAGATCCCTCTGCCATCGTATACTGAC
AGAGTCCAGTTTGTGCAGGATACAGATAGTGGAAATTTTTACAGTGATCATAATAGAATGAAATTTGCCC
CACGCGACATTGGCCCATGCTATCCAGAGAGGGGCAGAATGTCATATTCTTCACGTCCATATGGTGGTCT
ACCTTGTGAACCAACTATACCAAACCATAGTTGGGCTTTTCCTTGGCAGACTTTTAGCAATAGAGAAGTG
ATGCCTCAGAGACAACCCTCTCGTTGTCCGATTCCAGTGGCGACTAGAGCTCCCAACTTTTGGCTACCAA
GATGAAGGCTATCACCAGGGAGCTACAATTGCTACTG
>Unigene10027_Qing
TTTGTTAGCTCCGCAATCACACCTATGACCGTCCTTCAAGATGTTGGCGGAACAGTATGGAGCCCTCCAC
TGCAGGCTGGTCAAACGCTGGCGTCTTGCATACCTTGCACTACCACACGTTCCNNNNNNNNNGTCCACTT
CACAATTGTTAGTAGGCGGGGAAGGAGGAATTGGATAATGAAACGGGGTTGTGGCCGTTTCTGCCACATC
AGCTATTGGTGTGACCAGCCTCATTGGAGTTTCTATGAAAGGATTGGACGTTGACCCCCTTCATGTCCAG
CAATCAATGGATTCTCATCTTAGCCCCCATGTCTTGTGGGGTCCCCCGCGATACAGTCACGGCCACTTTC
ACGACACCCATCACCTAGCAACTAGGTGGAACTGCTGCCAACAGCAATCTCCACCCACGTTTGGGCCCAG
ATGTAAATCAGTTCATCTCTCCGACGTCCCAGTCGAGTGTGGACTTCGAGGAAGGCAAAGGGGATTCTGC
ATAAGCTAGCTCAATCACTGGAAGAACCGCAACGGTCACATGCGGAATGTACGATAGGAGTTAAGCGAAG
TTACGAAGGACTCGCTCTCTTTAAATGTGGTCCACAAGTTCAAGCCTCATTCTCTCGTTGCCTCTTCTTC
ATTGCCTTGCTGAAAAGCAAATGGAAGGAAATTAACCCCCAAAGGATTCAAAATGCAGTGAAGCCTTCAA
ATCTCTTTATGCAACTTATCTGCAAATTCGTTCATCTTAAAACTTGTGTTCAGCAACCAATGCCTCTTCG
CTATCAACCATATGCTCCCACAAC
>Unigene100280_Qing
TTCGCGGAAAATTACAACTAGTCCAACTCCATCTGGTCTTAAACCAGAAAATAATGATTTCATGTCTCTT
TCCTCTAAGGAGTCCTCCTATGGATCAAATCAGGTGCAGTCTTTGGAGAGGTCCTGTGATCCTTCATTTG
ATGCGAGTGCTGTCATGCGCAAAGAGATGAATGAAAACGTACGGCAAAGACAAGGATTACATCCCACTGT
TACTAGCAATCCTAAACATGTCGACATGTTGGTTCAGACTTCAAAATGTGATACAGTTTCAGTTCAGAAT
CAAATCCATCATTGTGTTAATGAATTTGTGAATCACAGTGATGTTGAAGGAGTAAGAATACAAATTCCAG
CAGAATTAGGTTCTTCAGATGTACAGGAGAGCTCTTCTAGGAGTTCTGGATTGGAAGAAATCTCACTAGT
AGCAACTGGTTTTTGGCAGCTTCAACTTGTCATGGAA
>Unigene100281_Qing
CAATCAACAAACCCAAGACCCATATCCCCGTCGCCACTACCCCACTACCCCCACCCCCACCTTTCCCAAC
AACAACAAATCCAACCCCATTACCCCAAAATCCCCACTCAACCACCACAACACATTCTTTACCCAGTTGC
TTCATCGGGTCGGGGCTTTATTCCCAAACCGACCAGACCCATTTATCAGAATGTCTCCCTTGTGAATCCA
ATTGGGTACCCGTCTCGACCACTGGCTCCTTATCATCAGACTCATTCAGTTAGGCCATTTGGGTTTAATA
GTTCGGACCCGGGTCAGGGTCAGTTGATTCGCCCGAATCATAATTTTGTTGTTGGGTCTACTGGCGGGGT
CATACAGGCTGGTGTTGTTACCTCCAAGGTTGCTCCTACTCCATCTGCAGTATCTGATTCTAATGGCTAC
AAAGATTCAAGGGAGAGAAGTAGGGATGATACTTTTA
>Unigene100282_Qing
AATGATTGAGAAGCAGCAACAAGGTGAAAATTGTAGATCAAGGTTGGATGATCAGGGCCCTTTGCGAATG
TCGGGCTCGAAGGAGATTCTGGGTTTGATCAACGAAGACAAAGACACACCAATAGTTGACGAGACAGATG
GGAACGTGCTAAATGTTGGTGTCAAGGTGGAGGGAGTCTCACATCGTGTCAATAATCGAAAAAAGGAGAA
TGAACTTAGCGGAAGTGGAGAAATTGAAGAATGTGATGCTGATTTATCGACAGACGAGAAAATTAGTAAT
TATGAGACTGACGAAAATGCACGTAGAAAGAAAGATCTTCGAAGAAAGAAGAGAAGAAAAATAACTGCAG
GTTTAGGATGGAAGTCAAAGAAACAGATTGTTGAAGAAGGTGCCACAGAACATCAAATTGGGGGGAAAAA
TGGCAGTGATGATGAAAGCAGAAGTTATCTCAGCAGA
>Unigene100283_Qing
CTTGGTTGGACCACAAGAAGAAATTGGGTTTTATGGTCATCCAATAGCTTACATTGCTCCAAGTTCTTAT
GGGCAACCACAGGTAAGTACTTATTAGAAAGAAAAAAAAAAACACATATGTTCAATGAAAATAGGAAAAG
TGTTGCGTGCCATTGTTGAGATTCAATCATAGTATTTCTCTCGATAGCCAACTCGGCTAGCAAAATTTAA
ACAAAACTAACAATAATTTGTTTCACAGGCATTGATGATTAATTTCCAAAGCTACGTGAACAAGATGACC
ATCGTCTTATCGGTGGACGAAGCTACTATTCCTGATCCTCACCAGCTGTGTGATGATCTTGAAGAATCTC
TTAAGCTCATCAAGGATGCATACACTCTCCTAGCTGACTGACATCAATTTGAAACTTCAGACACAGTTGC
ATGCGATTCCCAGAGGGTTTATTGAAAATGTCAACCT
>Unigene100284_Qing
AGGATTAGATAATCTATTGATAGATGGATCCGACTGAGCTACGTCGGGTATTTCAAATGTTTGATCGAAA
TGGCGATGGAAAGATTACAGGGAAGGAACTTAACGACTCATTAAAGAACTTGGGTATATACATACCCGAC
AAGGAACTCGTCCAAATGATCGATAAGATTGACGTAAATGGAGATGGATACGTGGATATTGACGAATTTG
GAGAGTTGTATCAATCAATAATGGACGAGAGAGACGACGAGGATGATATGAGGGAAGCATTTAATGTGTT
TGATCAAAACGGGGACGGTTTTATCACGGTGGAGGAGTTGAAATCGGTGTTGACGTCATTGGGTTTAAAC
CAAGGAAGAACCTTAGATGAGTGCAAACGGATGATACAGAAAGTTGATGTGGATGGGGATGGAAGGGTGA
ATTACAAGGAGTTCAAGCAGATGATGAAAGGTGGTGG
>Unigene100285_Qing
CACTTACTGGAGAGGAAGTAAGAAGATAACGGAACTGTGACCCCGGAGTTATGCGAGGCAGATACGAGTA
TGGTATTTTGACAGATTGATTATTGCGGTTGCGCAGAATTTATACCAATGAGGTGTCTTCTTTCTTGGAC
AAGTGACTGATTTTTCTGCGACATAATATTGAAAATGGACAGTTATAGAAACTGATGCACTGAAAATTCA
AGAACAATGCCCAGCTGTGAAACAACAGACGATCTTGCTGAGGTTGGTGTTATGATTAAACAAAAGGATT
GCACATTAGCAATAGAGATATACATTCGGTCAATAAATCCATGGAGCCTGGATCTTGCATTTAGGCTGGT
GATGATGAGATGAGGGAAAACCAGATTGTTAGATATTTGTTTTACTCTCCGTTAGTGTGAAATCTCAAGC
TTGTTGTAGCTGTGATGATGCTTAGCACGAAATTGAG
>Unigene100286_Qing
TCTAACTAGAATTTTGTCCAGCAGCTCAGTGCAGACTTCTGCTCTTAATGCAGTAGTGATTAAAGGCACC
CCAAATATGTCACAGGCAAATTGCTGTCATAAATCTCTAGTTCTATAGTAATGATTTGCTTCTCATCCTC
CTTATACCACACATATGAACTGCACTTTTTTGCATGTCTGATTCCAGACCAGCCAGGGATTTGAACTCAT
TCAGTGCAACCTTAACAATTTTAATAGAGCTTAACTCTCCTCTGCATAGAACGAATAATTGAGAGAAGAT
GGGTCGGGCGCAGTGGTGCACCTTCCTAGTAACAATTTTGATAGCAATTTTGGGTTTAACTTTACAACTA
TGGAAGTTCCTAATAAGCTCTTGCATAAGCAAAGATGCTATCAGCTATAGATCTGCCATTAAGCAATGCA
TATTGAGACTTACTGATCAAGGATGGCATAACTACAT
>Unigene100287_Qing
TGCCAACCCAACTTTTCTATTTTTTCCTTCTTCTTGCACCTAGTGCATCAGAAACATTTAATTCTCTTTC
TTCAACTTGCGTGTCATTTTCTCCATGATATTGCTCTGTTCAATTGAGAATTTGTTTTTCCTTTTTCTGA
AGGACATTATGTATTAGTTAATGCAAGCTTGCAATTGTTGCGTACATTTCAGTGCATGAACCCTTGTATA
TATTCATCGGACCCCAACGTTTGGTTAACTTAATTGCCTGCTCGTCAAAAACGTTTGAACTGAATATTTT
TTTTTTAATCTTGTGAATTTTTATTGCTGATTTTATGGATTGAAACATAGACTTCAGCGGCATCTCTCTT
AAATGAGATTGCACCTCATGCCGAAGCAGGTCTGGATAACTTTAACTTCTAAAATGAAATGGAAGTGGCA
CGAGCCTAATTAAATAGAATGAGAAAAGCAAAGGGAC
>Unigene100288_Qing
GCTGCTGTGATATCTTTTGCTAACATCACCACCACCAATATAAACATCACTTCCCAAACACTAACCCTAC
TTCTCTCCATTACCACCTCCTTATGCTCTCTCTCTCTATTCAGAGTAGTGTTACCTTTCTCCTTCACAAC
AAGACCCAACTAATACCTCTCTATTTAGAATTTGGATACCAAAAAGTCACGTATTTCACTTGTTTGCCAT
GACTAGAATCACTCGTAGTTGCTATCCCAATAGTTGTAGCTTGCTTCTTTTATGTTGAGAGCATGATGTG
GCCCCTAGTAGTCCCACTTCCAGACGACATACTCTCGACTTTACGCATTCATCCCTTGGGGCGGACTCTT
GAGATTTCCTCCCAAAACCACGAAAGGCATTGAAGGGAACCATGAACTTTGAAACATCGTTCCATGGTGT
GCTCTTTTCGACCACAATGGTTGCATTTCGGGCGCTG
>Unigene100289_Qing
CAATACAGTAAATAAACAAATAAATAAAAACTAAAGTAGACAACAAAAGAGCTAGTGAAGCCATGAAATC
CCATCTTCTATTACCTCTATTCTTCTCACTACTCATTCTAATCCCACGTGCCACTCATCAATATGCATGT
GATAAGAGTAACTACCCTTTTTGTAACACTTCTTTACCTTACATGGATCGAGCAAAAGACCTAGTTTCAC
GCCTCACCCTCAAAGAAAAGGTGCAACAACTGGTTAATGGTGCCACCGGCATTTCTCGGCTTGGCGTTCC
ACCATACGAGTGGTGGTCCGAGGCGCTCCATGGTGTCTCAAACACCGGGCCTGGTGTGCGTTTTAATGCC
ACCGTCCCTGGGGCAACTAGTTTTCCGGCAGTTATTCTTTCGGCTGCGAGTTTTAATGCGTCTTTGTGGT
ATGAGTTGGGACAGGTAGTGTCGACAGAGGCCAGAGC
>Unigene10028_Qing
ATAAAGCCATCCGCAAAGATCTGGAGTATCTTGACTTTGAATCTGGAAAACTAAATGATTGTAATGAGAC
TTTTGTTAGGCAGTTTAGTGGTAGGTTTCGTCTGTTNNNNNNNNNGTATAGAGCTCATAGTAATGCAGAA
GATGATATCGTGTTTCCTGCATTAGAATCAAAAGAAACACTTCATAATGTGAGTCACTCATACACCTTGG
ATCACAAACAGGAAGAGAAACTATTTGAGGATATTTCTGCTGCACTTTCTGAGCTTTCTCAACTACATGA
AAACTTGAATAGCACCAATCTGATGGGAAATTCCGGTAGAAGTATTGTTGCTTATTCTGATTGTAATGGT
AGTTTGAAAAAGTACAATAAGCTTGCCACAAAGGTTCAAGGCATGTGCAAATCCATCAGAGTAACTCTGG
ATCACCATGTTTTGCGTGAAGAACTTGAGCTCTGGCCATTATTTGATAGACATTTTTCTGTGGAGGAGCA
GGACAAGCTTGTTGGGCGGATTATTGGTACTACAGGTGCAGAGGTGCTCCAATCGATGTTGCCATGGGTA
ACATCTGTTCTCACACAGGATGAGCAGAATAAAATGATGGACACATGGAAGCAAGCTACCAGAAACACAA
TGTTCAGTGAATGGCTTGATGAATGGTGGCAAGAAACTCCTGCTCAGGCTTCACAGACATCAACATCAGA
GAACAGTATTTTAAAAGGCATTGATGTCCATGAAGCTCTGGACCAAAGTGATCACACCTTTAAGCCTGGC
TGGAAAGATATTTTCAGAATGAATCAAAATGACAGCGATAAGAAAGGTTTCTCGGGATCCAACTCTTGAT
CCAAGAAGAAAATCCTATCTCATTCAAAATCTAATGACCAGTCGCTGGATAGCCACTCAGCAGAATTTGC
CTCAAGAAAGAATTGGTGAGATTTCTGGCAGAGAAGATATACTTGAATGCTCTCCATCATTTCGTGATCC
CGAGAAAGGAATATTTGGGTGTGAGCATTACAAACGAAATTGCAAACTCCGTGCTGCTTGCTGTGGGAAG
TTATTTACATGCAGGTTCTGCCATGATAAACTCAGTGACCATTCTATGGAAAGGAAGGCTACATGTGAAA
TGATGTGTATGAGCTGCCTGAAAATTCAGCCGATCGGACCAATTTGCTCTACACCATCATGCAATGGACT
TTCGATGGCAAAATATTATTGCAGCAGCTGCAAGTTTTTTGATGATGAAAGGATTGTCTATCATTGTCCT
TTCTGCAATTTATGCCGTCTTGGGACGGGTCTTGGCATCGATTTCTTCCATTGCATGACTTGCAATTGTT
GCATGGGGATGCAATTAATGGACCACAAGTGCAGGGAGAAAGGTCTGGAAGTAAATTGCCCCATATGCTG
TGATTTTTTGTTCACTTCTAGTGAAACTGTCAGGGCACTCCCTTGTGGCCATTTTATGCATTCAGCTTGC
TTTCAGGCTTATGCTTGCACTCATTACACTTGTCCAATATGTAGCAAATCTATGGGAGATATGTTGGT
>Unigene100290_Qing
TTCTAGAGCCCAGGGCTCTAAGTTGGCAAAGAAAGACTTAAATGTCTTTGGTCAGCAACGGCCAAAATTC
AAGAATCCTTGGCTCCAACTTCCAGAGCTCATGACCCTAAGTTCGCAGGAAGAGACTTAAATGTCTTCAA
TCAGGAACGACCAAAACTCGAGGACCCATATTCCCAACATTCAGAGCTCAGGACTCTAAGTTCGCAGGAG
ACATAAGCAGTCCATTATTGGAACCTAGAAACGGGTAATCCAAAAAGATTTACTTTTTTAGGGCATTAGC
CTGAGATTGCCCTCACAAGCAATGCTAAGTACTAAATTAGGCCGCTTGTTAAACAGTTCTATTTTTTAGT
TCTAAATTATATATGTTCAGGATTAGACAACTTGTTCCAGTTCTCAAATTCCACAAGTTGGTTCTTTGCT
TCATTTCAGCCGTCCCCAGTACTCAAAACTATCTTTA
>Unigene100291_Qing
ACAAAGAATCTGTGAAAAATGACCAGAGCTTTACTATATGTGATTCTGAAGTATTCTACATCCCTCGTCG
ATTCGTAGCAGACTTTAACAATCTTGTCAATCTAGTGGGTGATATGGATATCCATCACAAAGTTGCAATT
CCAATGTTCTTTGTAGCAATGGACTCGCCGCAAAATTTTGATTCAGTATTCAATGCAATGATTTATGAGC
GAAATCCACCTACTAATTCTTTGACATTTTATTCTGCTGATGTACCTGCAATTCACCCATGGAATGTATC
AAGCGAGCCGGAGTTCATAAAGCTGATCAGAATAATGGCAGCCGGTGATCCCCTGCTAATGGAGTTGGTG
TGAGAGAAAAAAAAGATCGACACAAAATGACTTGCAATAGAGGAGAAAAACATGTACTACACTTCAACAC
CAAATTCTTTAGGTTTTTTTTTTTTACTCGTTGGGGA
>Unigene100292_Qing
AGAGAACCATTAGTCGTTCTGGTATTGTTGCTTCTCAACAAACCTATGAGCGGGCTTTTATTCTGCAATG
GATTTATCTTGAGCTCATTGTTTGCCCCAAGACACGACTAACTCTAAGCCACACCAATCTTATTCGGAAT
TACATAGTAAAAGCGCTGATTGCAAATTGGCGTGAATCAAGCAATATGAAGCTGCCTGAATGTAGGAAGT
CTATGAGCTTGAAGCAGCCTGCCTCATTTCTTACACAAAAAGAATCTGGTACTACCATGGATTCACGTGT
TTTTATTCGTTCAAGGAGCAACCAAACTCCATCACCAGATTCAAGTCGATCAATAGGCTTGCCTGTGAAG
AACTTAATCTTATCTAATAGAATCCATAGAGATGGAATCTATCCACGACACTCCCATTCATCGTCAGAGA
ATTCCTTGTCTGGAGTAGCTGGAAATGAGCATGGATT
>Unigene100293_Qing
TATTGGTTGAACCAACCAGCAAACTAGTACAATCTCGGCGGTCTAGGCTTCATTTATTCAAACAATCACT
TAGAGGCTCCCAACAATTTACCCTATTGAACCCCCATCACTTGCCTATTCTCAATGATTAGTTTACACAT
CAGATGGAAAAGACAAGAATATAGTCGTATGTAAAGATACTGCATTAACAAAAAAAGGAAGAAAAAAAAT
ACTAATCATGTATGGCCATCGAGCTGAAGTACTAGTGGGAAGCTAATGCTGGCATAGTGGCGAAGGCAGT
GGAAATACAGAGGAAATGAAGCAAGAAGTATATGGGAGTGGCAGATATAATGCCAAAGGTGGTAAAAAAA
GGTCACGGAGGCCTTAGGGGTGAGAGGGTGCACGTGGGCATGTAAATAACATTAATAGGAAAGATGAAAC
AGTTCACACTACCCAGTCAAAGTGTACGTGATACGCT
>Unigene100294_Qing
CCATAATTTATTGACAATGTGTATGGAATGATCATCTTTTAGTGCATTGCTATCAAGACTTTTTTTGAAC
TATATAAGTTAAGTGCGCTCTCCCATAGTCACGCTTTTTTTTGCGTCTTGCACTTAGGTTCCAAGAGAGC
CTGGAGACTTAGTGCATCTTACACATTTAACAATTACTTGTGGGTTCAAAACATTGGAAACAATGACGGT
GGTTTCTGGGAAAAGTTGCATGCGCCAACTCTAGCTAGATTTTTTAGACTATGGTTGATGTATGTCTTTA
CCGCATGATTTTATTTAGACTATGACTCCATACCATAAGAATTCTCAAATTCCTTTACAATCCAGTTTAG
AGTTCTCAACAACAAACTCTTACACCCGAGATTTATTATAAATTCATAAATTTTTTTATATTTGAGTGTA
TAAGGTAAACCTCCTATGCACACAACACAAAAAGGCG
>Unigene100295_Qing
ATGGAATGATTAAAATGTTGTGCTTTCTCCATAAATGGTGTGCTAGATGTACATTTGATTATTGAATGCC
TTGTCTTTATGAGTAAGAGAGAGAGAGAACCAATAAAGATAAGGTGGATATGTGCAATGAAGAACAATAG
GAGTTACATTAATGTAAAGGATAGGGAAAGGGAAATCTAAAACGTTAGGACAAATATCATCGATACCCCT
GTATAAAGGCCTAATATCAAGGACCTCCCTCCATCCCTCGCCTTTTATGAAATATCAATGACACTCCCCG
TTAGAGTTTGTTGGCTAACAGTGGTGATGTAAATTGATGTTTTACTAATTTACCCTTCCATTCTTGTTAT
ATTTTCAATTATATACCAACCTACCAAATTTACCAAATCTCACTCCATGTCTTTTTGACTGTACGTTAAC
ACCGACCCACCCAGTGTTTTAAAAAGCGTTAAGCGCT
>Unigene100296_Qing
GGGAAAGAGCGATGCTAACCCGGGGAAATGTGTGCCGAACTACGGTGCGTAAATTCTATTGCAATGCGGA
GTTGTCTAGTGAGCAGGTGGGTTTCACTGCAAGGGTAAGGGCGAAACCTATTTGCTGTCAATGCGAACGT
GATAGCACGGACTCTGGGTATCCGTAGAACCACCCATCCTGCCTACACGTCAGAGCAACTTGCTGATTTA
ACTGATGTTGTCTGCGAACTCACGACCAATCCCCATTTTTGGACACCCACATATAGGTTTTTGACGCAGG
AGGTGCTGACAGATAAGTACAAAATCTTGAATTTAATCTCTTGCACTAACATTCTCCTTCAGCACCGGAG
CAACCAAGTTTACCCTCCCCGTATGAGACTGCTAGTATTGGTCTCACGATAGATCTCCCGTCATTTATCG
TGAATGAAATGATAAAGGCGGTAAATGACATTTCGGC
>Unigene100297_Qing
GGAAGCGCAGTCTTCTTTCCTGGATGATTGACATGGGAACTGTTCCGCTTAGTGGGAAGGTGCAATATAG
GAACAGTAGAAAGTCAAAGGTACTGCTTGAGGGACAAATTACCAGAAATGGCATTCAATGTGATTGCTGT
AATGAAATCATGGCAATTTCTAATTTTGAGTCGCACACTGGAAGTAAATCCTTTGAGCCATTTAAAAATT
TATATTTGGAGTCTGGAGTTCCTCTTCAGCAATGCCTGCTAGATGCATGGTGTAAACAAGAAGATTCGAC
TCGCATGGGGTTCCATTTTGTTGATATTGATGGTGATGACCCCAATGATGATACCTGCAACATCTGCGGA
GATGGTGGTGATTTGGTCTGTTGTGATGGTTGCCCGGCAACATTCCATCAAAGCTGCTTAGGCATCCAAG
AGTTCCAGAGTGGTGATTGGCACTGTCTTTACTGTTC
>Unigene100298_Qing
GTGGTATTGAGTTTTTTTTTTTTTTTTTTGGGTTTGGTGATGGTATTGAGGTTGAGAAAGTCAGATTCAT
TAGTGGGATGTGAAGGTTAACATTCTAGATAGTTTTTGCTTAATTTAGGAGGTGTTTGAATTACTAAACG
GTGGGAATAAAAGGCAATTACGAATGAAAAGAAGTTTATGGGGCGAGATATTTAAAATTAAGGTTAGGTG
CATTTAAAATTGATATTGAGATTAAAATAAAAATAAAAATTCTGGCAATTCATGATTCATGGAGGGAAAG
CCTCATAGGCCTTCTCGCCCTAATAAGTTCTATTTGACATATATAGTATAGATACCAAAGTCTAGCCAAA
ACTTCACAGCAACACAATGTTTTTGGAGCATCGTTAGGGAAAAGTAACAACATAAGCGTCACTTCCTGTG
CTTCCATCATGTAGTGATCTTACCTCTAATTTTTAGC
>Unigene100299_Qing
AACAACTTTTCTGGTTTGCGAGAACTTCTGAAGAGTTTGCTGTCAAACTCAAGGATAGAGACTTTATTGA
ATCTGTTATCCTCAGATGATGTTACTCATGTAAGCACTGTCTCAGATGCCGGAAATGATAAAGAAGAGAG
TAGCAAATGTGAGGAAAGTAACAAATCTGATGAAGACAACTTGAAGGATTCACAGGCTTGTGTCGGTTCG
AAATCCCAAAGCAATAGTAACAACCAAGCTACTGACAGCAAGAAGGTTAAAAGAAATCGAAAGAACAAGA
AGGGGAAAGGTCGTAATAAATAGTATCATAAATCCCGACGTATTTTATGCATGTGCATAGGTACTACTAA
GTAATTTTCCTGTTAGGGCATGTGTTAAATCTTGCTGGCTATGTTTTTGGGTATAGACACTACTAAGTAA
GTCTCATGTTATGTTCTTGTGTTAATCTTGCTGTCCA
>Unigene10029_Qing
GTTTTGAGGCAACTCGTTGTATCCGGATGATGGAGAGCACGGCGAACGAGCAGCTGAATGGTGGATGCAC
CCTTGACGAACCTGCTAGAAATCCCAAGTGGCATACACCAATATTAGCCATGACAGCGGATGTAATCCAT
GCCACTTGCGATAAATGCCTGCAAAGTGGGATGGATGGCTATGTGTCAAAGCCATTCGAGGAACGAAATC
TGTATCAAGCTGTTGCCAAATTATTTGAGTGAAAAAATCCAGCTGAGACATGTAAGATTTACCTGTCAAT
TGAAATGTGGAAAATCACTAGAGGTTCGAATAGTACCAGCAATTTTTCCATTTTCAGCTGGTGTGTTCAA
CTGAATGTACTCCGGTAGAAACAGAAACAGGCTTTCCTTGGATCTCATTGTCTGTTGACCGGCACGAGCC
CAGCTTTCGACAGTTAGTTCTAACCACTTGATTAGCT
>Unigene1002_Qing
TTTCCGGATGTACCACCTTGACAAACAAACAAAAAAACAAGATTTTTTTCCAAGCATTCTCCTGTACTTG
CTAAACACATTAAACAGATAATAGAATCTGATGAAGAAAGATGAACCATATAGACGTGCCAAGTGATAAA
CATCATTGCAGAGTTTACCCCCAAATCTTCATTCCAATCTATAATTGGCAACAAAAAAGAGCAGGACTTG
TAGGTTGGTGTTGGTTATTGAATTAAACTCATAGTTACTTGGGTCGTGCCCGTTTTAGCATATGGTATGA
AAATGTAGTACGGTAAATTACTTGGTAATGTGGATAGACTTTATCAGTACACTGTTTTGGG
>Unigene100300_Qing
ACTGCACAAGCACTGTGGATGCGGCGCTCACTGTACACTGTGGATGCGGCGCTGGACTGCGGCTGGACTA
TAAACCTGCAGCACCGCGGATTGTGACCTGCTGGATGCAGAGCTAATTATGGCCTGCTAGATGCGGCGCT
GTTTGTGCATTGGATGAAGCGATGGCATGTGGGCGTGGACTTTGCACTGCAACTTCGACTTATCTTTGTG
AATAGCACTTGGACTGTGTTGTGTACTTTAGATTTAGAATTTGACCTTTATCTATGAGCTTGGCGTTGTT
CTTAGACGTGGACTCCATGACTCCGCCTTCGGACTTGGACCTTCTAGACTTGGGCTTACCCTGTGAGCTT
GAGCTTGTCTTCAGAGGTTTGAGCTACATTTCCTTGGTCTTGGTGCTTGTCCTTGGACTATTGAGCCGAC
CCTGATCCTGTTGTGATGGCTCACTTGGTTAGGGACA
>Unigene100301_Qing
CTGTGAAATGATTATAGTCAATTTACTTTGTTTCCATAATTATATCCCCTCCAAATAATTTTAAGCACTC
CCATAGGAAGGATGGGAAGCAAATCTCATTAATTTAAAAGTAGGCAACTTCCTTCTCACACACCCACACA
CGCATAACTATCAAAAGTATGTAGCAACAAATTCCCATGCATAACTATCACTAGTACTTTCCTGTGGGTT
GTCGAATGTTAAGAAAATTGGATTAGAAAACCCTGCATTTTTTGGGACAACAACATACTAGAAGATGATA
AAGATCCGTTATCCTTTCTAGTAGACTAATGCATGAAGACGCACAAGACAATTGTATAGCTTTCCTGCAC
ATGATTATTCATATTATCCGATTCTACACTAAAAGACTGATACAGGCCCATTATCTTTTCAAATGGACTC
ATGCACAAAGACACAAAAGACATGTACATAGCTTTCC
>Unigene100302_Qing
AGGTTGGAAGCTTTGATGCTGGTTATGGAATCTCCACAATGTCCCGTTTGGTTGGGCCTAAAAAGGCACG
TGAAATGTGGTTTCTGGCAAGGTTTTACACTGCTTCTGAAGCAGAGAAAATGGGACTTGTCAATACTGTT
GTACCGCTGGAGAAATTAGAACAAGAAACAATAAAATGGTGTCGTGAAATGCTGAGAAACAGCCCAACAG
CTATTAGGGTACTCAAATCAGCTCTCAATGCAGTTGATGATGGGCATGCTGGGCTCCAGGAGCTTGCAGG
AAATGCTACTCTCATATTTTATGGAACCGAGGAAGGTAACGAGGGGAAGACAGCATATTTGGAAAAGAGG
CGCCCTGATTTTTCAAAGTTCCCCAGACGACCTTAATTTTGTGATTATTTTGTCGTGTTTTATTATGATT
GTAACCAGGGCTGATCCAGATATTTTGATAGTCCAAG
>Unigene100303_Qing
GTTGTTTGAATTGGTGAAATTCCTGTGAATTTGAGTTTAATTTCATCGATAAAATCGAAAATCTGTTTGT
ATTGTATTTTGATTTTGAATGGAGATAGGGGAGGGAGGGGATTTCCCTCCAAAAATTGTTCAATCGCCGT
CAACTTCTTCAACGGATTTTCCGGTGAAGAAGCTGGCGAGGCAGCTGGATTTCACGGGGTACGGCGGTGC
ATCTGAGGCGTCGGCGACGACGGCGTGGAGTGTTGCGTTGCCGGAGCACCCTCAGCAACCGAAGACACTG
CCACTGTTACAACCGCGGCCTTTGATACAGTCACAGTCATATCAACAGGCACTGTTGGTGCCAGCGCAAC
AACAACCTCAGCCGCCCCCTCATCCTTCTGTACGGCCCCTGAAACCGGAATCCCCAAGGGCACGACAAAG
ACCAAATGCTGATGTAAAAGATGGTACTCCGAAGAAG
>Unigene100304_Qing
GTGAGATTAGTTATATTATAGCGTTTGATGAGATCCCCATCAAAAGATATTTTGATTTCCATAAGCTCAT
CTGTGTCTAATCTGTAATTTTTTGTGGGCTTCATTTAATCTTTTCCCAAGCATTTTATGTAACATTTTTT
ATCCATCATACATACCGACATGAGATACTGCTAACTTGAAACTTTGAGTATGTATTTCTTTGAGATGCGG
CAACATTTTTAAACCTTTAGAAGTAGGAAGTATATGATTTTGGTTCACAAACTTGTGGCCTGGGGCCTGT
TTGGCTGAATATTTTGTCGGACATTACTGTAAGTTTATTTCTGTTTTGAGTTATCCATAAAAGGCACATG
CTACCTATCACGTGTTATCTGTATTATGCCAAATTTCTGTCATTTATGACCTTGCTGATTCTACTTCCAA
CTTATTGTTTTTGTGAATGGTTTCGTGTACACGTGAG
>Unigene100305_Qing
GTGGTCGTGGAATAGGATTGGTGGCGCATGGAACATAGGTGAGGGCCAGCAGTGTAACATAGTCCTAGAT
GGGACCTTGGGTTTAAACGGTTCAATAGCTATAATAGAGGAAATGAGAGTTGATTTGGGAGGGAAATGAG
ACAATGAACAAATGAGGTAAGAGAGGGAATAGGTTAACCCCGTTGGCCATGGTGGTGGTGGCTCACGGCC
ACTCCACAGTATGTGTTGTCAAGGGAAAAAACTGGACGTGGTGGCTGGTATATGATTGGGTGGCGTGGGT
CGCCATGTAGCTGGTTCAGTAACACCACTGTAGTGAACGAGAGGAAGTACTGGGTTCAGCAACACCACTG
CAATGAATGAGAGACATGATATAATGGGGGTAAGGTGTTTTCTTCAAACAAACAAATTCAATTGGGTACC
CTATCTCCTTGTTTGTTTGAAGAAAACACCTTACCCC
>Unigene100306_Qing
CTCTCTGTGTGTGTGTGTGTGTGTGTTTATATAACCAATTACCAGTGTTCTTCTCTGTGCTTGTAATCTT
CTAATCTTACACCCATAAATCAACAAAAATGCTAGCAGTGTTTGAGAAATCAGTGGCCAAGACTCCAGAG
GCTCTACAAAGCCCACATTCGGATTCATCAGTTTGCGCACTCAAAGATGGGCTCTTGGCTCAACACTTCT
CGTCTGCCCATCCTGGTTCGGTCAACATCAACCTTGGCTCTGCTGGTCTATTGGCTTACTCTATGGATAA
ACTGAACCCTCTCTTACCAAGATTGTTTGCGGTTGTGGATGACATATTCTGCTTGTTTCAAGGCCATATT
GAGAATTTGGCACATCTAAAGCAGCAGTATGGGTTAAATAAGACGGCAAATGAAGTGATCATTGTTATAG
AAGCCTTCAGAACTTTGAGGGATAGAGGTCCTTATCC
>Unigene100307_Qing
TGCTGCTCATGACCTTTAAATGTACTTCGAGTCTTGAGTTTGAACGTCTGATCTTATCAAGGAGGTACCA
TTTTCAGTCCAATTCTGCTCCCCCCATGGCATTTCAACTGAAAATGTCTGATGAGCTGGATGGAGAAATT
ATGACACTTTTCAACGGGAACTTCTGCTGCTGTATGATAAGAACTATATGGATGCAGAACTCTCCGATAC
AACGTGATAGGGACACATTGACAACAACTTTCTATGAAAAAATAGGAGACAGATATGGCAGGGAGCAACC
TCTTGCACAGAAAAAAAAAGGACAAGGCAGGGAGCCAGGGACCATTATAATAATAGACTAACATGATTTA
AATCAATCCACATATGAGAGTCCACAGTGCGACATATACTTCAAACATCACTTTACTCCACAGAATTGTT
GTTACATAAGGACTTTTAACATGATTACACTTTAAAA
>Unigene100308_Qing
GACTTTGATGTCTATATCATGGAGACTACCAACCAGGAGTCGAAGTCAGAGTTGGATCGGTATTTGGAAG
AGTCATTGTTACCTCGTGTCCACGAGTTTGATGTAGTTGGTTGGTGGAAACTAAACAGGATGAAGTACCC
AACTCTCTCGAAGATGGCTCGTGACATCTTGTCAATTCCTGTTTCAACCGCTGCACCTGATTCAGTATTT
GATACTACAAGCAAAGAGATGGATCGCTACAGATGTTCCTTAAGACCCGAGACAGTGGAGGCCCTTATCT
GTGCCAAGGATTGGCTTCAGAGAGACACAATAGATAACGCAGTCACACTTGTGAAAACCGAAGTTCCAAT
TTAGATATTACTTTTATCGCATTGTGTATGTCTGTCATACCATTATAGACCGCATTTTAGTTATCAGTGT
TTATTCCAATTTTAAGGATGGAACCTTATTGTAGCAT
>Unigene100309_Qing
CTTGATGTTAATACAAAAGACGAAGATGGCGAAACTCCTCTTGTTCATGCTGCTCGGCAAGGACATACTG
CCACTGCCAAATACCTTATTGAGTGTGGTGCTGATCCTGCAATAACCAGTGAACTCTCTGGCGCCACTGC
TCTGCATCATTCTGCGGGAATAGGAGATGTTGAGTTGCTGAAGTTTTTACTTTCCCAAGGGTTAGATGTT
GATTCACCAAGTGATGCCGGTACTCCGCTGCTCTGGGCTGCTGGGCTTGGCCAGCAGGATGCTGTGGAAG
TTTTGCTAGATCACCATGCTAATCTTAATGCTCAAAATGAGGATAATATCACTCCCCTGTTGTCAGCTGT
AGCTGCGGGTTCATTGGCATGCGTTGAGCTGTTGATTCAGGCAGGTGCGAATGTGAAAGTCACTGCTGGT
GAAGCAACCGCCCTGCTCATTGCTTCTTATAATGGTA
>Unigene10030_Qing
GGGATATCAGGGGACGGTTCTCAAGCCAGTTGGGCTTGCAATTTGAATTGACCAGGGTTGGACTCATTGA
CTTTGGTTAAGTTGTCAATCAGTTCGAGATCGAGTTNNNNNNNNNNNNNNNNNNNNNNNNNNNNNNNNNN
NNAACTCAGGATAGTATTCGGTTCGGAAAGTCCAGGGCGGGGTCAACCCAAATACATTTAGAGGCCAGTT
CTGAATTTTGACCGAGTCAAAATGGGTACAAGTCAAAAGAGCCCTAACGCTATGTTGGGTAACTATCAGA
ACTACATTGAGTCAACT
>Unigene100310_Qing
ATCAGCCTCAAAAAGGAGCCAAGATCAACAAATCTTAACCAATCCCAACCCTCTGATGTCCAATCTCTCT
CCCATATCTTATGACTGCAATGACCTCAGTCTTGCATTTTCTAGGCTCCAGAAGCAAACATCTGGGCAAT
TAGGGTTTGATGATAACCATGAAATATATGATCTTTCAATAATAAGAAACCCTAATAACACCCATTTTGA
TAACCTTGATGTGAACACTTCTGCTACAAATCCTGGTTTCTTTGATGCATTTAGGACTGGTTTTCTTGAA
ACCCCAAATTCAGTTCACAATTTATACTATGGGAGTAATGGAAATGGAAATTACATGAGGAGTGGTGAAA
ATGGAGGGATGGGACTCAATTTTAGTGAAGAAATGGGAATGCCATATGGAGAAATGAGTGGTGCAACAAC
AACAACAGCAGCAACCACTGTTACAACAGTGAAGCAA
>Unigene100311_Qing
AACGCAGATTCAAATGTATCGAAGAAAAGACTATCGGAGCAATCGTCTTGGGAAGCTAAAGACTCGGAGG
GCAACGATTATCTCTACAGGCTTGGTAAAGAGGCCGACAACATGAACATTGCCGTCGGTGCTAGGACTGG
CGTCATCGATGACGTCTTCGCCGGCAATTTCCTCGGCAGAGACTCGGATATTGTGTTTGATTACCGTCAC
AAGGTGACTAGGTCGTTCCAGTACCTGCAAGGCGATTATTACATCGCCCCTGTGTTTATGGATAAAGTTG
CATGCCATATTGTCAAGAACTATATTGCCCATCTTCTCAATACCAAAGTTCCTTTAATCCTAGGCATTTG
GGGTGGAAAAGGACAAGGGAAATCATTTCAAACCGAACTTATTTTCCAGGCCATGGGAATTGAACCTGTG
ATTATGTCTGCTGGGGAATTGGAATCTGAAAGAGCTG
>Unigene100312_Qing
CGAGATCTATTGGATGTGGCAAGGGAATTGAACAAAATGGAACAACTCCAGGAAGCTACCAAAGCGTCGC
CCTGATCGTTGGCATAACTGGTATTGTTGGCAGCAGTTTGGCTGAAATTCTTCCGCTGCCAGACACACCA
GGTGGTCCATGGAAGGTCTACGGCATTGCCCGTCGCCCATGTCCTGCGTGGCTAGCCAACCATCCAATTA
ACTACATTCAATGCGACGCATCCAACACCCAAGAGACCATTTCCAAGCTCTCCCCTCTTCGTGACATCAC
CCACATTTTCTACGTCTCCTGGATCGGCTCCGAGGACTGCGACATAAACGCAACCATGTTCCAAAACATA
TTCGATGTTGTAATCCCAAATGCTCCAAATCTCAAACACATTTGCCTACAAACTGGCATCAAACACTACT
TTGGACTATTTGAAACTGGCAATGGGAGCGAACCACA
>Unigene100313_Qing
AAAGTCCATATAAATGGATTTGACACTAAAAAGTCCTTAAAATGTTTAAAGTTTGATTTATAAATATTAG
TAATAATTTCTTTTTTGGGGAGGGGGGGTGTTTGCCTAGATTTGTCACTTTTTGCTGTATAGACCAATGA
CCTTAACCTTGCTCAATGTATGAGCTATCCATGATATCAATGTCTGAGCAAAACACGAAACTCCTACATT
TAGCACATCCTTAGCTGCATTAAGTCAGATACCAAACTCATGCAACAAAAGTATCTCAAAAATTATGTTT
TCACCCTCATTGGAAAATAGAACCAGTTCAAGAATGAGAACACGTTAATATTCATAGAAACTATCCTCAT
GACTAACAATGCTTTAATTTTTTGCTTCATAATTTGTTTCCCCTGATACTAATGGTATATAGAACAAATG
TACTTTTTAGATGGATGCTCCCTTTCTTCCGGACGAC
>Unigene100314_Qing
CTTCGACACAATTTAAACCCCTCTCGTTCCTCCCGCTCTCACTCAACAGTCCACAATATTCTCTCTCTCT
CGCGGAGTTTTGAAAGAAGCGACATGGCGTCAACTTGGGTTTTTGGGAGGTGTTGCAGGACTCTGATGGC
GGCGGCGAAGGGTTCCGCCACTTCCTCCGCCGCCGCCCCCGCCTCCTCCGCAGCAGCACCGAAGGGCAGC
GGCATACTGAAGCCGGTCCCCGTATCCGCTGCTCTCGGAGAGTTTCTAGGGGTTTCTGAAGTCTCTCGTG
CCAATGCCGTCAAGAAAGTCTGGGAGTACATCAAAACCCACAACCTTCAGAACCCATCAAACAAGAAAGA
GATATTTTGTGATGAGAAGCTGAAGACCATCTTTAATGGGAAGGACAGTGTTGGGTTTCTGGAGATTGCA
AGATTAATGTCCCAGCATTTTCAAAAGGCTGCCTGAA
>Unigene100315_Qing
TGAGGAGGGGTGATCTTTCAGAAAGGATTTCAAAGTGGGCTGTCAAAAAGGGTTATTTCGACATTCAGTA
TTATTCCAAATAGTCCATCAAGGGGCATGTTTTAGCTGATTTACTAGTGGACGCAATGGGATATTTTCAA
GATAATGTTCCCATCATGCCTGATGAGCTGAGTGAAGCTGAATATTGCACGAGATAGAGCTTCTTCGTCG
ATGGGGTCTCTAACCAGAAAGACTCGGGAATAGGGGTGATTTTGATTTGGAAAAATAAATTGGTGTCTGA
ACGAGCAATCAAATTGAGGTTCAGGGCCTTCAATAACGAAGTTGAATATGAAACTTTAATTTCATATCTC
ACTTTGGCCCGAGAGCTCTGGGCCAAAGCACTTAAGGTCTTCAACGACTCGCAGCTCATTGTCAGCCAAG
TCAATAGAGAATTCCTCACTAAGGACCAGCGTATGGA
>Unigene100316_Qing
ATGAGAACTGCCCGGAACCTGAGAAGCACCAGGTTTCATTTCAGGGTGTGGGAAGAACACTTGGAAGCAG
CTCGACTCGAGCAGGACCAGAGCCAACAATTGTTGCTCCTCTCAACACGGCTCCAAACCCTTCTATGGGT
TTAGTTGTGGACAAAACATTGCCATCAACCTCGATTCAACTAAGGTTGGCTGATGGGACACGCATGGTTG
CTCACTTCAACTACCACCACACGATAGGTGATATTCGTTCCTTCATAGATGCATCTAGACCCGGGGGAAG
CAGGGCTTACCAGCTGCAGACAGTTGGATTCCCTCCGAAACAACTCACTGATCCCACGGAGACGATAGAG
CAGGCAGGCCTGGCCAACTCAGTGGTTATCCAGAAATTCTAAGTAGCTCAACAATTTCCTTCACTGTGAG
CATGTTAGCTTGTTACTATGCTAAGAACTAAGCCCCT
>Unigene100317_Qing
AGAAGATGAAGAAATTTGGGGTGAAACCGCGGGTTTTTTTGTATAATAGGATAATGGATGTGCTGGTCAA
AACAGATCATTTGGATTTGGCAATGTCGGTTTATGATGATTTTAAGGAGGATGAGTTGGTGGAGGAGAGT
GTAACCTTTATGATTTTGATAAAGGGTTTGTGTAAAGCAGGACGGATGGATGAAGTGTTTGAGCTTTTGC
ATCGGATGAGGGGAAATTTGTGTAAGCCGGATGTGTTTGCATATACAGCGATGCTTAGGGTGCTTGTCTC
AAAGGGGAATTTGGATGGTTGTTTAAGTGTTTGGGAGGAAATGAAAATGGATAAGGTTGAGCCGGATGTG
ATGGCATATGCCACTCTGGTTACAGGGTTATGCCGAGGGAACCGAGTTAATAAAGGCTATGAGTTGTTTA
AGGAGATGAAAGAAAAGAGGTATTTGATAGATAGGGC
>Unigene100318_Qing
AGAGATAGATAGCGAGAGAAAGAGAGCTAGAAATGGGTTTTGTGATGAAGCTAATAGATTCAGTCATCTT
TCTCTTCTTCTTTATAATAGCCGTGGCAGCACCACTCTTCGACGCACAGAGTGTTCTCCCTATACACATC
TACCCGAACTTCCTCGTCGACCTCAGCAACTGGTACAGCCGCGAGTATGGCGATTACTTGGTCGCCGAAA
AGCCCCACTTCTTTCTTGGACTCGTCTGGCTCGAACTCCTCTTCCAGTGGCCTCTCTCCCTCGCCAACTT
GTACGGTCTGTTGGCCGGAAAGCCTTGGTTTAAGACCACCTGCTTGGTCTTTGGCGTATCCATTTTCACT
TCCATGGTTGCCATATTAGCAGAACTGCTGGGGTCCCAAAGGGCATCAGATAAAGTGTTGATGGTGTACT
TCCCTTTCCTGGGTTTATCGGTTTTAACCATTTTGCG
>Unigene100319_Qing
CCCTAGCCTGCATGAACCATCAAAGAAAGTCTTACAAATGAAGACTTGGGCCTATCAAGCTTGCTTTCCT
CGATGAAAGCCCACAGAAGGGCAAAAGCACAACAAGCTTACCCATCATCAAAACAAGCCCAATCCCAAGC
TCATACAAGTTCCTATTTGTCAACTGTAATTGGCAGGTTCTCCAACCTCTCTCTCCCCGCCGGCAAGTGC
CATTACAACGACGAGTACATCAAACCTAAAGATTGCACCGGCCACTCCGTCCTCTACGACATCGCTTCGA
ACTCCTTCTGCCCGCCCTCTTTTCATCCTCTTTTCGTCTTCGATTATATTCACCGAAGCTATTACAGCAA
AGGAGGCACTGATCACTACTCCTACTACTATCTTTGATGGTCATGATGCTTAACGCCCTTGAGACTGATT
CGCTAACACTAGCCAACATGAGAAATGGGCTCGTGGA
>Unigene10031_Qing
GGATGGGCAGGAGGAGGAGTGATCATAAGAAATGCACTTGGTCAGATGCTTGTAGCTCAATCTAACTTCT
ACCAGCAGAAGACCAGTATGATGGCAGAGTGTCTAGNNNNNNNNNNNNNNNNNNNNNNNNNNNNNNNNNN
NNNNNNNNNNNNNNNNNNGGATTCTCAGATATTAGTAGATATGGCTAAAGGCAAAACCAGAATCAATTGG
CAAATGTGG
>Unigene100320_Qing
AACCCCATCAAATCCAAGATCCCAAAACAAAACCACCCTATTTCACCAAACTCTGCTCTCCAAACTCTCA
AAAACTCACTTTTAACCCAAACCCATGACAACCCACCTTCCCTTAACTTCAAGATCCTTCCTTTCAGAAA
AGGCAGGCCTTTAACCGGTTCGGATTCGGAGGGTACACCGAATTGGCATCTGGGTTGGTTGAGTTTGGGT
GATTGCAATACTATTTTGGGAAATTCTGAGGTTGGTTTGAGTGAGGATTCATTTGTGTATTTGGGTTGTT
CAAAGTTTGAGGAGGATGATGATGTTGTATATTGGGCTATTGATGTGTCTGAAGGTAGAGATTTGGTGAA
TGAATTGGGTGGTAAGGGGTTTTGTTTTGTGGAATTGAGGACTTTAATGGTTGCCACTGATTGGGCTGAT
GCAAAAGCCATGGCTGAACTTGCTGTTGCTGGTCATG
>Unigene100321_Qing
TCTCTCTCTCTCTCTCTCTCTCTCTTCTAAAACCGTACTACACCTTTCCCCTCAATGCCCCTCCCCAAAC
CCCACCACAGAGCCTTCCACTCTACCCCTCTCATGTCCTTTTCCGTAAATTCACACTCTCCACCACCCGA
CACCGTCCTCGTCGACAAAACCATAGCCATCCTCAAACGCCACAACCCAACTCACCTCAACTCTCTCTCT
CCCCATTTTACCCCTCAATCTGCCTCTTATTTACTCCTCCAAACCCAATTCAACAAAACCATAGTCCTCA
AATTCCTCAACTGGGCCCACCACCACCCTTTCTTCAACAACCACCTACACCCCCAATGCCTCTCTCTCCA
CATCCTCACCCGGTTCAAACTTTACGACACGGCCCGGTCCATCGCTGTCGAATTGGCTGTAAATTCACAA
GACCCTGAGGGCATTTTGGTCTTTAACTGCCTAAAGG
>Unigene100322_Qing
AGAGCCATGGTTCAGGAGTTCACTGGCATCCCACCACCACCCTTCACTTCCTCAACTTTCCCTAGAACTA
GACTTGATCTTTTTGGTACACCTTCATCCATCAGATCCAACCTCTCTTTGGATTCTTCTTCACAACCAAC
AACCTATCTCCTTAGACCCTTTGCTCAAAAACTTCAACCACCACCACCGCCACCATTTCTTTCTTGTTCA
TCTTCATTATTAGGTTCTTCTCTTGTTGATCCTACTGTTTGTACTACTAGTACTAATAACCCAATTCTCA
CATTTCAGTCCCTCCTTCGTAATCAAGCTCCTCCTAAATACCAAAGAACTCAAGTATCATCCGAAATTCT
CTCACCAAATGATTCACATCTCAAAATGGGTGGTCTTGATGAACTGGGTTTGAGCCATGGCCATGTCAAC
AACCCCACTCTCACTGGTCTCCCAAACCTCGTCTCTT
>Unigene100323_Qing
CTCGCTCGCTGGGTCTGTCTTTTTTTTTTCTTTCTGTATAGCCTTCTTCCTTCATTCTCCGTTCGTTCAT
CCGTTCTGTAGAGAGAGAGAGAAGCAATCAATTCTTAGAAAGAAAGAAAGAGAGAAAGATGGGGGGAATA
AGAGGACCATCTGATTATTCAGAAGAACCACCTCGTCATCCTTCCCTTCGAATTAATGCCAAGGAACCCT
TCAATGCAGAGCCACCTCGCTCAGCCTTGATTTCCTACTATGTAACTCCTGTGGATTTCTTTTACAAGAG
AAACCATGGACCAATACCAATCGTTGATGACATAGACAGATATTGTGTTTCCATAACTGGTCTAATGGAA
AATCCCAAAAATCTGTTCATGAAAGATATTTGGAACCTTCCAAAGTATAAGGTCACTGCCACTTTACAGT
GTGCGGGTAATAGAAGGACTGCGATGAGCAAAACCAG
>Unigene100324_Qing
ATACAATGACATAAAGAAAATTGAGAAGGGAATTAGGCGTCATTTCCATGATGATATTACAGTGATTGTG
ATTTATCTTGATCACCATAAAGTCTCTGCCAATCGTAAATCTATGCAAGGTATCGGTAGCTGTATCACTG
CCCCTGTCGACATCTTTTCTTATAATTCAAATGAACCTATGGATAATCCAGCTGACTTATAGAACCAGGA
AAACCAAATTAAGATGGCATAATGATACTATTTTGAGTGAAGTTATATGATAGGAGCAATGCTCACTGCA
CCCATCTGATATGAGGACTTCACCATTGTCGGATCGGAGCGGTTATTGAGAAGAAAACATGAAGAGTGTA
CATATTTTAGTTGTTGATGAATGCCGCAAGATGGACGGAAGTTGGTCTGACTGCATATTTGTTTGTTCTT
TTATTATTTGATTTTAGTTTTTGATGACAGTAAGGAC
>Unigene100325_Qing
CAGGGGACTAAGAAGAAATCTCATGTTAGAAATTCTAGTGGTATGGCACTTCCAACATCACCATCCAAAG
ATGGACATACTGGATTCATGTTTGACTCCGAGAAAAAGTCATCAAAAGTTTCTGGAAATAAGGTCGAAGC
TCCAAAATATAATGAAAATTGTGGAATCAAAACTCCTCAAGAAGTTAGACAGCCTGATGTTCTGAATGGT
GCTGAAAGCAATAGGCATTCCCCTGCTTATCCAAACGGAAAGAAGGATTCTTCAGCTGCGTCAAGCTCAG
GCTCAATCTCAAAAAGATCTGTCAGGTCAATTCAAAATAAAGTGGACAAAAGCCACCAATCGAGCGTGAA
TCGCTTTCATGTGGCAGTTAGAAAAACTTCTGGTAAGAACATTGACAATGTTATGAACAATTCAGAACGT
AAAAAGAGTATGTTGCATACCACAGGGTCAATTTTTG
>Unigene100326_Qing
GTGATGGCGAAGTAGATAAGGATTTGCAGATTGGTGATCAACAGAGCAAGGCGGGTTCACTTGTGCTTAA
TAAACCCGATTATGAAATGGGTGCCCATTATCGTTCTAGCTTGGATAAACCACAGAGTTCTGTGGAAGAA
ACAGGTGTGGAAATGTCTTTAATTACTGAGTATGTTATTAGAACATCCATTATAAGTCCAAGTGGTTTGG
ACACTAATCACATGAATTCTGAAACATCACGAAAGGACGAATTAGGTGTACGCCATGCAGATGATGATCA
GAATGCTAAGGGTATCATCTTCGAGATTGTCACTCATGTTGCACCAATTCCAGATTTTGCTGAGCTTCAA
GCTTGCCCCAGCAGGAAACTTGACAAAGAACCGATTTCAGATGAGAATGGAGCAGATGCGTTCCAATCTC
CTTTTTCCTGTGAGGCCTCAAAGAACTCGAGAATAGG
>Unigene100327_Qing
CAATTCCAGGAGCTAAGGTGGAAAACAACAAGTTTTGTTTATCAGTACACTTCCGCTGTGTTGATGAAAA
GAGGTGGACTGTATTAGCCGAGCAAGTGAAATCGGTGCTCAACGAGTATCCAAAGCTTCGATTGACTCAA
GGGAGGAAGGTTCTCGAAATTCGTCCAACCATCAAATGGGACAAGGGAAAAGCCCTAGAGTTCTTGTTAA
AATCACTAGGGTTTGCAAATTCAAGTGATGTTTTTCCAGTCTATATTGGAGATGATCGTACCGATGAGGA
TGCTTTTAAGGTTTTACGCGATAGAGGTCAAGGAATTGGGATTCTTGTGTCCAAATTTCCAAAGGAAACC
AATGCCTCATATTCTTTGCAAGAACCATACGAGGTTATGGATTTTTTGCAGCGTTTGGTGGAGTGGAAAA
AATAGTTGCTACGAAGACATTAGAAGGCCTAACAAAC
>Unigene100328_Qing
ATGAATGACCCTAAAAAAAAAATTATGGTTCCGACACTGCCAGCAGAAGCTAACTTTATTTTGATAAGAC
AAACCTCAGTAATAAATAAATGACCTCTCAGAAGAATTTGTGACTCTAAATCTCTAACCAAGAGTCCATG
TCTAAGCATGGGATACATGTATTCTAGTTTTAACTTTGCTGGAATTTTTTCGCATAAATATTTGACTTTT
TTTCTCAAGTATTACAACTAAGGCAACTCATCATCACCAACTTCACAGCATTGGCATCTCCATGCTATAA
CATATATAAATTAATTTCTCAGCTAAAAATTATTTGTCAAGGCACTAAAGAAGATTTATATCAATTACAC
ACACAGGATATTTTAAATAATTGCAGTCATCCCACTGTAAGATCAAAATTACACACAGATGATATATAGG
AGAAGTACCTGTAATTCTTCTAGTGGGATCAAGTGTC
>Unigene100329_Qing
ATCACAGCAGCACTGAAGTTACTAGTCATCATGTAATGACCCTTCCCGCTCTTGTTGAGGTATTGTTGGA
TTTGGCCCTTGAGCCTTCTGGTTTTGTCCCTAAAAGACACCTCGACATATTTGTTCCACGTCTGTACATA
AATAGCGCAGCATCCTTCTCTCACTATGTGATGAGTATCATGGACATATTTGTCCCTTGTTCGCTTGGGC
CCTTGAGGCTTATGGTTTTTCCCCCAAAGGTGCCTTGGCAGAGTTTTGTTTTGGAAGGATAACAAAATAT
TTTATTAGAGAAAGAAAAGTTATAGACCTCAAGAAAGAGGACTGGAATTTGACATAAGTCTCTTTTTCTT
AATTAGGGAGAACTACAGGGCTGTTTGCTATTCTTGCCCTTTTTCAACAAAAAAAAATGTATTTTCTTTT
CTGTTTCTTGTGCGAGGTCTTCATGTCCTTGTTTTTT
>Unigene10032_Qing
GTCACTACAGACAACCCGACAACCACAAGCCCCCAGGGTCTCATTGTTATCTCGGTTCCAACACTCAAGA
CCAATCCAACACAAAATCAATACGATAATCATGTGAAAAAAAGTACCAAATAAAAATCAGACAGATTTTC
ATTCAGCTAATCTCTCTATCGCCTTATCATTGGTCCTGTTTTATGTTTATCCCCATCTTTAAACCCATTC
CTTTTTGTGTTTGGATTTCTCCCTAGTTTTTTGTATTACACTTGTCCAATCCTGATCTGGG
>Unigene100330_Qing
GGCCTTTCCAAAAAATAATTATATGGTTCCATTTCAAACAGCAATTTCGTACATTTAATTTTACAAAACT
CAAAACATTCCAAAAGCAAATAAGACTCGCATGTATTTAAAACATCGAAAAAGTTTCGATCTTTCAGAGT
TGAGATATTATCGCACTGCCAGTTGTGAGATCAAAATTGAGCACATAAATTGTGTCAGCCAAGCTCTCTT
TGTGTATATGCTTCTCTCCGAACTCAGGTGGTCTCATGCTCGCAGAACAGAAGCTCAAAAAGTCACTTGG
CATAAGTTGTCCAGCAGAGTGACCAAATAGAAGGCTGCTCCGCTAAAAGACACTTGCCATGAATTGTCCA
ATAGCGTGGCCAAATGGAGTCTGATCTGCTAGCAGTAAACGAGTGAACCTACAGTTTTACAAGGGAATGA
GCCAGGTAAAAGGTTTATTTACGTTTCCAACCCTTCC
>Unigene100331_Qing
AAATCCAAAAGAGAAAGGAAATGCTGCAAAAGCGTACCTGTTGCGTGAGACTTCAAATGGTAATGATGTT
GTAGAGGATTCTTGATAAAACTCGTATAAGGTTGTTGTGAGAAAGAGTAGAAAATGCTGCTACATCGATA
TATATATACTGATGAGTAACAAACTACGCGTGTAGAGGAGGTAGAGCGACGGACGATTCTTACTACGACA
CATGACTATAACTTTTTAATGCAGCATAAGGAAGTATCGCTTGGAACAGTGGGTATAGTTGTCTCCCATC
ACATCACGCCTGTGAGTAATAAAGATTAGACCGCCATTCTGGTCCTCAACGTTATGTATTTCGAGTGCAA
CTCTAAACGACGTCATACTAGGAATAGGAGCAACAAATGATGATATTTTACAAATCCTTATATCTCGGTA
TAATTATTTTGGGATATGTATTACGTATAGAATGAGG
>Unigene100332_Qing
ATGATGTCAGAAATCAAATATTGGATGGCCGAGACGACTGTGTTGATGAGAAGCCAAGAGTTCGTTGCCT
TTTGGATGAGCAGTTCGATTTGCTTGAACTTCAAGAATATGGTACAGACAGTGAATTTGATGGTTCCATA
GCTGAAGAAGATGAATGTCATGAATCACTTGCTGAGAAGCTTAATCATGCCTTCAAGAAACATGCAATTG
ATGAATTTGAACTTGATGATAAATATAAAGCTCCTTCAGATTTGTTGCATGACAGCAAAAAAGCAAAGGA
TCTAGACTCACTAGAATCTGCCGCTGATTTGATCCACCGATGTAAGGAATATGCGGAAAACTATGAAAAT
GACAATGAAGATGAAGATGTCGTTATCTTGGAGGAACGTAGCGAGGAATTAGAAGTTTGGGATTGTGAAA
CAATAATTTCTACATATTCGAATCTTGATAACCACCC
>Unigene100333_Qing
CGTCTTCACCAAGACATTAATTTGCTTATTCCTCATCTGGGTACCCATGAAATCTCTAGGGTTTTACTCA
GGTGCCAATCTGATTCATCCACTGCTCTCACTTTCTTCGATTGGGTAAAGAATGATCTGGGTATCAAACC
AAATGCTCATAATTACTGTATTATTGTTCATATATTGGTTTGGTCTCGTAATCTTGTGAAAGCTATGAAC
TTTTTGTGTGAATTGATTGAATTGAACACAGGAGATGTTTTTAAGAGTTTGGTTTTGTGTTCTGATGAGT
GTAATTGGGACCCTGTTGTATTTGATATGCTTATTAAGGCTTATGCGAAAAAAGGCATGGCTTTAGAGGG
TTGGAGGGCTTTTAGGAAAATGGTGAGGCTTGGATTTGTTCCGAAGGTCGTTACGATTAATTGTCTTTTG
AATTGTGTTTCAAAGTCGAATTGTATGGAAAAATGTTG
>Unigene100334_Qing
AGTGGTTTTGTCCTCTTTACTCTCAAGGAGGGATCTCAGTATCGGCTTAAGTTAACATTCACTGTTTTGC
ACAACATTGTCTCTGGTCTGACCTACACTAACACTGTTTGGAAAGGAGGAATCCAAGTTGATAAAAGCAA
AGGAATGTTGGGTACTTTTGCTCCTCAGCGAGAGCCATATGTGCATATGTTAGACGAGGAGACCACTCCA
TCGGGTTTGCTTGCAAGAGGAATATACACAGCTAAGCTTAAGTTTGAAGACGATGACAGGAGATGCCATA
TGGAGCTGAAATACTCGTTTGAAATAAAAAAGAGCGGCTAGGCAAGTCCTAGTCGAAATCCATTTTCTTG
CTTCGACGTGTTCTTGTTCCTGCATTTAACTCCATAGACTTCGCCCATCTCAGTGAAATTTGCAAAGTTG
CTATTTAACGATAGCTTTTTAGGCTTTGAGAGAGAGAG
>Unigene100335_Qing
CCACCACCACCACCCTTTAAGTCCCCTTCCAAAGCCATTGTCTCCGTCGAAAAATACTTCTCCCCTCTCC
GATCCCCTACTAAACCGCCCTCCCAAAATACCAACTTTCCGGCCACTTTTCCGTCCAAGTTTCAGAGCCA
GCCGGCACCTCCGTTTTCGGTGGTGAATAGGCCGGAGAGGGATGAGACGACGAAGGTGGGTGGTTACGAA
CGAGGGGAGGGACAAGAAGAGGGTGGTGGTTATGGTGGAGAGAGGAGGTCAGGTACGGCGGCGGTGGTGG
GGGTGGGGAGGAGGACGAGGAGATGTGATGTGGCGGTGAAGAGGGCGGCGTTGGGGTTTAGAGTATTGGA
GGGGATAGTGTGCTTGATTTCGTTCTCTGTTATGGCTGCTGATAAGACTCAGGGTTGGTCCGGTGATTCC
TTTGATCGTTACATGGAGTACAGGTACTGTCTAGCTGT
>Unigene100336_Qing
ATCAAATTAACAAGCATACATGTCCCATAGCAGACTTTGATAACCACTCATAACAAATAGTGGATTTTTA
AGACTTTAGGCCGTCGACTTGCAATGAGATACAGCTTGGCATTGGTTTTACTTGAAGAATAGAACCTGTC
TCTTTCTCTATGTAATGTCACTCTCTCTCTGTCTTGCATCTACTTTATCTTTTTTTCCTTTTTCTTCTTT
TTTCCTCCTTTCCCTTCTCGTCTTTGTTTTCTCCTCTTTCCTCTCTTTGCCTCTCTTTGATTCTCTGGTC
CTACATCAGATAACCCAACTTCTTGATGGATATTTTTTGCCTTGACTTTGATCCCTAGTGCTCTACATCT
TTGTTCAATACATCAATAAACCCTAATAAGAATATGTTATTCTTGTAAATGGGGCCCTATAATTCCTTGA
AACCATGGACAGGGACCAATTTTGGAACCTCTGTAAAT
>Unigene100337_Qing
CAAAATCTCTCTTTCTCTCTCATCATTTCCTCAAATTCATTGACCATTTTCTTCTCTGGGGCTGTGTAAA
TTCATGCATGGTTTTCAATTGAAGGTTTGGTAATCACAAACTTACTGTAAGATTGTAATGAGAGAATTCA
ACACATAAAGCCAACAACAATGTTCAATGAGACTTAACACTTTACCTTCAAAACTTGGGAACAAGATGCA
TTCTGATCCCAACATTTCTTCATCGGCCAGTGATGAAGATTCAGCTGCCCGAAACAGCAGCTTTTCGGCC
TATGACCCTAACCGGCTTAGTGGCGAAGGCTCTCCCATGATGATGTCGCCATGGAACCAAACTTCACCAT
TCACCAAATCTCCATGGTCCAATTTTACAGAGAACCTTCAAAACCTCCCCCAGAACGGCCTTATCGGATC
ACTTGTCCGCGAAGAAGGCCATATATATTCCCTGGCTG
>Unigene100338_Qing
CCAACATATACGATATCAGACATGGGAAATTGCACCTCGTGTATCTATGTGGGGGTCCAGACCCAAACGG
CTAAGCTCATCGACTTTCACGGAAACCTACGCCAAGTGAAGGTCCCAATAACTGCCGCCGAGCTCATGCT
AGAAGAACCACATCACTTCATTTCTTCCGTTGAAGATATCCGGCGAACTCGTCGGTTTCATGCCGTGAAA
GCCGACGAAGAACTATTTTCCGCGAAGGTCTACATGTTGGTTCCGGCGAATAGGGTCAACTGTTTGCTGT
CGGAATCGGAAATGACGACAATAGAATCCGCTTGTGAGAAAAGGCCAGCGAAACGACGTAGTTCCAAGAT
TTTGCCTTCGGCGATTGAAGACGGGGATAAAAATGCGAACTGTAAAGATACGGGTCTGGTTATTGGATTG
GATACCTGTTCTTCTGGTTACCGGTTGAGACAGTGGAG
>Unigene100339_Qing
ATGATGATTGAACCATTTACTAAATCCCTTGAGTGTATTCTGCTGTACCAATACTGAATATTTGTTGCTG
AGAAACTGATAGCAACCAACTGTTAAAACTGCTGCTGATATTTGAAGAAATTGCCCAGATTGATGTCTGC
TCAAATTGAATAAACATTCACTTTGAAACTGTTAGAATACAACTGATTGTCTGTTGAGAAGAAACAGATG
TCTTGTTGTTATTATTCTGTGTATGTCTGCTGCTGTTACTATAAGAAAATTTTGTTGCTTCCTCTGCTTA
TGTAGTATTGCTGAGTCTGGTAGTCTTCTAATGTAATGCTGATTTGTGATCACAGCTACTGCTACTTCAG
TTATGATATACTAAAACTGAGTAGTACGATACACTAATTCTATTACTGAATTATATTGCTGTTGTTGACT
CTTTTGTTCTCCACCTGGAATTGCTTTAAACAAACCAA
>Unigene10033_Qing
CTATATTTGCAAAGTGGCCCTCTACGTCGACTACTCTAACCAGTTCAAAAAAGGAAAAAAAAGGCTACTA
TAAGAATGCAAGACATAGTAACCCCCAAACTAGGGACAAACTAGGGAAACAACTTCAGAAACTCTCTAAA
AAACGAGAGAAAATGGCTCCAACATCTATTAAAGAATTCATGTAATGCACATAGTCAGCAAAAATCAACT
CTCAGTTTCT
>Unigene100340_Qing
GGGGAGGGTACTATTGATCTTTCTGTGTTTTGGGAGTTTCTGAGCTTTTTTTAAGTCAAATTGGGAGTTT
TTGAGCTTGAAGAGGGATTTTTTGAAAGTTAGATGGGGAATGAGTGGATGTTGGGGAAAGTGGGTATTTG
GCCAGAAGATTTATGAGAGAAGTAATTATCATCAAATTATGGCTAATGACAAGATGTTGAGAGATATCTG
ACTATTGAGTTTAACTAGGTTATGAGTTAAGAGTGCTTATTGGGTGCATCATGGACTTCCGGTTGAGTTT
GAAGAGATGCCCATTTCCTTAGAGTTGATGGGCCTTAGTATTTGGGTCAAGATTGGGGCTTAAGGAAGGT
TGGAAATGAAAATTTGTGAAAATGAAGATGAAAGAAGAGATGAAATTAAGTATGAAGGAATAAAAATAGG
GATCAATGAAAGAGATATGAGGTGGATTACTTGCAATT
>Unigene100341_Qing
GATCAAAATGGCAAGGATAAAGGGCCTATTTAGTCTAACAGGCCACACTACTAGGTCCACAGCAAAAGCA
CACCAAACGGTCGAAGTCTACAGCTAAGTCCAAGATACACAACAAAGGGCACACCACACGGCCAAAGTCC
ACTGCCAAGCCCAAAGTACACAGCAAAGCGCACACCACAAAGTTAAGTCCAAAGCAAAGCTCACATCACA
AAGTCTATAGGCCACGGTTAAGTCAAGTCCACAGCAACAAACAAAGTCCACGACAGTCAAACTCATGCCA
AACGGCCGCAACAACCTTAAATGCATGGCACAGAGACATGCATCTACAGTTACGCCGTCAGCTTAAGTTC
GCGGTCGCTGCATAGTTCACAACGGCGCCGCATCAACAGTGTTGGCAGGGCATCATAGTATTTATGTATG
AGTAATGAGCTTACTAAAGGGGCAAGAAAAAAAGGGAG
>Unigene100342_Qing
ACTGGATTGAGTGAGAGGCCTTGCAAAGAACAGACGTTTTCGTTGAAGCAAAAAGCTGGCAAGGACGAAA
ATGGGGAAGTTCAAACCATGGAAGTGACTGTTTATGATTATTTTGTTCATTACCGCCACATAGAATTACG
TTACTCTGCTGATCTACCGTGCATTAATGTTGGGAAGCCAAAGCGTCCAACTTACTACCCTCTTGAGATG
TGTGCCTTGGTGTCCTTACAACGATATACGAAAGCACTATCAACTTTTCAAAGAGCTTCGCTGGTGGAGA
AGTCGAGACAAAAGCCACAAGAAAGGATGAGGGTTTTGAGTGATGCTTTGAAAATCAACAATTATGATTC
CGAGCCTATGCTACGATCTTGTGGCATTTCAATCAGTACTGGCTTTACGCAGGTTGAGGGCCGTGTTCTA
CCTGCACCTAGGTTGAAAGTGGGAAATGGAGAAGACTT
>Unigene100343_Qing
AAAGACTTCAATTGATTGGCGTAGGATATCGTGCAATGTTGGAAGGAAAAGACTTGATACTAAATCTTGG
GTTCTCTCATCCGGTCAAGATGGCAATCCCCGATGGCCTGCAGGTGAAGGTGGAAGACAACACCAGAATT
GTTGTCAGCGGATATGACAAGTCTGCCATTGGTCAATTTGCTGCTACAATTAGGAAATGGAGACCTCCAG
AGCCATATAAAGGTAAAGGTGTGAAATATGCCGATGAAGTAATAAGAAGAAAGGAGGGCAAAGCAGGGAA
GAAGAAGTAACAATTCAATGTGCTTGTTAGATTTTGTCTACTTCCCAAATTGCACTGCTGTATCAAATAC
ACTCGGATGAAATTCTCGATTTTCAATATATAACAGGTAATTCATCTTTTGTATTTCTTATCAACAGTTT
TGCTCAAGGCCATAGAATATGTTGACTAACGTCATTTG
>Unigene100344_Qing
CGATGAATTTTTTGTTATTTTTATTTTTTCTGGGCATGAATAAACAGGCGCACCCCTAAAACAAAAGGAA
CAAGGCCCAAACACCTGGCGGTGAGACTGTAACGTGGCCACAGTTCTCTCTCTCCCAGTCCGACTACTAG
TACTACGTCCTACCAGCTTCCAGGTCCGGCGTGACGTTTAGAGCCAGCCTACGACTCCATTAGCTAGCGT
CACCCAACAACAATAATTAAACGCTGGCCATGGCAGTGGCCATGGCCTATCCTTCGCCATTTCTCAGCCG
CATCCCATCTCAGCTGGGAAAATCATCCCATGGACAATGGATCCAGAATTTGGTTCGCACTTGTAGAATA
AAAGCTCTCTTTTGGGGTGATCGTGGTCCTAGGAAGGCCGTGGAGCCTCCTGAAATGAATTTCTTGCTGG
GGGATTTCACTTTGACAGAGTCTATTTCCAAGGGAGAC
>Unigene100345_Qing
CCCCTCCAAAACCACCCAGAAGCAAAAAATCCCCTCCCTCTCTTCTCTCATCATTTCAATTTTCATACCC
GAGATTTCAAGCATTCTTTTTCCACATTATCTAATATATACGAAGTAAAATACAAAAAGGAAATATACCA
CAAAAGACATAGCCTGAGGAGGTGATGGGTTGAAGAAGAGAGAGCACAAACACTACACATCATGGAGTGG
GATAGCAATTCTGATGCTAGTGGAGACGAAGAAGAAGGGTTTCTTCTATTGAAGAACGATGGTGGTGGTG
GGCCCCTCCCGTTTCCCATCGACACACTGCTCCAACCGGCTCCATGTGGGTTCGCGGTGACCGATGCGCT
GGAGCCAGACCACCCTATCATTTACGTCAATTCCGTCTTCGAAATGGTCACTGGCTACCGTGCCGAAGAG
ATCCTCGCCCGTAACTGTCGTTTTTTACAATGTAGAGG
>Unigene100346_Qing
CAGAATGGTCGTCGGGTGAAAAAATATCGAGGCATGGGATCCCTGGAAGCAATGACAAAAGGAAGCGATG
CAAGATACTTGGGTGATACCACAAAGATGAAGATTGCACAGGGGGTGGTTGGTGCAGTAGCGGACAAGGG
TTCTGTAATGAAGTTTATACCTTACACAATGCAAGCAGTCAAGCAGGGTTTTCAGGATCTTGGTGCTTCT
TCCCTGCAGTCTGCTCATGACCTGTTAAGATCTGGGGTACTAAGGCTTGAGGTTAGGACTGGAGCAGCTC
AAATTGAAGGCGGAGTTCATGGGCTTGTTTCTTTTGAAAAGAAATCCTTCTGAAATCTACAAAAGCCTAA
ATATGAAGGCTGCTGCTGAACAAGTTGAAATTTATAGTTTTATTATTCACTGGCAACCTTTCACTTGACT
GAAGTATGTCATCGAAGGGGGGTGAGAGAGAGAGAGAG
>Unigene100347_Qing
GAACTGTTAGTTGGGAAGAACTCTTCTAGTCCATCCAATAGCATGGCTATGTCGAATGTACATTGTGAAG
AATTGAAAATTCAGAATCAAACAAATGCGTCTGAAATTTCTTCCAAAAAGCAACCTGCTGATACTAAGAC
TGTATTGGATCCTTCTCCATCGATAGTTTTGAATGGTGGTGTTATAGTGGAAGAAAAGGATATCAATAAG
CAGAAGCCAGTAGCCATCTCATCTAAGAACCACAGTAACCAAATGAAGGAGGAAAGTGAATTATTTGACA
CCTCCAATCAGAGATCGATTGAGAAAATTACTTCTTCGCAATACAAATCTCAATCTGCGAGGGTATTGAA
CAATTTTGACGACTTAGATCAATTGGTTCAGCGGAAAGAGAAAAATGGCATTCGTGAATGGCCTGATGTC
AATATCCTGGAGGACAAACACACCATGCAGACTATGAA
>Unigene100348_Qing
TCATCATCATCATCATCGTCAACATCATCCAACGGTCCAGAAAAATTGTATGACTACATAATTGTGGGAG
GTGGGACAGCAGGGTGTCCCCTAGCAGCCACACTATCTAAAAAATTCAGTGTGCTATTGCTAGAAAGAGG
TGGTGTTCCTTTTGGAAACGTAAATGTGTCCTTCATGCACAACTTTCACATCTCTCTAGCCGACACTTCC
CCCAATTCTGCTTCACAACTTTTCATTTCCACTGATGGTGTGTTTAACTCAAGGGCTAGGGTTTTGGGTG
GAGGCACTTGCATCAATGCTGGCTTCTACACTAGAGCAAGTGCCAGATATGTTAACAAAGTAGGTTGGGA
TTCGAGACTGGTGAATGAGTCATACCCATGGATTGAGAATCAAATTGTAAACCGGCCAAACCTTGCTCCA
TGGCAGGTTGCATTCAGGGACAGTCTATTGGAAGTTGG
>Unigene100349_Qing
CAGAAGCATTATGCAGGCTCCTTTCTTGTTCCAACATGCCAAAGAGAGGATAGCATTAACCCATCATTTC
CTGCAAAGATATCTCAATTACAAAATTCAATGATTCCTCTCCTATAACAATGGAATTTACATGGCTTCTC
CTTTGGTACATCTTTTGCAGCCCAAGCAGAACAGTAAACTCCCATCAACAAGATCTACAAGAATTCCAAC
CTCCATTATCTTGCTTCAAATGTGCCACAACTTCCATGAAGCTAGTCAGCTACATGCTCAATTGATTGTC
TCGGGACAGATTGATCGCCCCCGAAATGCTGGAAGGCTGATTGAGACTTATGTTTCAGTGAGCCAAACCC
ACTATGCTTTATCAGTATTTCGTACAATCCCCGCTCCAGATTTATTTGCCTACAATACAATTATCAGAGG
CCTAATATTGGGTAAGTGTCCTCATGATTCGCTCTTAC
>Unigene10034_Qing
TTTTAATTTCGTGGCTAATTAGGCTGAGTTAAAATAATCTAGAAAGAAGTGTGGTACACGTTTGTGGGTT
ACACCAATTATTATGGGCACTTATTGCTCTATTTATTTCAGGGATCATGCGTTGAGTCCACGATTCCCAT
TAACACATGTTATCGCCTTTTTAGGAGTGTCTCATATCTATAAATACCCATAGTTGGGTACAACCAAAAC
TACGTTGTGTCAAATATATGCACACTAGACTTGATCACATAGGACTTGTATACGTAGGCAACTCATCCAT
TTAAGTTCAGATCGTCCAATCTTCAAATCTTATTCTTCATCAATTAAGATAATATCGATCCGTTTGACTT
TTTGACTTTAGTTTGAGGT
>Unigene100350_Qing
CTCTCTCTCTCTCTCTCTCTCTCAAAACAGTGTTGTCTGCTTTAAAAGCTGCTAACCCTAAGATCTGCTT
AGCTACGCGTTTTTTCTCTTCTCAGGTTTCGGGCCGTACAAATGGAGGTGGTTGCCAAAAACGCTTTGCT
AACTACTTTTCTGACCTCCATTAGTGTTATGGTCAAAGCTCAGCTTTATTCAGCTCAATTTCAGGACCCC
ATTGTGGTGTTAATGACAAATGGACCTAAAGGTAATGGAGACCATAGCATTGATAGTCAATCCAAATTGG
TTGATGCTGTGGAAGACGATGGAGATGATGATAACAATGATGCTTCTAATGGGGATGCTGGCCTTGGAGG
AGAAGATGAGCTAGCTTCTGAAGAAGGGGAAGAGTATGGCAAGAATCCCGATAGCAATGGCAAATCCAAC
GATGGGCCCGAAGGAGGAGGTGGTGGTGGGGCAGGTGA
>Unigene100351_Qing
TGGTGGCAAATCAGCACATATTCAGGGTACATAATATGGGACCAAGCTCAAAACTCTGAACCTGAATTGC
GTTGCAATTAAGTGTTTGGTTTAATATTGAACTTTCAATATAGAAGCCCATCCAAACTTGTCAGAGCCTG
AATCATACTCTAAAGAAGAGTTGAAAAATTGTTCTTTCAACTGTGTCAAATAATAACAAATATGGGAAGT
AATGCAAGAAAAGATGGCAATTGGGATTCAAAGTCAGAGCTGAAACTGATTACTTTAGCTGCCACATATG
TAAATCCGCAGATCAAACTGTGTTCTCTTATTCACACACAAGAGAATATGCATAGCCAAAGAGTTTAAGG
AAAAGGGGGAAAAAACATAACCAATTACATACCTGTAAGCTATGTATGAGAGGACTTACCGAAAAAAGAA
AATTATGTATGAGAGATACGTCAGCCAAATGCCCGAAA
>Unigene100352_Qing
AAAAAAAAAAATCTTTAAGGGCTTGAAATTAAAAAAAAAAACAAAATCTTTGATGATAAAGTGCAATTGG
CGGCCCCAAAAATTTCGAGGCTTTGGTTTTTGATATTTTCCGCCAGAAGGGTTTCTGATATAGTTGTCCG
ACGTCACATATATATGGCGGAAGAAGAAGCGAATTCGGAAACCATAGTTCCGAATGTACAGCAGACGCCA
AATTCAGTCGAATCAAGCGCTCAAGGAGGCACGGAGTCATCGTGCAACAAGTCGTTGGAGGATGCGGATG
AGTTGATGGAGAAAGGTTGCAATGCTGTCAAAGAGTGCGATTATGGGGAAGCCACTGACTGCTTCAGTCG
TGCCCTAGAAATTAGAGTTGCACAATATGGTGAACTTGATCCCGAATGTGTCAATGCATATTATAAATAT
GGAAGTGCTTTGCTGTACAAAGCTCAAGAAGAGGCTGA
>Unigene100353_Qing
GTTATCTAGAAGTCTTAAGCTGAGAGAAAAACAGTCAAATATGGATAAACAATTAACATGCGAAACTGCA
TCACAACTATTTCAGAGGATGAAGCCATTCTTAGCTGTTATTTTCTTACAGTTTGGGCTTGCAGGAATGG
ACATCCTTTGTAAAGCTGCACTGAATAAAGGGATGAGCAATTATGTACTGGTCGTTTACCGCCATGCCAT
TGCCACCGTAGTCATGTCCCCTTTTGCTGTTATTCTCGACAAGAAAATAAGGCCAAAGATGACTTTGTCG
ATATTCTCCAAAATTATTCTCCTCAGCCTACTGGAGCCAGTTATTGATCAGAACTTCTATTACATCGGAA
TGAAATACACAACAGCAACATTTGCAGCAGCTATGTGCAACATTCTTCCTGCCATAACATTTGTAATGGC
CTGTATTCTTAGGCTTGAGAAGGTAAAGTTAAAGAGTA
>Unigene100354_Qing
GTGATGGTTGTTAGTACAATTTGCATAACAAGATAAATTAACCAGAAATCTGTTAAGAGGTCAGACTTGG
AGCAATGGCCAGAACTAGTTCGCCCAAGCAATATGGCGCAGATTCGAGTTCGGGTCTATCAAGAATCATT
CTCTACACACTGGAGAGAAGGTCCACTTGCCACTTCAACCCTACTACAAATGGGAGCTTTTTGCACGGGG
TACATGAAAGGGCTTTAAGTTAAAAGCTAACCAACAAAAGACCAAACTGTTTGCCGTCATTTTTTCCATC
ATGACATGTGACACTTTCTGTCAACTTCTTGGCAGGGGTCCTCGATTGAGCAAAATTGACATTGGATAAA
AATTTGGAGAACCAAATTGAATGAAAAATTTTCAAGGACCAAAGTTAGAATCAGTGTGAACTTTGAGAAT
GAAAAGTGAACAGGCGAGGATGGTCGAGGTGGTTTGAC
>Unigene100355_Qing
CACCTTCACTTGGTGCTCTGGCTGCTGCTGCACAAACACAAGCACTATAGATTGTATTCTGATAATCATC
TACTTAAAGGCGTCCATCGAGAAACAGCTGTACAGACTCGAACCTAAAAACCAAATGCAAACAGATCCAG
CTATATACGACCAGATAACCCAGACGATTTTCGCCCACACAAACATACTCACTCACTAATGTTGCATAGA
AGCTCTTCATAGGTTGAGCAGTACTTCATGAGTTGAGTGGCAACTTCAATGTAATTTCTCTCTGTGTTTA
AGCCAGTGGCAACTTCAATGTAATTTCTATCTCTGTTTAAGCCACTAACAACTGCCTAGAATGCGAGTTA
AGGTCCATGGGCGTAGATAATGATTACCAGATCCCATGAGCAAATGCATCTGGCACTTTTCTCACAGAAC
GATCAACAACCAACTATTATTCCTAAGAATTAAAGCAC
>Unigene100356_Qing
CAGGTCAGAAACTGATATTATCAACATTGTGGAGCAACGAATATGGCATTCTATGGAAGAAGGCCAGTTT
GAGAACTTACCAGGGAAGGGCAAACCTCTGAACCTTAATACTAATCCTCATGCAGATCCAGCTGACGACA
CCCTTTACAGAATTCTCTCAAGGAATGGTTGTTCTCCAGAATGGGTTGAACTCAACAAGGAAATCAGGAC
TAAAGTTTCTGCGTGGAGATTGGCTCTGAAGAAAGCGTGGGAACTTAAAGGCGATAAAGATGAGTCTACC
TCTAAATGGATCGAGTGTTCGGAGGCTCTGAAACTACAGTTGCGCGAGATCAATGATAAGGTTTTTCGAT
ACAATCTCATAGTTCCTTTTGGTCGGCAGATGTTTGGGTTGAAGTGGGAAAAGGAACTCGAGCGATTGAG
TGAGGATAAGTAGATCATTGAAGGAAATCTCTCATTTT
>Unigene100357_Qing
GGTTGTTGGAACCATGGGTTACGCGGCTCCTGAATACATCCAAACTGGGCATCTGACAACCAAAAGTGAT
GTATGGGGTTATGGGGTTTTCCTTTACGAACTCATCACCGGGAGGCGCCCATTGGATCGTAATCGCCCCA
AAGCTGAGCAAAAGCTCCTGGAATGGGTAAAGCCATATTTATCAGACGCAAAAAAGTTCCAGAAGATATT
GGACCCGAGGATTGAAGGGAAGCCAATTTTGAAATCAGCACACAAGCTCTCAGTTGTCGCCAACCGATGC
TTGACCAGAAACCCAAAGTCGCGACCAAGCATGAGCGAGGTATTGGAAATGGTGAATCAGGTTGTGGAAG
CATTGTCAGAAATGGGCAATCCTCAACCACCTGTGAAGAGTTTGGTATCAACAGAAACCTCTGAGAAAAT
CAAAACAACAGTTAAAAAAAGAATCACGGATACAAAAA
>Unigene100358_Qing
CTATAGAAGATTTGACACAACGGCTTACTTCTGAACAGCAGAGTTTACAGTTACAGATATCATCACTGAT
GGAGGAGAATAGCCTTCTTAATGAAACATATCAAAATGCCCGGAAGGAGCTTCAGACTGCAGTAATCCAA
CTCGAAGGACAGCTTAAAGAACATAAATCAAATGAAGATGCTTTTAAAGATGAAATAGAAATTCTCAAGG
CAGAGAATAGGGAGAAGTCCATGCAGCAACATCGTTTGAAGGAGCTTGAAGAACAATTGAAAATAGCCGA
GGCTAGAGTTAAAGAAGAGGTTGCAAGGGTTTTGGTAGCTGCAGCTGGAAGAGAAGCGGAACTGACTTCA
AGATTGGAGGATCATGTGCAGCAAGTCCATGATAGAGATATGTTAAGTGAACGAGTGTTGCAACTTCAGA
GAGATTTACATCAGGCCCAAACCACCATTACTGAACAG
>Unigene100359_Qing
GTGGTGCAAATTCTTTGTAATTCCTTATTTATTCCGTGAAAAAAAGGGTCCGGTTTGCGAATTCATCGCA
CATGTCTTCATGATCAGTATGTTGGCAAAGGGAAGTCATCTCTCTGTACATTTTTTCGGTTTTTTTCTTT
CGTCTTCTGAAGCTGCTATTAGTCCAAGAGTCTGCAACAGAAATACAGCTTAACAAGATTCAGATGGAAA
TGGCTGGTTTGATCTGTTTGAAGAAGCTATAGATGGATGTGGCTCAATGTTGATTGTTAATTTTTTTGGA
CATGTAAAATATAGTAGTCTTTTGGTAAACAGTTTCTTTGTATTGTAGGGTTGGTTAGGGCTGAATGCTG
GTGAGATTTGTTATTATGTTCCATTTGGTACTCGGTAGTTAGACAGTTTGGATTCCTTTCCTTTTTGCAT
TAATCTCTCTGTTGCCGTCTGTATTCAAAGGTGGCTTG
>Unigene10035_Qing
AAGCGTGAAACAGCGAGGGCCGAAGATGGAGGATGTGAAGCAAGCTCACGGACAGAGATAGAGAGAGAGC
GTTGTCGCAGCACAGTCGGCACAGAGAGGTGACGAGNNNNNNNAGAGCTTGAGTGACGAGTCCGTTGCAG
GCTTGCAGCGTCTAGCCATCTGGGAAACACAGAGACTCAGAGAGAGAGAGAGAGACTCAGACGC
>Unigene100360_Qing
ATGGGACACCATTTTGGATGTTGTTTCATTTGTGTCCTGTTTTCAGTAAAGCGGATGGGAGGGTGATTCA
TTTTGTTGGAGTTCAAGTGCCAATTTTCAGGAAAATGAGGCAATCTGTAAATGGTTTTGTGAGTAATGGG
GTGGATTTTTGTGAAGATAGGTCGGGGTTGCGGGAGACTGTCTTTGGGTGTTGTAGGAGGGAGGTGTGCT
CGGATTCAGTGGTGGACTTGGGCCGTGTTTTGGGTTCTCATGATAAAGAATTCGAGGTTGATGACCCTTG
TGAGGCAAATGATCTGGAGAAGCGACAAGCTGCCGGTGCAATCAGCAACATATTTTCTGTGCTAACCCAT
TATAGTGAGCTAACTGGCAAATTGGTATGTGAAAAACGCTGCTGCTTGTCTGGGGTGGGTCTTCTAGGAG
CATTATCTCTTGGTAGAATCAAACAAAGCTTTGTATTA
>Unigene100361_Qing
TTCATCTCCTGCATCCAGTGTTTCACTCTCTAGTTTTAAGTCTTCCGACAACCGCCGCCTTTCCAGCCCT
GCTCTAATTAACAGGCAACTCTTTTCCAGATCATCGTCTGATTCTACTAATGCTGGTTCCACAGCAAATG
TGCCAAGCCCTCCTTCCAGGAATTATGGCATCCTGCATGCTGATCGGAGAGAGGCCGATACAAATGTGTC
AATCTATCCATATGAACGACTTAAGGTGGTGTCAGATGACCCAGTAATAGGCATAGAAGTCACGAAAAGA
GAGGCGTATTTATCCGACGAAGAATTCAAAGAGAAATTTGGAATGCCAAAAAGTACCTTCTACGAGCTTC
CTAAATGGAGACGGGACAAGCTTAAGATCTCTCTTCAACTTTTCTAGGGTGCGCTCGCCAGCTCCAACTT
AATGCCAAGGACAACTCTATTATCTCGCTTGTTACTCT
>Unigene100362_Qing
AGGTGGTGATTTTTTTTAGTGCTCATGGGGTGCCACTTGCATATGTGGAAGAAGCTGGTGATCCATACAA
GGCTGAGATGGAGGAATGCGTGGATTTAATCATGGAAGAATTGGAAAAGCGAAGGATAACTAATGCATAC
ACTCTTGCTTATCAGAGTAGAGTGGGACCTGTGGAATGGTTGAAACCGTACACGGATGAGACAATCATTG
AGCTTGGGCAGAAAGGACTAAAGAATCTTTTAGCTGTCCCTATTAGCTTTGTCAGTGAACATATTGAGAC
ATTAGAGGAAATTGATGTCGAGTACAAGGAGCTGGCTCTGAAATCTGGTATAGAGAGATGGGGACGAGTT
CCTGCCCTAGGTTGCCAGCCCACCTTTATTTCAGATTTGGCAGATGCAGTGATTGAAAGTCTCCCATATG
TTGGAGCAATGGCAGTATCGAATCTTGAAGCTCGACAG
>Unigene100363_Qing
GCCACTTCCGCATCTATCGTATTCCGGAGGGAGAGGGGCAATCGATGTGAGATTTCATAGGAATTGAGCT
TCCACCATTCATTTCCCGAGCTATTTTTAGAAATTTGAAGAGTTTCTCGCTATATGTGCATGGAAATTCA
ACAACCCGTGCCCTTAATTGACCAGATTCTATGGCGTGACCCCTGGACGCCAAAGGCGCACTTAATTGAC
CAAGTTCTATGGTCAAAGGCATCCTTGGGGCAATCTAGTAATTCCTATGGGGTTGAGATGATGGGGTTGG
TTGGAAGTTCCTTTGGTGTACATGATAAGAGAAGAGAGATGGCGAATCATACAAAAAAAAAAAAATAAAG
ACGAGAGAGAAGTGTCGTGTAACATATAATTTATATCTCTCCTCTTTATTATGTGTCATTGGTGCACACA
TTAATACAACATGGTCAATATATAGTGTGTTGTATGTT
>Unigene100364_Qing
GTCAAGAATTCTTACAACCCCAATGCTCCGGGTACCCTCATCACGAGAGAAAGAGATATGAGCAAGGCAG
TTCTAACTAGCATTGTCTTAAAACAAAATGTGACAATGTTAGATATTGTTAGCACTCGCATGCTTGGCCA
ATATGGCTTCCTTGCCAAGGTATTTTCAATCTTTGAAGATTTGGGCATATCTGTGGATGTTGTAGCTACT
AGCGAAGTTAGCATTTCCTTGACATTGGATCCATCAAAGCTATGGAGCAGAGAACTGATCCAGCAGGAAC
TTGATCATGTTGTGGAAGAACTTGAGAAAATCGCAGTTGTGAATCTCCTACAACACAGATCAATAATCTC
TCTCATTGGGAATGTTCAGAGGTCCTCACAGATATTGGAGAAGGTCTTTCATGTCTTTCATACCAATGGA
GTCAATGTCCAGATGATCTCCCAGGGTGCATCTAAGGT
>Unigene100365_Qing
AGACACCATGCACCTGATGAGGCTGCTAGAGCGAGGTATCAGAAGCGGGTTTCCAACATTATTGATGATG
TTCTCGAGTGGTCTCCTAGATTAGCTTTATCAGGAATGATGGAGAAGCAACAAACTGTGGTAAACGCCAC
CGAACCACCTAACACCAATTTCCCCGAGGGTAGCAACACAAGCTCTGAAGAGGTGCCTAACCCTAATGAC
ATGGATGGAGAAACTGTCTCAGAGCAACATCTGGACGAAGAAGAGATTGGAAACATAGAAGACATCGATC
ATCATCATTAGCATTAGCATCATCAATAATGATATATATATTTATAGAACAGGAAATGTGAAGCAGACAA
TAAATCACAATTTGAGTTTGAAATTTTTGAAATATTCTGGCTTTGTTTTCTATATTCAAATATGTGAGTG
TAGAACTTTGTAATGTTAGCGTAAGAATAACTTAAGTG
>Unigene100366_Qing
AAGTTTGTTGAGAAGTTAGCCACAAAACCACCCACAATGGAGAAGAAACTCCTGTTACTGAAAGATATAG
CATCCGAATTCTCAATAAAGTGGGAGTCGAGGAGTTTCGAAAAACGGATGTCTGCTCCCCCTATATTAGC
CCTGGACCAACCTAAGAAATATGGGTATTCCCATTCCACTCTGGATGGAAACAAATTGCAAAACGCTGCT
AAACTGAATTTTGCATCCAAAGAGAAGTGTAAGCCTGTGAATGATAGCCATGGAACGTGTACAGGCAGGG
AGGGTAATACTTTGAGAAGAGATGAGCCGGACCTTCAGCACTTTGGAAGACAGGAGTTCATTCATAATGA
ACACAACCCAGTTTCCAGCAAGGGTGGAACTATTCTGAAAGGAAACAATAACCTATCCCACAGAGGAAGG
CTTGAATTTACGGCTGATAAGCATGGATCATTGAATGA
>Unigene100367_Qing
AAAAAAGGCCTGAAAGGATAAGAAAGACAAACCCTTGCACTACCAGTTGCAAATATGCAATGATGTGAGA
ACCATAATGAACTCAATTGACCTTCCAAAGTAACAAATATAGCAAAATATAAATTGCACTCACATCACCA
ATTGTGTAACTACAAGTTTGATGCGTCAAGTTGGCTGAAAGTAGAATTTTCAAACAATATGTCAAAACAA
TTGCAAGCTTGGCGCATCATTATCAAGTCAGCCAAACGTAAATTTTGAAAATAAATTTGGTACTGAACAA
AGGCATCAAAGACCATCAGGAGTCCAACTAAATGGATATTTGAAACAGTGACAGTGAGTACTAGTGGAGC
TTCATAGCCAAATAAAGCTGGAAATGCAGATATCAAGCAAACAAAAATGACCTTGAACTGATGATAGAAA
TAGAAACTCAATCTTAAAAGTACCAACAAGAGTAAAAT
>Unigene100368_Qing
AAGTGGATCGTGATATGATCAAAGTGCTTTCTGGGTTATCTCAGACCTTACGATTGGTGTTTATCTCCAA
ACTATTTTGAGACTTTTTACATACACACATAGGGGTTTACTTGTTACTAATAGAGTCTAGCCTCTGTTTT
TCTTTAGATCCCTTATTTCACTCCGATAGTCTCATATATCGGGCAATGCAGAAGAAATGAATGCATTTCC
AGACTATTAAATCTTGATTATGGTTTATCTAGTTCACTTATTCTCCTGGATCTTACGGAGCCTACTCATT
GATCATTGATTCGGATCTGATCATAGAAAAGATTCTCTTCAAGTGAACCAGCCTATCCTCTGTATGGGAC
TTACACGGGGGTTGGAACCAAGACACATTTTGTTGTGAATTCCAATGTGGCAGGCATATATCTGCACAGA
CCAATCAATAGTTCAAGTCGCACACTCCCATAATCCAT
>Unigene100369_Qing
TCACCATCTTCAAATTTAAAGGATTTGTTATTTGCATTGAGAGTTAATGGGCTATTAAAATGCGACTTTA
ACGATGAAGCTTTTACGGGCATCACTTCAAGACTAAAAGATTCTGTGAATGATGCAAATTCATTGCTTGA
CTTCTACTATTCAGTAGGAGCTTTGATACTTATCAAGGATCAGACTTCCGAAGTTGATGTACTTCTTGGC
GATGCTGATGGAATTTTTCGATCCATTAAGGCTCTTAGCCAAAGTGATGGAAGGTGGCGCTATGGTTCTA
ACAACCCTGAGGCTAGTACTTATGCCGCTGGAATAGCTCTTGAGACCCTTGCCGGAGTTATTTCATTAGC
ATCTTCCGATATTGATCAAAATCTGATTGGGACATTAAAAAACGATGTACTGAAGCTTTTTGATGGTATT
GAGAAATATGATAATGGGGCCTATTACTTTGATGATAA
>Unigene10036_Qing
GGAGGTGGATGGCTGACACCTTCTCTACCTCCCATTGTTGGGGATTCTACCCTGTTTGTCTTTTTGGTTT
TCAGTATTTTAATTAGTTGGTAAAGAACACAGGAAANNNNNNNNNNNNNNNNNNNNNNNNNNNNNNNNNN
NNNNATGTTATCTCAAATATAAGTCAAAATGTCAAATGAATCAATGATACCGTGAATAATGGGGGGTAGA
GAAGGTGTCAGCCATCCACCTCC
>Unigene100370_Qing
CAAAACAAGCTGCATGATCTTGCCTCAAGCTCGTTTGAGTTCGTTCTTTTAGAAATTTGAGATGAGGTTG
AATAATATTAGAAGCTCGATAAAGAAAAAAAAAAGAGCTAAACTTGAACATTCTCCGTCTCCAATACTAG
AGGAGGGTTGATACTTGCAGCCTATCTCTGGAGACGAGAGAGCGTGTTTATATGGTAAGAAGGGTCGAAG
TTCGCAGCCTTATACTTGAAAACGAGAGAGGTGACCACCAAGTTACAAAAGAAGCTGAGAATTGAATGGC
TGTTCAATGTGATATGCGACCAGCAAAATAAGGTGGACAGAAGGCATATGTTTGGAATAAACTCCTTACT
ATATGTGAATTCAGAGTTTGACCCAAGACCTCTTTTTCAACAGAAAAATGGATGGGGGGAAGGAAAATGA
AACAGAACTACAAGTTGTATTTCTGAATTTCAAAGGAC
>Unigene100371_Qing
GACGATAAAATCAATGTGAGGCCTGCTTTGGGTGTGGATGAAATGGTTGTTCAAAATCACGGTCCTGGGA
ATGAAAATGAGAGGTCTGGTGAATTATGTCATTTAGAGAATCATAACAGTAATTCACAGGGGGAGAAACT
TAATAATGGGGTGGCTTCTGTTCAGCCCGATGGAGATCAGTTGCACCATATGCGGAATAGCAATGTTGGG
GAAGAGACTAATATTGTGTCATAAAAAGAGTCTGATGGTTTCGGAACATGATAAAACTGCAAGGCTATTT
GGAGATTTCAAAGGTCCATTGTGTCATTACGGGTATTCTCATGGTGTTATGATCAAGACTAATATAGCTT
CTGCAAGTTGTATCAGCTAGATCAACATTTTCTGGTACGCATTGTTGTTCAATGTGCCTCGATGCCTGTT
TTCATGTAAGGATTATTATTAAGAACATGTGATGTGGC
>Unigene100372_Qing
TGCGTCGGTTTAGCGGCTAGCATGGGAGCTTTCCTGCTCAGTGCTGGCACCAAAGGAAAAAGATATAGCC
TGCCAAATTCAAGGATAATGATCCATCAGCCTCTTGGTGGAGCACAAGGTGGACAGACTGACATTGATAT
TCAGGCAAATGAAATGTTGCATCACAAGGCAAACTTGAATGGATATCTGTCCTACCACACCGGTCAAAGC
CTAGAGAAGATCAACCAGGATACTGACCGGGACTTTTTCATGAGTGCTAAAGAAGCCAAAGAATACGGGC
TAATAGATGGCGTTATAATGAATCCTCTAAAAGCTCTCCAGCCTCTGGCGGCCACTGCAGATCAGTAAGG
ATTGCCATTCTCGATTTGTAAGCTTTACCCAGTCCTTGCTGCATTAATGAAATGGGTATGTTGTGGGGTC
CAATGGGGAAAAAAAGTATACTGGACTGCATTTCCTTT
>Unigene100373_Qing
CACATAGGCAGTGGAGATCGTGGCATGTATGCACGATCTCAGAAGATCATGGGTTGGTCCATGACTCTCT
TGGATAGGCGGAGTCTAGCCCTAAATATACGAGTCTAGAGGTCAATAACTTCTTCATTCGTCAATGCTGA
CTTTATTTGATGTTTCATAAGTCATGGTGAGCTCAAACCTTTATCGTAGCTGTGTGGGTCATATTAATTG
TACTCCACACCACAATATTAAGCCACGGACCTAAGATAACTTATCCGGGACTGGATTGATCACAAGAGCC
CGGGTGTTTTGTGGCCCTTGAGTTTGATTTTATTCGGGTCAGTCTATTTCTATATCAGTTCTGGATTGAA
TCATTTATTGACTAGGTCTTAGGTCATGATTATCTTTTTTTGAAAAAAATGTACGAATGACGTCACCATT
CATGTGCCAACGCTTGGTTGGCTAAATTTATTAGCCCC
>Unigene100374_Qing
GCGGCGGAGCCTTCGAGAACCCAGAACCCACCTCCCCTAAAGTCACCTGTATCGGCCAGGTCCGTGTCAA
GTCCAAAAAAAAGACAAAACAAACTCGTAGTCTATCGAAACGAAGCAATGGGGAGGCCAGTTTTAGAAAG
ATAGAACGGACCAAGAGCCAAAACAATGATGGAATTCTTCATCAATCCCACCAAGTGTTTAACCACGAGA
TGAACAATCAAAATTCTGACGATTCCGTGCATAACAGGAATAATCAGAGATGGGTTCACTTTCCGGTTAC
GATTTGCGAAGCCTTAAGGACTTTTGGGGCCGAATTCAACTGTTTGTTCCCGTGTAGGTTCCCGTGTTTC
TTAAACAATAATCAAAGAGATAATAATGAAGAGAAATCAATGGAATTGAGTGAAGAGAGTAGTAGTAGAA
CTTGTGGGGACGTGTTTTCGAGGTGGCTGGTGGCGTTA
>Unigene100375_Qing
CTTGCTGTTCGGTGTGCCACACGAAATACAACGAAGAAGACCGATGCCCTTTGCTACTTCAGTGCGGCCA
CGCCTTCTGCAGAGACTGCCTTTCTAGAATGTTCGCCGCCTCCCCCGACATTACCCTCTCTTGCCCTCGA
TGCCGCCACGTCAGCATCGTTGGGAACTCCGTCACCGCCCTTAAAAAGAACTACGCTGTCCTCGCCCTCA
TCGACTCGGCCTCTAACTCTGAGGATGAGGATGAAAACGACAACGAAAATGATGATGAGAATAAAAACGA
CATAACCACCCAGCTCAGATGCCGTGGGGCCCATCATGCCACGAGCTCGGTGTGTACTTATAGTAGTAGT
ACACGTGGCGGGACTGGGATTGAGCTGGTGTCACATCAGGAGCTGAAGCTGGTGAAGAAGATTGGGGAAA
GAAGGAGGGTAGGGGTGGAGATGTGGAATGGGGTGGTG
>Unigene100376_Qing
CGCAGATAGGCCATTGTTTACGTTATCTATCCCAATTCTGTGTTGGATTTGCCATTGGATTTACTTCGGT
GTGGCAGCTTACACTTCTCACATTAGCTGTTGTTCCATTGATAGCTGTTGCAGGAGGAGTCTACACAGTT
ATCATGTCGACCTTTTCGGAAAAAGGCGAGGCTGCTTATGCTGAAGCTGGGAGGGTTGCAGAAGAGGTTA
TTTCACAGGTTCGTACTGTATACTCGTATGTGGGAGAGGATAAAGCAGTAGAAACATACTCCAAGTCACT
TGAAGAGGCCCTTAAACTAGGGAAGAAGGGCGGGTTTGCAAAAGGAATTGGAATTGGCTTTACATTTGGG
CTTTTGCTTTGTTCTTGGGCAGTACTTCTCTGGTATGCAAGCATACTTATAAGGCGTGGGGACACAAATG
GTGGGAAAGCATTCACAACAATTATCAATGTCATCTTT
>Unigene100377_Qing
CTAGTTGTCTGATACATCAACTCATATTAAATCATGATTCAGCCGCCTCATATTGCCATTATTGGAGCCG
GCATCTTCGTTAGAACCCAATACATTCCCAGGTTGGCTGAGATCTCTGATCATGCTGTTGTCAGAGCTAT
TTGGAGCCGCACTGAGGAATCGGCTAGAGGTGCTGTTGAGATTGCTAGGAAGGTTTTTCCGGATGTGGAA
TGTAAATGGGGCGAGACTGGTCTCGATGAGATTATTCAAGATAGTTCCATCATTGGGGTTGCTGTGGTTC
TTGCTGGACAAGCGCAGGTGGATATGTCTCTGAGGCTGCTGAAGGCTGGGAAGCATGTCCTTCAAGAGAA
GCCAGCTATATCAACCATCAGTGAGGCAGAAACCGCATTTTCGTGGTATAAATCTATTTGCAGCAACTTC
CCTTGTCAACCAATTTGGGCTGTTGCAGAAAATTATAG
>Unigene100378_Qing
GAGAGAGAGAGAGAGAGAAAGAGAGAGAGGACTAAGGAGAGGTTAATGAGTGGTTTATTGCTAACGTTAA
AAAGAGCGTTGCTTCTGATGTAATTAAAACTGATACCAGTTTTATTTACTAATAATCAATCTTTCGTCTC
CCTCTCTCTCTAACTCCTAAGATCTTTCTATACAAAGGGTGGTCTCCAATTTATTATAGATTTTACTTCT
ATCTTCTCACATCCTACTCCTCAAAGGTAGCTTGGAGGTGGTAGCAAAACCAAGGACCTCAATTACTGGA
CACTTGAGGCGTACACTAATACACATGGATCAGAATTCTACCATTGAGGATGGACAAAGTTTGAGAAATG
GCCTTGAATTGGTGAAATCAGTTTCTGATAAGCATCTTGATCTTTTGAGGCCATCAGCTCGATATTTTTC
GATGTTTAAAGGGCAAGCAACAGACACTCCAGACCATG
>Unigene100379_Qing
GGGTGAGTGATCTTTGCAATTGGAATTAGAACATATAGTGTACTATCTTTTAGACTATTTCATGGATTAA
AGTTCATATGTTTCCTGTTTGGATAAAACGTGTTAATTTCTGCAAAGGTGATTCCAATAGACTTGCTCAT
TAGTTGTTTAAAGTTGGCTATAATTGTCATGTGGATTGCCGTATACATGTTTCTTCAAAATTTTGACACA
ACCTGCCACGATGGCCGAGTACATCATAATTTCCTGATACATTCATGCCATGATATTGTTTTCGTTCGTC
GTATAATTCCCCCCGCCCCCATTGTTGATGACCATATCTGTTGGTAAAATATATGCAATCGAGGTGGAAA
ATTTTGCTAAGTAGCTTCAGTGACACAGTGTCTCATCTCGTTGGTTGTTTGGGAAAAAACTTATATTTCT
AATTCCCTTAGGCTTCCAAAATTTGGTGGCAAAGTTGA
>Unigene10037_Qing
AGTGGCTTGTTGGTTCACAATACAAACCGACAGAGTTGGCAAAGTCTGACTGGGCAACAATAAGAAAATC
TCCTCCCTGGGCTATTGATTCTTGGGGTTTGGGTTGTCTTATTTACGAACTTTTCTCCGGTTTCAAGCTA
AGCAAAACAGAGGAGCTGCGTAATACAGCTTCCATACCAAAGTCTCTACTTCCAGATTATCAGCGGCTCT
TGGGTTCCATGCCTTCTCGCAGGCTGAAT
>Unigene100380_Qing
GATTAAACTATTCTCTCGTTCTTCTCTTTCTTGTCGATCTATTATTCTTTATCTTCGACCCATTCTAACT
CAAAGCTTCTATCACACTCACGCATCAACCCTAACGATTTCATTTGAACCACTCCACAACTCTTACATCT
CACTAAACTCACTAATGAGATCGTAGACTCCTTCAAGGTCAAGCGTCCTAGAATTTAAAATTCACAGCCC
ACCAAGTCTAATTCACCCTCTTCAATCTTAAACAAGAGTGAGTGATGTATAGAGTGTCTAACATACACAA
ATGTAACTGTTTAAGCTCATACACTTCAAGGTGGTACTTGAAGTGATTTCCCTCTTTAGAACTTCGCTGA
CCGGAAACACCTAGTGGAGGTGGTAACTGTGTCCAAGCCTTCCATGCACTATCTTTTCTTCTAGCTCACT
CCAATGCCCTCTAAAATATGTTGGGTGGCTCAATTTAC
>Unigene100381_Qing
AAAAAGTAGTAGTTCGCCACAAAAGAAAAACCACAAGAATGCAACACAGAAGAAGCACATCCTCTTCTAT
CCTAGAGAACTTTTGTCTAAACCCTTTACCATACCCAGTTCTCCTAATCTTAGCTCTAATCTTCATCTTT
CTTGGTATTCAATGGTACGTTTCATACGAGGATGTGGTAGAAACCACAGAACAAAACATGGGTTGGTTAT
TACTTGCCACACCAATTCTCTTACTCCTTCTTGTCAAGTGGTTGTCTAGTATGGAAAACCCTGACAACCT
GTTCCTTTGGACCTCTCCTTATTACCGGCATCGTCGAGGCTACGATTGGTCATCATCGGAAGGTAGCTCG
CCGTGGGGGGTGGCTGCCTTGATTATATTGCTTCTTGTGTTGGTGCACTATCAATCTACTTTTCTTGATG
GATGGTTTGGATGATGGATAATCGTGTGTTTTAATTTA
>Unigene100382_Qing
GTGATATTGTCTTCAGACGATTGGGATATGCTGACTTCCTTCTTGTTGATTGTTTTGTTGATCACTTACT
GTTTTCTATTAAACAAATCAAGCTTGTTTATTAACTGAATTCATTTGTTACCCAAATTGTGTGAATAACT
CTTTGGAATTTTCATATTGTTCCCACCACAAGAAAGGGTAAATATGTTTCCTCTCTAAAATGTCTGCCTG
CTAAACCTTAACTAGCTTCACAATTCATACACATACTCTTTTCGTCCTTTTGTGCTATTGAAATATGCTA
CCATTACTGAACATACCACTCTTCTTCGTGCTAGCTATGATGGTTTTTCTGCTACGCAACCTTATGATTC
TAGTTTAGTGTCCTCAATGGCTGCCTTTTAGCTTCAATTGAATATTGGGTTTTCATTCTAAAGCATGCCA
CTTAGAACTCTAAGACTTAGTTTGGTGTTGATTCACCG
>Unigene100383_Qing
AGTTCACATTATATTCCTACTAATATGGAAAATAAAAAAGATCAGCACGATCAGGTACATACTCAGAATG
TACAGAATAACCCTAAGGAATTGGATAAAAAGGTAGTATTTGATAAGGGTGAACCAGCAGTGTATTGGAC
TAGGGAAGAAACCCAATCGTTATGCAGACCTTTTGATAAAATCTTGATAGGGAAATGTGTTTATGGACGA
CCATCTTTAGGAGTTATTAAAGAATTCATGCAAACAAAATGGGCAATTAAAGGGGAATTTTTAGTAGGTT
TGATAGACCAAAGACATGTGCTAATTAGATTTTCAAATCACGAGGATTTTATTAAAGTCTGGCTAAAGGA
TGTAACCTATATAGAGGCATATTTATTTAGGTTTTTTAAATGGTTTCCAGAATTTATCCCAGGAATTGAA
TCTCCTATTGTTCCTATATGGATTTCATTACCATACTT
>Unigene100384_Qing
TTGACAAAAACTTCCACCGTACCTTCTATCTATCATACAACACAATAAAATTTACTTAATGTTTACGCAA
TAATATATCTTATACCATACTAGAATGGGTCTACTCTGATTTTATTTTTCATCCCGCTTAGTTTGAGGGT
TATAGAACTAGCTGTTGCCCAGTGGCTAATCAACAAATTGCTGCTCCACTCGTAAGGTACAAATCTTTAT
GATAAAAGTTTCCTCACCTTAACAAAAACAATGCCTCAAACCACTTTGCATTGCCGTAAAAGCTTCTTAG
TTAACAAGAATTGAGAGAACTCATAACGAGCACATTAGGTGCCCTAAAAACTTTATTTGTTTAATGTTTA
GAGTTAGGAACCCAAGATCTCCGAAGGCAGAAGCCATTTTAACCCAAACTTGCAAATCAAGAAGTCGGAT
CTAAAGAAGTCATTCTAAAGATAGATTAAAAAATTGGA
>Unigene100385_Qing
GTGAGAGATAAAGAATGCAGTCGTGGCATACCCATAACACAAAATCTGTCGGAGATCGATCGTCTCGAAT
AGAAGCCATCACGTTCCAAACATAACAGACGAACAAGTGCGAAGTAGATCGACGTCGCTGACTCAAGCCT
TCGCCGATTCACGCAGATTGAAGAAGGCGACGCAGATCGAAGAAATCGATACAGATCGATGTCCCTAACT
CACACAGATTGAAGAAGACGACGCGAAGAATTGAGGTTGAGAGGTGGGGTTGAGACAAGGGAGATCGTGT
AGTGGGTGACGTTGGGGTGGAGTGGAGTCGCTGCGAATAAGTCGGCCCTTGAAGTAGATAGAGAGACAAA
TAGAGAGAGTTTTCATGAAATAGGTGTCGTAAGAGAGAGGGTATGTGGGATAGGTGACGTGTTATGTGAA
AAATAGTGAGTGAAACAACTGGACAAAGAGAGAGAGAG
>Unigene100386_Qing
TCACCATCTTCAAATTTAAAGGATTTGTTCTCTGCATTGAGAATTAATGCGTTATTAAAATGCGAGCTTA
ACAATGAAGCTTTTACGGGCATCGCTGCAAGACTTAAAGATTCTGTGAATGATGCAAATTTGTTGCTCGA
CTTCTACTATTCAGTAGGAGGTTTGATACTTGTCAAGGATCAGACTTCCGAAGTTGACGTACTTCTTGGT
GATGCTGATGGAGTTTTTCAATCCATTAAGGCTCTCAGCCAAAGTGATGGAAGGTGGCGCTATAGTTCTA
ACAATCCTGAGGCTAGTACTTATGCTGCGGGAATAGCTCTCAAGACCCTTGCCGGAGTTGTTTCATTAGC
ATCTTCCGAGATTGATCAAAATCTGATTGGTACATTAAAAAATGATATATTGAAGCTTTTTGATGGTATT
GAGAAATACGATAATGGGGCCTATTACTTTGATGATAA
>Unigene100387_Qing
AAAAAAAAAACCTACTAAGGTTTTTGCATTAAAGGAGCAAATCAGGCAACTGTGTTTGTATGGCTTGAAG
CCAACAATGGATCATCCGTCTTTGTTGATTACCTCAGAGGATCGCCAAACGGAAGAGGAACTCTCAGTAT
CCGAAGGGCCCTTGCAGTCGATCGGGTTGATTCAACGACGGTGCATGCAATCTTCATTATTATTGTGTAT
TTCTTTTTCAATTGGCATTCTTTTCGTATTAGTTGTAGTATGATGTTTGGGATGCATTGGTATTGTATCG
TGATGTTATTTGTTGTATATGCGTTAAAGCCAGAGGAGAATTAAATACAAACACATAAGCCTAGATAGGG
GAAAATAAACGTGTTGTGCAAAAGAAAAACACATTCTTCCTTTCTATATCTGTGTATTCTAAGTTCATGG
TTGACAAGTTAATTATGGGAAGTTGTATAGGTTGCCAG
>Unigene100388_Qing
TTAGTGTGGTGGAACTTATTGCCAAAGCAGAATTGAGATTGTGTATAGGTCTGATTAATCTGCAAGATTG
TTCTATATTTGAGCAAAGGCATCATGGACGGGAGAACAACAAAGACTTCAACGTACCCTTTAATCAAGGG
AAAGAAAATAATAGATTATCGGCGTTCTTTTTCGCAAGGGCGTGGCCGAAGGATGATCTCCGTGAGTTAT
TTCAGCTTTGAGTCTATGCTTTTACTCCTGTGTCTCACAGCATCGTTGCTGGTCCTGCCACTAGTTCTCC
CACCATTGCCACCTCCACCCTTTATGCTGCTTCTGCTTCCCATTTGTATTCTAGGAGTGCTAATGATCTT
GCTTTTCACGCCCTCGTCTAATGTTCGAGACATAACTTAAACTTATGTGTAAATGGAGTTGGGGATATGA
ATCTCTACCCTCTTACAATTTTTATTTTCTCAAAATGC
>Unigene100389_Qing
AAAGAGCACCATGCCCGGGCCTTACTTATTCATTATCGTTGGGATGTTGATAAGATCTCGGTAATGCTTG
TCGAGAGGGGGATTGATTATTTGTACAAAGAAGCTGGTGTAATAGTGGACCAGAATGATCTTTTTTCGTT
TCAGAGTTCCTCAGAATTGAAGTGTGAAATCTGCTTTGAGGAAATCTCTGCCAATGAGATGACAAAAATG
GACTGCAGCCATTGTTTTTGCAACGATTGTTGGACAGAGTATTTAATTATGAAGATAAACGAGGGACAAA
GCAGAGAAATTAGATGCATGGCTGACAAATGCAATGTAATTTGTGATGAAGGAAAAATCAGAAATCTAGT
AAATTCAAGGGATACTGATCTTGTAAAGAAGTTCGATCGTGTCCTCTTAGAGTCATATATCAAGGATAAC
AGAAGGGTAAAATGGTGCCCTAGTGTTCCCCACTGTGG
>Unigene10038_Qing
AAGGGAAGTCGGCAAAATAGATCCGTAACTTCGGGAAAAGGATTGGCTCTAAGGGTTGGGTACGTTGGGC
CTTGGGTTGACGTCTCTGGAGCAGGTCGGTACTAGCNNNNNNNNCGGCACCTTCCAGCATCGGGGTTCTG
ACGCCCTTGGCAGGTTTCGGCCGTCCGGCGTACAATTAACAACCAACTTAGAACTGGTACGGACAAGGGG
T
>Unigene100390_Qing
GGAGACGATATGGATGCTACCATAGCAAATGTAAAGGGCATGGAAGGTTTTCTCAGGCGACGTGATCTAC
CGAGCTTTTTACGGGCAACAAACTCGGGATTCCATGATTTCCAGTGGGTTATGTTTGAAACCAGACAAAG
CACCCGAGTCAAAGCGCTGATACTCAACACGTTTGATGACCTTGAAGAACCAATTCTCTCTCATATACGT
ACTCATTGTCCTAAAATCTACACCATTGGACCACTCCATGCACACCTAAATACCAGACTTGCCCGGAAAA
CATGTTTATCGACTTCATCAAACAGTTTATCCCAAGAAGATAGGAGTTGCATTACATGGCTCGACGAGCA
GCCCATTAAATCTGTGCTCTACGTAAGTTTCGGAAGCCTCGCGGTGGTAACAAGGGACCAGTTGTTAGAG
TTCTGGCACGGTTTGGTGAACAGCGGGAAACGATTCTT
>Unigene100391_Qing
AAGCGTTGTTTTTTTGGTTATGGGTTGCGCAACTTCAAAGCAACAACCTCTGTGCCGGAACTGCCAGGTA
CCATGTTCACCTATGCCACGTAGCTATTCAAAGCACGTCCACCACCCCCCAGAACGAGAAGGTGATACCT
ACCACATGGTCGCTCTTACCTCCTCCACATTAGGCTCTCTCAAGCTGGATCCACAAAATCAAAAGAACCA
TCAGATCAACCACGACAATGGATTTGAAGAAATGAATGGTGATTATGAAAAATATCACGATGAGAGAAGA
AGCAATGAAGAATTTTCAATGGGAATGATCGAAGCGAAAACGTGGTCTAAAATGATAAACGAAAAGATCC
CAAAATTCGTTTCGAAAACGCCCATTAGAACACCTCCGGGTGAACCAGAGACCATCAATGCTTGGGAATT
AATGGAAGGTTTGGATGATATTAGCCCTCTTCGTCCAC
>Unigene100392_Qing
CCCCAAGAGTTACTCTGAAGTCTGAACTTGGTTTATTAGTGTCTTTAGACTAGAAGACTTCCTCTCCAAC
CGTTGTGCCGTAGGAAGTTGTGAATTTAAATACTAGTTTCTTAGTATTTTATGGTGAAGTTAAAAAGTTC
TGGTGATGATTAACGTTGGAAATGATATTATTAGGGTATGTGAAGGAAGAATTGATCATCTTCGGATTAT
TACACAAAACTTGATAATACAACTTTGGCTGACCTTTGCTCCCTTTTATCTTTCTCCTTTTATTGGTTGT
GAATTGTTGCTCTCTAACATTTCTTCCTCCCTCTTACTCAACCCGCATCAAAACTCAACTTCTAATTTTA
TTTATGCAAAGGATAATGTAATAACCCAAATTCACCTTGTCAAGATATTATCTGTTTTAGGCCACAATTA
TCGGGTTTAAATCTTCTACGTGTTAACCTAAAAAATTC
>Unigene100393_Qing
GACATGGAAGAGTTTGAGGAGGAGGAGGAGGAAGAAGACGGCGTAGCAGATCGGAGACTGCTGTTCTGGA
GAAGACATCGGTTCTACATTTCATATGGTGCACTTTTGGCTAATAGAATACCTTGCCCACCTCGCTCTGG
TAGGTCCTACTATACCCATAATTGTTTCAAAGCTAGAGGCCCTGCTAACCCTTACATCAGAGGTTGTTCT
GCCATCACTAGTTGCCGGAGATAAATCCAGGTCCGATAACCGGAACAAGTGGGTCTAAGAATGATCTACA
GGGGAGGAATGGATAATTTCTTCAATTTCTTCTGCTAGAATATATATATTATATAAATATATATGCATTT
ATGTACTATTTGTACGAGTTAGTGTTTATTTGGTATGTTGTATGTTTGGTGGATTGGTACTCTGGGAAAT
TACTGTTCCAGATCTGTGTATTTGCTGAGTGGACTTGA
>Unigene100394_Qing
AAGAGGGGCAGCTTGAGAAGGTAGTGGAGAGTTGCGAATTGGTGGATGGTGGCGGTGACGGTGGCGGTGG
GGGAGGAGGTTGTGAGGCTTGTGGGGATATAAAATTTGTCCCTTGTGAGACATGTTCAGGGAGTTGTAAG
ATATATTATGAAGGTGAGTATGATGAAGAAGGGGATGATGAAGATTGTGAGTATGGGTTTCAAAGGTGCC
CTGATTGCAATGAAAATGGGCTTATAAGATGTCCAATTTGTTGTGATTGATAAATTTTATTTCTTAAGCT
ACATTTTTCCTTTTTTTTGTGTGTGTGTGAATTTGTTTCTTGTACAGTGAGAAGTTTGTCAGTTTTGATA
TATTGAAATGGAGATTTCTTGAGATAGCTGCAAGAGAAGGAAACTAGTGTGTAAATGGGCTGATTGAGTC
ATGACGAATTAGATTGATAAAGCTCTTTCAATGACCGG
>Unigene100395_Qing
ACACAACCATCATCACCATTAACTTCACATTCCCACAATAACCGTATACCCATTCACACACCTCCACCTT
CACCTCTACTAGTGGCTATTATCTTCGTTGTCATCGCTACCATCATTACCGTAATCACCACACCTTCTCC
ATCACTAATATCATTGACATTATTTTCACTTTTACTTCTTTCTCAATGTCAATGCCACCACCTCCACCTC
CACTTCCACTTCCAATATATCCACCTCCACCCCCACCTCCACATTTAATATAGTTACCACATCCTTTACC
TTTATATACACCTCCTCCGTAGCCATTATTATCTTCACTGTCGCTTCCATAACTTATATTATCTATCTCT
ACTCCCCCCCCCCCCATTGTAACCGCCATGACCAATATTAGTAACTCTTTTTCCTCCACCTCTACTTGTA
CCTCCATTGTTACTCCCATCACCTCCGCACCCCACCGC
>Unigene100396_Qing
GCTCATGCTCTTACTGTTGCATTACAAGGTATAATACCACCGATCGGTAACCTTTTCTGATGCATTACTC
ATCATCCTCCTTGTTGTGGTTGGAATTTTGGTGCTAACTCCCATGTTCCTAAGGTCTGGTTTGCCTCGTG
ATTGTATTTACATGTTGATGGTACTACATAGTGTATTGTTGCTAAGGCCCAAATAGAATCCGTTTATTTT
CAAAAAAAGGTTCATATAAGATCCACAGTGCTGTTATTTTATTATCATTCGACTATGTTGGTCCTACATT
TATGCTACGAAATAGGATCCATAATTTTCTTATGAATCTATGTGAACTTTATGACTTAACGCTAGCAAAA
TTTCTTTTGGGCTTATTCAAGTTTCTTAAGTGTTAAAAAAAATCTCTCTGCTAGCTATCAAATTTTCCGA
TGCATCTTGCAGGAAGCTTAAAGGCCCCGGTGTACCAGA
>Unigene100397_Qing
CACACACACAACACACACACACACACACAATGATAGATATTCATGCGGTTGCCTTGATCAGTGAGCGACA
TTGCTCACCTTTGCATGCTCGTGTGTACTCACTCGTGTGTGATCTAAGTTGCTTTATGTACTTAAATTTA
ATGTCATGGTAGCCAGATATGCTCTCTATACATATTTATAGAGGTTACCCGTTGTGTGTGTACTTGAATG
CACACAACACGTTCATATACATGTTCTGGAAAGTTTGTTCCAACCTAAAAAGGGTTTTGGTTTTGGAATG
GTCTGAACTAGGTCACATGGATTCTGATCCACACCAATCACCACATATTTTGAACTTGTCTTCATGTATC
TATGTACTAGCAGGGGCCTGGCCCACACCCGCCCATTATGTTACCTGTTGAATTCTACTGCAAGTAAATT
TTTGAGATATAAAATTTTCCTTAACCCACTCTTCTATCA
>Unigene100398_Qing
GCATTTATATCAGATGGGTATGGGTAGACTTGGTGTTCTTCTTTTATGTCTAAGCAAAAGATGGGTCGTT
TATGTATCATGATGTTTCGCACGAGCACTTAGTTTTTATGTCTCATGATGTTTAGCATGGATATTTTGAC
TCGTTATAAAACAAATCTAAAGATGAACTTGATATAGTCATATAGATTTGAACTATCAGACACGCTTGTT
AATTTGCATGTAACCTGTTGAGATGCATAAAAACAAGAAACATCTGAGACATATCCCATAACCATGTCCA
TATGCAGGGATTCAAATAATAAAGTCCAGAGAGAAAATAATACAAATTAACTACCTACCTTCCATCAGCA
AACAGATAGATAATTACTGCATGCTGTAACATAAAAGTTTCAAATGGGTCAAAAACCAGAAAACATTTCA
TGAGTTGCAACCTTTTCTGCACCAAATAGATTCCCAAGG
>Unigene100399_Qing
ATTAGCAAGAATATTGGAGCAATTTTGTGGGTTGGCTATCCTGGTCAAGATGGAGGGGATGCCATTGCTC
AAGTCATATTTGGAGACTATAATCCAGGTGGGAGGTCCCCATTTACTTGGTACCCGCAAGAATACGTAGA
TAAAGTTCCAATGACAGACATGAACATGAGAGCCAATGCCACTCGAAACTTTCCTGGTAGAACCTACAGA
TTCTACACTGGAAAATCTATCTATGATTTCGGCCATGGATTAAGCTACTCAATATTTTCCAAGTTCATTA
CATCTGCCCCTTCCACTATCCTCATAAACACAACCACGTCCACCCATTCAAATGGCCAATCCATCGACAT
CTCCAAAATAAACTGCCAGAATTTACAGTTTCGAGTTGTTATTGGAGTGAAGAACGATGGGAAAATGGAC
GGAACACATGTTGTGCTATTGTTTTGGAAGCCAGCCAAC
>Unigene10039_Qing
GCTCGAAACCTTAACATCACCTTTCTCAAGAAAATAACCCATCAGAAGCACCATTCAATAATTATACTCC
CTCATGAATCCACTTTTATCAAAATTAAAATGCAAAGATTAAAAAACAGCCGCAAAAGCAAAAAATCCAA
CAACAATTGTATAATCACCAAGAAGCTTAACCCGTGTGCTCATGCTTCTTGATAATTGAAGGGGCTTCTT
TACTTTGACAATTTTACCTGTCTTTGTTCAACCAACATCCGGGAAAAAAATATAAGAAACATCAGAGCAT
AAGCTATTTCTACTACATGCACAACAAATAAAGGTTAGTAGAAGATAAAGAATTATGCAGTAACTGAAAT
AAGAACAAAATCAAAATAAATAAATAAAAACTATTGAAATTTGAAAATCTAATCAATGATTCAACT
>Unigene1003_Qing
TGAAGAAGACCCTATCTTTTGGTTCTTCTGTATGGAGGAGAGCCACTGCCTTGTCAAACTTGGATTCCTA
AAATCTGTTCTGATGGGTCTCTCTGATAGACATGAAGAGGCGTGCACTAATATTTTCGGCCCATTGTTGT
CAAGTCCTCTATTGTCATCCACAGTTGGGTTTAGCCACAAATTGTCTCCCAACCTTCTTCTACCTTGAAA
ATAGCTTCATCCGAAATATATCCTCGGTTGGTTCAACAAGTGCCAGACCCTTTCCCGATTATTCACCAAA
GAAACCTACCATCAGAGACTCCGAGCTCGTCCATCACATCTCCACTGCCATTAAGCAACGCCGCTCTGAG
CCCATCCGCAGCATTTTGAAGCCCTTTGAGTCCAGATTCAGGCCTGACCACCTCATATGGGTTCTGATGA
ACATAAAAAATGATTACAAACTAGTTTTGGATTTGTTTGGGTGGTCGTGCTTACGCAGGGAACCATCTCT
AGAAGCCCGTTGCATTGTCATTCATATCGTGGCTGCTGAGAAGGATCCAAAGATGGTCCGTGGACTCATT
CGTGATTTTTGGACCAAACCCAATTTAGATATCAGTCTTTCATTTGCTCATTTTCTCGAAAAGTTGATAT
ACACATATAAGGATTGGGGTTCCAATCCTTATGTGTTTGACATTTTCTTCCAAGTTCTTGTTGAAGTTGG
GATTCTCAATGAAGCGAGAAATCTTTTTGACAAGATGTTCAACTACGGATTGGTTTTATCTGTTGATTCA
TGTAACGTATTTCTTTCGCGTCTGTCGAGTGATCATGATGGATTGATGAAGGTGTTGAAGGTTTTTGGTG
AACTTTCTGAAGTGGGTGTTTGTTGGAATACTGCATCATATAATATAATGATCCACTGTCTTTGTCAAAT
AGGGAGAGTGAAAGACGCTCATCACATGCTTTTGCAAATGGAGTTGCGGGGATGTGTTCCTGATGTTGTA
AGTTATAGCACTTTAATTAATGGTTATGGTCATGCTGGGAAACTTCAAATAGTGTTGAAGATTACAGAAG
AGATGCAAATAAAAGGAATGAAGCCAAATGCATTTACTTTCAACACCATAATCCTTCTCTTGTGTAAGCG
TGGTAAAGTAC
>Unigene100400_Qing
CCCCATACATACAAAGAAACATTGGTAATATTAAACTAGTTCTTAAATCCTGCTCTCTAGGAAATGAAAC
AAATGTCAGGCCGCCTATCTCCCTCTCTCTGCCCACGAATACTATTCATCTTTCTCTATAACAAGAGTGA
ACCAAGAAACCACCTGGTGACGGCACCCTAACCACAAAAATCACTTATTGAATGATGCGTAATCCCCTCA
AAGATGCACAAAAAATGCCAACTCCAGTTCTGGTTGAACTGCCTGTCTTCTAATTTTCCATTTTCTGATT
TCCACCCAACCCATTCTCTTCAATCAAGCCACTACACCTCCAGCAACGATGTAATCCAATATAACTAGTA
GCACAGTTGGATCCCCTAACACTAAGACACTACAGATAGCACCAACCACATTCTTCCAACTTCCTATACC
AAGATAAAAGAATATCTACATGGTGACATCTGAAATGCC
>Unigene100401_Qing
AGACTTCATATGGAACCAGAGGCTGCACAAACTGCCCGGGAATCTCTGGAGCTGGTGTTTCATATGTCAA
ACATTCTTGAGACAGGGCTGGATCGGCACACCCTTTCAGTCCTCACTGCTCTATGTGATCTAGGTCTGAA
CCCCGAGTCCTTGGCTGCTGTGGTTAAAGAGCTTCGAAGAGAACCTCTTATGTCGCCTTCCTCGACAACG
CCAACTGCTCCATCAGTTCCTTAAGTGGTTAATGATATCTGTTGCTAATCAGCAGTAATAAAAATGGTTT
TGAGCTACCGTTGTATCTACAAACTAGACAATTGTGTAATTTATTTCCCTTTTTCTTTTAGGTATGCCAT
TACATAAAAAGGTTCTAACAGTTTTTGAGGTTGATATTGTCAAAGTGATTCTGATGTTCATGCAGGCGCA
TGCCGGCATTTCTTATTAACAGCGTCGTGATGTCCAAGG
>Unigene100402_Qing
ACTTCCACCTTGGTGGAACTACTGAAAGTTTCAATTGAGAAAATGTATGGAGAAAATCCAAAAGAATCAT
ATAGTGTTGCAAGGATAATCAACAAAAAACATTTCTTGAGATTGAAGAATTATTTAGATGAACCCATGGT
CAAAGCTTCTGTTGTTCATGGTGGTTCATACGACGAAGATAATTTGTTCATGGAACCTACAGTCATGGTG
GATCCCCCTCTCCATGCTGCAATCATGTCTGAAGAAATCTTTGGCCCATTGCTTCCAATAATTACGCTGG
AGAAAATTGAAGACAGCATTCAATTTATCAAGTCAAGGCCCAAGGCTCTTACTATTTATGCCTTCACCAA
GAATGAAATGCTCAAGAGAAGGATGATATCTGAGACATCTTCAGGAGCCATAACATTCAACGATTCAATT
ATCCAATATGCAGCCGATACTATCCCCTTTGGAGGAATT
>Unigene100403_Qing
TGATCGACTCAGTGAAGGGAGAATTATATGTCGCCTTCAACGCTAGCCATTTGCCTGTCACTGTTGCATT
GCCCAAACGGCCCGGTTACAGATGGGAGCCCTTGGTTGATACCAGCAAGCCTGCACCATACGATTTCCTC
TGTGATGATGTCCCAGAAATAGAGACAGCGATTAAACAGTTTGCACATTTTCTTGATGCCAATTATTACC
CTATGCTTAGTTATTCTTCCATTATTCTTTTACTCTCTCCTGATGACAACCCTTAGTTCATGTCCATAAG
CTCCAGAAATAAATTAGCATCAAATTTGTTGTTCATATATTAACAAGTACAACAATTGCGGTAATGTGGC
ATTTACGAACATGGCCTGAATATGTATTTGTAAGAAAATCTGTTGAACAAGAGGGGAATGACGTAATTGT
AGTAGAGCCCTTGTTGAAGGAAACATAACACAGAAATTA
>Unigene100404_Qing
GGGACGTGGCCATGGAAAGACGGGACAAGAAGCTCCTGGAGAAGTTCGCAGCTGCTGCTGCTTCTTCCTC
CGCCTCTAATTAGTCCAGGCGGATGTTTCTGGAAACTTGACGTTGGATCATAAGAATAAAGCTGTTGTCA
GATGTACTGAAAATATGCATCGAGTGGCACTTCTTCATGTTTATTTTCTTCTCATATGTACTTGCATGAG
CCCCTTTGAACCTTGTAAGGGATAAAAGTGTCATTCGGTAAGATTACTTAATGATGTTAATGTTTGTGAA
TTTGGTCAGTATTATTTCAATTATGCACTACTTTGGAATCTTAGACTGCCAAGAATCTCCATATTGTTGG
ATACTTCGAAGTATTGAATATTTTTGAGTTTTGAGTTGCGAGGATCCACATAAAATAGTTAAACAGAATG
TGCAGTTTTGTTGTGGCATCCTAATTCCTAACATCATCC
>Unigene100405_Qing
CCCCTCATGCTCACCAATCTCCAAACCCCACTTGACACCACCACCCCCACCTCCCCCACCTCCGTCCATC
ACCTCCCCGTCTGATCTACTCATCAGGTTGCTTTACATCAGTGAAACTGTTTGCCATGGAATGTTTGCTT
TGGAATTCTTTAGTAATTGAAGTGTGCAAATGCATCATCCAGAATGGAGCTGGTCTTCTGTAATTTTAGG
TCTTTTTGAGATGGCCACATCTTAAACAATAAAAAATTGATGTAAAGGTGGAACCTGAAGATGGGGAAAC
AAATCAGCTGACAATTTTGACTTAAAGATAGCATGTGTATTTCTTTTAATACATAGATCAGAAACATATA
TCATTCTTATGCTCATATTAGTGTGTATATGTGTGTTTGTAGATGTTATATCGGTTTTGTTTAGGATTGG
TAATTTTACAGTTCAGTGTATTACCAGATTCTACTGGTT
>Unigene100406_Qing
TTATCATCCAACTCGAGACTATCAAAACTTATCTCTGATTTCATGGTTCTGAATATACCGTTGCAACATC
TGTCGTTCCAATTCTTCAGGTTGAAAGCAGCTGAGATATCATTCTGGATAAGGTACCTTTCTCACAATTA
TGTAAGTTTTTTCCCATAATGCACCGAAATCAAGATTATGATTAATCACAGCAACAAGGTTGAATCCGAC
GTAAACCCAAAACAGAATTGCTTACTAGCTATTCAAAAGAGCATCATCTAAAAGATGATGCAAACAAGGC
ATGGATGGGTCTTGAGCAAAACATAAACTGGAGTTGTCAACAAAGTACCGAATAATTAGATGGGGCTCAT
ATGCTCTACAATGAAATTGGTCCAAACCTTTTGCCCTATCTCAACATTTTATATACACAAATGTTGGTTC
ACCTTAACTTCACTTCACTGCAAGCCAAACTAACAGAAA
>Unigene100407_Qing
CGGTCTACACCTAATACTCTTAACATTTGTGGGGGCGGGAACGAAGCCACGCAAACAAAACCATATAGGA
TTAACAGTATCCTTCTCTTTCATAGGGTTTGATATAAAAGAAAATGGCGACAATCAGAACTTCAATGACA
ACAATGCTCGTCAGAGAACTGTTTCGTCCACCACTATATTTCTCAACTCTGCTCATATTCCGTACAACAT
CGCCTACTCCAATCTTTACCGGAAACAGCCTCCGACTCGTGTCTCGTGCAGTCGGTTACAGACCTGTCGT
CCGGTGCTTTTCTTCGTCGGAATCCGGAGAAGCCGGAAAGAAGGTGTCAGCGCGGTTGTCTCAGGTTCAG
AAGCTGTTGATCGAGGCAGAGGAGCGATCTCAGGCTGCCGGCACCGAGCCTGTCCCTAAAATCACTATTG
ACCATGTTACAGTGAACTTTGCAAGAAGTGGTGGGCCTG
>Unigene100408_Qing
GTCTCCATCTCCGGCGATACTTTTGAAGCCGGCGCCTCTATTCTTCACCCCAAGAACTACCATGCCGTCA
ATTTCACCAAACTATTGAACCTTAAAGTCAAAGTACCTCCTTCTTCCGAGTCTTCTCTCTCTCTTGGCAT
TTGGGACGGTCATAAGTTCGTCTTCAAAACCATATCTTCCAATTCCAACCTTCCTTTCGTTCAAAAGATC
GTCTCCGCTGCTAATTCCGTCCTCATGTTTCTTCGTTACGGGTTTTCTCTGCTTACAATGGATAATTTCG
TCGAGGGTACTGTGAATAGTTTTTTGAAGTATTATGAGAGTTTTGAGAGGAGGCCGGTGTTTGAGCGTGT
AGATGAAATGCTTAAATGGGCGGGTTTGTACAATTTAACAATGCGGACTTTAGAAGAGGAATTGGTTGAT
GTTGGGTTGTCTCGTTTGCTGATACAAGAGCTTGTCACT
>Unigene100409_Qing
AACTTTGCGGGTTTCACTAACTCGGAAGAGGCAGAGGAGTGGTTGAATGCCATAGAGAGAATTTTTGAGG
TAATGACGGTGGCCGATGACTATAAAGTCAGATTAGCGGCCTTTATCTTGACTTATTCAGCCCAACATTG
GTGGGAGGGCACAGAGAGATAGCTTAGTGCCCTTGCACTCAGACTTGAGCCCCTTGTACGCACCCCCATA
TCCTGACAGATATTCGTGACGGTCTTCAACGAACAGTATTGTCTGATATCCTTTTGATTTGAGAAGGAAT
GTGAGTTACCTCGTTATCACAGAGGAGACTGTCAATGGCAGAGTATGAGGCGAGATTTGCCTACTTATCA
AGGTTTGCAGTGAATTTGGTACGCACAGAGGATGCCGGTGTTGACATTTTTGACAGGGCCTAGAGCTTGC
TATTCGAGCCCCACTAATTACCTGTCCAGCTCAGGATTA
>Unigene10040_Qing
TTTTAGTTCCTGAACTACCAAAACGTTATTAATAGTCCCGCTGTTTAAACACTTTTTAAAACTAGTCCTT
CCTTCTATATTTCCGTCACATAACGGCTCATTCCAACTCTTTGCATCTTAAATTTTTTATAAATCTTACT
CTGACCCTTTAATTTCAGCAAAAACAACCCATATGTAAACTACTTATTTCACTTCTCTCTCTCTCTCTAC
AACCAAACTAGAAAATTGCCGCCACCCACAACCCTATCTAAAAGCAAAAGTTAAGATTTTTACTTTAACA
ATGGAGTTGGCACATAGGAAACACAGTCACGGCATCGATGTAGCCTCATTGCCCACCTCCATTCACCGCC
ATCTCCCTCTTTTTCCACTCAAGCTCTAAAATCCAGCAGGTAATCAAACCCATGTCTTACGGAGTGTGTA
TGTGAATATATATACATATAAGTGAG
>Unigene100410_Qing
AAGAATTTGTGAAAGAGAAGATTATTCTCTCCCAGGAGAAAAACATTCAGAAACTCAATGAGGTGGTGCG
GGGCCTTCGAGAACAGTTGCTACAATGCAGAGGCAAAACTGAGGCTGTAAATAACACTATGACCCCATTG
ATTGAACTTCTGAATGAACTTGAGTAGAACCAAATCTTGGAGGACTATAGGAATCGCACTTGTTCATTGG
TATGTGATACTTTAATTGTGTAGTTTTTGGGCTGCATAAAGCAATCTTGGGCCAAACTAATCTCTTATCA
TTATTTCCTCGAAACTGTAAAAGGTCCATTTTGTTATATGACAACCACCCATCCTGTCCCTGCCCCCTTA
GCGTAGGGACACCCTGATTGAATCTTGTCTCATGCAACATGTGTTAATAATATGGCTGGTAGTTATAGTT
ATTTCATTAAGGGTAGTATTGTATTTTGGAGTAACAGAG
>Unigene100411_Qing
GCAGCAAGAGGACTTCACTATCTTCACACTGGTTCTGCCCAAGCAATTATTCATCGAGACGTTAAGTCTG
CAAATATATTACTGGATGAAAATCTAGTGGCTAAAGTTGCCGATTTTGGGCTTTCAAAGACTGGTCCTGA
GATTGATCAGACACATGTTAGTACCGCAGTGAAAGGAACTTTTGGTTATCTCGATCCCGAGTATTTGACA
AGGCAACAATTAACTGAGAAGTCAGATGTATACTCTTTCGGAGTAGTTTTATTTGAAATCCTTTCTGGGA
AGCCTGTTATTGATCCCTCACTTCCAAGAGAGATGGTAAACTTAGTCGAATGGGCAATGACTTTGCAAAA
GAGAGGGGAGTCAGAAAAAATTGTAGACCCTCATATCATAAGTGAGATAAAATCAGAGTCATTGAAGAAG
TTTGGAGAGATTGCTGAGAAATGCTTGGCAGAACGTGGC
>Unigene100412_Qing
CTCATCCAATGGCTGAGAAAGCTAAGTGTTTGGGACAGCAGAGTTTAACCGAGACAAGTTTTTTTTAACA
TTTGAACTTGTCTTTAAAAGTAGGGCTCTCTCTCTCTCTCTCCTTAGCAAACGGTAGCTCCATCCCCTGC
ACTAAAACCACCTTATCACGACCACCACCACTTCACACCAGCACCAACGCCACATTATTATTACCACCAC
CACTAGTTCCATCACGTATTTATCTCTCCCTCTATTTTTCAGCTCATCTCTCTCTGTGCGCGTGTATATT
GGGCTTCGGATTCAGGTTCACCAGATCCTCTCTTTGTTCACCACCAACTCCTTTTTCTCCCTCTATTTTC
ACCACCCCCCTACGCTAAGCAACGCCAGCACCACCCCACCACAACCACACCAACCTCCACTCCAAAAATC
CAACAAAATCACCTCCACCACCCAACCACCAAACCTCCA
>Unigene100413_Qing
AAATCACAGGCAAGTTAACATCCCAACTGTGCTACATGTTGATGTCATATCTTCCATGCTCTGTCATCTA
TTAAATTGCAATTTGAACCTGTTCGCCCTTCTCAAATCGAATCCGTTGAGTTGACGTAAGCCAAAGTAGT
TTGATGTTGGGGATAAGTTGAAGAATCTTGATTCATTTAATAAAGGAGTGTTGTTCATCTATCATTTTAA
CATAAAACAGAAGTTTTTGACAAGCTAGACTGTGGACAGGTTGGATTTGGCCTACAGCGTGATGGATTGG
TTAAGTTTGATGTTTCTCACCAAGTCGGTAAATGTGTTGAGAAACAAAAGCAAAATGGAAAATGATAGTA
AAAACAGAGTGGCTATGATGCATGAACAAACCTGACAATAATCCGGCCAACCTCTTCTTTCGTCTGGCAA
ATTACGTTGACTTCTTTCACAATTTGTCATTAATAAGGG
>Unigene100414_Qing
GATTGGTCTACCTGCAAAAACTGTTTATGCAGCATCCAAAGCTGCAATCAATCAAATTACGAAGAATTTG
GCTTGTGAATGGGCGAAAGACAACATTCGCACCAATGCGGTTGCACCATGGGGCACCAAAACTACCATTA
TGAAATCTGAAAAAATGGATCAATCCATTATGATGTCATATGCACCACTTGTGGCTCGAACTCCTCTCCG
TCCCATGGCAGAGCCGTTTGAGATTTCGTCGATTGTGGCATTCCTTTGTCTTCCGGCTGCTTCATACATC
ACAGGGCAGGTGGTGTGTGTTGATGGTGGATATACGGCAGGTGGTTTCTAGGCCACTCACATTTTGAGGT
CTCATGTTGGCAACTCCCACATTCTACAGTTAGCAGGCTACTCGACTCCGCAACATTAGTCACTAACCAT
TTTTTATAGAAGCTTCAAGTACTAAGGCAAAAACGTCAC
>Unigene100415_Qing
ACATACAAGCAGGTATGTCCCCAAGTTCGATACAAAAGGCGGCCTCGGACGCTGGCATGGCCATTGATGC
CCAAATGGCCATGAAACAACCTTCAAATTACGTCGACCAGGTGAATGAAAGTAATGTGATTTGTGGGTTA
GAGAGAAAAATTTGGTCAAATGTGGATGACAGGTCTGGGTCAAGGGAGAGAATTAGTGATCAGTTGAGAG
AAGGGGATGAGGCTTTGAGTATTTCCATTGAAGATTATCTCTAACTTGTTCTCATAATATCTTTCACGGA
AGGGTGTAATTCTCAGCTTATATACGTTGGCATTAGATAGACTTTTTTCTTATGTACTGAATCAGTTGTT
TGCTTTTCCCCTCCAGCAACTCATGACCCACTCGTGCGTGTTTGTCATTTCGGCAAGTTCTTGCATGTAT
TTGAGGAATTTGTTAACAATTATGTTACGTTAAGGAGAG
>Unigene100416_Qing
GAGAGAGAGAGAGAGACAGAGAGAGAGAGTATAGTGAGATGGAAGAGAAATATGGAGAGCTGAGAGAAGC
AATCGATAGCATAGAGGTAATAGACGCTCACGCGCACAATATCGTCAGCCTGGATTCAACCTTCCCTTTC
CTATCCTGCTTCTCTGAAGCCTCCGGCCACGCCTTATCCTTCGCACCCCACTCCCTCACCTTCAAGAGAA
GCCTGAGGGATATTGCTGAACTGTATGGCTCTGAGTGTTCCCTGCGTGGTGTTGAAGTATACCGCAGTTC
GAATGGATTGGAGTCAATTGGCACAATGTGCTTCAAAGCTGCGAAGATTTCTACCATTTTAATTGATGAT
GGATTTGAATTAGACAAGAAGCATGACATTGAGTGGCACAGGAAATTTGTACCGGTTGTTGGTAGAATAT
TGAGAGTTGAGCGCTTGGCCGAGAAGATTCTTGATGAAG
>Unigene100417_Qing
GTTTGTCAGAGTTGTGAAGCCACTTAATGTGGAAGCTCTCAAGCTTTTGCTGAAAGATCTGTTGGAAAAA
GGAATTAGCTGCTTAGCTGTTGTGTTGATGCATTCTTACACTTACCCTCAGCATGAGATAGATGTGGAAA
AGTTGGCTCTGAGTTTGGGCTTCAGACATATTTCCTTATCATCTGCTTTGACTCCTATGGTTCGAGCTGT
TCCTCGTGGTCTCACAGCAAGTGTGGATGCATACCTGACTCCAGTTATTAAACAGTATCTATCGGGGTTC
ATATCCAAATTTGATGAAGGACTTGGGGAGGTAAATGTTTTGTTTATGCAATCAGATGGAGGACTTGCCC
CAGAAAAAAGATTTTCAGGCCACAAAGCAGTTTTGTCAGGTCCTGCAGGCGGGGTTGTTGGTTACTCGCA
AACTCTTTTTGGGCTTGAAACAGACAAACCCCTCATAGG
>Unigene100418_Qing
CATCTCCTAGTAACTTGTGTTGTGTTTCGGTGCCTCTATAAATACATACGAACTTGCGTTTTTTAATTGT
TTGGAAGAGTTTTTATTCAGAATAATTATTTGTTTTCTTTGCAGATAAAAGACAGAAAGGAACAATCTTT
TTGAGGGGTTATTGTTAATTTGGGTGGTGGGTATTTGAGATGGCGAAAGAAGGACCAAATTGGGATGGAT
TGCTAAAGTGGAGTTTGGCTCACTCTGATGGTACTCGACCCAATCGTAATTTGAGTGAGGAGGAAAGAAG
ATGGTTTACCGAAGCAATGCAAGCTCAAACAATGGATGTGATTAAGAGAATGAAAGAGATAACTCTTGTT
ATGCAAACCCCAGACCAAGTTTTGGAGTCTCAAGGAGTTACTCCTACTGATATTGAAGATATGTTGGATG
AGCTACAAGAGCATGTTGAGTCTATTGACATGGCCAATG
>Unigene100419_Qing
TGCGGCCCACCGGAGCGCTTCCTCGTCGTGGCCGTCGTCCTCTCGGAATGACTCCGATCGTACGGACAAG
TTCTCGGAAGAGTTCCACATTATTGGTTATTGTTGTTGAAAAGATGGAGTCATCACATGTGGTTTAAAGT
AGTATGAGTTTGAAGATAAGGTAATAACATGCATTTGTGGGTTGTTGTAATTATTATATCAACAGCTGCT
ACAACTACTTACTATGTTCTGTTCTGACTCTGAGGGAGGTTGTTGAGCTCAGCATTTAATGCCTTTCTCT
CTCTCTTTTCCTTCTCCATCTAGAAGTAGTTAACTTTTTCTTTCTTTTCATTTTCTGGGTGTATCCATAA
TTATGTGGAGATGGTATGAATGAAAGAATGATTTTCTCTCTATACATTTATAGCTTTTGGTTTGTGCGTT
ACATATTCTGCACCGAGAGAGAGAGAGAGAGAGAGAGAG
>Unigene10041_Qing
CTCTCACCCCATATATAAATCATCTATCACACTTTTTTACAGTATACACTTTCTATATCTCTCGGTACAA
CTCTCCACCAAAGCCACCACCTCCACCACCCATCCAACCGAAGATGACAGACGACCCCCACAAACACCGA
CGATGATGAAAACGCAGGTGATTCTGTCTCAACAATGTCTCAGCAACGTCTCGACGATCTCCGTCGCCTC
CACCTCCACCACCACACCGAGCCACCCAAACACCACCACTAACCACCTTAGTTCCCAACCCACCATATCA
CCACAACACGAACCAAATCCTTTGAGCACCAACACCACCACCACATCAAACGCTTTAAACCTCACCACAC
ATCACCACTCACCACCATAGTGCACAACCCACCCTATCACAACCACTTCCACGCGACCACACCATCATGT
CATCGCCACCCCCACCAAGCCATCACCACGCCATACTGCTACCACCACTACCAACTACGACAATAACACC
ACAACCCCACCACCGAACACATAAGAGATATAGATAGATAAAGATTGTACCGAGTGATATAGAGACAAAG
ATCTTACCGGCTCGCACTTCTCCATCTACTCGCACTGATCGTACAGAGAGATTTAGAGACACCAGCACGG
GTTACCCCTATTCACTGTATCCACCACCCACCACAACCACGTATCACCCAACACCAAACCTGCCCTAGAG
CACTACTTCATCACCACAACCCACCACCACACCCCAGATTTGAGACATGGAGAGATAGCGATGGAGAGAG
AAGATACAAAGGCCACAACCCAGATCTGAAGAATACGCGACGATCACTACCGAGATCTTNNNNNNNNNNN
NNNNNNNNNNNNNNNNNNNNNNNNNNNNNNNNGGTGGGGTCAGAGTGGACATCGGTGTGGGCAAAGGGTG
GGGGTTGGGATTGGCTCAAACAATTTTCAGAGAGTTATAGAGTGAATATGGGAATAGCTTGGGTGGGC
>Unigene100420_Qing
TGGCCGCGTGTGGGGGTAAAGTAAATATTAACATAGTTATGGAGATAAATTGAAACAATTAACATAGTTT
AGGGGGTAGTGGAAAGTAATTTTTCATTCACAATCTAACGGCCGTTTAAGATTGGAGCAAACGGAGACAA
TTAACATAATTGAATGGTCAATTTATTAAAATTGATAACTAATGGGGAAAAATGACCATAGGGGCCTATT
TTAGGGAGCGGGGGAAAGTATAATTAACCCTTTGTTTACATTTTCAATTCTTTTGGTGCTGAATGTTGAG
CACAGTAAAAAATAAAGAAAGAAATCACCCAAATCCTCATTTTGTTCTATTCTTTCCCATAAATGTTTTG
GGCTGCAATGTATTGCTGTTAATCTTGTACTATTCTAGAAAGAATCTATTTATTGGCGGATTTTTTTATG
TTAATTTTCCACAGTTATTAGGTAGTAGGTTGAGGCTGC
>Unigene100421_Qing
CTATCCGCCGCCGCCGCCAGCTCAGCTCAAACACACGTAGCAGTACAATAATACAATAAGGAGAGAATTT
CGTATTTGTTTTTGATATTTATTTAAAAATATTACGATGAGCTCATCAAATATCAGAGACATATTGACTT
CGTTTAGTCCCTCTTTGGATTTCTTCGCTCTTAGTTCTGGTGATGGTCGAATTAAGGTTTGGGACACTGT
GAATGGTCATGTTCAGACTGAGTTTGCCGACATTGTGTCAACGGAAACAACGAATTTATTCACAAAGCCA
GAAAGTGGGCATCTTTCGGTGGATTATACATGCATGAAGTGGTTATCTTTGGACAGAAAGAAAAAAAGAA
AGCTTGGAACTTTATTGTTGGTGTTAGGTACGGGAAGTGGCGATATTTTGGCATTGGGTGTATCAACTGG
CCAGTTGACGTGGAGGGTTAGTGATTGCCATCCCGGGGG
>Unigene100422_Qing
GGTATAAAAAGGGTGGTAAACTGACTTTAATCAAGAATACACTATCTAGCTTGCCTGCATATTTTACGTC
CCTAGTTGGAATACCTGTGTCCGTAGAGAAAAGATTGGAGAGATTACAGAGGACTTTCTTGTGGGGTGGT
TTGGGGGAGGAATTCAATTACTAGTAGGGTGGAATAAAGTTTGTTCTCCTGTCAGTAATGGTGGTCTTGG
CATTCAACATTTTCATCAATTTATAAAGATCTACTGCGTAAGTGGCTTCGGATGTATGGAGAGGAGGAAG
GATAGTTATGGAGGAGGGTGATTGACTGCATGTTTGGAGGGGCCGGATTTCTAAAGTAGTTTAGGAACCT
CTTGGAGTAGGCTTGTGGACAAGCATTTGAACTGGGTGGACAGATTTTTATAAGCTTGTTGCATTTTCAA
GTGGCATAAGGATGCTTTGGTGCCAATTAATAAATCTTG
>Unigene100423_Qing
CTACATAACAAGCTGAACAGCATATTGATTAGATTCAAGTCTCAAGCTCTACTTGCAGCAGATATAGCAA
AAATAACCATCAGAAGCTATCTATTAGACACCAATATGTAGTAGCAATGTAAGCAGCATGTACATCATCA
AAAGCACCAAATATAGAAGCAGTTTCATCATCAGCAGCATTAGGAATCAAATGCAGCAGAGAAGACCAAC
ATTAGTAGTAGCAGTCCTGAAGGAAATCACAGAACAACAGCAAAAATAAAACAACAGCAGCAACATCACC
AGCAGAAAAACAATAGAGTCAGGTTAACAGTAGTGCAACATGTATATGTATATGTGTATGTTATTCACCA
GCAGAAAAACAATAGCAAAAGGTTTCACAGTAGCAGCATCATTTGCATTATCAATTCTTCTTACAATCAA
AACAATAGCCGTGAAGTACGCACCATGTTGAAATGGATC
>Unigene100424_Qing
CTTAATTTGATTTTTTCAACTTACTGCATTTTTCTTTCAGGAGTTACAAGAGATGGATTGAATAGGCATT
TCTTCCATAGGCCATCAAAAGCTTATACCACTGGTACAAGAAAGCGAAGAAAAATTCAAACCGAATGCGA
CTTGCAAGGTGGAGAAACAAGATGGCACAAGACAGGCAAAACAAGGCCAGTCATGTTGAATGGCAAGCAA
AAGGGGTGCAAAAAAATTCTAGTTCTCTATACAAACTTTGGGAAGAACCGAAAACCCGAAAAGACGAATT
GGGTGATGCATCAATACCATTTGGGGCAGAATGAAGAAGAGAAGGAAGGAGAACTTGTTGTTTCAAAGAT
ATTTTATCAAACTCAGCCAAGGCAGTGCAATTGGTCTGAAAGGAGTCATATGATCGCCATTGGGGAAGGA
AATAGTGAACCTAATAGCAGAAGAGAGAGTGGGAGTGGG
>Unigene100425_Qing
CACAACTGGTGGAATTTGCCAAAGAGATTTCTGAACTTGACAACCTTATTGTGAAAAGAATTTAAAGAGT
TTTTACTTTCCTCAGTCTTATAAGCAAGGAGATGATTCAAGAGTTTTTGGATTTGAAGCAAAGTGACCTT
ACTGTAATACAATATCAAAAAAGGTTTACCGAATTGGCGAGGCATCACACTGACTACGTGACCACAAAAA
TTGCAAGGCCAAGAAAATTTGAAAATGGCTTAAGGTTTTGATTGAAACAAGTTGATACCGTTAAATCTGC
AAGGGTATTTGAGCTAGTTGAGAGAGCAATCCTTATTGAGAATGATCTCGGAGTAATGAAGGCTCATAGA
GACGAAGAAAGTAAGAAAAAAAAAAGAAAAATGAGTCCCAAGCTTCGCTCAAAATTTTTTAGAAAAAATC
ATTCAGAGCCGAATGTTGACATCAATCGTCAAGTCAATT
>Unigene100426_Qing
TGGAGAAGTATGAGAAACGTGAGAAAAAGTGTGAGATTTGAAGAGAAGTGAATAAGTGAATAAAGAGGGA
GGATAGAATTTAGGTTTAATCTCGACCATTATTGTGATTGGGATATTTTAGACAATTGATATAGAAAAAA
TCCATTGGTAATATTATATAGATTTCATTCCACTTTGGAAAGTACAGAGAAAATGAATGGGTTAATAAAT
GCCAACCATACTATTATTCTTGCTTTAAAAGTTATGATAGGATATGCTTGGGTGTAAGTAAGCATTAGGA
TGGTGCAAAGCACCTTTCGTGCACACGCACACATGCAACATGGACTGGAGGAGCGCAAGAGGCGAATTGT
GGCACTTTACAGGTTGGCATGTAAACATCACAAGAAGCAATCATAATCAACTCTTGAATGCTTTTTAGAT
AGTCTGATCAATGTTCCAATCAATTGATAAAGAGGGGTG
>Unigene100427_Qing
TGGGAGTATCTTTGTATGCAATCGAGATATAAAAAAAAACTCTTTTACTTGTTTTTCCAATCCCGTCTTT
AAATTTCATGGAAATGAGTGGTAGCCTTAAACTTGTATTTTTAATGTCCTTTCATCTATTTTGGCATGGA
TTTTGTATATTATCAAATTCTTTCACTGTGAAGATCTATGGAATTTACATTGATCAACAAAAATGCATAT
CTAAAAAGGGTAAAAAATTGCAGCAAATATGTTATCCTTAGAACCAATTCATATCAAAACTAATCCGGAT
TGGATAGCTTAGGGAAACTGGACTATGCTGTCTGAGATTGGATTTGATGGAGGTTTTATGCCTTCAAAGG
TTCTAGGGTCATAGTTTTGTAATATAAAAGGAGGGATCCTGATGGTTTAGGGATTGAAAAGAAGCCGTGT
TGGCTTCATTTCCAAGAATTGGGGCTAATATGGGTTTTA
>Unigene100428_Qing
GTTGAATATTAGTAGAGAATTTGAGGGTTTTGGTGGTTTGTTTGAGTTATTGTTGCTTGATTTTGGGCTG
TGGAGCTGATTGCATTTGGTTTATATATATACATAGATGCTGAGAATTGGAATAATGAGAATTGGGTTAG
TGTACATTCCTGTAGTGATCATTGCCCCTAAGGGTTTTTCTTTCTAGGGTTCTTCTGGCCTTGTTTCTTG
CTTAAGGATTGATGGAAATTTTTGTCTTTGGATTTTGTGTGCTGGGAATTGAGACACTGGCGGAACTGTG
TATTGAGAGATTTGTTTAGTGTTTTTTTTTTCTCTGTGGAAGGGAGAGTGAAAATATGGATATGTGGGTT
GTTGCAGCTGCTGCTGGGGCTGCGTATATTGGCCAGCATTGGAAAAATCTAATGAGGGACAGGCAAAGTT
TATCAGAGTCATCTTGTGGGAGTTCTGATTTTGTGAAAC
>Unigene100429_Qing
TGGCAATGGTGATATCTCACTCCAACCCATGCGGGTGATTGAATATCGCAAGATTAAGAAAGGCAATCGT
TCACGGTGGGAGGCATTAATTCACTGGCATTCATTAGCAGAGGAAGATGCCACATGGGAGGATCTGTCCA
TGATAAAGCTGCAGTTTCCTGATTTCATCCTTGAGGACAAAGGATACTTTAGATGGGGGGAGGAATGATG
CAGACCAAAGTCGTCAATTGAAGAATGCGTATAACCGTGCTCGTAGGGCTCAATTGAAGGAGGCACGTGG
ACAATCTAGCAATGCACCCAAAGACTTGAATGTCATGCAGTTGGCGTACGTGCTTGAAGAAAGAATTAAG
ACTGAAGAAATGCTATCTGCCAAAGTGGATCCACCAATTAAGGAGGGTGTTTGAAAATGACTCCTTAATA
TTATGCACTACTTTATTACCATTATTATCCAATAATCAG
>Unigene10042_Qing
GGGGAGAGAAGAAACAGCACAGCGGATTGTTTAGACTGGTTTGCTGTTAATTCTGCAGAAGTTGATGAAG
TTTCTAAAACCATAAAGGGGAGAGGAATGCAATAAAATTGCAGCTAGAATCAAGATTTTCCTTAACCGTC
TTGTTAAGGAACATGGAAAGATCAACCTCGAGTGGTTACGGAATGTTCCGCCTGAAAAAGCAAAGGA
>Unigene100430_Qing
GGTGTTGATTTGATAAGTGGCGTCTCTTGCAAATCTTCTTATGAATGGGTCAATAAAACGGGATCAGAGT
GGGATCTTAACTTCAATGGGAGAGATGAAGAAACTTTCCGGGTGATTGCATACGATTTCGGTATCAAGCA
TAATATACTGAGGCGCTTGGCATCCTATGGCTGTAAAATCACAGTTGTCCCTTCAACATGGCCAGCATCT
GAAACTATAAAGATGAAACCTGATGGAGTTCTTTTCAGCAATGGCCCCGGAGACCCCTCTGCTGTTCCTT
ATGCAGTTGAAACAGTCAAGGAAATAATTGGAAAGATTCCTGTTTTTGGAATTTGTATGGGCCATCAATT
ACTTGGACAGGCATTGGGTGGTAAGACGTTTAAAATGAAGTTTGGTCACCACGGAGGAAATCATCCAGTT
CGTAACCTTCGAAATGGTTGTGTTGAGATCAGTGCTCAG
>Unigene100431_Qing
GAATTTTTGTTCATTATAATCATAATTTTAGCCTTTTCTTTTGCTGGAGAGGGTTCTGATGTCTTTTTAA
AATCCGAATCATTTAAAATTCCCTTCATTTGTGGAGCAACAATGAGTACCCTGTCATGTTGTCAGATGGT
AGAATACCTGAAAATGTCAATAAATAAATAAAAACGAAAGAGCAAATTAACGCTGCAACTGAAATTATCG
ATCTAAATTATGATATAGGTTTCTGGATGGACCAATTGTTATCTGTGGATGAACTTTGAGCTTTTCTTCT
GCAATTCAGAATCTGTTTGCGTATTTGTCGACACTTGCGATTATTACTCTACAAATAACTTGATTTCTCT
ATAAATAAGAATTTTGTGTCTACCATGGAATCGTGTGTTCTTTTACTGGTTTAGTACGTGGGGTGATTTG
TGCACACAAAAATATGTGTATATCCGGGCAACTCTTTTC
>Unigene100432_Qing
GAAGACGACGCCGTTTTTGGACGAAGACGAGTGAAGAAATATATCAATGAGATTAACATTGAACCAGCTA
GTAATAAAACCAACTTGGTTCCTGTTACTTTAAAGAAGAGAAATGTAGAGAAACTATCTGTCAAGAAGAA
ACCAATCAAGTCATTGCCTACAGTTGATGGTATTGTCAGAAAGTTCCGTGGCGTAAGGCGAAGGCCGTGG
GGGAAGTGGGCAGCGGAGATCCGAGACCCTACTAGACGAGTTAGGCTGTGGTTAGGGACTTATGACACGG
CGGAGGAGGCAGCTAGGGTTTATGATAATGCGGCGATTAAGTTCCGTGGACCGGATGCTTTAACAAATTT
TGTCACTCGTCCAATTAACGATGACTCAGAGGTTAAGGTTATTTCAGGTTCAGGATACGAGTCAGGGGAC
AAGTATAGACACTTATCATCTAATTTTGTCACTCCTTCC
>Unigene100433_Qing
CACCATCTTCCATTCCCCCCTTTTTTTTTCTCAGGTTCATATCTTTAGCTTTGAAACCCATCCACCAGCC
CCCTTCAATTTCCCTTTGATTTATATTAATTTATTTGTCCACACACACACAGTGTCAGCCATTAATAGAA
AGAAATTAGCAACAATGGACACTGGAGGAAATTCTCTATCATCCGGATCCGACAACGTGAAGCGAAAAGT
ATGTTACTTTTACGACCCAGAAGTCGGCAACTACTACTACGGACAGGGTCATCCCATGAAACCGCACCGG
ATCCGAATGACCCATGCTTTACTTGCCCACTACGGCCTCCTCCAACATATGCAAGTCCTCAAACCTTTTC
CTGCCCGGGACCGTGACCTCTGCCGTTTCCACGCCGACGATTACGTCGCCTTTCTCCGGAGCATCACACC
AGAGACCCAACAGGACCAGCTCAGGCAACTCAAGCGGTT
>Unigene100434_Qing
CAAAAACCTAGTGGAGTTGCAAAAGGTGGAGTATGATTTCACGTATTATAAAATGGAGATGGCGGCAGAT
GTTCAATTGCTAATTCTCTCTGATGGAAAATCAAACATCCTCCCAGCTGATGTAGTTTTGCCTTTCCGTC
CATCTTCAGTGGTTTCCTCTGAAGTTGTGGATGCAGAAACATTGAAAACTTGGAGATGGTACCTGGCTAC
TCTTAGATCATTGCCACATTCGATTGAGCCGGAAATGCAGAAGGTGGTGGAAGATGATTTGGTTGCAGCT
AGGCAAGCTGACCGAAGCTTAGGCAGCCAAGAATTTAGCAGATGGTTAACAATGGGTCATCTAATGTCAG
CAAGTTTTGGTGAAACTTGTTTGTCACTGGAACATTGGCAAATGGTGAAAGAACTGGAGAGACTGAGAAA
GGAGAGGCTCCAGGGAAGTACTTAAAAAATGAGTGGGGG
>Unigene100435_Qing
CTTTTTATAGAAGCGATTAATTTTACTGTTATCCTCCTACAACTCCCATTATCAGAATAGCAAAAAAACA
TAAAAGATTGGTTCTCGTTATTTGAAGACGCAACTACTGAACCAGTATCAGCAAGCACAACCATAATGAC
TGGAAATTTGATTCAGGGTTTGCTAATATCATTGCTGTTGGTGGGCTTCATCAGTTTAGCTGCATATTTG
TACAATCTCTTCTGGGTCAAGCCTGAAAGTCTTCGAAAGAAGCTTCAACTTCAAGGTATTAATGGTCCTC
CGCCATCCTTATTCTATGGCAATATCCTGGATATTAAGAGAATAAGGGCAAAGATGACAATGGCTAATCC
TCAACCAGATAGTCGTGGTCAAGTGTCGCATGATTATATGTCTTATCTCTTTCCTCATCTCCATAAATGG
CAGCAGGACTATGGTCCAACATTCATGTATTCCCTGGGG
>Unigene100436_Qing
AGGTTATTTAATGAATATGAAGATTATGACTTTGCAAGGACGGGAAGCATTGCAACCGAAAAGGTGGAGC
TTAAAGAAGGCCCTCTTGACCAGTTCACGCATGAAATGGAGCCCTTTCTGCGCAAGCAAGGGATGCCTGT
TCGATTGAATAAAGGTGTGGTGGAGCTTGTTTCCGACTTTGTTGTCTGTGACGAGGGGAAACCGTTGTCG
CCTGAGTCATCTCGCATACTGCGTCTGCTGGGTATAAAGATGGCTACCTTCCGGCTCCACTTGATATGCA
GATGGAGCCCTGAGGACTTCGAACTTTATAAAGAAGGTTTGGAGGATTCAGATGTTGAATCCTTGTAGGA
TGCTGTCAGTGGGAATGGTGATCATAACAAACAATACACCTTTGTAAAATTGGTGATATCTTATTTTTCT
TATGGATCTTGGGTCGAATCTGCCCTGCAGCTTCTTTTT
>Unigene100437_Qing
CTGGGAAATTACACTGGCCCCCAGTCCACACCATCTCTATCTCTATCTCTAGCACTCGAATACAAATACT
GCTACAAACCCACCATTGATAACGATTTGGTCGTGATCAAGAGCTATGGCTATTTATTATTCTCCGATAT
TTATTAGTGTTTGGATTGTTATTGACCTAGGATGAGGCTGTGGGGTGGCTGTGTGTGGGACACGAGAGGG
CTGCAGGAGGCAAGGATGGATGGCTCCAGTTAGAGGAAAGATACGACAGGGCGGAGGTTCAAGTTTTTCT
CTCCTTGTTTTCTCTTGACCAATTGACCAAGTTTGTTGGTTTGTTGTTGACCCAGGGTTTTAAGGAGGCT
CTGTGAGACGGGGTGTGGAGAGGTAGGGGCTGCGAGGCACAAGGAGGGGGTGCTTCCAGTGGGAGGATAA
GATCCAACAAGAACATTCAAGTTCTACCTGTTTTTTTTT
>Unigene100438_Qing
AAAACACCTCTTCACAATCCAAATTTTCAGGGAGAGGCCATTGGTACCCAGTCTCTCTCATCCAAGACCT
CGACCCTAACATCCCTACTCCTTTCCAGCTCCTCAACCGCGACCTCGTCCTCTGGTTCGATAAATCAACC
TCCCAGTGGGTCGCATTCGACGACAAATGCCCCCACCGCCTCGCCCCCCTCTCCGAAGGAAGAATAGATG
AGAATGGGCACTTGCAGTGTTCGTACCATGGTTGGTCATTTGATGGGTGTGGATCTTGTACTAGGATCCC
TCAGGCATCACCTGAGGGTCCCGAAGCTCAAGCTGTTCGTTCTCAGAGAGCTTGTGCCACTAGTTTTCCT
ACCATGGTTTCTCAGGGTCTGCTCTTTGTTTGGCCTGATGATAATGGCTGGGAACGCGCCCAGGCCACCA
ATCCCCCTATGTTGCCTGATGACTTTGATAAGCCTGAGT
>Unigene100439_Qing
TTGGACGAATTTTCTGATCTTTGCAATGCTATCGCATTAAGGTTTCAAAAGGAGGACTCACTTCCCTGGT
TCGAACAATTTCCAACATTCTACCATTCACCCTTATCTAAAAAGTTGAAAGCTTTTGTCCGCAGCCCTAA
GTTTGAATACATAGTAGTCTTCGTTCTCATCTTGAATCTAGTTGCTGTTATTATTGAAACAACGCTTGAT
ATAAAGAACAATTCTGGTCAGAAGTTTTGGCAAAAACTGGAGTTTGTCTTTGGATGGTTATATGTCCTGG
AAATGGCTTTGAAAGTGTATGCGTATGGGTTTGAGAACTATTGGAGGGATGGTCTAAATCGCTTTGATTT
CATTGTCACGTGGGTTATAGTTATTGGAGAGACAGCAACTTTCTTGTCTCCGCATGGGCTGACCTTTCTT
TCGAATGGGGAATGGATTCGCTATCTTCTTATTGCAAGA
>Unigene10043_Qing
GACGACCGTACGAACTATTTTAGCCATAGATGTGCCTCCCAAGGTTGGCCTCTACGACAAATGGATGTTA
GAACGCCTTTCTACATGGTAATCTTAAAGAAGAGATTTATATTACACTCCCACCAGGCTTATTTTTTATG
CCTTCTTTATATGTCTGTAAACTGAAACGGGGCTTGAAACAGGCTCTTCGTGCTTGATTTGATAAGTTTC
GCTCAACTCTTCTGAGTTTTTCATTCATTCAAAATCAGNNNNNNNNNNNNNNNNNNNNNNNNNNNNNNNN
NNNNTGTACTGCTTCTAGCATATGTAAATGATATTGTTATTACAGAGACAGATTCTGAGTTGATTTCTCA
ACTTTAGGAATAACTCAAGGCTTTATTTCACATAAAGGAC
>Unigene100440_Qing
GTCATGGTTTAATAACACTTGCACAATGGGGAGAATGATGAGGAATGAAGAATCCTTCACACAATCAATA
TGCATCCATGTTACGATGAATATAGTGAGGCCTCCATAGTTTTGTGAAGCCCTCATCCCTGCCCCAATGC
GAAGTCAAACCCCATTACTGCATCCTATTTGCTAGTTACACCCCCAGCTGGTGTCATTAATGCCTTCCTT
AAGGAGTTCTGAACTCCTAATCTTACAAAAATTAAGTTCCTTGCACCACACCACGAAACCAATGGGTTAT
TTATATGGCACTCCATTGGTGTTCTTCCAGTATCATCAAACCGATTACGAGATTACCTTTACACCAAAGG
CTGTCTCACCCTATCAACCCATGCAAGGGAGAGAATTTTTTGTATTATTAGTTTGATTTTTTATAAATAA
AAACAAATCCACTTTGAGTGCCAAAACAAGAATGCAACC
>Unigene100441_Qing
TCATGGAAGATAATAAGGAGTCTGTTTCTGCCTGCTTGCAAAATCTGGAGCTGCAACAGATTTCTTCATT
CAGTGGCAGCCATGAGTTCCACTCGATGGATTTGGATTCCGATAACAACCATGTAATGGCAAAAATAGAT
GATATTTCACCTAGTGTATCAGAATACCCAGATAATTTGAACCATGTGGATTGTCCTGTTAGTCAGGGAA
ATGCTGTTTCTTCTGCTAGTGATGCTTGGCCTGCAGTTAGCGTTCCGGGTTATGATTATGCCTCTGCCAG
TGACTTGTCACTTGGGCATCCACAAGTTATAGAAGAACAACCGGCCCACCGATCAATTGATTTGGAATCT
GAAATAATGGAAGAAGCCCCTGGGAAAGATCTTTTGAACAGACACCACAATGACGCGTCTTTCTTCAGTC
CTCTCCCCAACCAAGATCGAAATGAGCTACTCCAATCTT
>Unigene100442_Qing
TTGTATTTTCGTACGAAGAAGACGAAGAGGATGACGAAGCTTTCGTGAATCTCTCTCTCTCGGGTCGTTG
TTGGTTGATGGTGGTGGTGGACCCCAAATTGGTTCATATCCCCAATTTTGTGACCTAACCCGACCTGAAC
CCGACCCGAAAATGTAACCGAACCCGTGATTACATGCGTGGGTAACCCAGGATTTGTTAATCATGGTTAA
TTGTTATCATGGTTAACTGTTAACCATGGTTAATTTTTACCATGATTAACTGTTACCATAGTTAACGTTT
ACCATGGTTAACTGTTACTATGCGTGGATAACCCAAAATGTTAGCCCAACAAATAAATTGAAGCCCAAAA
TGTTATTTTAGCCCAATATGTTATTTCTGCTATTTAAATTATTTTTGGGCTTTAAAATAAATTTTAGCCC
AATAATTTTGTAAACCCCAAACGTAGTTGTTTTGGACTT
>Unigene100443_Qing
TTTTCCGTCTGAATTGCCTGCTAGGCCACGGTTGGACACTCAGTTCGGTGATTCAAGGGGAAGAGATTCT
GAGAGATTGAGAGATTTGGAAAGTTCAGATGGAGGAAGAGCGCGTAAGCTTTCTAGACCTGAGAGGATAG
TACGAGAGATTGTATCGGAGTCTATTCCTTTCATGTCTCAGATAATTCAGGAGCTTGCTGATGAAACAGT
TGAATCTATAAAAGAATACTTGAAGACTCTAATTGGAACGCCTCAGAAGAAAGAAGATTTAGTAGGTCTT
CAGAACCGGCTAGAGAGAAGATCTGACCTTACCAAGGAGACCCTATCCAAGTCCCATAGAAACCAGCTTG
AAATTTTGGTTACAATAAAAATGGGTCTCGGAAGCTTCTTATCGAGCAAAAATAGCGTTCCCACAATCGA
GCTGGTGGAAATATTCTTACTCGAAAGATGTCGAAATGT
>Unigene100444_Qing
TTTTTTTGGTCCCATTAACTCTGCAGTTGGTGCTCTTTTGGTTAGCTTTACTGTCTACATCATCCCTGCT
CTTGCTCATATGCTTACTTACAGAAAACCCTCTGCTCGACAGAACGCAGCAGAGAAGCCTCCTATCTTCC
TACCAAGTTGGACAGCCATGTATGCAATCAACATTTTTGTGGTGATTTGGGTTTTGGTGGTGGGTTTTGG
GCTCGGAGGATGGGCTAGCATCACCAACTTTGTGAGACAGGTTGACACATTTGGGCTCTTCGCTAAGTGT
TACCAATGCAAGACGCCTCCTCCTCCTTCAGCTCATCACTGAGTTGACTCGCAACAACTTATCCCCTGTT
CAATCAAAACTTGATGCCTCTTTCACTCTCCTTATTTTGTATTATAGTAGTACATGGGGAGGTATCATCC
AATATATTTCCCCTACATGATGTCGTGTGTGATGGATTTC
>Unigene100445_Qing
CCCCCAAACCAGGATAAATCCGACCCGGATCCGGGAGACAACAGCATTGTCCGCCGGTTCCTCCACCGCC
GACCGGAATACCCATCACCCGTTACCTCTCCGGGGCTACGAACATTACCAACCGGAGAGAAACTGATGGA
GAAGTTGCGGGTCATGGACATTGTAAAGGGTCGGATCCAGTTGGACGGGCTGAGTCCGCCGGCGGCGAGA
TTGGATTCGCCGGGAAATGGAAGTTTGACGGTGGAGGATGCGAGGAAGGTGTTGAAGGTGGCGGAGATGG
AGAAGTTGAAGGAGAGGCTGAGAAAGATTGAGAAGAGCCACGTGTCGTATGAAGAGTACGTTAGGATCTG
TGCGGATGGGTGTTCGGGTTCGGATCAGGGTTTGGAGTTTGCCAATGTGCTTGATGAGTCCGGACACGTC
ATCGTTCTCGGTGATGTTGTGTTCCTCAGGCCAGACCAGG
>Unigene100446_Qing
AAAGAAGAAATAAGATAAGGTAGGTGACAGACTGGGTGAAAATCCAACAAAAGGCAAAATTCAGAATTAC
AAATTTACAAACTCACCTTCTTAACAAGTCTCTGTTCTGAGTAAATGTATCTATTATCGCTGCCAGTCTC
TTATCTGTCAAACGGACCATTTAGGGATATGCTATGCTTTGCTTGATACGATAAGGCATTTTTCTTCTAG
ACTTCCTTTGCCAGTGTTCTTTTGTCACACGATCATTTGTCAATGAACGGAGCTTTTGATATAATTAATG
AAAGAGATGGTTACACTGTTGTTTATGTACAAGTAGGAGATGATGGACTTGAGTTACATGTTGTAACATT
TTGAATTAGTTCCTCTCATGGGGAAGAAAAATATAATATAGTTTCATCTGACATTGGAAAATGGTTATGG
CATGTTTGCTTCTTATTCCTCTATGCCGTGTCTGTGTTAT
>Unigene100447_Qing
AAGATAATATTGGGTTCGTCATCGGTGGCTCGTCGACAAATTCTAGCTGAGATGGGATATGAGTTCACAA
TAATGACTGCAGACATTGACGAGAAAAGCATTAGGAAGGAAAAACCAGAGGAACTTGTAATGGCTCTTGC
TGAGGCAAAGGCAGATGCAATCATATCAAGACTCGAACATACGGATCATAAGGAGGAACATCCTGAATCC
ACACTTTTAATTACTGCAGACACAGTAGCGGTTTATGATGGGAAAATCACAGAAAAACCATCCAGCAAGG
AAGAATTACGCTCGATGATCAAAGTTTATTCTGGTGGTCAGGCCACAGTTGTAGGATCTGTAGTAGTGAC
CAACCTTATAACTGGTAAAAGAAAAGGAGGATGGGACATGACAGAGGTACTTTTTCTCACACTTTAATTA
TATGTGCTCATTTGTAATAGTGTTAATCAATAAGGTATGA
>Unigene100448_Qing
ATTAACTCACCGATCCATACAACACACGACTCGGCCGAGTCACCGCCATGGCCAACAACCCTACGGACGG
AGCAGCGGATGACTTCCTCGAACAAATCCTCGGGTTTCCGACATACGCTCCCGCCGACACCAATTTGGCG
GGAACTGGAACTCCGATGATGCTCCAGCTTAATTCCGGCGACGGCTCGGCTCATCTATCCGGCGTCGGAG
TTGGAGATAACGTTGTAGGGTTTCACGGTGGAGTGTTTCCGTTAGGTTTGAGTTTGGAGCAGGGGAAAGG
TGGGTTTATGAAGATTGACGAGGCTTCCGGGAGCGGGACAAGGTTTCGGGACGATAATATTCTTGATAGT
AGAGGTTCTTCTGTGAAATCAGGTTTTCATGGCCAGCCTATGCGAAGCCCAGTTACTACAATGCCACATC
CACCTGCTATACGTCCAAGGGTGCGGGCAAGACGAGGACA
>Unigene100449_Qing
AAGCCAATTGTCTGGCCATCTTCACTAGACGATGAGAAAATCGATGTTTCTGCTTCTCGAAGATTTGGAT
CAGAAAAGTTGAACCCTTTAGGGAGGCCAGAATTATCTTTAACCGATCTCTTATCGGGTTTTGGGACGCA
AAACAATTCCTCTCTTGAGTTCTGTTCACATGGTAATCAAACTGCAGCTGCTGCTAATTCAATGAACCTA
CAATTCCAAGATCAAGACGGCAAGTTCAATTTCCTCGCAAGTCCATGGTCTATGATGCCTTCCAATTTCT
CTCGTAAACTTATAGACTCTAACACGAAAGCTCATGCCCAGGGCAGTGATATTCCTTATTGGACACGAGG
CGATGTTAGATATGGTGGTTTTAGTCAGTATTATTCCGGGCTTCCTGGTCATAGGTTTGAGAACCAGGAA
GGGAACTGGTTGATGCCTCCACCACTCCCATCTTATCTTC
>Unigene10044_Qing
AAAAAATTAGTTTCAGATGGAATATTTGAGTACAAAATTTGAGTTTAGTGTTTCATTTTAAATTAAGTTT
TTACTCACATTTAATTAAAATTTTGAGTAAAAGTTTAAAGTTTGAGTAAGGATTGGAGATGGCCTAAAGG
TGGTTGATTATGTGATTGCAATTTTGGCAGAATAACCCGAACTCAGACCAACACCAACCACAAAGTTTAG
TATTTG
>Unigene100450_Qing
CCTGAATCAAGAACCAAGTAAGCCAAGAGTGGAGCACCTCAATAACGAAGAGCTAACCATCTAACTTAAG
AGTTGCATAGAAAGATAGGGAAGATCTCAAGATAGAGCAAATTTTCTTACAGGCCAAGCATGCGCTCAAA
ATACCTCCAAATCCTCAACCCACCTTGTTTGTGTACTGGAACAACTACCACGTCCTTAGAGCAGCACTAC
TTGGTTGATTAATTTAGGGACAGTGCTGGAACATAATTAAGGACAATCTTCATCTTCATATGATAATTGA
CGTCAAACAAGATCAAACCAGGCGTGAAAGGGGTAAACAGAGAAGTGGAGACCTACCAAATCCAATAACT
TTGATTTGTTCGTCCATTCATTCATCAATCACTGTTAGGTCGGTGGGTGAGTCACCCAAAAAAGTATTGA
GAAAGGTGAAGTCCCCAATAGCTTGAAGACTCCCGTCCAA
>Unigene100451_Qing
TCTCTCTCTCTCTCTTCGCTCAGAGTCATGCAGATTGTGCTGCATATTTTGGTTGAGAGAAGATAATCAT
TGTAAACAATCTTTGCAAGACTGCATAATGAGTAACACTCCCAAACAACGCAAATCTCTGTGGGACATGG
AAGAGGACCATCAGGCTCCAGCTGAAATCAGAGAACACAATGCTTTTCCAGGAAAAGAGAGAAAGTCTAA
AGATTCTTCTGGCTGGTCATCTTTGGAAACCTTAGAAGGAAACAACTATGCACAGAAGGATGACAGCATC
AAAAGAGATGGACATGAAATCCCAGAAACCATGAGGACATTGGGCGGGGAAAACAGTTATTGCAAGAGTA
GATCTCTTACTTCTGATGAATTGGAGCCACAGAAAAACAGCCAGTCCCTAGAAAAATATTGGAGCCGCTC
GCGCAGAGGTGGGAGCAGGAGCAGGAGCAGGAGTAGGGAC
>Unigene100452_Qing
GTCATTCTATTATATGATAATGGTCATTTCATTCCAAGGATCATTCCAGCAAACCAAACACACCCTTAAT
TAGAAGAGAAAGTTTAGTTGTCTTGTGATGTAGAGTAGTGCTTTTAATTAAACATAATGTGAGTGGGGTT
TGTGTGCGGTAGCAGTAAAATTATTGTATGGTCCCAAATTTCCACGTGTGGGTGCATCGTAGTCGTGATC
AACCAATAGAAGATAGAGTACAAGGGGGTTACATATTGGAGACCCATCGACGACGGGAATGAGAAAAGGA
CCCACTTTGTTTCCCACACCATGTGATAGTTAGGGACTACCAAATAATTTATTGGGGGATTGAAAAGAGG
TGTTAAAATATTATGTTTAGATTCTTTGGAAGTTGGATGGAAAAGGTTGTAAAGAATTTTATACAGATGG
AAAAGGCTGAAATGCGAACTTGAAACCTCTGATGCACTTT
>Unigene100453_Qing
AAAAAAACACACAACCAATTGCCAGGCCTGTACAGATCGATACGAGTTGACCCTCAACTCTCAATCTAAG
CCAGAGTAGTAACTCAAGAACACTTGGTTTGTGCGTTCATTTCAATATACTTTCTTCACTTGTAAATGGG
TCTTTTCGTTTTCGCTCCTGTCTCTCATCCACCTCAAATCTCCATTGCTCATCAACCCATAAGCCTCTTT
TTCAACTACTTCACGCCCATTACCTAAGAACCCACTATCACCACCTCATACCACCGCTCTCATCTTCTTC
TTCTACATTACTGAATTCATGCAAAGATCTTCAAACTCTCAAACAAATCCACGCTTCTCTCATAGTCTCA
AATTGTAATGAACTGTCAATTCCAATTGCTCCAAAGTTAGTGTCTTTATATGCCCAATTCAACGACCTTC
ACAGTTCTGTTTTGGTATTAAAGACCTTAACAAAACCCAG
>Unigene100454_Qing
AAGAGGGAGACTCAGTTTTCCGCTGGTTCCGGATTAGTTCAGATGGCACCCAGAGTGAAGTTAATGGTGC
CATTACATCATCATACATGCTCTCAGTTGACGATATTGGCTTTTTTATATCAGTTTCATGTGAGCCTGTA
AGAAGTGATTGGGCTCGTGGGCCCATTGTTCTTTCTGAACAAATTGGACCAATTATACCTGGGCCACCAA
CTTGTCAGCTGCTTGAATTTCTTGGATCACTGGTTGAAGGAGAGCGCCTGAGCTTTGTTGCATCCTACAG
TGGAGGGGAAAAAGGAGATTGTTTGTATGAATGGTTTAGAGTGAAGGGTAATGGCTTTAAGGAGAAACTG
AATGCTGGTGAGTTTTTAGATTTAACTTTAGCGGATGTGGGAAGCCTCTTGGAACTTGTTTACACTCCAG
TACGAAAAGATGGATTGCACGGGAGTTCAAGGAGTGTGGT
>Unigene100455_Qing
TTGATACAGCTGCTAGTACATACCATATATGTTTTGAGTTACCTATTTGAATTATGGAAATTAAGAATAT
TAAGGGGAGAGTTATTGAGGATCCAAAAGGGAATAACATTATCATCTTTATATTATCCTTAACATTGTTT
CAAGGTTCTTAGTATCAGATTCCAGATTGCAATCAATAGCGTATTCATAACAGCAAAAGATGGCCAAGAA
TTAACAAGAACAACAAAAGCATAGGGCACACCACAGCAGTTAAGGAGAAAAACTGGATGTAGCAGCAAAT
CAGAAGCAATAGAAATTATTGGCAGCAACAGGATAAGTGTACAGCAGCAAAGCAGTACTAGTTTTTTGGC
AAAATCTCAGCAAAACCAATTCACCAAACAAGCAGAACCAGCTGTGGGAATTTAGCGAAATAAATCAAAT
ACATTAGTGATACATCAGGGAAGAAAATGCAAGCAGTACA
>Unigene100456_Qing
CGTCATTCATGAAGAGGATAATTACACACAAAATATTTTTAACACTGATTATCCCTGACGTTACATAAAA
TTAGTCCTATACCCCCCGTGCGTCCCTGTTTCCTGCAAAAGTTCACGGATATATATATAGTGAGAGGGAG
AGAGAAGAGTACCAAATACGCTTTCTAATTTTGACTACACACTCACCCTACCACGATGATGGCATACAAT
TTAGTAGTGACAATCATCTCCATATTCATAATCTTTGTCATCACTTACGTCCCAACTTCATCAGCTGTTC
CTTTCATTGTCATCCACGGAATTGGTGATCAGTGTTCTAATGGAGGAATAAAAGAGTTTACAGAGGAACT
GACTGACTTGTCCAAATCTCAAGGATTTTGCACAGAGATTGGAGATGGAGCATGGGATTCCTGGTTTATG
CCCCTCGAGGAACAGACTCAAGTTCTCTGTGATAAGGTGA
>Unigene100457_Qing
AGGAGATAAATTATTGTTTTAATGCTTGGAAGATAATAAGAGTGGAACTGTGACATTGGGCGATGGGATC
AAGTAACATATCTTTTGCAGAGGAAGAGTTGAGTTACCTGGCATGCCTATCCTAAATGATGTTTTGAATG
TTAAAAGATAAAAGAAAATTTGTTTAGTATTAGCCAAATATGTGATCATGCATTTGAAGTGAGATTCAAC
AACCAAAATTACTCTGTGTTTACATCTGATGGAATGTGTGATGGAAAGAGTTGGGACTTCAAACAATTGT
TATGGTTGACCCAAAATTCGTATTTAAGTTGTAATAGGGCAAAAGTAGATGACGTTGATTTATGGTATCA
AAGAGTCGAACACCTAAATTTTAAGGATCTGTCAAATGTGTCCAAGAAAGAATTAGTTGTTGGACTGCCA
AAGTTTGAAAAATCAGAAAACTTTGTGTGCGGTCCATTTC
>Unigene100458_Qing
ATTTTGATGGGAAAGGGACTTACTTGGTATTTAATGTTGGAGATGCCATTTTGATCAGTGATTTGAATTC
TCAAGATAAGGATCCTATGAAGTCCATACATTTCAGTAATTCAAATCCAGTGTGCCATGCTTTTGATCCA
GATGCTAAGGATGGGCATGATTTACTTATTGGTTTGAATTCTGGAGATGTTTATTCAGTTTCATTAAGAC
AACAATTCCAAGATGTTGGGAAGAAGCTTGTTGGAGCACAACATTATAACAAAGACGGTTGTGTTAATAC
TAGTCGTTGTACTAGTATTGCATGGGTGCCTAATGGCGACGGGGCTTTCGTTGTTGCTCATGCAGATGGA
AATTTGTATTTTTATGATAAGAGCAAAGATGGTTCCAGTGATCCTTCGTTCCCTGTTATCAAGGATCAAA
CTCAATTTTCTGTTGCACATGCACGTTATAGTAAGAATCC
>Unigene100459_Qing
AAGTATTTTGACTACCTGTTTTACATTGATTTTGAAGCTTCTATGGGGGAACCCCGTGCACAATTTGCTA
TGGGACATCTGCAGGAATTTGCGACATTTCTTCGTGTTCTTGGTTGCTATCCCATGGATACAGCTCTGTG
AACATGCACTGCCTGGACTATGTCACCTTTGTGGTGTGTATCCCGGTTTGTCAACTCGCAAGAGACAGAT
TTGATCCTGTTGTAGCAGATGTACCAAAACCAGCGTCTCATGTGAGCTTCTTGCAGAAATTACAGGCAAT
TAATTCATGACACTTCTTGTGACTAAACAGCGCCCCCGCCCCCAACAAGAGTCCCGTGACTTGGTTTATT
CAGTTTCTTTAAGAAGGCGGTGTAAAATGAATTACTGTATTCTCTTGGAACATCCACACTAATTCACCAT
GAAACTAGGTCTCTACCAACACAATCGCAGTTATTCCCCA
>Unigene10045_Qing
CTCCAACATAAAGCTTGTAAGCTATGCCTCTGGAAGGAATGAGAAGGGGGGGAAGAGATTGGAGAGTGTT
AGAGGGGGATGAAAGTATACTGGAGAGTTTGTTGGGTTTTGAGATATGACTTAATATGTTCATGCTATTT
GAGAGTCTTCTAATGGCCGCCATGAGAGGGGACAGAGAGGTTAACTTTGAAGACTGAAAATGTCTGACTC
TCGAATTTTCTGCAAGGAGCAAGGCTAATATATTTTGGGAGATCTCATCCCAAAATTTTGTACGTTTCGC
>Unigene100460_Qing
GACGGGAGGACTTCAAATGCAGGGGGTTCTGCCATGATCACATAGTAATGTGTCAAATTATAATCGTCTG
GGATCTGGATTAAATAAGTACAAAATCTCTTGTAAAAAAATTGGAGTCTAACAGACTCAAGGTGAAGGAA
TAGTAGTTAAATAACACCTTTTATACACAAATTACATTCGCTTGCCACAATCTCTTATCGGGTTTGAAAT
TCTTTAGTCTGGGGTAAGCATAGAGCAGAAGGGGGGTTTGATATGCTGCCAATTGCATTATTGCACTGCC
GAGAAAACTTACTAGTAAATTTAGAAGTAAATATATCGAGGCACATGTATAAACAATTATCCCTCGAACC
CGTCATTTCAAGCCTGATAAGAACAATTGTGCAATAATAGATATACAGAGGGTATGTTGAATATTCTTCA
GAGTTCATTACCCAAATCATTGACGCATACATCTTGAGAT
>Unigene100461_Qing
ACTAGCAATGGCCAACTGCATGATGCTCCTCTCTCGTTTAGAAAACAACACTCGATCTTCACCACCACTG
GGCCACCGTCTCTTCTCTTGCAAGACATGCAACAGGCAGTTCCAGTCCTTTCAAGCCCTGGGTGGTCACC
GGGCTAGCCACAAGAAAACCAAACTAATGCCCTTAAACCTATTTTTTCAACCACCTCACGCGCCCAATAA
GGCTAACAAGACCCATGAGTGCTCAATTTGTGGGCTCGAGTTTGCGATAGGCCAAGCTTTGGGAGGTCAC
ATGAGACGTCACCGGAGGGGAGAAAGTGTAAATAAGGTGACTAAGGTAAAACAACAGTCGGTGCCAGTTT
TGAAGAGGTCGAATAGTAGCAAAAGGGTTTTGTGTTTGGATTTGAACTTGACGCCGTATGAGAATGGTTT
GAACGTGGAGAAGGTAGTAGGTCCACCGTTGGACCTGGGC
>Unigene100462_Qing
AAGCCACTCTAAACTTCCCAAATTCTATAAGCTCCTATCCTATACCAGCCTCTTCATCCGCCACCGATAT
ACGTGCCGCCGCGGCCAGCGCAGCTGCTCTTAGGTCCCCACCAAAGGCTGCTGAAGGACAAGCAATTCAG
CAAGTTGCAAAGGAGCAGGAATTCATGGATGAAGAAGCACTGTTTGATATGCCCAATTTGCTAGTGAATA
TGGCTGAGGGAATGCTTGTGAGTCCACCTAGGACGAAGTCGCAGCCGGACAATGACTCGCCGGAGAATTC
TGATGGAGAAAGTTTATGGAGCTATCCTTGAAAATGGCTTCTTTATGTTCATATCAATTATATCATCATA
TTATATAAGTAATAGTAATAGTGTAAGATGGCATGGTTTGGACTTTAGCCAAGTCTTTCAATAGGTGGAC
TACTACATCAATCATGTTCATGTCGGATTGCACCTTCCCC
>Unigene100463_Qing
AGGGAGCCTCCACTCTTTATGGTCCACACACCCTCAGTGCCTACATTCAGGAATTCAAGAACCTAGCCAT
GTCTGTTATAAGTAACCAGACCGTTGAACCCGGTCCACAGCCCCCTGATCTCCTTGACAAGCAAATAAGC
TTACTTGCACCGGTGGTATTGGACTTGACCCCTCTAGGTGTAACCTTTGGTGATGTTAAATTTGATGTTC
CTCTTAATTCCACGTTCAAGAGGGCCGAAATGGTTTCAGTTACCTTCTGGTCAGCTTGTCCAAGGAACGA
TCTCATGACCGAGGGAACTTATGCACTGGTTGAACTACTACTTCAAGAGCAGGAGACCTGGGTTCCAGCC
TATGATGACGATGATTTCTGTTTACGTTTCAAGTGGTCGAGGCCTGCGAAGTTCAGTCCTGAAAGCTATG
GAACTATTGAATGGAGGATCCCCGAAATGGCGGTTTCAGG
>Unigene100464_Qing
CAGTGGGAAGGAACAAGAGAAAAAAGGGTTTCCAGCTGGAGGGATTTCATGAAAGGTGGAAAGAAGGTGA
AGAAAGGAGAAATTCGACCACCAAAGCTGAAGACAGAAGACCCCAACAAATCTTATGTTCAGAGGCCGGT
GAAGCGAGGTTGAACAGTGCAGTTGCACTCCAAAGTTTGCATGCTGACAAGATAACTGAATGTGTGTTGA
GTTTCAAAGATTCCTCTACGTGGTATGCTGAAACTCATTTCATCGCATATTTAGAAAGGGACCATTTTAC
CTTATTGAGTGGATTGTTAATCCCTCTTTGGTATTAAAGTATTTGGTTAGGACACAAGAAGATTGTATAT
TGCACTTAACTAACACATATTCTAAAACACTCTAGTACGTTATTTTACACTATTGGTCAATGTCAAACCA
ATTCAGGGCTGTCTTACTGTTCAAAAGTTCATGAGCTCCC
>Unigene100465_Qing
CTTGCTCCTCCAGAAGTGCATATTGACTTGCTTGCACAGCAACAGCACGAGGCAGAGCTTGCGCAAGCGG
CAAATCAACCCCTTCCTGACGATGATGATGACACATTTGAGTCAATGCATTTGCCTTTATTCATAGTGGT
TGTGGTGCCCTTTCTTTCCATTCCCCCCTTTATTTTTGTTGGTGTTCCCCTTTTTTTGCCCTTCATGAAA
TTTACTTATCAGGATTTTGTGGTAAGAAACTCAGACTTTGCTAGTGTTGGAGGATTTTGAATGATATGTA
TTAATAAGTCACACCCCTAGAGTTAACGTGAAATATCAGATGTCCCCCCTTTTGTTTTTAGAAATTGCAA
TGAAACTGACCTTAGTTTTATATATGCGTATCACTTGATATCCTTGCCATGACATTTTGTTATAGCTATG
TCAGCCCAAATATTTATCTGTATTACAACTTTTATCCTTT
>Unigene100466_Qing
CACCAAATCATCTCTAAGATCTACAACTTCCGAGGAAACGTCTACTGGAGCAAACCAGTATGTCAAAGAT
GAGCTTGATGGTGTGATAGCAAAGGATGATGCTAATGAGAATTGTGAAAGTGGACTACCTGAAGATGATT
CTCCTGGGGATGATCAAATGCAACTGCTTGAGTTTCTGGAAAAGCTGAATATTAAGTTTGAATTGGATGA
TTCGAATTCAATTCTCCTACTTGGTGGCGGCACCCTTTTTGTGCTTTATTTAGCAACGGCCATTGTTGGA
TCCATTGATGCTATTCCTGTGTTCCCTAAAATGATGGAAGTCGTGGGTCTGGTCTACACCGTCTGGTTCA
GCACCCGCTATCTAATCTTTAAGCAAAATAGGGATGAATTGGCTGCCAAAATTGAAGAAATTAAGCAGCA
GGTGCTAGGTTCATCTGATGATTGATGTGGGCTCATGGAG
>Unigene100467_Qing
AGGATGAGGATGAAAAGCAGATGCTTGCTTGCATATTTTCATACATTACTCATCTCATTAAGTTCAAGGA
CAAGCATTCTATGGATGGTTTTTCCTCTGCAAAGTATCATAAAATCCCAGGCATCTTATCCCAAAAGTTC
TCCACCATGTTTGCGGATTCAGACTCAAAAACACTTGCGAATGAGAAGAGGGATCTTCTTATAAGCTACA
TCTTGGTGCTTACTCTCTTTGCAGATGATTTCCGAACTGATCCATCAGATATTGCTAGGGATTTGAAAAT
GAATGCTATAGCATTGAGACCACATTACGAATATTTAGGTTGCAAGCTTAGGCGTGATGGGAACTTGTTG
ATGGCTACACTTCCTGTCCCACTTCAATTTCCACTGATGAGGAGGAAACGTCGAAGGTAAACAGATGGGC
TGTGGTGAAATTTCTCTATTTGTTCTTGTAATATTTTTTT
>Unigene100468_Qing
TTCATAGAAGTAAATGCAATAAAGAAAAAGATACGAAACTGAGTGAACATAACCATCACAAGTCAGAATA
GAGAAAAAGGCAAGCCAGACCCACAAAACCATGTGTCAAGGGGACCACAGCAAGTTGATCCATGCAGCAC
AGTCCACTATTGGGAGAAAGATGAAATCTCTCTGTCCGTCTCAATATAGTGTATATGTGGGACGACAATC
ATATTAACATGAACATGATAAACCTAGGTACTATATTACTATATGGCCATTGAACATTTTTTTAATATAG
TGAGTAAAAAAATTTACATCTTAATGTTAAACACTACTAGATTTTACGCAAACTCTGAAATGGAGCAAAA
TCCACTCCCACAAGGGATACAAGTGAGTGGTCATATCCTGCCAAAAGAAAAATTGCAGAATATGGAGTAT
ATTCAGACTTTTATCAAAAGAACAAACCAAAGTATATTTC
>Unigene100469_Qing
TGTGCAGCATTTGTGGAGATCATGGCTCCTGTCTTCTCTCGAGATGCATGGCGCTGTGTGTGGCATATGA
TTCAGAACGATTTGGTCCATGGATGGGGTCTTGACTTGGCCCTCCGGAGATGTGTTGAGCCTGCTCATGA
AAAAATTGGAGTTGTAGATTCTCAGTGGATTGTCCATCAAACTTTACCTTCGCTTGGAAACCAGGGGCAA
GCAGAGGATGGTAAGGCACCATGGCAAGGGGTAAGAGAGAGGTGTAGAAGAGAATGGGCAATGTTTCGGG
CCCGGGTAACAAATGCAGAAAAAGCTTATTACAAGGCAATGGGACTTGCCCCTTCCAATATCACAGCTCA
AGAGTAGATAACCTATACAAGCTGTTCAGTCCGTTAGTTTGTAGGGAGAGTTTTTCAACAATGAAAGAAA
AATAGTGAGAGAAGCAATAAATTACTATGGGCCTGTTGGG
>Unigene10046_Qing
AGTACATGAGGATAATATTTGCTTCATGATCAACATCGAGCTATTTGCTTTTACTTTTCTGCTTGTGGCT
GCATGTCAATTTTACTATTACCGTTCCAGTCGTGTCATTAAATGGTGGGAACACTATGGAAGCTGTTGCA
TATAGTTTGTTTGTTTGTTGTTTGTTTGTAGCTTTTGAATTTACAAGTGTAGCTGTCATTTTCCCCCCG
>Unigene100470_Qing
GAAGCCGACAAAGCCCAAGTTGTAAGAGAAATTGCTGCCCTGGAACCCAAATAGCACCCATGAATGCTCC
GCTTCACTACTTCGAATAACCATCATGGCTGTACGTGTAATCTTAAGTCTAGGTTTTTTCGTAAGTTATC
TATGAATTTGCAGTTCTCAAAGTCCCCGTCATGATGGCACTCAACACTAAAAGCCCTTTATTTTTTTAAA
TCTCGTTTCATTTGCTTTTAATCTGAAGGTTCAATATGCAGTTGAGCTAATGCATTTTAAACATAAAGAT
AATTTCTGAAGGTTGAATGAAAGCTAGAATGAACATGAAACTAGTTCACTGCAAGTGATAATGTAAATGG
CAGGTTCAGTTTGTTGGCTCATTGTGCAAAGCAATCTTATATGAAATAATGAATTGACTTTGATGTATGT
GATTTTTGTGTACATCCATTTCCATTTGTTAGGGCAGTGC
>Unigene100471_Qing
AGGACTTTCAAAACTACACAGTGGCACGTGATACTTTCCTTGCACATTTAGGTGCAACATTGTGGGGGTC
AATGAGACACATTATATCGCCTTCCCTGGCTGACGGGGCATTCCACTATTATGAGAAAATATCCTTTCAG
TTGTTTTTTGTCACACAAGAGAAAGTCCGGCAAATTAAGTTACTACCTGTGGATCTCAAGGCTCTCATGG
ATGGGCTTTCCTCTTTGGCACTACCTTCTCAGAAAGTGATGTTCAGTCAACGCATGTTAACTCTTTCAGA
GGATCCTGCCCTGGCAATGGCTTTTTCAGTGGCTAGAAGAGCAGCAGCTGTCCCACTATTGCTTGTTAAT
GGAACATATAGAAAAACTGTCCGTTCGTATCTAGATTCTTCCATTCTCCAGCATCAGTTGCAGAGGCTGA
GTGATCATGGCTCCCTTAAAGGGGCACACGCCCATAGCAG
>Unigene100472_Qing
GAGCTCAGAAGGTGGAATGAACGCGAGCAGAAGAAGGCAGCTGAAGCTGCATCACGGATTCTGGCAGAAA
CAAGGAGTTCCCCGGAATCATCACCTGGCAACTATCGGAACACGAAACAGAACCCACCCGAGAAAGTTGT
GGTGGTCCCAAAATTGGAAAAGGCAAAAACTTCTGTGTCAAGGAAAATAATTTTACCTACTGTTAGTGGT
ATTTTCCGTAGGAAGAAAAACCAAGGTGAAGGTGTTTCACCTTCTTATTTTCCTGGTGAGAAACGTGTTT
GATTTTTGTGTTAATGGTGGAGTGGAATGTGTTTTATGCCTTGGTTTGTGTACATGTTAGACAACTATTT
GTTTGCTTGGAAGCAAAGTCCAGGAGAAGTGACTGTGGATGTAGCCTCGATAATTTCTTGGTAATTGCAG
TACAAATTATTTAAGTTTTCAGATGAAGCTTAACGTTGGG
>Unigene100473_Qing
CACAAGTCTCACAACTTCATCTCACAAAAAAAAAATCAATTCGACTGTGCCCGAGATAGAGGGAGTCACA
TCGAGCCATGTCGGCTTGTGTGGACACCCCGTGCTCCACCCCAAACTTAAGAGTCGATGCAAACCTAGGT
TGTTAGTGATTGGGGGATTACAAGAATGCGGATATCTTGCTCTTTATTTTTCACTGTGAAATGATTATGG
TTATACATTTTAGACTAACTAATACCCCGTTGTGTTACAGAAAATTGGTCATATTTGAGCCATCCAAAAA
AAGAAAAAAAGGAAAGAAAATTGATCGTGTCTCCGAAGGATAGATTAAGGCCAAAAGGAATGTGGGGTTT
GAGGCATAATAAAAGAACATCCAGGATATGGCTTTAAAAGCCTCAAAATTGAAGTTATAATTTAGACCTT
TTTTCGTGGGGGTTTATTATTATTCAGATGAAGAGAAATA
>Unigene100474_Qing
CCCCCATTTCAATCAATACACAGATGCTCGCCGCTACTATGTGTGCAGGAACGTAGTACGGGACTTTGTT
CGATCCGCAGTACATTGGGAGTAGACTTAGTTTTCTGAGCCTTTTGGTACTATGTAATTATATATGTACA
TACAATTCCGCACACATACTAGTTGCGAGCACGTGTATATATGTGTCCTATGTAATGAAGTAGAAAGTCT
TTTATGTGCGTGACATTTTGGTTTCCTTTTTCGATACAATTGTTTTTGTGTGTTGAGAATGGAGTCGCTA
CTTTAACCGTTTTGGATCAACAACTCCTGTATCGCAATACCCAGAATCGGGTGTTTGAGGCTCTGACCAC
AATTCCCAAAATTAAGTCCACCAGGATTTGAGACCTTGACATGATGTCCAAACCAAAAGCTGAAATTAAA
GGCTTGACAATGTATGATCATTGTACAGAGGAAGCATGTG
>Unigene100475_Qing
ACCAAAGAGTCTGATGCCAAGTGAGAAAAGTTCTTCAAAAAAGAGTTCAAAGAAGGATTCTGGTGGTAAA
ACTGTGGACAAATCTAAATCCGAGAAAAAGGGCAGCACTTATAAATCTGCTAAAACCCCTGCCAAAGCTA
CCAAAAAATCATCCAGTTCAGCTTCGAAGAAAGGAGTTCGTGGCGATGATATTGCTTCTGGCTCAACTTC
TAAAAGGAAGGTGTCCTCTAGTAAAAGACAAAAAGTTGAAAAGAAAAGCGAGAAGGGCAAGAGTTCACCT
GCAAAAGAAGAGGCCTCAAGCAAGCAGCAGTCGAGCAAGACTTCTAAAAAGGTTTTGGCAAAGGATAAAG
GGAAAGAAAAAACTAGCAAGAAGGCTAAGGAAGAACCAAGCAAAGAAGAGATGCATGCAGTAGTAGCAAA
TATTCTGAAGGAAGTGGATTTCAATACTGCAACATTATCT
>Unigene100476_Qing
TTCCGAAGGAAAGTATCTTCGAATTCAAGTAAGCTACCATTCTTTCTCACTATCCAACTATTTTGGAACT
AAGTGAGCTTAAAGTTCAAATTTTCAAATGTTGAGAAATGTCAATAGTTATTACTAGGTTAGTCTTTTTT
GGAGCTTGGAGAAAAATATGACTAGGCTACATACTGGTCCATATTGCAGGTCGAGCGCTGTGTCCTCCAG
GAATTTTTTTTCCCTATAATTGCAGATTAGGATTTTTAGTTTGTGCGAGGAAAAAGTAGTTTTACGAAAA
GAGTGTCTATGATCAATGGGTGTCTGCAAAATTTGCCTGCACAACCACATAAATGTGTGCTTTTTTTTTT
TGTGAATTTTCATTTCAATTTTGCGTAAAATTATATTATATTATACTCACTGTGGTCTGTGTCTATCGAA
TGTAATGTCAGGAGGACTCACTAACGGGATCAGAATCTTC
>Unigene100477_Qing
AGTGGGTAAGAGAAGAAGATTTGGCAAAGGACTTGAAGCTGCATTCAAAGCAGCTTCGACGGACTTTGCG
ATTTTTTGAAGAAGAAAAGCTAGTGACTCGAGATCATAGGAAAGAGACAGCAAAAGGTGCAAAAATATAT
AGTGCTGCAGTAGCTGCAACAGCTGATGGTCAGCAGACTGGGAAAGATGGAGATGACAAGATTAAGCTGC
ATACCCACTCTTACTGTTGTCTAGATTATGCACAGATATACGATGTGGTGAGGTACAGACTGCACCGCAT
GAAGAAAAAGCTAAAAGATGAATTAGAAGACAAAAACACAGTTCAGGAATATATATGCCCCAACTGCAGC
AAAAGATATAATGCTCTAGATGCACTGCGACTGATTTCTCCAGATGATGAATATTTTCATTGTGAAAGCT
GTAATGGCGAACTTGTGGCTGAGAGCGACAAGTTAGGTAG
>Unigene100478_Qing
CGGCGATTATGCACCTCCTCCTCCTCCTCCTCCTCATCTCTCTAACCTTTTTCTCAACACCTATATTAGC
CGATGACTCCCTTACGGTGTACCAAGCTCTAGCGAAGTACGACTTCCCGGTGGGTCTTCTCCCAAAGGGA
GTCACAAGATACGAGTTGGACACGAACACGGGCCAGTTCACCGTCTACTTGGACCAAACCTGCGAGTTCA
CCATTGACGGCTATGACCTCAGGTACAAGACTACAGTCACCGGTTTCATATCCCAGGACAGGCTCTCCAA
ACTCAGTGGTGTCCAGGCAAAGGTGCTATTTTTCTGGTTAAACATCGTGGAGGTGACGCGGGTTGACGAG
GAGATGGAGTTTTCGGTTGGGATAATTTCAGCAGACTTTCCGATAGACAGTTTTTATGAGAGTCCGCAGT
GTGGGTGTGGGTTTGATTGTAACAGTGTGTGGGTTAGGGG
>Unigene100479_Qing
CCTCGCTCACAGACAGTTGCGGCTTGGTAAAAAAAAAGAGAGAAAGCTCTACTTTTCTGAGATATATCTC
TTCTGAAACTTGAGGCGCGAGCCTCGCGCCTATGAGCTTTTTTGCGCCTCTGCGCTTCATCATTTGCGCC
TCGCCTCGGCCTCTTCGAGGCGATTCTCCTTCACTCCACGCGCCTTGCACCTAAGCATCGCCTCCTTCGC
TCCACGCGCCTTGAGCTTAGGCGTGCCTCACATCCCTGTTTGTACCAACAATTGATATATGTGATTCTTA
TTTACACCATTCTTGTACGCAATTTTGAGTTACTCACTGTTACTCTGTTGAATTAAATATTTATTGACTT
GAGCATCGGAGAGTCTTTTGCAGGTACACCCTCTGCGGATCCTTGGATTCACATTTATAGCACCTCAACA
TCAATAAGAATCTCTCCAGAATCTCTTCAGCAACTCCTCT
>Unigene10047_Qing
TAAAAATTCAACACTTGTTAATTTCTCACTTAAAACAGATCTGGAATTTTGAACATCATAACTGAAAAGT
AACTTAAAACTATGAAGTCCAGAACGTTGGAATAAGTAACACTTGTTAATTTGTCACTTAAGACAGATCT
GGAGTTCTGAATATCATAACTGAAAAGTAACTCGGAACTATGAAGTCCAGAACGTTGGAATAAG
>Unigene100480_Qing
GCATGCCTGGACCTAAAAATTACTCTTTTGAGGGTTGGTACGCTTACTGGAGTCCCGATTCTGGTGTGAA
GTGTAGTATATAATACAAAATATATACTACACTTCACACCAGCAATGGTACTTGTAGTTGTGTAAAAACT
TTGGCAATGGTACTTGTAGAAATGCTTAGCAAGCATTCATTTGTTTCTTCATCTTGGAGAAGGGGAACGA
TAGAGATGAGGGATCTCACTGTCAGTTGTGTGCGCTTTTTTTTGGATAGCATTGTGGCAGATTGCTCGTC
GCCTCTTTATGAGTTGGGACAATTATTTGCTGAAGAGATGCATTTTTTTATATGCTTGACGCAAGCTATT
ATTTGCAATTTTTAGCTGCTTCATGTCACTGTTGCCAAGGTTTGCTAGTTTTTCACAATTATCATTGTTT
ATTATTTTGTAGGTGGGAAAATGCAATGCATATCAGTTGA
>Unigene100481_Qing
CAAAATTCTTCTGCCAAAAATGAATCTGGAGTCTCACAGGAGGACCGTCATGAAACAGGAAACAACCCAG
TAAACATCATTGCAGCATCAGAAGGAGGTTTCCAGAAGTTGGCAGGAAAGCAAAAGGCGGCTGAAACTCA
ATCTTCTGATGATCTTGAACCAAATGTTGGTGGTGTGCCGAGCTCGCCACCCTCTAAGCGTTCCAAAGTG
GATGAGTAAACCTACATCATTTAGCAAATCCTTTGCCAATGACTAAGATGAAATTGATACATGTCATGTG
GGAGTAGTCCCAAGAGAATTGACTGGTCAGGAAATCTATAACTCACTCTTCAATTTATTTAATAAGCCAA
TTCCCCAGTTTTTTTATTATCACATTTGTAGACTCAATCGTATTTGTGTTGAGCAAGATGAATGTCGAGA
GGAATTATTGGTTGAGAATGAAGCAGTTTTTTTTGCCCCC
>Unigene100482_Qing
TTTCGCTGGAGAAAATATGGGCAGAAAGTCGTTAGGGGAAACCCATATCCCAGAAGCTACTATAGATGCA
CGAGCCTGAAGTGCAATGCACGCAAGCACGTTGAGAGGGCATCAGACGACCCAACAGCCTTTATCACAAC
ATACGAGGGAAAGCATAACCACACGTGCCAATGAAAAGCACAACCCCAGTGGCATTTGAACCAGCTTCAA
AGGCTGTGATTTTAAAGGACAAATCCTGATTGATACTATGGGGAAGAAATAAAAAACGACTGTGAAGCAA
GTAATTAACTGACAATCTAAAGCAGATCGAATTTAAGAGAATGGGAAATCCAAGGGCCGGATTGATTTTG
AGGCCCCATAAACGTGTTTCGCTTCAGAATCTCATATTTTCTGCACGAGTTTTTATGTTAAGATTATTCA
TCGTGAGTTTTGTGTGGTTAATTGACATTATCGATGGGAG
>Unigene100483_Qing
GCTTCACTTCCTCTGGGTAATAATAAAGTAAACAAGAGGGAATCTAACAGGTGTGACCTTGAAGGTTGCC
GAATGAGGTTCAAGACCAAGGCAGAACTTTTATTACACAAACGAAACCGATGCCCACATGAAGGATGCAG
GAAGAAATTCAACTCCCATAAATATGCATTGCTTCATCAACGTGTTCACGACAATGATAGGCCGCTCAAA
TGTCCATGGAAGGGTTGCACAATGTCGTTTAAGTGGGCCTGGGCGAGGACAGAGCATTTACGTGTGCACA
CTGGAGCACGGCCTTATGAATGCAAGGTTGATGGATGCGGCCTTACTTTCAGATTTATATCAGATTTTAG
CCGGCATAGACGAAAAACTGGGCATTATGTCAACTTACCAACCTGAGAATTTGTTGTTCTATTCAGGTTT
GTTCTGTAGTTAGGCTTTCTTTAACTAAAAGATTGTGTTG
>Unigene100484_Qing
GTTGGCTTAAAGCATCAACTATGAATTTGTTTAGTGACAGCTTAATCTTTTGTAAAGTTTTTTTGGGACC
ACTTTGTAAGTGGGGTCATGGTAATCCCAAGGTTTGTTTTCAAAGAGAGAATAATTGTAAGAAATTCCTG
CTCCAATTGGACAAAGAGTGACTACCGCAAAGCGAAATTGTGAAAATTTGACTAGACTCTAGGTCTCTAC
CTGGTACCGGCTTGGCAAAACATTGAGCTAAGCCATTATGTCCTTGCATTAGGCAAGTATGTAACCCGTG
AACTCCAACTCCTACGGCCCATGGCCCAGAACTGTGATGTTTTTTAGTCATCCAATGGACCCCATCGGTT
TTAATGTCTACCCGACTAGAAAGCACATAAACTTCAATAAAGTTGTCGTGTTCGTGTTAGACACTAATAT
TTTTGAATACTTCAAAAAACGTATCCAACACGTTAAACCG
>Unigene100485_Qing
AGCTTCTTGTATCTATGGTCGCAGCCAATGCCCCGCTTACATACACACAGACACATACCCAAAGAAGAAA
AATGAGTATTTTGGGTTATAGTTCGGATAAATCTCAAATGGCTGAATCTACTGCTACCAATTCCACAGAA
CAAAATCCAAAAAACCCAGATGGGTTATCGGACCATCCGAACCCATATCCAAATGGGTCATCGTCTTTTG
GTTTGTTTCAGAGGAGGATTGAGTTTCATTTGGCGAGGAAGCCGTACACTGGGTTCAGTAACGTTGGTGG
AGATTTCCAGCTGGAGACTTTGAATCCGAATCCAACCCAAGTCATACCGGTATCCGGGTCGAACACATCT
GGGAAGAGGTCTGATGGGTCGGAGATTTTGGAAAACGGGTTGGATCCGGAGCTCCGTTTTGAGATCACTT
TCAGGAGAATTGGTGCTGGTTTGGAAAATCTTGGAAATAC
>Unigene100486_Qing
CTTACCTAGCAGCTAGGTGATATGATGCTACGATCGATACTTGATTCTTATAGAGAATCATGGGTGTGAG
TAGGCAATGGGGTAACTAACTCTCAGGGACCGAAGCACCTGATGTTTGATAAACTTAAATATTAACTTGT
GAAAAGTTGACATAATTGGGAATTGGCTCACGATATTTCATATGCGATTGATTGAGGTGAAATTGATATA
GACCGGAACATCACCTTCGGGGAAGATAAACTGCGATCAGTGAATAATTGCGATTATGTCTTGCGTGGCA
AGACAGTGAGATTGGTTGGAGTACTGTGGAGGCACCGCGGATTTGAGGAGTCCACTTAAGAGCGGAAGGA
TGCTATGCGATCCACTTACCTCCACCTCTTTGATGAACGAGGTACGTCTCTCCCTTTTTTTTGAGATTAA
GATGGTGTTGAATTCCAAGGACGAAATTCTTTTAAGGGGG
>Unigene100487_Qing
AAAACGAAGTGTCCGTGCTTCCTAGGTTATGGGTTTGGATTTCTACTTATCATTGGAGGGATGGCCATTG
GCATAACGATTCCATATTTCATCGGTTCTCTCTTCCATCATAAAATCCAAGGTTGGTTAGAAAGATATCC
AAAGCAAGCTTCCGTCATCAGATTAGCTGGCGAAGGAAATTGGTTGAATCAGTTTCGAGCCGTCACATTA
ATCAGGATCTCTCCTTTCCCATATGTCATATACAATTACTGTGCTGTGGCAACCAATGTCAAGTACATTC
CATACTTATTCGGGTCTCTGGTGGGAACGTTGCCAGAAATTTTTGTCGCTATATACACTGGTATACTGAT
ACAAACTTTGGCCGACGCTTCACGCGGTAAACATTTCCTTTCAGCACCTCAGATCATTTTCAATGTTTTT
GGTTTTAGCACTACTGTGGCTACCACGGTGATAGTTACCA
>Unigene100488_Qing
GTTTGGAGGGTGTTTTTGCTGGTCAATCTGTGATAAGACAGAGGAATTGTGAAGGCAGGCGGACATTACG
AGTGCAGAAGAATATTATGAAATGTCCATCTTGCTCCATTGACATAACTGACTTTCTTGAGAATCCACAG
GTCAATAGAGAACTGATGAATGTGATAGAATCACTCCAGAGGCAGATCAAAGACAAGGAAGATGTATCTA
ATGAAGAAATTGATGGCACGGATGAGACGAATCTACATCTTGGTGAAGAAACTGAGGGGAATGATGGAAA
ACCTGATGCGGTTGTTGGAGGTAAAGAGACGTGCAATATAAATTCAGGAATTCTGGATATTATGGAAGAA
AATCGAGACGGCACTGTGAAACCTTCAACTGAAACCAAACCTCCTCAGCAAGCTAATGAGCAAAAGAAAG
CAAGTGGTAATGAGAGCATATCACCTATAAAATTGATGGG
>Unigene100489_Qing
AATTAATTAATTATGCTTTTCTGATATGATATGTTTAGTTCTATCTGCAGAAATTCGTTTTTTTTTCTGT
AACCATGAATGGCACTTTTTTTTAATTAATTGACTGGTAGTTAACGTTGTACTTTTGTGACCTGTATGAT
CCGCCTGAACTTTGGCATTTGACTAGTATATATTTGACTAGGGTTCGAACCGAAGGGTGTGTTAATAATT
ATTGGTATCCAAATGGAGCCATTCTTGGACTCTTAATAAATAACCAACTACTTGTAAATGAAACATTTTA
ATACTTTTTTAACACATAATATTTTCTTCACTTTTAAGACATAATCGAAATAATTCCAAACTATTGGGCT
CCAACTATAATTTACACCACAATTTGATAAGGGAGACATTCAAATTTGAAATCAGCCGCCCAATTTTATT
TTCTTTTTTAATTTCTTTCAGACGTCATATAACACCGCGG
>Unigene10048_Qing
TCCGCCTTAAAGTAATATTTCTTATAAGCATACATTGGCATTTTTGCTTGTAAATGTAACGAGTGTGCTT
ATTCATGTTTTGAAACAAAGTGGGCAATGGGCATGATCCTTAACATAGAGCTTCTTTACGAAAAACAAAA
AATGAAAGCATTCTTATTGCTGATCATATCTTTTTAGGACTTTTTATGATTTTTGACAGACATAGGAC
>Unigene100490_Qing
TTTGGAATTTTTTGGAGTACTAGGTAGTCCAAGTTCATTCAGTATCGCTGATCTTATGAGCATTGTTATT
GTAGTTATGTGATACCCCATGTGAGGCTAGTGCGTGTTCTTCCTTTTCCTGTTCCTGCTCTTCTAAATTT
CTACACTTTTGTACTTCACTAAACTTTTGATTAGGTCTTTATTTATCATTTTTGCTATCATAATCTTGTA
CTTTGAGGTCTGGACTTCTCTCTAACCGAATCGTAAACCCAAGCAACTCGAAATCAGTTGAACACCAAAG
TTTCTCTTCCCAGTTTACCATTAACTACAGGTGAAAAGCTGAAACAACCTTAAACCCCTCACTGAAACAG
GCCCCATCCACTGGGAACCTGTTCCCATTCTTTTTGCCCTCAAATCGACTCTTATGAACCATAAAAAAAG
CTTGCTGTCCAAAACATCAAGAGCACATTTTTCTTGAATT
>Unigene100491_Qing
TGAGCTCACTATCATTTTCTGCAATTGGTCAATGCCCATCCTCGGATAAGAAATTATCTGCTTGGTCTAC
CACTCGATCTTTGGCTTCCAATTTTGATGCTTACCGGTTCCGTACAAACCTCTCTTTGGACTCTCTTCTG
GTTCGAGCTTCGAGTTCTCGGATGGTTGTTCATTGCATATCTACTTCCACAGATGCGCCCACTGTTTCTG
ACACAAAATTGAGTTTCCTAAAGGCTTATAAGCGACCAATTCCCAGTATCTACAACACTTCGCTGCAAGA
GCTAATTGTCCAACAACATCTAATGAGGTACAAGAAGACATACAGTTATGATGCTGTGTTTGCCCTTGGC
TTTGTAACTGTTTATGATCAACTCATGGAAGGGTACCCAAGTGATGAAGACCGGGATGCCATCTTTAAAG
CGTATATTGAAGCACTAAAGGAGGATCCGGAGCAATATAG
>Unigene100492_Qing
CCCGTGGGTTCAAGTTCTTGTGTATGCGAGTACATGTTACGTTATTTTGGCTTTTCACCCGAATGAGAGT
ATTTATAAATCTGGGCACCCTTTAATAAGCGGTGACAGCTCTGAGTGGAGATTGTGGCCTATATGCATGA
TCTCAAAAATCGTAGGCCCATGACTCCCCTAGCTTGGTGAAATTTGACCCTGAAAATCTCGTTGTGGGCC
ACACACGTTCTAGACAGCTATGGCCCTGTTTTCGGTCTTGACCTTTATTGTGACCATGTGAGTCAGATGG
ACTTTAGCCTATAATACTGAGCCACAAATCTAAGTTGACTTTCTCAGGACTAGGTTGGGCCACATGAGTC
CTGGTCTTACATAGGCCTTAACCAAAGTTTTATTTAGATTAGCCTATCCCTATTTCAGCACTGGGCTAAC
CCATCCAATCAATAAGCCCTAGGTCATGATTACATTTCTA
>Unigene100493_Qing
GAACACACAGCGCGCCAAACCAACCTACCTTCGACATAATTGCCTTGCCCTTGTTATTACAGACCGCCAA
AAACCACAACAGCCACCGCTCCACGTCTAAGTACAACCCCATGGGAAAGCAGAAACAACAGGTAATTTCT
CGATTCTTTGCTCCAAAACCCAAAGACCCCCCACCTTCCGCATCACCACCACACCCTTCTCTCGCAAACC
CACTTTCCCCACCCCCTAAAATCTCAACTACAGTCACTTTCTCACCTTCCAAACGCCTTAGAACTTCACA
ACTCATCACCTCACCCACTACCAAACCCCCCAAAATGCCCAAACTCTCACCCCACACCCACAACCCCATA
AACCCCACCCTCCACCAAAGGTTCATGAACAAGCTTCTGGAACCTTCTCATGACCTTCTAGAACATGGTC
CCACTTCAAAATTACACTCACATTCAATTACTAAGTACACC
>Unigene100494_Qing
GCTAAGTGGCATCAAAATTACATACACCCACCAAGCTGACTATCCCAAACCCATCATCATCTCTTCCCCT
TTCAGACCTTCTCTTCAACCCATTGCTCGTAGGGTGTGTCCCTTCACTGGAAAGAAATCCAACAAGGCGA
ACAAGGTTTCCCATTCTAACCACAAGACAAGAAAATGGCAATTTGTAAACCTACAATACAAGAAAATTTG
GTGGGAGGCTGGTAAGCGCTATGTCAAATTGCGCTTGTCAACCAAGGCCATAAAGACCATAGAGAAGAAT
GGGCTGGATGCTGTTGCTAAAAAAGCTGGGATTGATCTTCGCAAGGAGTAATTTGGATAGAATTTTGGTT
TTTGTTTTGCTTGATGCTTTTGGTTAAAAAAAAAACATTACTAGTTACAATTGCCCTTCTTGATCATTAG
TTTTTTGTACTATTTTTATGTGCTGTTGATGTTGTTTGTCC
>Unigene100495_Qing
TGCCGGAGTGCAGATCATTTAACCCAAGATCTATGAAGTTGCAATAACAGTAAAAAGTGGGAAAAATATA
AAGAATATTGGACGGCAGGCTTCACAAGGTACGTACAGTTCTCTCTCATCCTCGTATATCTTTGCCTTTT
TTTATATATATACCATCTCATCCTTGTAAATCTAATTTTGTGGGCATAATTTATTTTGCAGCTGAAAAAC
TTCTATCCTCGTAAGAGGATTCTACTAAAGTTTCAATTATTTTGAATGGTGGTGCCTAAAGTCATCATCT
CTTCCCTATATTTAAAACAAGATGTACATGTGCTGCCAATAATATTTGTCATTTGTGAAGTACAAAATCA
AAACAATACACAAATTTTCTAATTCATATACTTATGGAAGCATTTGAAACAGTACCACCTACCCCCATTG
AATAGTAGGCACAAAATCATTGTAATTATCTTTTGTTAACT
>Unigene100496_Qing
CAGGTACACCAGGGCTTTCCTGGTACAAGGAGAAATTTGTGAAGATTGACGAGGAGAAGAGAGTGAAGGA
AGCGGAGATTATAGAAGGAGGGTTCTTGGATATGGGATTTACTCTGTATAGGGTTCGCTTTGAGATAATA
GACAAGGGTGAGGATTCATGCATCACCAAATCCACTATTGAGTACGAGGTCAAGGACGAGGCTGCTGCTG
CTGCCAGCTCCTTTGTTACCACTCAGCCATTAGTGGCCATTATGAAAGCAGCCTCCACTTATCTACTCAC
TCAGAAGTCAGAAACCACAAATAAGTGATTAATCTTCACTTCTTCATCTATGGTTGTGATCATCTGTTGA
CTATTTCATATACTTATCCATGTGGTTGTGGACCTTGTGGTTGGACTTGTACTTATCAAAAATATAAAAA
AAAATGGTAGTGGGTTGCCTCGATCAGATATGTCTTTCGGT
>Unigene100497_Qing
TTCTTTCTTTCTTTCTTTCTTTCTTTCTTCTTTTTTGTTTGATTCAATGGCTTCAAATGCTGTCACTCTG
GAAACCATCAACCCAAAGGTCTTGAAATGTGAGTATGCTGTCCGTGGTGAAATTGTCACCCTTGCCCAGC
AATTACAAGAAGAATTAAAAGAGAACCCTGGTTCTCACCCTTTCGACGAGATACTTTACTGCAATATTGG
AAATCCCCAATCTCTCGGTCAGCATCCAATTACTTTCTTCAGAGAGGTTCTCGCCCTCTGTGACCATCCG
GCCATCTTGGACAGAAGTGAAACACAGGGCTTGTTCAGTTCTGATGCCATAGAGCGAGCTAGGCAGATCC
TGGACCACATTCCTGGAAGAGCAACTGGTGCATATAGTCATAGTCAGGGTGTCAAGGGATTGCGTGATGC
AATTGCTGCTGGTATTGAGGCTCGTGATGGTTTTCCTGCTG
>Unigene100498_Qing
GATGGTTCATACAATGTACCAGCTGGGCTGATTTATTCCTTCCCAGTTACTTGTCGCAATGGAGAATGGA
AAATTGTTCAAGGACTGTCAATTGATGAGTTATCAAGGAAGAAGCTGGACTTGACGGCCGGAGAACTTTC
CGAGGAGAAGGCTTTGGCATACTCATGTTTATCTTGAATTTCCTACCCTCTATGTTCTGGTATGATTTTG
TGTGTGAAAAGTAGCTCCAGTTTTGAATAACGCCATTGTTAAATTTCTTGAGGAGAATTAGTGATGATGG
AGAAGCTGCTTTGACAATACTGTTGGTGCACTTTATTTTTACTAGGATATTTGAAATTTTCAACTAGTGT
CCCGTACTCGGCATTTGAATGAGATTTATTCTGGCGACTGATTTTATTTTTTCCATATTTCTTACCTTGT
GATGCGCAATTATAAATTATCATCTTCGTTTTCCACTCTCC
>Unigene100499_Qing
TTTTTTTTTTGCAAAATAATTCAAACTGTTGTTACCTGCATTGGATTACGTTGCTTCTCCTCTCCGTGTT
ACTTCAAACCTATCTGTGTTATGTGATATTTTTTGTGGACTTGAGATGGCCGCAAAGAAAATTATAGCTA
TATGCCAATCGGGAGGTGAGTTCGTGTCTAATAAAGATGATGTGTCTTTGTCATACAATGGTGGGGAGGC
TTATGCTTTGGATCTTGATCTGCAAACCCAGTTGAGTGATTTCAAGCAGGAACTTGCCGAAACGTTTCAA
TGTAGCGTCCATGGCATGTCCATCAAGTACTTCCTCCCTGGAAACAAGAAAACTCTTATCACCATATCTA
AGGATAAGGACCTCAAACGCATGATTAACTTCTTCAATGATTCTGACCAAGTGGAGGTCTTCGTCATGGC
AGAAGAACCTGCTGCTCGGAATTTATCAAACATGCCTGCCA
>Unigene10049_Qing
CGCCGGGTTCCGTATACTTATTTTTTTTAAATTGTCGTTTCCAGTGCCCGTGTCTGTGCTTCTTAGTGTT
TGACAATATACCAATTACAGCACTTGCCAAAAAAAATATATAAAGGCTGCAAAGTCAATATTCCACCTAC
AACTAGAATGTGACTACACAAACTTTAGACCATGTGCAATACTTTGTAGAGCATATATAATCGTGTTGTG
ATCTCAAATTTGTGTCACCAACATGCAACATGCAACATCCTTAAGAAGCTATTAGCAAGTATAAAATAAC
CAACCTGGCAATTGCTTTTCTGG
>Unigene1004_Qing
CGCGACGACTCAACCTCAAAGCCCTTGCGGCATCCACCCTGAAATCCTCATCTTCAACCGGCCCAAACTT
TCTCCGTCTCGTTAGCTCACCCCTGCCTCTTTGTTCTTATCGGCCACACTTCGCATCGCTCGTGTAACTT
TGATAAACGCAAATCAAGTAGTTGGTACTTCAACTGTCATTGGATCATTTTGCAGTAGCATGGTACCCAA
TAATTTTATTGATGAGAAGTGTGA
>Unigene100500_Qing
CATTGGAAATATAATGGCTTTAACACTCTGCAGAAGTGAGGTATTCTTGAGGGTAGTTTTCTGGATGGTG
GTGAAGTTGTTTGGGAGGCCATGGGTACCTGTTTGGATCAAGACAGCCATAACTTCATTCCTCCAATCAC
TTGGAGGAATACACAGTGGTTGTGGTGTGTCTTCAATAGCTTGGCTTGTATATGCTCTTATCCTCACTCT
TCAGGATAGAGAGAACTCTTCCCCTGAAATAATAGGCATAGCTTCCAGTATCCTTTCTCTCATTTCTCTC
TCTGCCTTGGCAGCTTTCCCTCTTGTCCGCCATCTCCATCACAACGTTTTTGAACGAACACACCGTTTTG
CTGGCTGGACAGCTCTCATCCTGGTCTGGTTTTTTGTGATTCTCACTGTGTGTTATGAGCCTGCTCTAAA
GATATATGACTTGAAATCTTCCAGGGTTTTACAGGCGCAAG
>Unigene100501_Qing
CGCGTCAGTGACGAATTTCTGCTTAAATTCACTCAAATAATTGTTCAATTAGCCTATCCAAATGGGTATA
AAGGGTTTAACGAAGCTTCTGGCCGACAATGCCCCCAAGGCCATGAAAGAGCAGAAATTCGAGAGCTATT
TTGGCCGAAAAGTCGCCATTGACGCTAGCATGAGCATTTACCAATTCCTTATTGTTGTGGGACGAACTGG
GACTGAAATGCTTACCAATGAGGCTGGCGAAGTTACTAGTCATTTGCAAGGGATGTTCACTCGGACAATT
AGGCTTCTGGAAGCTGGAATGAAACCTGTCTATGTTTTTGATGGACAACCGCCAGACTTGAAAAAACAAG
AGCTTGCAAAACGTTACTCAAAAAGAGCAGATGCCACTGAGGACTTGAATGAGGCCATAGAGACTGGCAA
TAAAGAAGAGATTGAAAAATTTAGTAAACGAACAGTGAAGG
>Unigene100502_Qing
CTTACAGGGGCCCACATCTAGTGGGAAGACTAGCCTGGTTCAGTATCTTGCTGCAATAACTGGACATGAA
TTTGTACGGATCAACAACCATGAACATACTGATCTACAGGAGTACCTAGGTTCCTACATCACTGATGTCA
GTGGTAAGCTTGTATTCCACGAAGGTGTACTGGTTAAGGCTGTTCGAAATGGTTATTGGATAGTTTTAGA
TGAGCTTAATCTTGCCCCATCTGATGTGCTGGAAGCATTGAACCGGTTGTTAGATGACAACAGGGAACTT
TTTGTACCCGAACTGCATGAAGTTATTCGTGCTCATCCAGATTTTATGTTGTTTGCCACTCAAAATCCAC
CCACTTTTTATGGTGGGCGTAAAATGCTTTCTCGAGCATTTCGGAACCGTTTCGTGGAGATCCATGTTGA
TGAAATCCCACAAGATGAGTTGAGCACAATATTGGAGAAGA
>Unigene100503_Qing
ATCAAAGCAGTTGAAGCCGGTGTCGTGTCGACATTGATTGATCTTCTACTAGAATCTTCAGAGAAAAGGG
ATTGTGAGATGATCTTCATGGTATTGGATGTACTATGTCAATGTGCTGAAGGAAGAGCTGAGTTATTGAA
GCATGGAGCCGGGTTAGCTATTGTATCGAAAAAAATACTTAGGGTTTCTAAATTTGCAAGTGAAAGGGCT
GTGAAGATTTTACATTCAATTTCAAAGTTCTCTGCAACTCCAAGTGTTCTTCAAGAGATGATGCAACTTG
GTGTTGTTGCAAAGTTGTGCTTGGTGCTTCAAGTCGATTGTGGTAGAAAGACACGAGAGAGAACTAAAGA
GATCCTTAAGTTACATGCTAGGGCATGGCAAAACTCTTCATGTGTACCCATGAGTTTGTTTTCTTCATTT
CCATTAGAGTGAGAGAGAGAGAACAAGTAATATTTATTTTG
>Unigene100504_Qing
TGTTTCTATGTTGTTGCTTACTTTTTGTTTTATGTATTGGTTTTTATGCAAATTTTATGTTTTTATGTAT
GGTGGTATATTTTGGTTCCCTATTGTTGTTTACTATTTCATGTATTGTTTTTTGTTGCAAGTTTAAGTCT
TTATGATTGTTTTCTATCGAATCGCTTCTTGTTTTCTACTAAGTATTTATCCAAGCCTCTTAGACTACCT
GCAATCTTATTAGCCACCACACTCTTCCTGTTATACCTGGACTATATAATTGTCATAATGAATCCATGGT
AGATGGCCTTAGAGGTAGCTTGAACTCGGGGCATTTGCCTTTTAGTGACCATAAATTCAATCACAATTGG
GTTATAGATGATTTGAGAATGATGTTGCAAGAGTATGTCTCTAATAGACACGGTTAATCAAAGTAGGGGA
AAAAAGGCCAATTTAACCTACACATATTATATAGATAATCT
>Unigene100505_Qing
GATTTCACTAAAAGTAATGAATGGACAGGCAAATTTTCTTTCAACAATCGGAGCCTTCATGCGATTGGTG
ACACACCTAATCCATACGAGAGAGCCATTTATATTATCGGAAAGACATTAGCTTCCTTGGATGAAGATAA
CTTAATTCCTTGTTTTGGCTTCGGTGATGCCACTACACATGACCGAGAAGTGTTTAGCTTTCACAGTGAT
CAGTCTCCTTGCCATGGCTTCGAAGAAGTTTTAGCCTGCTACAAAAAGATAGTTCCAAACTTGCGTTTGT
CAGGGCCAACATCTTATGGACCGGTAGTTGATGCTGCTATAGATACAGTGGAGAAAAGTGGTGGACAATA
CCATGTTTTGGTTATCATAGCAGATGGCCAGGTTACAAGAAGCATCAATACAAGTGATGGGGAATGCAGC
CCACAAGAAGAGAGAACAATTAACTCAATAGTGAATGCAAG
>Unigene100506_Qing
CCGCAGCAGAACAATCGTCCACCCCAGTCACAACAGAATCTCCCATCGCAGCAGAATTATGGGCAACCAG
GAGGTCCAGGATCAGGCCAACGGACAGATCCAATGTCTTCGTATCAACCGAATTACGATCAAGGGGATAG
AGGCAATTATTATCCCCAAGGACAACGAGATTTCCCACAAGCAGATCAGAGAGGTTTCGCACCACGTCAG
CAGAGAGACTTCAGAGGAGACAATCAAAATTATGCACCTCCACAAGGTGGAAGTTCCGAGGAAGGTGGAA
CCTATGTGCAAGGTTCAGGTGGTACTTATGGGCAAGGAGTTGTTGGAGTTCAGGGGCAAGGGATGGGTAC
TGGCTATGGCCAGGGAGATGATCAAAGGTTCTCACAAATGGAACCGAGGAATAACATGCAAGGATAGCAA
ACGAACTATGCAGCCATTGGGCATACAGGGATTGACCAAGT
>Unigene100507_Qing
TGTTTGCTGCTGGCTTACAAAACAAGATATCCCGACAAAGTTTTCCTTTTGAGGGGAAATCATGAAGATG
CAAAAATCAACCGCATCTATGGATTTTATGATGAATGTAAAAGGAGATTTAATGTCCGACTCTGGAAGAT
TTTCACTGAGTGCTTTAATTGTTTGCCTGTTGCTGCAGTCATCGATGAAAAGATACTTTGCATGCATGGT
GGGCTTTCTCCAGAATTGGAAAATTTAAGTCAAATAAAGGAAATACTGAGGCCCACCGACATTCCAGATA
ATGGTCTCCTATGTGATCTGCTCTGGGCTGATCCTGATCCTAGGGTTCAGGGTTGGTCAGATAGTGATCG
AGGTGTTTCATGTACTTTTGGACCTGATGCAGTTGCTGAATTCTTGGAGAAAAATGATCTAGACCTCATT
TGCCGGGGTCATCAGGTAGTGGAGGATGGATACGAGTTCTT
>Unigene100508_Qing
ATTGTAAGGAATTCAAATAATGGTAAATGGACTTGTTTACAACTAGGAAGCATAGACACTTTTAAGAAGA
CTTCATATTTGTGCAGGACTTGTATTAGACACCAACACCTCCTTTTTTTTTGAGAAGTAAAATATGTATT
TTAGTAAAAGGACATAAAAATACAAGCCATATCAAGGCTATCTAAGCCCAACTCAGTATCTGTACAACAA
GGATGACGACGTCCAAACTAGACAAAGTAAGTAATTACAGTTTGAAATTCAATCAACCAGAATCAATCAC
AACAGAATTAAATATAAAAAATGCAGTCTGTCAGTCCCCAAACTCTTTGTATAATGCATATTTTCTTGCG
TTCCGACTCTGCGGCTGCCCTTTACTCTGCCTTGAACCATTCCTATCATCTTTTAAAGATATTTGACATC
ACAGTAGACATTCTCAAAGGGCCTTCTCTTCCTTTCCATCC
>Unigene100509_Qing
CAAAACAACCAACTGACCAAGAAGCTGAAGGAGAAGGAGAATGAGAAGAATATGGCTGAGCAGACACAAT
GGGAGCAACAAAACTTAGGCCAAAACTCAACCACCTTCCTGTTACCTCAAGCTCCACCACCCCCACTACC
AATTCATTCTCTATCAATTGGTGAAACTTTCCAGGTTACAAATGGAGGTGATCATGAGCAGCACTGTTCC
AACTCGCCCATGCCACAATGGATGTTCCGTCGTGTTAACTAATAAATTATTAAAGATGGAAACCATCTCC
ATCCATGCATAGTCAATATTTTTCAGTGTGATCATGTCAATGCGCAGCTGGCTTTAACTTTTGGCTGGCC
AGTGTTAAATGATCGATCTCTAGTGGGATGGAATATCTCGATGTTTCTAGCTAACACTGATTGATCCTGA
TCACCGGCTTGTACTAGAATTCCAGACTTTCTCAATTTGCT
>Unigene10050_Qing
GTCCGGAGCTAGAAGAAGAGTTATGTAGATAGGAGGATAAGAGAGTTAGAATTTGTTGTGAGAGATCGAG
TATTCCTGAAATTGTCACTATGGAAAGGTCATCGTTNNNNNNNNNNNNNNNNNNNNNNNNNCCCGCTACA
TCGAACCATACGAGATTCTAGAGAGAGTTGGTGCTACAACATATAGATTGACACTACCTATAGAGCTGTC
ACGACTGCATGACGTGTTTCACGTCTCTATACTCGTAAGTATATTCTTGATCCATCACATGTACTTGTCG
AGTAAACATGGAGTTGAGGGAGGATTTGTTATATATGGAAGAGCTTGTGGATATAATAGACCTTAGAGAA
CAAAAATTGTGCAACAAAACCATTTCTTTAGTAAAGTCTTGTGGATGA
>Unigene100510_Qing
GTGGCAATAGATTAACCGACACTTTAATACAATAAACATTGAGCACAAAAAGAGTAGAACTTCAATACTA
TACTAATGAGTGGGTACGCCCCATTAGCTTTTTAGGGACTCAACTCATTACATTTTTTCTTCAGGGGAGG
AGGGGGGATAAGTGTATTGATTTCATTACATTAACCACCCACCATATTCAAGGTAACCTTTAAATATCAC
TATCCAGGTAGTACACACAATGAACACATGCGATCAAAGTATAGAATCACTTGAGCATTTGCTGAACTTT
TTCTTCAACAACAAATCATCTGTGAAAAGCCGAAAGTCCACAACACATACATAAGTCAGCATATAAAAAC
CTCAAAGTACACATGGGCGAACATGCTCTTGCAACTTGTAGGATTTTACTAATATTTTGTGGTCTTGTGG
CCATTCAGGTTTATCTGGTGAGCTCGGCATATGAGATCAAG
>Unigene100511_Qing
ATGATTATGTTGAATTACTTTTGTGCCCAGGAGACAGGTCTGTCACAGTCAATGCCCATGGATCTAAGCT
GACTTCCCTTTGAAAAATTGGTGGTTAAATGGAAATTCTTGATTACTTGTGCTTTCTGATCACAATGAAA
TTGACATTGTCAGATATTCAGTCAATCAAAAGTGATATATTTTCAAATTAGGTTTCATAGAATCGTAAGG
ATATTATCTAGATTGGCTGGAGGCTGTAGCATGGAGCATGATTGTCTGCATATCTTGTTAAGCAGTGAGG
CCATTTTTATTCAGCTTAAGCAGAACCATGGTAAGACGAGATCCAATTAAATGCAATTGTTGTTTATGAG
GAGGCCGTTTCAGCTGCGAGCACTCACTTTCCAGGAGATTCTGCTTACCTGAACCAAATTTAGCTTATAC
AGGATTAGGGTAAAATCATGTGTACTCTCTTTACCAGCTGA
>Unigene100512_Qing
TGTCCCATGACCTTTATATCAACACTTCAAAAGTCTAGCACCCAAAATCAAAACAAGTACCCTTAAAAAT
ATGCTGCTTCCTAGTTTCACCCTACCCTAAAGCAGTCAAAATTTTGCATGCATGCCTTTGCATTTCATGC
AGTTTGTATCACACATGTGCCTCCTCCATCTTCCAACGAAATGGGATCCATCTGATTTCCTGTCATGTTT
ACCCATTAAACTTCAAACAAACGACAAGCTATTCACAAGATGAAGATGTAGCAAAATGAAATCGAGATCT
TATATCTGGAACGACGCATTGAACTGAATCACCACCATTCAATCACAAAAAATGTTGACTTTCTGCTGTA
ATAATGCGCCTATGTACACTAGAAACTGGAATCGTATGTAAAGCCCAAGCATCGTGAAATGTCCTAAACG
GGAAGATTATCCAATGGATGCCCATCAAAGCCAAACACACT
>Unigene100513_Qing
TCCTCAAAGAGGAAAAAAATCTATTTTTGGATATTTCGGACTAAGCCGGGCATAATCACCGAGACATATA
TCATTTTCCTTTTGAGTATGTTTGAATGTGCTCTTGAACAGTAGGAACCTTCAATTTTGTATTTATATTT
TTAAGATTTATGTGATAAATGTAGAGACATCCAGCGGAGAAAATGCTCTGGAAGAATTTGACGAGTTACC
ATTTGTTGAAATGACAGATCAATGAATTGATGTTAAATTTGTTGGAAAGCATGTATACATAGAGTCCAAT
TTATATGTTAAAATGTGGATGCTATAGATCATTGCATTGATGTTATTAATGGCGTTTAATTATATTTGAT
TGTGTCGTTTTCCTTTGTTCATTCAAATGCTCTACAAGTGACTAAAATCCCGGTAATCTTGAACCAAGAA
CAATAGACCATCCTTAGTTAGAATTTCAATCTTTGATGTGT
>Unigene100514_Qing
GCCTTGAATATCAAAATCATTTCGGGAAACAAATTCATAAGACAATTAAGAAGACTTCTTTGTGACAGAT
TTATTGTTTATGGAAAAGGAATAACGTGCTCTTGTCGACATGGAAAGACAATATAACTATATAAAGGCCT
AACAAAATATATATTGCCTTTAAGATTATTTCCATGTCCTTTCTCTCTCACATTGAGCATACTCCATATA
TTGCATAGCTTCCGGCAGATAATAAGAGGGTATATCAACTTAAAAGGTAATGCTAGGCTTATTATATTTT
TGTACTAAATTTGGGAATCAATCTAATGTGGTATAGGATCATAACCATAAGTTGTTAGTGGAGTGGTGGA
TCCCACATATAGTTCGAAGTCGCGGTATCGGTCATTAACTCGTAGAGCATTGAGACGATTCAGTTGCTGT
ATCGCAAATTGGTATCGACTGATACGCACAAAACTAACTTA
>Unigene100515_Qing
GTCTTTTCAATAAATATATCAAAAAGACAATTTGTACCATAATTTAACTACCCTGTGAAGTAAACCCATA
CCCGTGAGAACCCAAAAACAATATCCTTTTCAATCAGCATATTACAAAGACAATTTTTACCATAATTCAA
CAAACCGATCATATAAACAACCTCATGAAAACCCAAAAAAAGAGTGTCATTTTAAATAAACATACTAAAA
ATACGTAATATTTACCAGCCTTCAACAAACCCAGGAAATAAAACATAACCAAAACAAGCCCCATGAAACC
ACCACCACCCACCTAAAAAAAATAGTGCCCTTTTCAATAAACACATCAAAAAGAGACAATTTTTAGCATA
GTTTAAAAAACCCGTATAAAAGTCCCAACCAGATCCCAAATTTACAAATTTTATGCAACTTTACACGCCT
AATTCAAAAATATAAAGCATGTTAAAAAGGCAAAAATTTTA
>Unigene100516_Qing
AGTCCAAACAAAGGAGAATTAGTGACCCAAACCCGGACAAATCCAAAACCGGTGCTGCTGGTGGTGCTGA
TGGGGCTGCTGGTGCTGCTGTTGCTGCCGGAGGTGGTCCTGGAGTTAGTTCTTTCACTGGAAGGGGTGAT
AAAAATTCAAACAGAAATAAATGCTGGAGGATATGTACTGGTGGTGGGTGCTGAAAATAAATGTATCCCA
CATAAGTTAAGAAGTTAAAATTCTAAATTTTATGTTTTCCCTCCTCTTAATGTAAGTGAAAGTTTTTAGT
TTTGTGTAACTGCTGTACACAACTGAATTTAGTGTAACTGAAAGTTTTCAGCCCTTGGATGTCTGCTGGA
TAAAAGAGCATAAATGTATGACAACCATTGGATATATGATTGTAACTGTTTGTACCTAGGTGAAATATTA
TATGGATAGTTTTTATTATTTTCTGGAAAATGGTTATGGGG
>Unigene100517_Qing
TGGGTTGTCCCAAGCGTGTTCTGAAAATGGTAGTCAAGCTTCCCCCAACAAAACAATAGCCGCCACCGTC
GCCCTTTAGAGAGAGGAGGGGTAGGAAAGTCTTGATATCTTCCTGTCTTACGATATCCTATCTATCAGAT
CTTATCGGAAATTCAACGAAGCAGCTCTTTCAGTCCTTTGTCGTTATTGCCCTGGAAAATCCCCCCTGGT
CAAGCTAATGACGAGTTCAATTTTTTGTTCGAGGTTCAAGAGGAAGCACCGATCAAATCATGTTATTATG
TTACTTCGAATAGAATTTTAGCATGCCTCACTTGAAGAGTGATGATCGTGTCCAGGATATCGACGGAGCT
GACAGAACTTAGAGATATCCAACGCTAGAGGCCATTGGCTTGGCTTTCCGGTTGAAGCGTAATGATCATA
TGTCTGTAATGCATTGTATGTCTCATAATAGGTTCCATTCT
>Unigene100518_Qing
AAAAAAAATAGTTGTTAAAAAATGTTGTACAGGAGTACCCAAAAAAAATGTCAAAAGAAAGTCCAATAAA
TATAAAAATCCAACTTATAACAAAAAATCCAACTACCCTGAATATAAAAAAAATCCAACTTAAAACGATC
GCAGAAGGATGACGTGCAAACAGCCTAGACGATCGCAGAAAAATCCAACGTATACGATCGCAGAAGGATG
AGGGGAAAACAGCCTAGACGAAGTATGGGAGACGCTGAACAATGAAAGAAAATAGATAACAAGCTGAACA
GTGCTTACTCTTTCGCAGATCTTCGCTCCTTCGCTCGCAAAATCGATTAGAAAAGGGCTAGAAGTTGAAC
AGCCTTTTCGCCCCAGAATCTTCGCTCTTTCGCTGGCAGAGGCAAAAAAGAAGTAGCGGCTGAGGTAATA
GGGAAAAAAATCCAACTAACCTAAATATATCATCTGAACCA
>Unigene100519_Qing
ATCCTTGCGAGCGATGGATTGTGGGATGTTGTCACAAACGAGGAAGCAGTCTCAATGATCAAAACAATTG
AAGAGCCAGATGAGGCGGCGAAGAGGCTGATGCAAGAAGCCTATCAAAGAGGCAGTGCAGATAATATTAC
GATTGTTGTTGTCCGTTTCTTGGCCAACCAAGAGGTAGTATCTTCATCTTAATCCAGTGCCTGTGTGTTT
CTTAAAAATGATAAAATATGAGATGTTACAAAACCTATAGAGCTGTACTTGAAGTCGAATACAGAAACGT
GAAAACAACTGTTATAGAGCTGTTTTTTCAGTACAAAAATGAGACCTTTTCGGGCTGCCAATGTGCATTG
CATGTTATAAGTCTCCAAACTTGTAAGGCATGTTTAGCTTGGCTTCTGTACTATAGAAATGTTGATGTGT
CAAATCTGTATAAATTAATTTACCATTTGGAGATGTATGCG
>Unigene10051_Qing
TTGGAACCATAAGAATGTTAAAAAAAAAAATGACAATGATCAAAACACTGAATGTGTTTCTTGAATTTTG
AAATTTTCAGCAAATAATACTAGTGTAGATGTTTTCAGTTCCAAATCTCTTGTTGGAATAGAATTATTTG
ATATATTGCTTGGGGCATTGCTTCATGAGGACTAGTCGAATTCTTGGGTGGATGTTAAGAACATAGAGAT
TCCAGAGAGTTGCGAAGATAAAGGTGTTGAATGCTACAGAGGAGTTGGGTTTTTGGTCTGTATGTTAACC
AAGGAGAGTGCACACAAAGAATAATTCAAGCCAAAATTATGTATTGGTAAGATTATATAATCTAAACGGC
TTGAAGGGAGAGAACACAGCAATTTTATACTTCACTTGGCAGACACAAGGTGAATAGTAAGCCACATTGA
ACAAATGATATCTTCTTGAGTTCCCATGGAAAAATATGAGCTGCTGGCTGAACCTTAGTATATTTGGATC
TTCTCATGGTAAGTCTATTCCAAATTACTAATTACTATGGGAATTTTGCGATTTGGTTAAAGGACGTTGG
TCATTTTGATATGGTGTTGCCTACTGAAAATTTACATTTATTTAGGA
>Unigene100520_Qing
GTGGTGATACGGGTTCGTCGGGTGAAGTACCAGCTAGAGAACAACATGAAGCTGTAGTAGAACACAACTC
AAATACTGAAGAAGGGCTTCAAAATAGTTCATGCCACGAGGCAGTTAAAGGATTGAATAGAGAAAGCCAG
CCTGTTGGCCAACATTCATCTTCTTGTAGCGGTTCATCGCACACAGAAGCTAGAGAGAAACTTGTCATCA
AGCAATCTTATGAACTAATTGTTGGCCATGAAGGTTCCTCGGAAGTGCTTATGGATGATCTTGAATCGAT
AAATCAAGTCCAAGATTTTGACATGGGCACAAATCTCAATCCTGTGCATTCCACAACAAAACAAGAAGCT
GCAGGAGCAGCATTAGCATCAGCTGGGAAATGGGACCGTTCTTGTTCCGAGATCTACCAGAGTGGAGGCT
TGGAGGAGCTTGAGCCTGTTGTGCTGTCTGCATCATCCTCT
>Unigene100521_Qing
CCAATTTTTGATGTCATTCGAATTCAACTTTTGAATCTCCGGTGAAAAGTAGAAACCCTGCCTGAAACAT
GATGATGAGAAGGGTATTACCCTCCCGCCATGGCAACAAACCATCTCTCAACCAGCTGTTTTCCTTCAAA
ACCAACTACAGTTCAACCACCTCAAACACATCCGACTCAACAAAAACAATATGCAAAATTATAATCTCTT
CCCCCAAACAAGCACTCGACACCGCCCTCGACCAGAGCGGTGTAAGACTTTCCACCGACGTCGTCGAACA
AGTCCTCAAAAAGTTCCAAAACGCCGGCATTCTGGCCCACTATTTCTTCAACTGGGCCGCCAAGCAACGC
AACTACCACCACACCGTTAAAGCTTATCACGCTGTCATAGAATCTCTCGCCAAGATACGACAGTACCAGA
TCATGTGGGACCTCGTCAACACCATGATGAACAATAGTATG
>Unigene100522_Qing
GAAGAAGACATTGCCATATATACTATCAAGGTGGCCACCGACCCTAGAACATGCAACAGGGTTGTGATAT
ATCGACCTCCAGGGAATATTATTTCACAACTCGAATTGATCTCTCTTTGGGAGAAAAAAACTGATCGAAC
TTTTAAGAGGGTTCATGTCTCAGAGGCAGAACTTATCACCCTTTCACAGACCTTACCTCATCCACACAAC
ATACCAGTGTCCATCATACACAGTGTGTTTGTAAAGGGTGTGACAACGAACTTCGATATAGGAGCAGATG
AATTAGAAGCTTCAAGGCTATACCCGGATTTGAAAATCACGACAGTTGAACAGCTTCTTGATATCTTTCT
CCGCGATCCTCCAAAGCCTGCTTCTGCAGCATTTGAGTGATCTTAAATTTAATTGCTACTGTGAGTGAAT
TGTATTATTAATTATTATGCACTTTTACTTTATGATACGCA
>Unigene100523_Qing
TGAGCATAAAAAAGATGAGGATGAATGGCTTTATAGGAAATCAGAGGCTAACAAGAAGTCCATTGCAAAG
GAAAGTTCAGCTTATGAGGCAAATCGTATTTACAGGCCATTTACACTGCCAAATACTGGAAAATTCAACA
TTAGATTGCTTGATCCTACTACTACTACTAAAAATGAACAAACCCTTATGAGAACCAGGCCTTTTGGATC
TCCAACTCCTTCTCAAAAGACCATCTTTCCTCCAGTTAAGGCTCCTTCATGCAGCCATATGGGGAGGACC
CTGTACACGGGACAGCACCACCATATACAGGGAATTGCCCCAGCTGTTCAAATAAGATCAGTGATCCCAG
TTTGTGCAGCAGCACCACCACCACCTGTGAGAATTCCACCAAACCAACCATCAGCTAAAATATGTACTTC
AACATCCACACATTCAGGAGCCGAGCTTTCATATGCCAGCC
>Unigene100524_Qing
TTTGTTTCACTGCAAAATATGTCATCGCCAGTCATGTCTCTCAGCCATCTAAACCACTTTCCAACAGAAA
AGTTATCAGAAAACATTATCCCACTACTTTCTATATTTGGATTAGTTGATTTGTTCTTGCTGCCTTTGGT
TCTCTACTTTATCACAAGAACTCGTAAATATTTCTCAAAATATCAGTCTTTTATCCAATCTCAGCTTTTC
TTATTTGACACTTTAGAAGTTGATGATGCTGAAAAAGACAAAGTTTTTGAGTCATCTAACCGACCCTGTT
CCACAGATAATATAAATGATGAGAGTCTTTGCAGGGAAGAGGTGGAGATGATTATGTCAAAATTAGGGAT
TTTTTGCAACCCTGAAAGTGAGAAGTTTCAGGAAAGGTTATGTTCCAATGAAGTTACTAACATGTTCGTT
GATAAGGAGCAAAGTTTGGATGAAGTGAAGGAAGCTTTTGA
>Unigene100525_Qing
ATCACTATCTGAATAACCATGAAAAGTGATTGGGCAGGTTGTGTTGATGACATGAGAAGTACTTCAGGCT
ATTGTTTCATGGTGTTCCAAAAAGCAAGAAGTCATAGCTCAATCCACAGCAGAAGCAGAATATGTAGCTG
CTGCTGCTGTGAATCAGGCTCTCTGGATGAGGAAATTGATGGCTGACTTGTTTATGGAGCAAAAGGAATG
CACACAAATACTTGTAGACAACCAAGCTGCAATTTCAATTGCAAATAATCCGGTGTTCCATGGCAAAACA
AAACATTTCAAGCTGAAACTCTATTTCCTAAGAGAGGTACAGAAGGAGGGAGAAATACAGCTGGTCTACT
GCAAAACAGAAAGTCAGAATGCTGATATCTTAACCAAGCCACTCCCCAAAGCTAGATATGAGTTCTTGAG
GCAAAGGCTTGGAGTCTGCAGCTCCAGAGACAAGGAGGAGT
>Unigene100526_Qing
CCCTGGTAATGAAACAATTATATATTAAGCCAACCATAGTGTATCTCCTTTGTTCTTATATTTCAAGAAA
AAAAATGTCTTCTTATTTTTCAACTATGATGTATATGACCCTTACTAGTTTTATACCAATTAACGATTGG
GGACAAGGTGAAGGGATTCATCTCCCTTCCAATGAATGGTTCACATATTCAAATTCAAATGCCATATAAT
TTAGCCTAGCAAAAAAATGTCATATAATTAAACAGGTTTGACGGATATCCATCAGGTTAACCAACTTCAA
TCGAAACCGACCCGTTAATTAAATGGGTCGTATCGAGTTAACCCACTAACTTAACAGGTCTAAATCTTTA
ATCCAAACCCGTTAATATCGTGTCGTGTTAACGGGTCTTTTAGGATTTTGACAACCCGACTTATGAAATC
TAACCCAGTTAGTGATGAGTTCGAAAAAGAAGGCGTTTTAA
>Unigene100527_Qing
CTTCTCCTGAAGCTAAATGAAACAGGTGAGTTCTTGGTAGAATAGTATGGATTTTTTGTGGAACACAAAA
CTTTTACATCTTCCAGCAAGGATGCAGCAAAACACAAGGATGGATATATACTAAAACAATGAAGTTGATA
ATCATAGATATCAAACTCAGTGACTAGAATGTATCAAAAATTGAGTACACAGCAGAACTTTTAATTGAAC
CATGGGTATTTTGGGTAAGTAAGCGTGGGAAGTTTGCAGATGGATGAAACTACATTTGTGGCTGCAGTTG
TGATGTCACATAAAGCATGCAAATGTTAAGGACATATCATGAATTATTCGGTCGTCACATATGGATTGTA
TAAATCTATTACATTTTAAAGGAAAATGGATCTAAAAAGAGTGTCAAATCAGCTTTATGATCCATGTGCT
TTAGTTGCATTGAAGAATGATGATTGACATTTCCTGTACTG
>Unigene100528_Qing
TTCTCATTGCCCCTACCTCAAAGTGGGAGAGATGCTATTACTAAGAACCCAATTTTACGCGAAGATCAGC
TCCCACAAAAATTCCTGTACCCTAAGACGAAGAAGAAGAATAAACAGGGAGATGACATTTTTTCTTCGGA
CGACATTTTTCTCCACCACACTGACAAGAGAGCTCCACTGCAGCCTCCAGTAAGGAAAGCGTTGGCAGTT
TTCAGCGGAAAGAGGAATCCTAATGACAACCATTTCTCCCGTTCTAAGCAGTAATTAGTAATTTATCCTG
AAATTTTGTAATGCATGATGACATATAAGAGTCGTGATGTTGGAGTACTTGCATTTGCTGAGGAGAGTGC
AATTTCGCCCCTCGCCTCCCTTTTTCTTCTCTTCCCTGCAAATTATTTATTTTCCAGATATGTATTGCCC
AAAAGGCAGTTGTTGGACTTCCTTCTCACATTATATAAGCC
>Unigene100529_Qing
AGAGCTCCCCTATGAAACTGAATGGTCATACGACGAATGGTAGCAATAATAAGTCAATCTCATGGCGGAA
CTCATTAGTGGCTGCGGAGCCGAATGTTCTGTTTCTCACACACTCGGTTTCGTCTCCCAATGGTAGAGGG
TACGTGCGGCGGTCATTAGTCACACGTAATGCTCAGGCTACCAACCTAGCACCAGGCACACCTGTTAGGC
CAACGAGCATATTGGTTGTTGGGGCCACTGGAACTTTGGGAAGACAGATTGTGAGGCGTGCACTGGATGA
GGGCTACGACGTGCGGTGTCTTGTGAGGCCTAGGCCAGCTCCTGCGGACTTCCTTCGCGATTGGGGTGCC
ACTGTTGTCAATGCAGACCTAAGCAAACCTGAGACACTACCAGCAACATTGGTTGGTGTCCATACAATCA
TTGACTGTGCTACAGGGCGTCCAGAGGAGCCCATAAAAAAT
>Unigene10052_Qing
CAGGTATGAATATGCTCGTTTAGCTTTTTACTTATTTAATTTCTCTTGCCTTTTTACTAATCATTTATTT
AATTTCAGGCGTCGATGGCGATGGCTATCTATAGCTGCTGCATTGATGAGACCTGGAGGAACAAAAAGTT
GTCTGATGCAGCTTTGACAAGGGATAACAAGGCCTTGGTAAAAAAGGCGCAGACCTCCAGAAGCTAGTTC
TAGAGAACAAGAAGCTACAATTGGACTTGGAGGTATCGACAGAGGTTGCCTCTCACGCCCAAAAACTAGA
GGCAGAATTGGCCACCACAAAAACAGCAATGGAAGTTGCTCAGAAGGTCAGGGGCGTGGCGGAGAACACT
GCGGCCTCTACATAAAGGGAGGCAGAGAATTTAAAGTCTGTTCTGGAGACTTCAAATGCAGAAAAAGAGC
AA
>Unigene100530_Qing
ACTTTGATGAGCAGCGACAAAGAACACAAACAAAGACAAGAGATCTCAACCCACAATGGAATGAGAAGCT
CCAATTCAACATAAAGAACCGAAGAGATCTTCCAAACCAGATCATCGAGGTCTCTGTGTACAACGATAGA
AAACAAGACCACCACAAGAACTTTCTCGGCCGAGTCAGAATCTCCGGCGTCTCAGTCCCTTTTTCTGAGT
CTGAAGCCATGGTTCAACGCTATCCGCTTGACAAACGTGGCATGTTTTCGCATATAAAAGGCGATATCGG
TTTGAAAATATATGCACTCCATGGTCAATTCTACTCTTCTCCACCACCAGCACACCATGTGATCAATGGT
ATGGAAAGTAAAGAGAGTTTCCAGGCCAAAGAGACTAATGATTTTTTTACAGAGTTCCATGCTAACAAGG
TTGATGAGGATGAGTACAAAGCCAATGAAAAGGACTACGAC
>Unigene100531_Qing
ACAGATGAGAAAGCCACAAGTCTTGCAACTGCATCTATAGATGATATGACGGTCATCAATGAGTTAGTTA
TGAAGTTAGAAATGTGCCAAAAGAAGTTGCTACCTGGTTTTAGGATGAACCCAATTCAGTTTGAGAAGGA
CAATGACACCAACTATCACATGGATCTAATCGCTGGACTCGCGAACATGAGGGCAAGGAATTATAGCATT
CCCGAAGTTGATAAGCTTAAGGCCAAATTCATTGCAGGGAGGATCATACCTGCAATTGCAACTTCCACTG
CTATGGCCACCGGTCTCGTCTGCCTGGAGCTGTACAAAGTTCTAGATGGAGGGCACAAAGTGGAGGATTA
CCGCAACACCTTCGCGAACCTAGCACTTCCTTTATTCTCAATTGCCGAGCCGGTCCCGCCTAAGGTAATC
AAGCACCAGGAAATGAGCTGGACTGTGTGGGACAGGTGGAT
>Unigene100532_Qing
CTGCACCACCACGGAAAGATGCATCAAATGCAGATGATGTCCCAGAAGGCCGTCTACGGCACCATAAATC
TTCGCGGATGGATCCAAGAAAAATCCTTCTCTTCATAGCAATCATGGCGTGCATGGCAACAATGGGTATT
CTTTATTACAGAATTGCGCAACGTGGTCTTGGGGAGGAGCTGCCTGATGACGAGCAGCGGTAATCTGTCT
TGCAAGGTTATGATGGTATATTATTTTCTCGTAATAGAACTCTCCTCGTTACTCGTGCTTCAGCTGTTCT
TGTTTCTGTTGAGCTTTATTCTTGTTTGGCCACGTAGCTGGTCTACAGTCGAAAATTAAAACTCCGAAAC
CTTCTACTAATTGGGAAGTTTTCACTTCTTTGACGGACGGCGAAGTGTTACATATCCTTGAACATTTAGC
TTCTGGTTCCTGATTTTGGCCTTTTTTTGTTTGAAATTGGC
>Unigene100533_Qing
TAACATAATAGGATGATTGAGTATTGAACTTAACAAATTTAGAAGTATCAAATAATGATGGAGTGTTGGA
CCTAACAACGGCTAAGGAGAAGAACGGAAATGTTAGACCCAAAAGATGACGTGATAGTGAAAAAAGAGCA
TTGACTGTTACGAAATAAGAGAGGTCAACTGAAAAGGTGGAACGAGTGTCGAACTTTAGATAGGAGGGAA
AGTGGGGTAAGGTGATGAAAAGTTGAACCTACCATAGCAATAACGTGGGGAAGAGTCGAATTCCACAGTA
TCTAACAAACTACGACAAGAGTGATAGTGCAAGTGGATAGTAAATTGTTGAACTCAATAGATTATCGACA
GTGCAAAAATGACAATTAAACATTCAACATAACAAATAGACAATGAAACAAGAGAGCAGCAAGAAACCTA
AAAAAATAGGGGCAAGGAAATATATGATTTGGAGATTGATT
>Unigene100534_Qing
GGGAAAAGGAAGATGATATTAATCGTGTCTATAACAACAATGACAAAGACAATGATAATCGTCATCTTGT
TGACAACGACATTGTTGACGTTTCTCATAATAAAGAAGCTGAAAAAGATGATGATTTTCATAATAAAGAA
GCTAACAAAGATGACGAGGTTGATGAAGATGACAATGGGGTCAAGGTACAGGAGCTTGAGACAGTTGGGC
AGAAATGTAAAGCGGAACCCATTGAAGTCGGGGCGTAAAATCTGTCAGAAGTTTGTAGAGTGATTAGCAG
CAGAAGTTTGTAGCTCGTCGTCTGCATATAAGTTTAGGGACGTGTTTAAGGCTCGTGATTTTCATTTGAC
ATGGGGACCTTGGCTATACAGCAAAGAGGTAAAAATCTCCGGCCGTGAATTCTGTTCACTGAATTTTTTA
GGAGTATGATGGAGAACCCCTTGATTAGAAGCCATCTAATG
>Unigene100535_Qing
GAATGGATGGAATGGAAGTTTCTGAATTTAGGACGTTTTGTATCTTTGACGGCACTTGATTTTCGGCGCA
AAAAGGATAAAGAGAACCAACATGATTATCAATTCATACATGTTTGGCAATTGACGAGGAAGGATGTTGA
AAGCCTTAACATTAAGTATCAGCACACGTTGAAGCTTTACTTGCCGTTGAAAACATCTTACAACTCGGTA
ATTAGCAAGGGGAACGATGATACTTACTTGCTAAAGGCTTATGGTGGGTATAATGATGTGCCACGGCTTG
TAAAGAATTATACCGAAAAGAAAAACCACCTGCAATTGGATGTACCCGGGACTTGTTATTGGCAAGCAAG
TACTTCTTTTGAACCCAGTCTTATCTCGCCGAAACAGGCTTTACATGGTATTCTGCGAGGGGATCATTGA
AATTACATAAATGTAAGGGCTGGAGCAGTCCTGGACAGTGG
>Unigene100536_Qing
TATCTTTTGATCTTTGCTATTTACTACCCATTTGATTTATTCGTTTACTAAAATACATTCCATATATCCA
CTTTTAGTTCTAGTTATCTTGAATACATTTGATTATGAAGTTGATTTTCAAACTTTTGGCAGTAGGGTTA
CTGATTGTCATACTTTATTCAAGAGCTTACTAAAATTTTTGTTACTATAATAATCAAACAGGAATGGAGC
TATCTGAGAGGAGGGCTTACAACGCTTGATCGAGACTATGGATGGATCAATAACATCCACCACGATATAG
GGACTCATGTTATCCACCATCTCTTCCCTCAAATCCCACACTACCACTTGACAGAAGCAGTAAGTATCCC
CACGACAAAATTTAGCTGCCGTGCATAATTTCAAGATTCCTCATCAAATTGGGTCTTTATGGTTTGTAAT
TCTGATTGTTAGACGGAAGCTGCTAAGCCAGTATTTGGAAA
>Unigene100537_Qing
CCACCATTGAACAAGAACTAGAAAAAGCTATTTATAAAGCTGGTGGAATACGAGACAGTAATTTTGGGAA
TTTGAATAAAATTGCGTGGGCAAGAAGTAGCCGAACTGATAAAGGAGTTCATTCTATGGCAACCATGATT
TCTTTAAAAATGGAAATCCCTGATTATGCATGGAAGGAAGATCCTAGTGGCATTGCTCTTGCAAATTATG
TTAACTCACATCTTCCTAAGAGTATCAGAGTTTTTAGTATATTACCTTCAAGAAAGTGAGATCCTTTATT
GTATTTATTCTGGATAATTTCATACACTTTTATGCATATAAACGAGTGTCTTCTTATGTTCTACTAATGG
GTTAGTGACGTGACGCATATTAAATTACAGTAATGGTAGGTGCACCAAGTATTTACACCATGTAAAGTGT
GCCATGGCAAGTATCATGGTGGTTACTGTAGTGGATCCCAC
>Unigene100538_Qing
ATCTAGCACTCTCAAGCTGAGGTAGCTAGAAGCTTTGAAGATGACTTCCGTAGAGGAGAGGGGAAACCCT
CTTAGATAGGGCGATAGCCCGGTTTTGATTGAATATCCTTTCCTGTGCAGTCTTCTATCGGATGGCTGAT
GATGCGGTGGGAACCTTTCCCACAGGGTAGTACGGTTGTAATGATTTCAGCAAGAGCAGCCGGACTCTCT
TTCAGGTGTCGCTACCCCGTACGACTGGGAGCTCTAGCCCATTTCTATTTCCAGGGGACTCTCGAGAAAG
AGAAAGGATCAAGCTCAAAAATTCCTGCGAGCAGCCAGCGGAGATCGGGGAAACGGGAGAAGAACGGCTT
TGCAAGGCCCGCACCAGCTCTCAGTTAGGCGTGACTCACGATGACTCTTGGAAGGAAAGAGAAGGCCATT
GACTACCTCAGACCTTGCTCGCAAAGACTATCCACCTTCTG
>Unigene100539_Qing
CACTCGGGAATCCTTCACGTAGCCTTTGGTTGTTGGGTGCTTCTTTCTTTTGGGCCCCAAGTTTGTAAAA
CATATGGTTCATTTACCTTTTTCTTGATATACATACTTGGAGGAATTTCTGGCAATTTGACAAGCTTTCT
TCACACGCCAGACGCAACTGTTGGTGGTACGGGACCAGTCTTTGCAATAATTGGAGCTTGGCTTATTTAC
CAGATTTTCAACAGAGATGTAACTGGAAAGGATGCTTCTGAAAGCATGTTTCAGAAGGCAATTCTTGCTA
CTGCTTTCAGCTGCATATTAAGCAATTTTGGTCCAATTGATGACTGGACACATCTTGGAGCAGCTTTTAT
AGGTATGTTGTATGGCTTTTTCACTTGTCCAACACTGCAAATGGATGATGCATCTTCAAAAACTGGCCAG
AAAGAAGGAATAACTCTAGTGAGACAATATGCTGATCCTTG
>Unigene10053_Qing
CTCCAAAAAAATTGTAGCATTCAATTAGCATCGGCATCATCGGCCACCTGCCTATTCGTAGTTGATAGTC
ATCAATTAACCCTTAACATGATTATTTTTCCAATTTTCAAGAAAACTGAAATGTTAAAACAAAAACGAAA
TAAAATAATTAATAGCATGATGTAGAATTCACCTCTCATCAACCATCTACAGCTATTTTCTATTCTAAAA
TTAAATTCCTTGCCCTGGAATAGATTATCATAAACAATGAACAATTGATTAGCTCAATAACATCCTTATA
ACCTGTACTAGTAGTAAAGGTTCTTGATGAATTTCAGGCACATTCAAAGACCCATTTCATTTCTTAGATG
TTCTACTTTTTTGGGGGTAATTCACTTTTTATTCCACTCAAAATATTATACATCCCATACACGGGGAGTT
TTCTTTCCTACCTCCTTACAAAAAG
>Unigene100540_Qing
CATGACTTTGAATCTATTGCAATGAAGCTTATGAATGAGTTGAAGTCCATGAAGAACATTGTAGAAGAGA
AATTGCTCTATGAAGCATACCGCAGCACGGTTTTTAAAAATGACACAGATGAGGTAAAAATGGCCATCAA
GAATGCAGCAAAAGCTGAAGAATCAGCAAGAAAATGGCTATCTATGATGGCAAGGGACTGCAACCGATTC
TGTAAAATCATGAGATTGACTGGGAATGGTGTTTCTGCCTCTGAAACTGCTATCCGCAAGGAGAGGAAGA
AGATAACATTTGCTGATGAAGCTGGTGGAGCACTTTGCCATGTTATGTTTTTTGAGGAAGAATGGCCTCT
CAGGAGCCAAATATGAAAATCAGGAATTAGAAGCTTGATAATTTTGATGCACTTGCTTGACACAATATTC
TTGGTATTCTAGTTCTCTTTTGATCCCCAGACACCGAGGGC
>Unigene100541_Qing
CTAACTGTTCGTTTCGTCAAATTCTCCACCTTTCATTGCTCTGACCATCCAAGTTTCTCAATCTTTAACT
TCACAATCTCTTCTCTATTTGAGTTTTAATCATCTGATTCACAATCAATTTGATGGATTCCTTAAGTAGT
GGTTGAGACCCCAAAAAATAATAATTTAAAATTAGGGTTTTAACTCGTCTGGGCTTATTTAATTATAGTT
AGATTATCATGGAGGATATTGGGTTGTTTAAGCAAGGGTGGAAATGGTTGCAATCCGGAAAACATAGTTA
CTGGGTGGTTGTGAAAACTGCGGCCAGTTGTTTCAGGGACAAAATTGGGATATTTATAGACCGACACTGG
CCTATGGTTTGCTGTGGGTGTGCAAGATTAGGAAGGGGTCTCGTGTTCTTGTCAATTCATTGGAAGGATT
GTTTGATTCGGGGTGTTCGGTCATTTTTTGGACTGGGTTCA
>Unigene100542_Qing
AAGAGAAGTTGGTTACTGATTCAGGTATTCACGGTCTAACTTCACTCAACAGGACAGTCTCCAACGCAGC
GACAGCAAATACAGTTGCACCAATGCCCATTACAGTTATGAATGGTCCTAGCATGGACTGTCCCAAAAAA
GAAAAAGTTAAGGGACATTCTAGTACCAACGACACGAGTACAACTGATGTATTGATAAAAAAGAAGGTAA
AGAGGAAACCAGAATCGGAGTCGAGTGAAGCTCACCTCCGTCCAGATAAGTTGACTTCTGTACAGGGAGA
GGAAAAGCACAAGTCCCATAAGCAGGTTGCTGGTACTCTCCCGAGAACAAACGATCAGGCGAATGCTCCT
CCGAGCTTTGAACATCACAACTGATATAATAACATTGCTCAATTCGGAAATTATTTACATGTTCATATAA
AGCATAAATCTCTGCTCTATTTCGTTTACCATTTGGCAGCC
>Unigene100543_Qing
TCTTTTCCAGCCCCGTATTGCAGGAGTGTATGTTTATGTTCCCTTGCATCCTGGCATCTTTATTACATGA
TATGGTGAAGCACCCTTTTAAATGTTTTGTTCCTTTATAATTTTTGGACACCAAATTTTTTTTTTGTAGT
AGTCATCTGATAAAATTGTTGCTAGAGCAAGTTCTGCTGCAGATAAAATTTTTGTTCTCATGTTAGTGAA
TGACTTAAGCATGATACTAAGCATGCAGATGAATTTAATAAAATCATGGCTGGTGTTTAGCACAAACTGA
CATGCCAGAAAAAATAAAATCATCGAAGAGTGAAAAATGAATTTTATTTTCTTGGTTTGATGATAGTCCG
TTTTTTCTCTCCTTATAGTTAAATTGCTATGGATGGCATGCAGATATTGTTTTCAAAGGCCGTTTAACAG
CTGCCCAATGTGTCCAGATGTTGTAGCTGTAAACACATAGG
>Unigene100544_Qing
ATTAAAATTTGTGCCTCCAAAAAAGTTGAAGCTGAGGAAGGGACAGTGTCATGTGAATTTGGCCAGCAGG
TGTTCATGAATGATGAATGTAGTCACAGCATTCCTGTGAGTGGAAACAAGAAGTCTGAGATGAATAGATC
ACTGAAGTTTGTGAATCATTCTTCCAGAGACTCAAAATTGAATGCTGCTGATAGCTTGAAGGTGAAATTA
CCTATGCCAGGCTCTAATAAGCGTGGAGGATCAGGAATGGTAGATGGTCATATGGAAAAAAGGCAGAAAA
TTGATCGCGGTGTCAAGCAGCATTGTAGTGCCATTCTGAAAATCTTGATGAATCACCGATCTGGGTGGGT
TTTCAACAAACCAGTGGATCCTGTGGCACTTAATATTCCAGACTATTTCTCTGTAATCGCTGAACCCATG
GATCTGGGAACGATTAAAACAAAATTGGAGGGGAATGTGTA
>Unigene100545_Qing
GGGATTTTAAATACCTTGCCAGTTAATATCATGCAATTCTTTTCACTTCCTTATAGAACCACTGGTGAAA
TTAGGAATATAATTTATTATTGATCATAACAACTCAACATACTGACTATATGACATTTCATCTGTTCACA
GGAATAAGAATAGAATATTCCTCTTTAATTTGCCTGAGGTGCCATTATCTAGTCTCAAATCAATTGGCCC
ATGCCTAAAATCTTTTACATGTTATAAATTTATAATCAAATTATATATACGGCATTTAGAGAACATGCGG
AAATGGAACTTTTAAGTTCTGTAGATTTCGAATGCTCATCTTCATCTTGTAAATTTGGGATCCCAAAGTC
ATGAAAAACAATAATAAGTAGAGAAAATGGTTTTATCTAAACATTCTTAACGATGAAAATTTCAAGGGAC
TGCAAAGGAAAATGCTCGTCAAAAACATGAGGGAAGGGGGG
>Unigene100546_Qing
GTCGTGTTTATGAAAAATACAACAGAGTTCTGACTATACTCAACTAGGGGTATTTATAAATTTGAAATAT
TTTTAAAAAGACAGTGAGATGTGTAAGTAAAAATCGTGAATTTTATACACAATCTCAAAAAAACGTGAAT
GCACCACCCACTAAATAGATGGAGTCTAATCCTAAATATACTCCAACAACCATTTTGAGTCCAGTATACA
TGTAGACTATTGACTAATTTAACTTTAGTCGTGGCTTTGTGGGACATCGGCCAATTCCCTGATCTAAATT
ATTGTTCAATCCTAATTCACTCCAATACTGAATTATGCAGACTCAACTCTACCTATGCGTATTATCGGAA
GTTAAGTTCAGACTTGTTCTAGTCAATCTGTACAAAACTTCAGGTCTTGGTTGTCGACAGTTTGGGTAAA
GTTTGGGTCTTGAGTCTGGGCATAAGTGTTTTGCATATAAG
>Unigene100547_Qing
AGGTGTGGGATGCGACTAGTGGTGCGAAACAATTTACTTTTGAAGGTCATGCAGCACCTGTTTATTCTTT
ATGCCCTCATGTAAAGGAAAAAATTCATGTAAGAACTTCGTTTGACACTCTAGGCTGCTTTATTTTTCCT
TCCATCTTATTCAGTGTGACAGTGTGCTTCACATATTTTTATTAATTTGGATGTATGCTTCGGTGCATGA
GTTTCTATTTTCAACATCGACGAATGGTGAGATAAAAATATGGTTATATGATAATATGGGACCAAGGGTT
GGCTATCACGCTCCCGGTAACTGTTGCATGAGAATGGCCTATGGCGCTGATGGCAAAAGGTAATACTTAA
TTGTCTTGATGGTTTTTTATGCTAAACTGGAATGTTAATGTTGTCAACACCTTGCAAGGCTTTTTTCATG
TGGGACCAATGAAGATGGACAGTCATATATTGTTGAATGGG
>Unigene100548_Qing
GAATGGCCTGCTAAGTTAGATATGACCAAGCGCACAGATTTTCGGCATGTGAAATCAACATTTTCTAATA
CTCCTCCACACAAAAGAGAGTTATGCTGGCTGCTCCCCTCTTCTACGGGCGACCATAGAGGCTTTCAAGA
TTTTATATCATATTTGAAGCAGAGGGAATGTGCAGGAGTGATAAAAATCCCGGCTATGAAATCCATGTGG
GCAAGACTTCTCTTCATTCTTCCCCACTCACTTGATGCATGTTCTCTCTTCTCTATTCCTCCTAATCCTT
CAGATAGCCTTATTGCTTTAGTTTTGCCTAAAGAAACGAATTTCGAATGGGTATGATCTCTTTAGTATAT
GTGAGTGATAAGGCGGGGAGCGACTGCAGTAGCTTCAGATCAAATTGTCGCAACTGTGCAAGGCATGTCC
ACCCGTTAAAGAAACCAGGTACGAACTTTTCTCAAAGGCAG
>Unigene100549_Qing
GTATACCATCGAATCGTTTAGAGTATATCATACTCTTGCTCATATATGAATCCAATAGGGCTGATCAGAG
AATCAGGAATCATTGAGCGACGTAAACTTGGATAAAATTCTATTTTCTTGAATATTAGATTTATATCTCT
GCTATTATAATTGATTTATTATTATACCTAATTCTACTTCAGTAATTACATTGCATAGTCCGGGGTGGCA
AGAGAGTCGCACATTCTTCAGAATTTCTTATTTATGTCATAAAGCACCTGCCTTAATTTCGCATTCCCCT
TGTTATTTTTAGATGTCATAATTTAGAAGTAAAATTATGATTTCTTATTTAAATTTCACATGCATACGCG
CAACATACACAAAAAGATGATTCTTGTTATTTGATGATCGAAAATCCAATTTTGTTTGAGAGCATCTGCC
TTACTTTTTTGCAGGAGATAAACAAAATCGAGGCCTACAAG
>Unigene10054_Qing
AGTTGAATGAGTTGTGATCAGATGGTGTTCAAACTTACGATGTATCCACGAAGAGTCAGTTTAGGATCAT
GCTGCGGTGATATGGACAATCAATGACTTTTTTGCANNNNNNNNNNNNNNNNNNNNNNNNNNNNNNNNNN
NNNNNNNNNNNNNNNNNNNNNNNNNNNNNNNNNNNNNNNNNNNNNNNNNNNNNNNNNNCATATTACATGG
GTCACCGTTCATTTTTTCCAATTCATCATTGATGGAGAAAAGATAAAAGTAATTTTGACGATAAAA
>Unigene100550_Qing
TACTTGAAGAATGCTTGCAAGAGATTTGTGATGGAACAGAAACCAACATTTATAACTGATGACAACCCTA
ACAAGGACATCAATGTGGCCTTCTATAACCTCCCCTTGTTAAAGAGATTGAGGGATTTGACTACAGCTGA
AATTGGGAAATTGGTATCGGTGACTGGAGTTGTGACCCGAACCAGTGAGGTTAGGCCAGAGCTTCTTCAA
GGCACTTTCAAGTGCTTGGAATGTGGAGCTGTTATCAAGAATGTTGAGCAGCAATTCAAGTACACTGAGC
CCATAATATGCGTGAATGCAACATGTCAAAACAGAAACAAATGGGTGTTGCTTAGACAGGACAGTAAGTT
TGCAGATTGGCAGAGGGTTCGAATGCAGGAAACTTCAAAAGAAATACCACCGGGCTCTCTTCCCAGGTCA
CTTGATATTATTCTACGCCATGACATTGTTGAACAAGCCAG
>Unigene100551_Qing
TCTGCCACGTGAAGTTGCAGCAAAATACAGGCTGAAATTCATAGATTTCATGCACGCGCTCATGTCAATA
CTGGTTTTCGGGGCCGTTGCACTGTTTGATCAAAATGTGGTGAACTGCTTCTACCCAATGCCATCAGATG
AAACCAAAGAGCTACTCACAGCACTGCCGGTTGGGATTGGGGTGATTTGCAGTATGTTGTTTGTGGTGTT
TCCCACTCAGCGCCATGGAATCGGCTTCCCTCTAACTGCTAATTAATACTCTCTCTTGGTTCACTTGATG
CATGTATGGTTTTGCTCATCTTGTTACAGAAAATTACTTTGATATTCCAATTTCAATTCATATATCATTG
TTCCTTTCTGTTCTCTTTTGAGTAACTGTATAAGCTTTTCCCCTCAATTTAACTACGATACCCTATTAAG
ATGTAGCCAGTTCCGCTCCTTCAATGTTCCACTGCCGATAC
>Unigene100552_Qing
AACTTTATTTTTTTTATGAACTAACATTCCGTCATAAAATGTGTAAAAAGACAAATATACCCTTCTTATT
CAACGCAATTTTTCTTTTTCATACCCTCTCTTCACCTTTACATCACTTTTCCCTCTGTCTCACACACACT
CAAACATAGCCACGACAATTGCAAACACAAAAGAAAATTGCAAACCCAGTCTCACACACTCTGAAGCAAT
ATACCGAAAGCAAAATTTTGGGGTCCAATTAGTTACCAAATGACATAGCTGCAGGTCAGGTATGAGTTGT
GTATTGTGGAAAACACTCGATACTTTGGGATACATATGATTAAACAATGTGATTTCTAGGAGTCGAGTAT
GTGTAATATTCTTAGAACCGCTTCCCATTTCTGATAATGAATTTAGCTGGAAGAATGAAAGCATATCCAT
TGTATATGGAATATTTAGAGCTAGTAGAACCACTGTAAACC
>Unigene100553_Qing
GACTTGGACAAGGAGTTTCAGTTCCATTCCTTCTTTGTATGTCCAGTAAGTCGAGACCAGGGGAACGAAG
AGAACCCACCGATGCTAATGTCATGCGGGCACGTGCTTTGCAAGCAGTCTATAACAAAGCTGTCAAGGAA
CAATAGTGCACGGCCTTTTAAGTGTCCTTACTGCCCGTACGAGGTTGAAATAGCTGAATGTAAGCAGTTG
TATTTCTGATTTGTTTTAATACCCGTATCAAATTACGCTCTCTTTCTTTCATTCGTAAAATGAACTGTTA
TCACGATGTTTAGCGCGAGGTATGCTGTGTAGTGTAGATAGGATGTGGTGATAATGTTGGTTTTGCTTAA
AAACTGGTATGTTTCTAGTGTAATGTTTGATGAAATGGGTGTAAATATAAATTCTTTACACATTAATGTT
TTTGTTTTCTTGAAGAAGAGCGCAAAATTGAATTCTTCCAGG
>Unigene100554_Qing
TTTCTTCTCTAGCTTTTCTATTATTTTTTGACAGATTGTTGTATAGTTCATACTCTAGTTTAGAAGGAAA
TCATGAGCTGCTGAGGGGACCTTAGAGAGAGGTGTGGGTGGGGGGGACAACAAAATGATGAAAGCAAAGT
ATTAATTGATATGATGAACACAAAAGGAAAGACAAGGTTATGGGCTTGGCTCTAGATTTCAACAAACCTT
ATTGATAATTATTAATTGACAGAGAGATGGTCCAGATGGAGATGGGCTCTTGACAAGTGCGGCTTATCTG
TTGGGCTCTTCTCCAACACTAGGAGAGTACTTGTTTTAACAGACAAAGGGAGGAGTTGGTGAAAAGGGGG
AGTGTCAAAAGCAAAGGCTGTCCCATTCGGCTTCTCTCATACAGAAATCTTTTGCATCTCTTTTCCTGCA
TTTGCTTACTTTTTTCCTCTGTTCATCTCTCTCTCTCTCTCT
>Unigene100555_Qing
GTCCGATTCGGAAATAGAAACAGAACTCTTTGTATATATAAATAAAGCAGTCCTCTTTCGTTCAACCAAT
TATTTCAATCAAGAACAAGTAGTCGCAAGTAGTATTTGTCTTTGTTTAGGTGAAATTATTATCTGGGATT
TGTTTTGTGTGTTCAACAAAGTATGGTAGCAGTAGCAGCGACAGCAGAAGAAGAAGCAAAAGCAGAAGCA
GAAATTTTGTGCCAGCAAACTGTCTCCGTTCAGTGCCTTTCCGTACCCACTACGCCGTCTCCCGTTTTCA
CCCAAGTCAGTGCTTCTTCCGAGTCTTCCATGTCCCTAGATATCTCTCGCTCTGAATCCATTGTTAGCTG
CTCAGCTAGTGTTCAAACTACAGTCATTGAGACACCCAACAAAACGTTTGTTCCAATCATTCGCTCGGGT
AGTCACACGGATGCCGGACCCCGCAGATGCAATGAAGATGAA
>Unigene100556_Qing
GGGACTAGACATTTGGCTATTGAGTTTGTCATTACGTTGGCCGAGGCTAGGGAGCGGGCTCCGGGCATGA
TGAGGAAGCTGCCACAGTTTATTAGTCGTTTGTTTGCCATTTTGATGAAGATGTTGTTGGATATCGAGGA
CGATCCAGCGTGGCATAGCGCTGAGACTGAGGATGAGGACGCTGGTGAGACCAGTAATTACAGTGTTGGG
CAGGAGTGTTTGGATCGGCTATCGATTTCGTTGGGTGGGAATACTATTGTTCCTGTTGCTTCTGAACAGT
TGCCTGCTTATCTCGCTGCTCCCGAGTGGCAGAAACACCATGCTGCGCTTATTGCTCTTGCTCAGATTGC
CGAGGGCTGCTCAAAGGTGATGATTAAAAACTTGCAGCAAGTGGTGACCATGGTTTTGAATTCATTCCAA
GATCCTCACCCTCGAGTGCGTTGGGCAGCTATTAATGCAATT
>Unigene100557_Qing
TATTTCTCACATCTCACATTTTATTCCTCTACTCGTTCTCGTTCTCTCTCCCAATTTCTAACGAAGGTGA
AAAAGCCAGGGAGCTCAGCCCAAATCGAATCACCAATATTCAGGGGCCAACTATTTGACTAAAAAATTGA
TGTGACCTGATCGTAGAGTGCACCGTATATCAAAGGGATCTCATTCAAATGTAGGGGAGTCATCTCAACC
TACCTATGCTTCTCCTGCACCTCCCGCTACCACGTCGATTCATGGTTCGACTTGCCCGATAAACTTCCCG
CGATCTGCGGCTGGTTGCGATCCGTCTATGCCGTCAGACGAGGACGTGGACCAACTTGAGGGCTCGGAGT
TGATAGAGCTACCTCTAATCGGGGGATCTTGTTAGTTGAGTGTCCTCCTGGTGTTACTTGCCCCATTGGT
GCTAGGACAAAACATTGGGCACCAGAGCTCGGACGTTTGATC
>Unigene100558_Qing
CCAACAATCTCCCATCTCCTTCCCGGGTTTCCAGCCTCCTTACATCTCTCAACATCAGTCGAGTTAAACT
GTATGATGCTGATCCAAACGTCTTAAGTGCATTTTCCAATTCAAATGTTGATTTTGTTATTGGACTTGGG
AATGAATATCTTCAGACAATGACTGATCCCACTAAAGCTCAAACTTGGATTCAACAACATGTTCAACCTT
ACCTTCCCCAGACTAAGATCACCTGTATAACTGTTGGAAATGAGGTCTTATATGGCAATGATACTCAGTT
AAAATCTTATCTCCTCCCAGCAATGCAAACCATGCATGGAGCTCTTGTAAATCTTGGGCTAAGCAAACAG
GTATTTGTGACAACTGCGCATTCGCTTGCAATTTTAAGTAGTTCATTCCCACCATCCTCGGGAGCTTTCA
GGCAAGATCTTGTCGAGTACATCCAGTCCATTCTCAATTTTC
>Unigene100559_Qing
AAAGTCAATGAGAGGGGGAGAAAAGAGCTCGAAACGAGCCTGAGCAGGGACCTATGGTCCCTGTGGTGGA
TCTGGAAGATGAGGAGGACTTCCCAACCGAAGTGGAAGAGGGAGAGGTTGAGGATGAAGAACGGGATCCT
TCTAGAGGGAAGGCCCCAACGGATGAAGGAACATCCCTAGATGAGGAGATATATGGCTATCGTCTAGAGG
AAAAGTTGGAGTTCCATCCCAAGCTTGAAGGTCGACGGATCAGAGCTGGAGATAGTGGACTGGAGTTCCC
AAAGACCGCAACGGCAATGATTGGGGGCTTTATACTGCCCCGGGAATTCAAAATAGCTCAAGGCTAGAGA
ATGAGGGACATCTCCTTCCAGACTACCCAAGGGATGTACCAGGTATGAATATAATCGTTTAGCTTCTTCC
TTATTTAATTTATCTTGCTTTTTTACTAACCTTGATTTTAAT
>Unigene10055_Qing
AAACACCTTATCTCTCTGTCAACTCTCTCCGTATCTCTCTCCCCCTCCTGAAATCGGAGTAGCCATTGTC
AATGTGTTAAAGAACATGAACACGTTAATCTCAACATCTGTTTGTAACGGCCACTTGTTGAAGTTTTGCT
CAACTCCTTCATATTTGAGAAACGGTTCACTCAACAATCGGCTTTGCAATACAAGTGTCAAAGTGTACGC
GAGGAGCTCTTCCAACGAATTGAATACAACAAAGACAGTGGAGGCCGCCAAAGAAGTTCTACAGGAACCA
ATTGGAGCGTCCCAGAGTGAAGAAGACCAAGAATCTCAAGGAGTGACCAAGATTTCGAGCCCAGCTAGTG
GCCC
>Unigene100560_Qing
AAAATATTCAGCAGACTGATCCTGGTGCACTGATACGCAATGGAAAAGAAATTCTATTGCAGGCGTTTAA
CTGGGAGTCCCATAAATCTAACTGGTGGAGGAATTTAGAAATGAAGGTTCCTGATATAGCAAAATCTGGG
TTTACTTCAGCTTGGTTGCCGCCAGCAACACATTCATACTCACCTGAAGGTTACCTTCCCCAGAACCTTT
ATTCACTCAATTCTTCATATGGCTCTGAGCACCAGCTAAAAGCTTTACTCCAAAAAATGAAGCAGTACAA
AGTTAGATCAATGGCTGACATAGTCATCAATCATCGTGTGGGGACTACGAAAGGGCATGGTGGAAGGTAT
AATCGTTATGATGGGATTCCAGTGTCATGGGATGAACGTGCTGTGACATCTTGTACTGGTGGATTGGGTA
ATGGAAGCACCGGGCACAACTTTCATGGGGTTCCAAATATTG
>Unigene100561_Qing
AAAGAGGTGGCGCGTGACTTCACGTACATAGATGATATTGTGAAAGGGTGTTTAGGAGCCCTTGATACTG
CTGAGAAGAGCACAGGAAGTGGTGGAAAGAAGCGGGGCCCGGCCCAGTTGAGAGTGTACAACTTGGGAAA
CACTTCACCAGTGTCGGTGGGTAAGTTAGTGGGGATATTGGAAAACTTGTTGAATATGAAGGCCAAGAAG
CATGTGATAAGGATGCCCAGAAACGGTGACGTTCCATACACGCATGCTAATGTTAGCTTGGCTTATAGGG
ACTTTGGGTATAAGCCCACCACCGATTTGGCTACTGGGTTGAGGAAGTTTGTTAAATGGTACGTTAGTTA
TTATGGTATTCAATCAAGGGTAACAAAGGAAATGTCCAACAACAATGGTCATCGTCATGATTCAGCATAA
TAATCATCTTCACATGAGTACTTTTTTTATTTTTATTTTTTT
>Unigene100562_Qing
TATTGAGCTGAAGGAATCACTTCAATCTGATTGATATTTGTATGAATAATGGCTACTTCAAATGCAGTTC
TACATGTTCTATCAGGGGCAGCAGTGCCTCCTTTGCACTATATGAGTTCATGTATTGATAAGTCAAACAA
CCGTGTAAATAGTAGAAGGGAACAGCATTATGCGTACACCCAAGTTAAGTGTTGGAGGGCACTTCAAAAG
TACACAAGGTTATATGCAATTCGCAGTGTAGATGGTATTTACATTGAAAAGAATCTGAATGTCCGGGGGC
AGTCTTTTAGTTGCAAATGCCAAAATGCTGAAAGTTTTAGCAAGGCAATTGCTGAAGACGGAAATGAGAA
GTGGATTAATGGTATATCCAATGCTGAGGGTGTTCAAAACTTGGAGGTGGCTCCACCATTGAAATATGAA
AATGGACGCCTCGCATCTAGCAGTGATTTGATTACAGCCGGA
>Unigene100563_Qing
CCTCGCGCCTAGGCGCGCGCCTTTCAGAACACTGATCCAAACACAATATAATACTACGTTATTACAAATA
AGATACAATCTCATTCCCGTTACATATACGATCACATTACTCTTATAGAACAAAGTCCAATCCAACTCAA
ATTTTTATCCGAACAAATATAAATTAAATCCCACAACCTCGTTAAAAATACAAATCTCGTTATCCTTATT
AATCAATTCCAATACCACCCAAAATGAATCCCACAAACAAAAATCCCTTAAGAAAAGATAATTGATGAAA
TATTGTAATTAGAAACTAGTGTTCAATGACCAATATGCCACTTTCCAATGGCATGGGATATATTATATCA
ATTTGGGTGATACAGGTGATGTACAATGAGGAAGAACTACATTATGTTACTCAAATTAAATTCAAGAATT
ATACTACGTTGCGTTGAAGATGTTTTTGATTTTTATTTCACC
>Unigene100564_Qing
ATTTTATTCTGTTTGGGTACTCTGCCGGAATGAATTCCGGTGCTGGGTTAGCTTTGGTTCATTCCGGAAC
TGGGTTTATTCTAAATCAAGGAAATGGAAATGGTGTTGACCCTCCTCATTTTGACGATGACTATGTAGAA
AAGGACCCTACAAGCCGCTATTTTCGGTCCAGCGAAGTCTTGGGCAAGGGTGCATTCAAGACTGTCTACA
AGGCATTTGACCAACTTGATGGAATAGAAGTTGCTTGGAACCGAGTGAAGATTGATGATGTGTTGCGGTC
ACCTGAAGATTTGGAAAAGTTGTATTCCGAAGTTCATCTTCTTAGACAGTTGAAACATGAAAACATCATC
AAGTTCTATGATTCGTGGATTGATGATAAGAAAAAGACAATTAACATGATCACCGAGCTCTTCACGTCTG
GGAGCCTGAGGCAATATCGTAAGAAGCATAAAAGTGTTGATA
>Unigene100565_Qing
TACTTGGATGAGGTTGCTAGCACTCCTGGAAGCCTTGATTTAGCAAAATCTGTTGCATCAGAGGTTCTTG
ATTTGCTGAAGTTCATGTTTGGCGGGGATCCCAAAGAGTTGAGTACTTACTGTGGCAAAACGTACCCAAC
GGGGATTTTGCAACTCAATGCAATGCGTCTGGCTGATATCTTATCTGATGATTCTAATTTTAGATCTTAC
ATCACAATATACTTTACTGAAGTTTTGGCTGCAATCTTTTCACTTCCTCATGGAGAGTTCTTGACTAGCT
GGTGTTCATCTGACCTTTCGGTTTGGGAAGAAGATGCTACTCTGGAGTATGACCCAGTTGCAGCAGCCCG
ATGGATTTTGGATTTGGTTTCATCATCGGATTCATTACATGTGATTAATTTGGACTCCTGTTTCATTCCC
TCGAACATGCCACAGGCTTCCTATGCGCATCAGAGAACATCA
>Unigene100566_Qing
GTAGTGTTTTCGAAGCCTTCTACTTGAATCTTCTAAATTTTACTGTCTTAAAAGCGCATCTCCTTGATTG
AACCCAGCAGAAATGGCACCCCATCTTTCCAAAACTTCACTCGATATCCCTAAGAGGATGGCCGCCTTCC
GAGAAAGGTATGACATCCCCTCATCTGTCACCCTTGAGTTCTTCAAGCAAGAACCACCTGTAGACGATGG
GGCATTTGTCCTGGATGTCTACAAAGTGACCAACGCCGGTCTTAGGGTTCCCATTCCCCTTTTAGTTATG
ATGACTCTGGCATATTACAAACTCCATATCGATCAGTGTTCTATGAACATGATCCGAATTCTGATGGGCA
TGATTGCCCTCGGCAAAATCTTCGGTCAGACCCTTAGAGTGACCGAAGTTAGATATTGTTACCTTTTAAA
AAGGGGCTCCCAAAGTTATTACCTCTCCCCTCGTTACACAAA
>Unigene100567_Qing
GTTTTGGTTGCCGGGTTGCTTGAAAACCCAGAGCTTGAATTGGATTCTCTCTCTATATGCATGGCCATAA
ACGGGTTTCTGTTCATGATCTCAGTGGGGTTCAATGCAGCTGCGAGTGTAAGGGTTGGAAACGAGCTTGG
AGCAGGAAACCCCAAGTCTGCAGCTTTCTCAGTATTAATGGTGACTGTTATTTCTTTCACGTTATCGGTG
GTGGGAGCTATGATAGTACTATCACTACGACACGTCATTGGTTATGCCTTCACCAGTGGCGAAACCGTGG
CCAATGCCGTCTCTGACCTCTGTCCATTGTTGGCAGTTGCTATCATTCTCGATGGTGTACAACCAGTCTT
GTCCGGTGTGGCCGTTGGCTGTGGATGGCAAGCATTTGTTGCGTACGTGAACGTGGGATGTTATTATGTG
ATAGGAATTCCAGTGGGTTGTCTTCTTGGCTTTAAGTTCCAC
>Unigene100568_Qing
CTCTCTCTTCCTCTTTGTCTCTCTCCCTTGAAGGACAATGGACAATCAAAGAAATCCTCCTCTAAGTTGG
GCTTGCTACTACCAACCTAAGAGCATGGAGGAGATGAGGCAATCTCTTTTGCTGACTACCCTTGAGCTAG
ACAATACAAGGCTGAAAGCTCAAGAGGAACTCCAAATGAGAGATGAACAATTGATCCAACTTAAAGATAT
GCTCAACAGATCCATCAAAGAAAGAGATGAAGCTCAAGACAAATGCCATAGACTCTTGTTGGAAAAACTT
ATTCTCCAACAACACCAATACTACCATCAAACTGCTCCACTCTCAGGAATTTCCAGTATTGAAGATGAAC
CGAGAATAGGTTTGGATTCCAACAATGGTTTTTCATCTTCAGATTGTGAAGAAAGCATTGTCTCATCACC
GGTTATTGACCACCATGTTCCGCTTCCACCGCCCCGGTTACC
>Unigene100569_Qing
CATTTTATAAGCTCTGTCCTTCTCTTTGTTCTTAACTATTTCTGTATCCAACTTCATCCCAAAAACCCTC
TTGAATCACTGTTTGAGTGATAGTTTATCATAATTTCCTTCATAATCTTGCACAGTCATGGCTGCTTTTG
CCTTGTGTTTGGTGCTTTTCTTGGCCATGAGTGGTCATTCAAGGGCTCCCTATTGCTTATGTAGAGATGG
GGTGGGTGAATCAGCTCTTCAGACAAACATAGATTATGCTTGTGGAAGTCTAGCTGATTGTGCTCCAATC
CATCAAAATGGGCTTTGTTACAATCCCAATACTGTTAGAGATCACTGTAACTATGCTGTTAATAGCTACT
TTCAAAGGTGTGGTCAAGCTACTGGGAGCTGTAATTTTACTGGAACTGCAACTCAGAGTCAAAATCCCCC
TAGTGGCCAAAGTTCTTCATGCATTTATCCTTCAAGTCCCAG
>Unigene10056_Qing
CACAGGACTAACACCCTCACCCCTATCAGACATAAATAACTCAATATCAAGCATGCAAAAGTCTAGCAAC
ACTTAACAAAAAAAAAATAAAAAATCTACATCAACCACAAACCTTTTCTCTCTCACATACGTAGAAAATC
TCCTCCCCCAATGTCATCGGTATTACAATAAAATTCTCGAATCACAGGACTAACGCCCTCACCCACATCA
GGCATATAAAAAAGCCCAATTTCTTGCATGCAAAAGTCTAGCAACACTTGCCAC
>Unigene100570_Qing
GGTTTGATATGACGTCGTAAGGAAATTGCTGGGAAAATATTGTGTGTTATGGTGGCAAAAATTGTTGGAT
TTGATTTGGAAATTTGATATTTAAAAAAGAATTTGTTGATAATTGTTTCTGATTTCGAGGATTTAGAAAG
GTAGCTGAGTTGAAATTGAGGTTTTGAGGTGTGGAAACAGCGTGTGAACTTTTTGTTGTGGTAAACTATG
CGAACATCATGGGCTGATTCAGTTTCTGCAGCTGAGAACTCAGCTGCTAGTGGTGGTTCTGCTAATAATG
GGGCACGATCCACGTATGTTCCCCCACATCTGAGAAACAGGCCACCTTCCTCGGAGCCAGCACCTCCGGC
TTCTTATGGTGGTTCTTCAAATATGGGAAATGGTCAATCTGTGTATGGTGGTGGTGGGGGTCGATGGGGC
AGTGGTTATAGGAATGATTATAATCGATCTGAGTATGGTGGC
>Unigene100571_Qing
GGGGCACCTTAAATACTTTGCCGCAGTTCACTGGTTCCGCTGGCATGTTCTTGTCCTACTGCATGGTTTT
CGGGATGTCATTGATGAATTCACCGAGTTGGAGGTTGATGCTTGGGGTGCTTTCTCTTCCCTCACTTATT
TATTTTGGATTGACAATATCTTATTTGCCTGAGTCTCCGAGGTGGCTTGTGAGTAAAGGGCGGATGCTTG
AGGCCAAGCAGGTTTTGCAGAGACTGCGTGGCAGGGAAGATGTCTCTGGTGAGATGGCTTTGCTGGTTGA
AGGTCTTGGAGTGGGTGGTGAAACTTCTATTGAGGAATACATAATTGGCCCAGCAAATGAACTACTTGAT
GACCAGGATCCCAGTGCTCTAAATGATCAAATCATCTTGTATGGACCTGAAGAAGGAGTTTCTTGGGTCG
CCCGACCTGTCACTGGACAGAGTACTCTTGGTTTTGCATCTC
>Unigene100572_Qing
AAAGATTGAATTATCTGAAATTTAAAAACTTTGTTGATAGGAAGAAGAGGGTGCAAAGTAGAAAGTGCAA
AATGGGGAGTATGAAAGCGGTGGCTATCATCTCCGGCGACAACAATGTTAGAGGCTCTCTCCAGTTCCTT
CAAGAGGTTCCCAACGGAACTACCAAAGTGAAAGGAAAGATTACAGGACTCACACCTGGCCGACATGGGT
TCCACATCCACGCCCTCGGTGACACTACCAATGGCTGCAATTCCACTGGACCTCATTTCAATCCACGAAA
GAATAACCATGGAGCTCCTGATGAAGAAGAGCGGCACGCAGGGGATTTGGGGAACATTGTTGCTGGCCCA
GATGGGGTTGCTGAAGTTTCTATTAAAGACAGGCAGATTCCCTTAAGTGGGCAGCACTCCATATTGGGCA
GGGCAGTTGTTGTGCATGCTGATCCTGACGATCTTGGACAAG
>Unigene100573_Qing
GCCTAAGTCCTAGATAACAATTTCATGCGCATGCTCTCACTCTCATCAATCCACCGTCACCAATACACCC
CACACCCCAACACTATGCACCACCACCGTCCACCCAACGCCTAACTTCCACCCCAACAAAAACCCACACA
GAAGCCAAACTCGAATAACCAATCCATACCAAACACCAAACCCACCTCATACCAAACACCAAACTCACCG
CCCATATCTGACGAAGAGGCGACGACCACCACTACGTCCAACTCGAACCACCCACCATTGAAATCCACTA
CTTACCATCATTAACCCACTACCAAATCAAACACAAAAAACAGAAATAAACCCCAAAATCAAACACATAC
CTTTGAGGATAGACCTGTCACCCAAGACGGAGCATACCGATCGATCGATCACAAGATCGTTTATCGCGAT
GGATAGAGAGAGACACAGTCGATGATATTGTACAGATTGCGA
>Unigene100574_Qing
GCGGAACAAAACCTACATGAGTGAGGCTCAAAGGAGTGCACTCAATGCCCTCCTATTTCGCACGGGTGAC
CAGTCTAAAGACATAGTCCTTGCCCTTGCAACAAACCGCCCTGGTGATCTAGATTCAGCCGTGGCAGACC
GAATTGATGAAGTACTAGAATTCCCTTTGCCTGGCGAAGATGAACGCTTCAAGCTGCTTAAACTTTATCT
GGACAAGTATATTGCTCAAACTGGGGCGAGGAAACCGGGCCTGTTTTCACATTTGTTCCAGAAACAAGTG
CAGAAGATAGAGATCAGGGGCTTGAATGATGATATTCTGAGGGAAGCTGCAGCAAGGACCAAGGGATTTT
CGGGAAGGGAGATAGCAAAGCTGATGGCAAGCGTTCAAGCTGCTGTATATGGGAGTGAGAACTGTGTGCT
TGATCCAAACCTGTTCCGGGAAGTGGTAGATTATAAAGTTGC
>Unigene100575_Qing
TGCTAGTTCTAGCATGTTACCTACTAACATGCCCGATCAGAGTAAGTACATTCATGTTAGTACCATTAGG
AGAACGAGGACACGACACTTTGGGCAGGGTTTGACCAATGATGTCAGCTTACCTCGTGCTACAGTTCGAG
AGGGTCCAACAAATCTAGAGGGCACTTATGAAGGCGAGCCTTATGTTGGGGAGGATTTTTGAGTGCATGC
TAGAGTGGCTCAACCTCAGGGTCGACATTTAGAAGGACAGCATAGGCATCCCCTTGTACAATACCACTAT
AACCAGCCTAGCAACTATTATTATGATAAGGGAGATATCACCAAAAAGGTTACGGTGGATGCACCTAACT
TTGATGTTAGGTTCGATCCTAAGTCTTTTTGGACTGGTTTGCAAATCTTGAAGACTGCTTTGAGTGGGAT
GGGCTACCGGACATCCAACACGTCTGCTTCGCCAAAATGAAT
>Unigene100576_Qing
CAAGTTTTGACAACACTTTTGAAGCCAAGGCCTTAGCTATCTACATTTAAGTCCCAAACCACCCTGCTAT
GTTGAGTTGAAACCTTTGGAGTTTCAACTGTCCTTTAATGGTTGACTATGCAACTTGATTGATGTGGAAG
TCCCTGTGAGATCTGTTTTATCAAGAAGAAGAACCCTGCCTTTGGTTTCAGTTAGATGTTCTGTTTCTGG
GGCTGAGAAAATGGGGGGTCATGTCTCGAGGAGCAGTTGTGGTACTTGTAGCAGTAGGAGCACTGGAGAG
AGAGTTTCTCCCTCTTGTTTTGGGAATAATATGTGCAGGACAAATAGAGAGCAGAGATCATTTTCAGATC
ATGTCACTACATTGCAGAATTTGTCCTCTGTACCCAACCGGATTTTCACAAATGGAAAGAGCCGGACTTC
TTGCATATTCACGCAGCAGGGCCGTAAGGGCATAAACCAGGA
>Unigene100577_Qing
GCGATGAAATTTGGGTTATAACTGACTGAATGACTTAGTTTGGATATTTCTTGGAAGTGAAGACCACTCA
CTCTTCATCTTCAGAGAAGGTAGCACAATTATGTATTAAGAAGATTGTGTGATTGCCTGGAATTCCTGTG
TCTAGTGTTAGAACCTGATCCATGCTTTATTTAGAGATTTTGGGGTAGTTGTGGAAGGCCATGGGAAAAT
ATTGAAGTTTCGCATTCCACCCAAGCACCCAGGGCCCAGGGGTAGTTAGGAAGAGTGATTCAGATTCTTG
GTGTGGTGACTGATTAATGGGTGCCCTCCGATGTGGAAAAACTTATTTCAGTTGCTTGTCACAAGTCACT
TGAAGACATCAGATGCAAGAAAGGTTTCTTGTGTCCTGATCAATGTATGTCTCAGTATTGGACCACACTG
TGAGAGATGATTAGCTTAAGTTCGAGATGAAGTTCCTTAATT
>Unigene100578_Qing
GTCTGCGTAAACAGAGTTCTCATCAAAGAAAGTATAGAACATGTGTAATGTGCCTGCTTTGACACTCCAG
GAAAAAATAATAAAAGTACGACAAAATATCCGGAAAACCACCACTATGGGAATCAAATTAGAATTAGAAA
CATGCAAAAAATGGGTTTGGATCGAGATAAGTGCAGAACAAGTGACCACAACTTGTGTGTGTGTGTAGAT
AGAGAAAGAGAGAGAAGGGTCGGGAGCTGTGTATCTAAAATATCCATACATCGAGGCTAACCCGGTGGCA
GAGAATATTACACGTTGCTAATAAAACTACTGAAAGAAAAAAGAGAGCAAACAAGCCAGGCATACTGGGG
ATAGATTCCAGCTTGTGCACATATATACTTTATACATAAGTATAGTCACGAAGTATTGAATTAGATCTAC
GACTGATATTGATTCTCCCACATTAGGGCATTCACAATGGAT
>Unigene100579_Qing
TTCTTCTTCTTCTTCACACCAATTCTCTTATCTTCAACTCCCTTTGCATAGACTCTCATCTGGATTTGTT
GCTTCTGTGTCATCCGGAGCTATCAATACAATTGAAGACCGCCTTCCAGCTGATATTGATGTCACTGAAA
GCCAAGAACCCAATTCCAGAGTTAGGTTGAGTGTAGAAGTTCCCCCTGTTGTATGCAATGATTGTTACAA
AAGGGTTCTAAATGAGTTCACGAAGCAGGCAAAGGTCCCTGGATTTCGCCCCGGGAAGAAAGTTCCAGAG
AGTATTCTTCTAAGTTATGCTGGGAAGCAAAATGTTCAAAAGGCTACAATTGAATCTATTTTGAAGAGAA
CCCTTCCACATGCAATGTCTTCTGTGTCTGGAAGGGCTTTGAAGGATTCCATTCAAATTGCAACCAAATT
TTCTGACATGGAAAAGTCTTACTCTTCTCTGAATTCTCTGAG
>Unigene10057_Qing
AGGCAAGCCACGACCATCTCTTAAACCACCTTCACCAAAGTTTGTCATCCTCTATTCCGATGAATTGACA
AAGCCACCAAACAACAATAGTTGAGACCTTAATATCTAAGCTTGTATTAATCGTTATCCTAATTGTTGAT
TAGGATCAAAAGCCTAGCCATGGAGGTCTACGCGATAGAGAGAGAGACATATGAAGAAAGAGAAAGAG
>Unigene100580_Qing
TCTCTCTCTCTCTCTCTCTCTCTATCATTTAGAGAACAGAGATGTGGAATCACTTTGTGACATCATGACA
TCGCAAACCTTTGATCTCCATTTATGGTGGAGAATACTTATACTTATTCTTCTTGTAAATACATCTTTTG
GGCTCAACAGAGATGGAATTCTTCTACTCTCTTTCAAGTACAATGTTCTAAGTGATCCTCTTGGTGTATT
ACACAACTGGAGCTACAATGATGAAACCCCTTGTTCATGGAATGGAGTCACCTGTGGTACTCCAGGCACA
TCCACGGCATATTCTGACGTTACCGGCTTATGTCTACCAAACTCTCAGCTTCTTGCTTCAATCCCATCCG
ATCTTGGTATGATTCAACACCTGAAAAAACTTGATCTTTCAAATAATTCAATCAATGGCTCAATACCCTT
GTCATTTTTCAATGCAACCGAGCTTTGTGTTCTTGATTTTTC
>Unigene100581_Qing
GGGACAAATGACTGACAATACAGGTATGTGGTTTGCAAAGGGATGACTGTTAGATGTTAAGCATTCCTTT
TTTATGGAAGATTAACACATCAGAGAATTAGCTCAACTTAGTCAAGTGCACATGGTGCTAAATCGGCTCA
TATCTAGTTAAAAGCACACAACAAGACCTCAATCATGTCTGATATGTGGTTATTGGTCATGATCTGCTTC
AAATCACCACCTGCGGATAAATTGATAAGCTAAGAATCGTGTTATCAATCACATATCCATTTTTTTATTT
CATTGATATTAAATGATCGCAATTACACAAGCATGCAACAGAATAGAACCAACATCAGGCATGCTCTGCT
GCTTATTACACCGAAGCAACCAAAATAGAATTGGTCCATGGAACAGCCAGTTATAGCATAAAATTGCACA
TTAAAAAAACAAAACCTTTTTCACAAGAGGGGTTGTTTTGTC
>Unigene100582_Qing
TTTGTGGTTGTTGATAGGTTTTCCAAGATGGCACATTTCATATCTTGTCATAAAACCGATGATGCAACCC
ACATCGCTGAATTGTTCTTTAGAGAGATAGTACGACTCCATGGTGTTCCTAGGAGTATTGTGTCTGATCG
TGATGTTAAGTTCCTTAGCTATTTCTGGAAAGTCTTGTGGGGAAAGATGGGAACTAAATTATTGTTTTCA
ACTACGTGTCACCCCCAAACGGATGGACAAACCGAGGTAGTGAATAGAACTTTATCTACTTTGTTGCGTA
CTATAATTCAAAAGAACTTGAAAAATTGGGAAGATTGTTTGCCATTCATTGAATTTGCATATAATCGTAG
TGTTCATTCTACTACTGATTTTTCACCATTTGAGATTGTTTATGGTTTTAATCCACTAACTCATTTGGAT
TTGCTGCCTTTGCCAGTTAATGACATGACTAGTTTGGATGGT
>Unigene100583_Qing
CATTCGAACTTGTGAAGAAAGCAGACATTCATATATTTAACACAGTTCAAGAACTTGAATCTGAAACAAT
CTCAACCCTAAATCAAAAGCATCCCACTTATGCAATTGGTCCAGTTTTCCCTCCTAGCTTCACCAAAAAT
GCTTTATCTTCAAGCCTTCGGTCAGAATCAGATTGCACTCAATGGCTTAATAAAAAGCCTCAAGGCTCAG
TTCTTTACATTTCATTTGGTAGCTATTTAAAGCCAACTGAAAATGAGATTTTGGAGATAGCTTATGGTCT
TTTACTTAGTAAAGTTAATTTTGTTTGGGTTCTTCGATCTGATATTGTAAGTTCAAATGGTAAAATCATG
CCCGTTGGATTCGAAGATGAAATCAAAGATCAAGGGCTTATAGTGCCATGGTGTAACCAAATTGAAGTGC
TCTCACATTCAGCAGTTGGAGGATTTTTAACTCATTGTGGGT
>Unigene100584_Qing
TTTGTCTGGTAAAAATTTCTCAAACAAAGGTGAAGATGCTACTCTTAGTGGTGAGATAATGAGCGAAAGT
TCGATAGATCATGTAAGAGACAAAGACACACAGCAACAGTCGAAATATATGGAGAAGCCAAACTCATCCA
CTACTTTTGATGAAACTGTTGGATGGAATAGCCATTATGTTGTAAGATCTGAATCATTCTCTGGTGTTGT
TCCAGAAACGTCACAGCCAGCTGTCTCCGTGGGTATCGTAGAAACAGCTGCCAAAGTCAATGAAACAGAC
AAAATATGGCATTACAAGGATCCATCTGGAAAAATTCAAGGACCATTTTCCATTGTGCAGTTGCGCAAAT
GGAGCAGCACTGGATATTTCCCTGTTGATCTCAGAATCTGGAAAACCACCGAAAAGCAAGATGATTTTAT
ACTCTTGAACGATGCATTGGCTGGAAGGTTTCAGAGAGAGTT
>Unigene100585_Qing
CTTCCCTTCTACTTTCTCTCCCTCTCTCCATTACACTCTCTCTCTCTCTCTGGCTCACGTCTCATTTCAA
CTGGCTATACAACTTTCACAGGAAAATTAATGAAGATCTTCAACTGGGTGCACCGGAGATTCCACCATAA
AGATGAACTTGGTGGAGATTTGAAGAAGACAGAATTTGTCTCTAATGCGACTGATACGCAAGCGCTACTC
GAACATGTTATCCCTGCTCATGTTCTTGATGGTTGGAGGGAATTAGGTATTCTCACAATTGGCACATTTG
GGTTCACCCCGTCGTTAAAAGAGTTCAACCAACAAAAAGAGTGTCCAACTACTGATCATAAGGACAGTGA
AGAAGAGGAGGAAGAAGAAGAATGTGATGAACAAGTATACTCCACTGACAGTGACAACAATGAGTTAGAA
GATGAAAATGACCTGAACCCATTGGTGTTTGCAGCATATAAA
>Unigene100586_Qing
ATATAAATCTATTTCTCGACCTGAAACTGAAAGTGCATGCAATGTGTCATCTTCTTCGTTGACTGACAGC
GCATGCACACACGGGCCAAATGTCCTTACTTCCAATGAGAGTCGAAAGATTTCATTCGGGACTCCATGCC
TGCTTCATTGCAACAATAATACTGGTCCAGAAGCAAGCAAGGTGAACGTGCGGGATGGAGCAGATCCTAG
CAATGGTTAGCTTTATTACTATTTTTAGTTGACTTTAACCAATCAACCAGAGCAACTGACCAAAGGTGCA
TATCAGTGAATATGTAATTTTAGATGTGATGTTGAAAAATGTATACTTGTTTTATATGTAAAGTTAGATG
TCCTCACTCCTCACCAATGAGAATGGCTTTTTTTTAGACTATAGAACCTGCAAATACTTAAAAGCGTATT
TATATTCAACTATATTCTGTAATGATAGTGAGATTATGGCGC
>Unigene100587_Qing
AGCATTTCCAGTAGCAGTGTGACTCGGGTCGCGTCCAAAACCCTAAACCCCGCTTCACATCAATCTCCAA
TTTGCACTTAAACAACTATATTGCAGTGTGATTTTCCGGCCATTTTTGAACCCATTACTGAATGGAGCAG
GAAGCATACCCTCCTCCTAAAACCCTACCAACAAGGCATACATGCGCAGCGTGTTTCAGAGTTTATAACA
AGAAGGATCATCTAATAGAACACATGAAGACCTCTTACCACTCAGTTCATCAGCCCAAATGTGGGGTGTG
TCAAAAGCACTGCAAGACATTTGAATCAGTCCATTGGCCCAAGCCAACTGTTCAAGCATCTTTGCCGAGC
GAGGTTGCAAATTTTGTTTGAAAATTTTTGACATCCCTAATTCTCTTGGTGAACATCAAGAGATGTGCTG
CCTACCTGCTCCTGCTCCCCTAGTAAGTTGATTGTGGAAATC
>Unigene100588_Qing
GATACAATTGTGCCTTGTTTGATTGAATTTGAATATGTATTGAGTTATTTTTAGCTGTACAGTACAACAC
AAAACCACCCATTAATTTCCATAGTGAAGTGAAAAATTTGAAACTTTGCATTAGTTTTTCTTGCTATGCA
ATTGTAATATTTTTTTTATAACTATAGTGATTGGACCAGTTTACGTGCACCTCGATTAATCCATTTATTT
GCACATCGACTAATCCATGAGGTGCCTAACGACCGGGTAAGCCTGCGAAAATTCGAACCGGTGAATTCTT
GAGAGCAACTCCAGGGCCGACCAATGGAAATCGAACTAGCCCTGTAGGATATGCATTTGTAAAATTGCTA
GCAGCTTATATTTGGCTGGCCTAAAGGTTTTGTGTGTACTGTGTGTAAAAGTCTTACCAGCTTTACACTG
GTTTACAATTTCATTAGCTACTTCAGGAAAGAAAAATATTTA
>Unigene100589_Qing
AAAAAAATAAAGAGTTATATGTTTTAGTGTATATTTGCTATGCTAGCATATATAAAATTGGGATTGCTCA
TTTGATCGATCTGGATCGCGAACTCACCTTATTTGGGATCGCCGCACCCAGTTCGCAGTTCGCATTTATA
ATGAGAGATCCCGGTAACTATGATCAATACAATTGTATTTGACACTTGCATTTAAATTATTTGTTGCATA
TCATCACTAAATGCACCTCACTGCCAATCTCTAGTTTCTGTTAATTGTAGAGTTAATTTGAACCTCTATA
GAGGCATGTGGAGAAGGTGCATCTAAAATGTTTTCTTCATCACATATGCAGAACTAGTTTTTGCATTTTC
TCCTAGCTTAGCATTGCTGGCTGATTGTATGTGGTCCAGCAGGTTGTCACCACTGATAAATCCACGAATG
GATCCTCTATTCAAAGTCATGAGGTTTATGATCTAGTTATAA
>Unigene10058_Qing
ATTTTGCCACTTCTCACGTCCCACAACCTGGCAATCACCATTAGCGTGAGGAAAATATCCTCTAGAAGAC
AAAACGTTCAAGTGTTGAAGAGGAAATGACCAATTTTATACATTATGAGGACAAACAAATGCAGGTTCAT
CTGGTCCATTGTGACTAAACAAATGGGGATATACTTTGTTACATACTAAATTGAGGTAAAGGCCGCAAGG
TAGGGTTTCAGCTGATAATTTTAAAACCTAAAGTCCAAGGACCTACATAAATTTCAAGCATTGCAAAATA
TTTACATTTAAGACAAGTGCAAATGAATCATGGAGGTTGAAATAAAATTTTTGCACTCTTGCCAGACTGT
CAGAAAGGTTTGGTTGACAAAAAGTGTATAAATCACATTCACTATAAGGGTAGTGGAACCCTGCT
>Unigene100590_Qing
TGACAGACTACTTTTGGACCATATGAATGAGGGGTGATGGCCTGATGGGCAGGAGTGGTACACAAAACCA
TTTCTTAGCAATTTGGGCTCCATACGATGCTTAAAATTAAATAGTTGAAAAATTCTACGAAAAAAAGAAA
AAGCTAAATTATTCTCTGTTTCAGACATAAGTAGGTTCTAGCACTAAACCTGTACAATTCCCCTACTCCT
TACTCCTAACTCCTAAACCAAGCAAAATCTGCTTAAAAAATCAGCAAAATGTCTCCACTCACCCCTAAAT
TCCTATCACTCCTAACCCAGTAAAATTCCTCCTTCCCTTCCCCAATTCAGCCCCCAAACTGTTCCACTGA
AATTCCATGAAAAAACACACACCCCATGCACATACACCGTATAGCTTGCGCGTACACACATACACGGATG
GAGACACACACGATTGAATAGAAAAGGATAGAAAGACCAAAA
>Unigene100591_Qing
GCAGCAGCAGCCGTCGCAGGCGTGGCAGTCCGTGTGGCAGACAACGGCTGAGGATGATGGGTCGTATGGT
GGTAGTGGAGGAGGAGGAGGAGGACACCAGGGTAACCTTGATGGGCAGGGTTAAGGGAATCGTTTGCAGA
TGCTTTCGAAGCTGAGTAGCATAATAGAAGCCAACTGAACGTTTGCTGTTTCTGCTTTGAATTTTGCCTA
CTTTCGATTATCAAGTGCCCCTCACCGCTATTATCTATGGCTAGTGTTTCCTAAAATGACTTGATGCTGT
TAGAAACCTATGCAACTTGATATTGTCCAGTTACAAATTGATTTTATGTTTTGTCTTGTGATAATATTCA
AGTGCAGCTCTAAAAATCAATCCATATGTCTGCTTATATCTCTGTTTCGTTTGTTGTTGGTGGTTGGTCG
TGGATTTTGTCCTCCTTTTATTTCTTGTATATGTTCATCCCC
>Unigene100592_Qing
TAATTTGCTTTCGATTCTTAGCCTCACTATATCACTTAACTGTCTTATTATCTTTACTTCAACCTCTTGC
GTTTTTTTGAACCCACACGATGAGGTTGATTGGAGTGGGTGCAGTTTGCAATAGACTATATTTTACAGGC
CCCCTCTTCTTTAGCTTGTGCTTTCAATAAAACTCTCTGGCACCAACGGTTAGGCCATCTCATCATCCGT
ACACCTATCACCAAATTAGGCAACAAATCACCTTTCGAACTTTTGTTCCATAAACCACTTTCGTATGCTC
ATCTACGTGTCTTTGGTTGCCTATGTTATTCTTAACTCTTCATGCCCATCGAGACAAGTTCTCAGCGCGA
GCGTCCAAATATATCTTTTTAGGGTACCCCCCAACTCACAATGATCTTGACACAAAATTTATCTTTTTTT
TTTTTTTTTTTGAGATATTACATTTCATGAGTCTACTCTCCC
>Unigene100593_Qing
AAGGAAATCAGCAGATGCTTTGGTTTCTCTGCCTAGTAAAGAGCAAATTGGAGTCCAAGTTGTTGAGGAC
GGGGACGAGGTAGATCGGGCTAATTACATTAATAGAAGCCTTCTTCGCGCTCCTCTTGGTATTCCCTTTT
GCTCAGCTAGTGCTGGTGGGGCAAGCAAACTAGTGCCGGTGTCCAGTATTAGTGATGTCGTCAGCTTCTT
TGACAGTGGTGGGTTGTCTAATAGAGAAACGCTGAGGAGACGTATGGAGCAGATTGCAGCAGCACAAGGC
CTTGGAAGGGTTTCCACAGAATGTGCTAGTACGTTGAATAATATGTTGGATGTATTCTTGAAGCAGTTGA
TCAGATCTTGCTTCGAGTTGGTTGGGGCACGGTCTTGGTGTAAGCCAGAAGAGAAGCAGCCTGCCCATAG
TCAACAGATTCAAGGCAAGGTTATTAATGGTATGTGGCTGAG
>Unigene100594_Qing
AGGTTGAGCGACACTTAAACGATGGGGACTTTGTTCTCTTTAACCGTCAACCAAGTCTTCATAAGATGTC
TATCATGGGGCATAAAATCAAGATCATGCCATATTCAACCTTTCGATTAAATTTATCTGTCACTTCTCCT
TACAATGCAGATTTTGATGGAGATGAAATGAACATGCATGTACCTCAGTCATTCGAAACCAGAGCAGAAG
TGATGGAGTTGATGATGGTACCAAAATGCATTGTGTCACCTCAAGCCAATCGGCCAGTCATGGGTATTGT
GCAGGATACACTTTTGGGTTGCCGTAAGATCACTAAGAGAGACACTTTCATTGAGAAGGATGTTTTTATG
AACATTTTAATGTGGTGGGAGGATTTTGATGGAAAAATACCAGCACCAGCAATCTTGAAGCCGAGGCCTC
TTTGGACGGGGAAGCAAGTGTTTAACCTTATTATTCCCAAGC
>Unigene100595_Qing
AACTCCATCATCGAATCATCATCCTCTATATCATCAACCTCCACCTTATCATCATTGATGGATAATCCAT
CGGAGTCGGAGCCGCTCCTTGGAGGCAGCATTGCGGTCCCGACCTACTCTCCGGACCCGTACATGGATTT
TCGGAGATCCATGCAGGATATGATTGACGTACGTAAGGTTACTGACGTTGGAGCCAATTGGGATTACTTG
CATGAACTTCTCATGTGTTATCTTTCCTTAAACCCTAAGAGCACCCACAAGTTCATTGTGGGTGCTTTTG
CTGATCTTCTTGTTAGTATCATGACATTGCCGGAGGAAGGTGGTATCCGGAAAGAAGAGATCTCCGGCGG
TGGTAATAAGATCAAACGGCGGTACATGTAATTAATTGAAAGGTAGTGCAATGTTGGTTGTTAGATTATG
AATTTATGATCAAAGTGGTCTTCAATATTAAATTTATGGAAA
>Unigene100596_Qing
GCACCATGGAGTTCTTTTGACAGGAGTTCAGCTTTGTACAGATCTATGCACAGTCAGTGTAGACGCCCTT
GAATATTTCAGAAAGAAATGTACAGAAGGTTTGGTCAAAGTTCTGAAGGATATTGTGAACAGTCCATATG
CACCGGAGTATGACATTTCTGGGATTACAGATCCTTTTCTCCACATCCGATTGCTCAGGCTTTTGCGTGT
GTTGGGCCAAGGAGATGCTGATGCCAGTGATTTCATGAATGACATACTTGCTCAGGTGGCAACAAAATTC
GAGTCGAACAAAAATGCAGGGAATTCTATTCTCTATGAATGTGTTGCAACAATTATGAGCATTGAAGATA
ATGGTGGTTTACGGGTACTTGCTATCAATATTCTGGGAAGATTCTTGTCAAACCGTGACAATAATATCAG
ATATGTTGCATTGAATATGCTGATGAAAGCTATTACAGTAGA
>Unigene100597_Qing
TGACAATGGTGAGTGTTGCATCTGCCTGTGGATATTTAGGGGCTGTTGATCTTGCAAAATGGGCCTATAT
ATACATAAAAAAGAATACAATTCCCTGTGATATGCAGCTTGATACAGCTCTCGTTGATATGTTTGCTAGA
TGTGGCGATCCTCATAATGCAATGCAAGTGTTTAATGGCATGAAGGAGAGAGATGTTTCTAGTTGGACTG
CTGCCATTGGATCAATGACCATGGGAGGAAATGGAGAACGAGCAGTCGAGCTTTTTTACGAGATGCTCAG
GCAAGGGGTGAAACCTGATGAAGTTGTATTTGTGGCAGTACTGACAGCATGCAGTCATGCTGGGTTAGTA
GAGCAAGGCAAGCATATTTTTGGTTCAATGAAGGAAACAAATGGAACCTCCCTGCAAATTGTCCATTACG
GGTGCATGGTTGATTTACTTGGCCGAGCTGGATTGTTGGGTG
>Unigene100598_Qing
CGCTCGTATATTAGTCGAACTGAGCATAAGTTAGCCCAAATACCACGATTATAAAAAAACAATTTAAGCT
AATGGATCTTTTGCATACTGCATCATAGGGATAGACATGTGCATCATCGACAAAGATATTGCAGAAAAAA
TAAACACGGAAAAATGTAAACTTTTTAGTCCAAACAAATCTTATGATTGGCCCCCATACCTACACATCTA
CGCATGTCATGGTGTTTTAATAAAAGGAAGCATGTAGACGATGGTGTCATCTTTTAAGATATACTCAATT
GGATCATTTCATAAGAATAAGAACTCATTTAGTTTTTTATATTGGATGCTTGACTACTAATACAATCCTC
CTCGTCTATCTGGGTCGGGGTCGCCGGTGTTGAAAACATTGCTGGCAGGTTTGGCTTTCCTACAAATCAG
AAAAGTAAAAGAAATAGTTCATGCTAAAGGTCATACCCCACA
>Unigene100599_Qing
CGGAAGAGAAGGAAGCCATGGCAGGGAAACTGCCTGGGAATCCTTCTCAGCATGAAATTGGACGAGATGT
AGCAGGCATGTATGCGCCTGAAGAGCCTTGGTGTGTTACACACAAGTGGTACTTCAGTAGACAAGAACTA
GATCATTCTCCATCAAGGAAGGATGGCATTGAAAATCATTATGAGTCACGTTTGCGGAAGTTATACTGTT
CGTTTTTACAAGAGCTTGGCATGGAGCTTAAAGTGCCCCAGGTGACAATAGCAACAGCAATGATGTTGTG
CCATCGGTTTTATATGTGTCAGTCGCATGCAAAGAATGATTGGCAGACGATTGCCACTGCAAGCATGTTC
CTTGCATGTAAAGCAGAAGAAACACCACGATGGCTGAAAGATCTTGCTGTCGTGGCTTATAAATTAGCAT
ATAGGTGGGATCCTTCTGCTCCAAAAAGAATCAGACAGAGGT
>Unigene10059_Qing
CGTGACAATTAAAACAAGTATGAGTCCATGTGTGCAAATGCACACTAAATCTTATGAGTCGCCTTCATCA
ATAGTAAAGCTCGACTAATACAATGGTGCATGGAGTNNNNNNNNATAAGGGCATTCTTTGATTGACATTT
CTCACATGTTGACCCATCTGTCGTTGGATCATTGGGAGCTCCTTGATTAATCACTTAGGTCTTGGGCAAT
AATAGCCAAACTGAAAGAGCGTGACCAAATAAAATAATAGGCGCCATTTAACATAATTGGACTAATCCCA
ATAGATAGACTAACTTCAAGCGTCCCAACACGACTCAGTCCATTCCCCTTGCTGCCACCAGAAGCTTTAT
TATCTTCTGTCAGATCCAGAATAAAAGAATACCACAACCTAAATAACCAAAACGAATGAAATGA
>Unigene1005_Qing
TTACAATTGATTAAGACACAATTCAATGTAATTGTTTTTGTTATTCAATCGGATAATGCCCAAGAATATG
TGTTTAATACCTTTGTTTTCCTATGCATTCTTAGGGTATCATTCAACAACTTAGATGTTCTTATATTGCT
GAACAAAATAGAATTGCTGAAAGGAAAAATTGGAGTCTAATGGGGATGGTTCATTGCTTGCTGCGAGGAA
TGCATGTGTCAAAGTCTTACTGACCATTAACTGTCTTGACTTCTACTTATCTTATTAATCACACTTCGAG
TTGTGCACTTTAGAATTAGACCCATTTCTAGGTTCTGTATCCTAAACATACACTTTTTCTTGTGCTTTCT
CGTGTTTTTGGCTATACTTGTTTTATTCAGGACAAGTCTCCTAACCGCACTATG
>Unigene100600_Qing
GGGGAAAATTGTAATTGTCAACCTTCAGGAAACTCCAAAAGACAAGAAAGCAAGTTTGGTGATTCACGGG
CCTGTTGACAAGGTAATTGCAGGGGCAATGAACTTTCTTAATCTGCGGATTTCTCCATATGTTCGGGTTG
ACCTTTTCCAGATAATTTTTAATCAATTCCATTGCATTCCAGAGAAAAAATATGCAAGATGGACTCTCCG
AGTCATTAGTGTACATGGAGAAAGAGCACCACTGCCATTTATCAAGTCTGTTGAGGTTTCTTTTCCAGAG
AGACCAGAACTAAAAACATCTGTATTACAGAAACAACCATTTTTGCTCAAAAGGGAAATTATTAAAACAA
GACCGCTTAAAATGGTCCTGAAGCTTAATTTCAGTGATGGCTGTGGGTGTCAGTTCACCAGGATCGATTT
TCCTATTAATTTTCAGGCTCCAAGGGACAGCATCAACCAAGA
>Unigene100601_Qing
CGATGGCAGATTCAACCATAGTGGATGGATCGCATGGATGTGCTTAATGAGAACACTACATCAGGACATT
AAAGTCTCGATGTCTGAGAAGGATTTTCCACATAAGCTTGAGGAGGTAAAACTTAACTATTCCTTCTGGG
GGCATATTCTTGTTGTTATCAATAATATGACTACGAAAGCGTCTAAGGAGCCCAATGTGGGCAGTTTCAT
CCCCAGCACCGAACTCTCAAGATCCCACTATTTAATAAATTCCTAACCTCGCCCCTTATCTGAGGAAGGT
AACCCCATAACTAAACCCTTATTTGGACAACGGGAGGTAAAAACTATGGGTCCCCATCTTTAGGACATAA
CAGAATCTTACTTCAGTAGTTGTTCTCAAAAATTTTACTAAGTGTTACCATACTCATCAGAGTTTTGATA
AGGTTAAAGAAGCACTGTTCCAAATGTAGCTTATAGAAGCTC
>Unigene100602_Qing
CCACTCGCCCTGCTGTCATTCTTCCAGGCTTGGGGAACAATACTGGGGACTATCAAAAGCTAGCTCTGAC
CTTACAAGGGTATGGGGTGCCATCAGTGGTTGCAAAAGTTTCAAGATTTGATTGGCTGAGGAATGCTGCT
GGTTTAGTTGACCCCAATTACTGGAAAGGCAATCTTCAGCCTCGGCCTGTTCTTGATTGGTATCTGAAGA
GGGTTGATGAGGCTGTTAATGAAGCGAAGGAAATATCTCAAGGTTTGTAATCTCACCTGTAGCTTTGGAT
GAATTGTTGTTGAATTTAATTTATTAATAATACTCAAGCTAGTCTAAGAAGCATATAGATAAGGAGACAC
AACACAGTCTACAACGACACTTCGACACAAAAAAATCTAAAAAAGTAGGACATAGACATCACTAGGACAC
AACACATAATTGCGTTGTAAATACATAATTTACACAATATAA
>Unigene100603_Qing
TATGGAGGAAAAGCTGCAGAAAGAGACTTCAAAAGCAAGCTCACTTCAAGTGTTACCGTCACATGATAAC
ATTTATCAAGTCCGTGGTGAATCTGTTAATATGGTTGATATCGACCATTGGGACTGTAGCTGCAAAGTGT
GGCAGGTGACAGGACTGCCTTGTTGCCATGCTATTGCTGTTTTCGAATGCCTGGGTATGAGCCCGTACAA
TTATTGCTCCAGATATTTCACAGTTGACAGTTACCGCTTAGCATATGGAGAGTCGATTAACCCAGTTCCA
GACGTGGACAGATCTTTAAATATAGATGGACCAGCCCAGAGTGAACTGATTCCGGAAGGAATTATTGTAA
CTCCCCCACTGACTAAACGTTCACGTGGCCGGGGCCAGAAAAAAATGAAACACCCTGGATTACTAGTTAT
TGTCAGACGTGAACTCAAGTGTAGCAAGTGCAAGGCCATTGG
>Unigene100604_Qing
GAATTCCAACAAATATGGAGCCAAAGCAGCTCGCCAACTTGCACCAATCTGCCCAACCATTTGGGGGCAT
GAATATTCAAGTCAATTCCCATGTGAATGAGTGCAACTCTTTACGGGTGCAGATGTCTCAACGACAAATG
CCGAATGAAACTAATGGCAGTCATATTTTGAGGCTTCAGTCGTCCATGGGGCAACCTATAATGTCAAATG
GGAGTGCAAATGGAAGTTTGGGACAAAATAAAATGGTTGACAGTGCCCGAGGTACATTATACAATCCAGT
CTCCCAAGCTTCTTCAATGCTAGACTTCTCGGTGAACCACGACACAGACTTTCGAGGCAGTAGTTTTCCT
CTTGCGAGTAATGCAGGGATTTCCTCTCTCACCACAAAAGGGGTGCTCCAAGAGGACGGTAACTCGGAAA
GCAATGGATCAAAGGGATTTCTTCCAAGTTATGATATTCTTA
>Unigene100605_Qing
ATATGGTCTAGGCCTCTACATTTTCTAGAGTTCCTGAAATCCTTACTCTGTTCTTCTTGCTTACTTGTAT
AAAAATCGAAACTTAGCTTTCTTTTTCGTTTTTTGGGACGTCAAATGGAACAACGGGAAGAAACTAATTT
GTACCCAAGAGATTATTTGATCATGGTTTTTTTTCTTTCTGTTTTTTCTTTGGCTTCCAACATCAGGGTT
GTTTTAAAATCTGTTTTCTTTTCTTGCGTGAAATCTGGGGTTTTTTATAAAATGTTTTACTGATTAGGTA
TAGGCGTATAGCTATAGCTTAATTTCTACTCTATCCTATTCAAATCATATATGTATGTCCCGATGTGATT
ATTTTATTTGCCAGAGAGTGTTGTTCACTTGTTTGTGTGTCAATCTTGCAGTTTCTGAATGTGGGTCAGC
TTAATTTAAGGCAATGAGTGAACAATCAGTTGAGAAAGAGCC
>Unigene100606_Qing
AAAAGACCAACCAAAGCCCGCCACACCAAGGTCGACGGCCGAGGACGACGCATCCGAATGCCCGCCACTT
GTGCAGCCAGGGTTTTCCAGCTAACCCGTGAATTAGGCCATAAATCAGATGGTGAAACAATTGAATGGCT
GTTACAGCAAGCTGAGCCTACCATAATCGCCGCCACTGGCACAGGCACAATCCCTGCAAACTTCTCTACC
CTCAACGTCTCCCTTAGGAGCAGTGGATCCACTCTCTCAGCTCCTCCCTCTAAGTCTGCTCCTCATTCTT
TTCCGGGTTCTTCTTTGGCCCTGGCTCACCACCCGTTTGAAGAAAATTTCTCTCACATGTTAGGGTTTCA
GCACCACACCCATCATCTCTTACCTGCGGATCAGATTGCCGACGCCATACCTAGTAGTGGTGGTGGTGGT
CAAGATGGTGACCATTATATGAGAAAAAGATATAGAGAAGAT
>Unigene100607_Qing
CCTTGTGGAAGCGGTGGCAGCGATCAATGATTTGGCGTGGGTCATTTGATCAAACGAGGCAACTACGTTG
ATGGAGCTTGAGATGTGCTAAAAAAGGCACCGGCGTATGGCCGAACCAAACGTCTGCATACAACCACGAA
CAAGACACGGGCTCCCTTAGCCCACCACCTCCACCTCAAATCAACCACCACCTAACCATCCACCTGTACC
TCCACCCCGCCACCCCTTATACAAGCCTCTGACCTAGCACCTCCACCCAGCCACCCCTTAACCCCCTTTG
ATATATCTGGAATAACCAAACGTCAACGTCGAACCAAACACTGACGTTCAGAGAGAGAAAGAGAGAACGA
GAGGAATCCAAACATGTTTGAGCCCCAGAACAAGAGCACTGAGAATAACCGAACACGTCACAAACAACAA
GCAAACCATCACCTTTCACATCTTCATCTTCGTATTCCCACC
>Unigene100608_Qing
CTATTCCTATGGCAATGGCTGTGCCATTTTATGTTGGAGCCTACTTTGCAATTGACATGTTTGTTGGGAC
TGTAATATTGTATGTGGGGGAGAGAATTAATAAGAAAGAAGTGGAAGATTATGCAGGCACAGTTGCGTCG
GGTTTAATTTGTGGTGATGGGATCTGGACAATACTATCAGCAATCTTATCCATTTTCAAGATTGATCCAC
CCATCTGCATGTATTTTAGGTCTTCTACAAGTAGTTGAGCAGGCCTTGTGCTGCACTTTTTAGAGAGGGC
ATGTCTGTTTATGGAAAGATCTGCTTTCAATAATAAGCGCAAGTTGAGTTATTGCCATTGCTAAACACCC
CAGAATCTACTTCCTAAAATGGTGGTTCAAGACAGGCTTGCTTTTCGCTCGATGGGGGCCTCCTGATTTT
CTTCCCACATTCAACCTCTCAATGCCAGAGGATCAAACAGGT
>Unigene100609_Qing
AAACTTTTATCTTCTTACAAGGACATGGTTGCTGTTGTTACTCACATGGTCAACACTAGTGGATCCATGA
GGTGTTTCCTTAAAGGGGCAAGCAATAGTCCACTTATACAGTTTTCTAGCTATTCTCAGATAGAGAATGA
CACTGGTGATGGTGGGGGAATTGTGATCTTTACATTTTGGTCGATCTCTTCTTTTGAGAAACTAGCACAG
GAGCTTGTTCAGATGTTCTCATTGGAACTAACTTTGAAGCGGTTGCTTGTAGTAGAGTTGCTCACCATGA
GGTGTAAACAAGGTCCACAAATTAATGAATTGCGTTGGTTGGATGAACTCTATCCTGAGGAATTTCATGA
TCTGCGCATATGCAACTTGTTTTCGGAAGAAGCTTGTCAGCCAGTTCTTCCAAAGTTAAAAGGTCCTCGA
TTACAAACTAACCATCAACCAGACCATGATGTTTTACAGGTA
>Unigene10060_Qing
CCAGTCATATTTGTGTCCTCACAGTCACTTGAGGGACCCTCACACTGATCCCATCCAACTCACTTGTTTG
ACTCGTTTATTGACTGCTCTTGTACTAATACATGGCNNNNNNNNNNNNNNNNNNNNNNNNNNNNNNNNNN
NNNATGGATTTTGGTGAGACCTGATCTTTTCGTTTACGAAAATTCTGAGTCGTGATTTTGGGGCCC
>Unigene100610_Qing
TCTATGTTGATGATATGATCATTACAGGAGATAACCCAGAGGAAATAGCAAGACTTCAAGAGCAATTGGC
CACAGAATTTGAGATGAAAAATTTAGGAGGACTCAAATATTTTTTGGGAATTGAAGTTGCTAGGTTAAAG
CAAGGCATATTCCTTTTCCAACGGAAATATACCCTAGATTTATTATCAGAAGTTGGTTTACTGGATTGTA
AGCCTGCAGATACACCAATAATCCAAAATCACAAGCTTGGAGAATACCTAGACCAAGTGCCAACAGACAA
AGGAAAGTACCAGAGACTAGTCGAAAAACTTATTTATCTCTCTCATATACGGCCGGACATCTCCTATGCA
ATGAGTGTAGTAAGCCAATTCATGCACTGTCTAAGTGAAGATCATATGAATGCAGTGATTCGAATTATCT
GATACCTAAAGTCATTCCCCGAAAAAAGGACGTATGTTTACA
>Unigene100611_Qing
AGGATTCTGGAATTAGGATTTGGAAAGGATATAGAAGAAATACTTGATGTTTTGGGTTCAAGGACAAATA
TCTCTGATAACAAGGGCAACAAAATTTCGAGCATACCTGAAGTTCAGAGGCAGAATTTGCTGTTATCTGC
TACCCTAAATGATAAAGTGAATCATCTTGCTCAAATTAGTCTAAAAAATCCAGTTATGATTGGTCTGGAT
GATGAGAAGGTGCAAGTGAAGCCATCTCAGGAGCATACAGGATCGCTGGGATCTGATATGGATGATGGAT
TAAAATACCCAGGGAATGTATTAGGCTCTTCAAATGAGGAATATAAACTTCCACCACAATTAGTTCAGAG
ATGTGTGAAAGTGCCATGTGGTTCTCGGCTTGTGGGACTTCTTTCCATTCTAAAGCATCTTTTTGAGAGA
GATTCTTCCCAAAAGGTTGTGGTATTCTTTTCAACATGCGAT
>Unigene100612_Qing
AGATTCGTGGAATTACTGATATGGGCTTGGTACCAAGAAAAGTAAATAAGATTGCTCTTATAGGTGGGGG
ATTAATGGGCTCTGGAATAGCAACTGTGCTGATTTTAAGCGATTACCATGTAATCCTGAAAGAAATAAAT
GAAAATTTTCTATCGGCCGGAATAGGCAGGGTGAAAGCTAATTTGCAAAGTCTTCTGAAGAGACAAAAAA
TTACCCAAGATAAGCTCAAGAAAGCAATCTCTCTTTTGAATGGTGTTCTCAACTATGATACCTTGAAAGA
CGTGGATTTAGTCATAGAGGCTGTATTTGAAGACATCTCCTTAAAGCAACACATTTTTGCTGATCTTGAA
ACATTTTGCCCTCAACATTGCATATTTGCAAGTAATACATCGGCAATTAACTTAGATTTGATTGGAAAGA
GGACAAATTCCCAAAGTCGGATCGTTGGCACCCACTTCTTTAG
>Unigene100613_Qing
GTTTCACATATTATCAGATTTTGATGAAGGTAAACGTAGTTGTAGAAGGAAACTAGAACGCCACAATGAT
AGACGTCGAAGAAAATCCGCTGAGTCCAAAGATGCAGCTGAGCAAGAACCTCAATCGGTGCTGTCAGCTG
AAGATGTTGGCTGTGATGATGAAACTGAAAAAGATGGCAAATGCTCGATCCGCCAAAAAGAAGAAAGGGA
ACCATTAGTGGGGTCTGAAGGTCACATTTCGAGCTATAATTGTTCCCAAAATATCCAGAGTGATAGCGGT
ATATCTTTCGTGGCTTCTGGTGAAGCCCATGTTGAAGGAGAAAAAGATAATTCCAAGGACACTCATTCTC
CGTCCTATTGTGACAATAGGAGTGCTTTCTCCTCTGTGTGTCCAACTGGTCGGATTTCATTCAAGCTTTA
CGATTGGAATCCTGCAGAGTTCCCTCGACGACTTCGGCACCAA
>Unigene100614_Qing
TTTTTTTCGAACCGACTCCTTTATAAGTTGTATTGGTTGTAGTCGTAGTATATTATTGTTGTCACTCATA
TTCTTTAATTGGGGACACCGCATGTTGGTCCCTTTGTTTCCTCGTCCACCTCCACACCACCCACACTTCA
TGATTACCCCTCTCCATCCCCATTATTACTTCTTTGCAAAACCCATTTCGTGTTAGGTAACTATCGTAAC
TGTGGAGAGATAAGTCTCATCGACAATGTCGCAAAAGCGACATCAGGATGACGGGTTCAGAAAGTCTCCG
TCGGACGGCGACCCTTCTGACGACAAGCGCCGGAAGTTCCCTTCCTTCAGAACTGTTGTACGGGAGGTGA
TGAAGTTGCATGAAGTTCAGCGTTTGGAGCCAGTTTTGGAGCCTTTGGTTCGTAGAGTTGTAAAAGAGGA
AGTTGAACTGGCTTTGAAAAAGTATTTGACCAGCATGAAGTGG
>Unigene100615_Qing
ATAAAAAATTATTTTGCCATGTTGCTATCTGAAATCACCATAGCGAAATGTCATGCGACTCATGATTATT
GATTAGCCAACCCGTGTTTCTAACAAAATGCTTGAAAAAAGCAACACTTTTGTAATATTCAACCATTTAA
ACATTTGGAAATGAAGTCTGGTGGTTAAACATTTCATATAGTCTGTAATCACTAATCAGCAAAAAGATGT
TCCAGTGCAACTACATTACACTCGCGCATATCAATAGCAGTCCATATCGTATCCAATTATTGCCACTGTC
AATGATGAGTTACTAACGTTGACTGATAGATTATAGGTTCTAGCATAAATTGACAAATAAGTCGTAATGA
AAGTGATGCCAATCCATGAAAATTAGAAATACAGCTGTGATCAGTGGTACACAACCTGCAACTCCTTTAA
AAAAATAAGAAAAAAATTGCAAAAGTTAACTGCATAACTTGCC
>Unigene100616_Qing
ATGGATCAGAGAGACGGAAACGATATAGAGAACGAAGGTTTGGGTTACGAACGGAAGGAGATGGAGAGGA
ATACGTCGTCGTATTCTTTTACGGATAGACAAATGAGTGGTACGATCAGAGAGCCTCTTCTGGTCAAAAA
CAGGGTCAACACCACCTCTCAGATCGCTATTATTGGTGCCAATATTTGCCCCATTGAAAGCCTCGACTAT
GAGATTGTTGAAAACGACCTATTTAAGCAGGATTGGAGGTCTAGGAAGAGGGTACAGATATTTCAGTATG
TTGGGCTCAAGTGGACACTTGCACTTCTTATTGGATTGGGTACAGGTCTTGTTGCCTTCTTCAATAACCT
TGCGGTGGAGAATATTGCCGGTTTTAAGCTGCTACTCACTACCAACCTTATGCTTAATGAAAAGTATTTT
CAGGCATTTGCAGCATATGCCGGTTGCAACATGATTCTGGCAG
>Unigene100617_Qing
ATAGGAAATGCATATATTGACTATGAAACACAACGCAAAGGAGGGTACGATTTTTTATGGTCACACGCTC
TTATTTCGGATGAAATTCACAAGGGAATTATTTCAAATTGCAATTTTTCTTTCGGGGCAAATTACTCAAA
AACATGTGAAGAATATCGTAGTCAATTGCGTGGAGCTCGAGGCAATATATACCCTTATGACATCTACGCT
CTCTTGTGCCATCCATCATTGAATTCTCCCATGATATCGACATTTGATCCATGCTCGGAAAACTACATTG
ACTCTTACTTGAATTCTCCTGATGTTCAAAAATCACTTCATGCGAATGTCACAGGACTCCCCGGTCCATG
GCAAAGTTGCAACTACAACATAAATGTTAATTGGAAGGACTCACCAGAAACAGTATTGCCTATAATTAAG
GAGCTGATGGCCACTGCTATAAGTGTTTGGATCTACAGTGGAG
>Unigene100618_Qing
CTCTCTTTTATGGATGTTATAAAAAGAGTGTCCGAGTTTAAGAAGGATCATCCTGCTTACATTTCCTCGA
ATTCAGAGGTTGTGGAGAGATATGTAGTTGTCCACGGACAGATAATTCTGCAGCAGTTCTCAGAATTTCC
TGATGCGAAGATCAAGAAGTGTGCATTTGTGATTGGTCTAACCAAAAAAATGGAAGAAAGGCACCATACT
AAATGGCTAGTGAAGAAGAAAAAGATTGTGCAGAGGAATGAATCAAACTTGAATCCAAGAGCTGGAATGG
GACCTGTGGTATCTAAGAGGAAGGCAATGCAGGCATCAACAACAAGACTAATCAATAGAATTTGGGGAGA
GTACTATTCAAATTATTCACCAGAAGATTCAAAAGAGGGACTTAGTTGTGAAGCGAAGGAGGAAGACGAA
GCTGAAAATGAAGAAGAAAATGAAGAGGATGATGTTGAGGAGG
>Unigene100619_Qing
TTGTTCTTTGTTATATATATGCGTGTATGGGCTCGAGTCTTTAACAGAATGGTAAAATTATTCAATTGCG
GGCTTTCAAATAGTCGTGAGTTCAGTAACCGAACGAACAAATCTATATAGTTCGGTAAAGTGACCGGCTA
GAAAAATATTTTTTTTTCAGTTTCATTTATTATGGGCACCGGGCCGGGCTACTGTGCCCAGGCTACACAG
ATTTTTTCTTAACAGCCTTGTTCGGAGGTAAGGCGGTTCGGGTCCCACATAGACTCTGCATCAGCCTCGA
GAAACTGAAAGAAGTAGCCTTTCAGTGTACATTAATTAGAATTTACAGTTTACAAAAGTAAAGTATATAC
ATTAATTAGCATTTACATATTACGAAAGTAAGACTGTACATTAATTTGCAAATTCAATGTTGAGGAATTG
ATTTTTTGGGAATTGAAGGGGAGTTGAAGAAGATGTTAATGGG
>Unigene10061_Qing
CAGATTGCTCTTGATGCTGCAAAAGGTCTTGAGCATATACATCTACACACTACACCCTATTATGTTCATC
GAGATGTGAAGCCAAGCAATATTTTGTTAGATTCCAGTTTTCGCGCTAAGATTGCAGATTTCGGACTGGT
AAAATTGCTGGAGAATTCACCTGAGGTTAGAACAGCAGCATCTAGAATTGTTGGAACATTTGGTTATCTT
GCTCCTGAGTATGTTCGAGATGGGTGTGTGACAACCAAGAGTGATGTTTATTCATTTGGAGTTGTTCTTA
TGGAACTCCTAACTGGCCAACCAGCACTAAGCCGAGACGCAAGTCCTGAAAATGCTCAGTACAGTGAGCA
TCGTTCTTTGGTGGACTATATGCTGTCAACTTTGGAGGATGACCCTTCGGGGACAAAGCTGGCTCAATGC
ATTGATCTGAATCTCTCCCACTACCACAAAGATTCCCTTTTGCAGGTGGCCTTCTTGTCCAAGGACTGTG
TTGATGATGACTGGAATCGACGTCCAGATATGTGCCAAGTAGTGCTCCGTCTTTCGCAAATCCTCGAGTA
CTCTAGGGAGTGGGAGAACAGTGAGCGCAGCAACCCAACGCCCTGAATTTT
>Unigene100620_Qing
CTCAATTATATAGCAGATTTGTGGAGTTACTGAAGCTGCTTCTAATTTAAATCAAATTACTAAACTGTGA
GAGTATAAACAGTAACACAGCAGAAACAACAATGAATCAATCACAGCAAATTTCAAATCTATTACAGTTC
ATGACAGCAGCAACAAAATAAAGAAGCATCAGAGTAGATTGGGACAACAATAACAAACCAGACAAGCTAG
GTTCACAATCATCAAACAGTATTTAAAGTGGCAGTTTCAAGCAAGATTTAGGGTATCAGTCAGCACATCA
GCTCAACATCAAGGCCATCATAGATTGCAAAGCAGTTAAAGGACATACATAATTGCAGCAGATCAGTGGA
AACAGAACAGTTTAGAGACAACCTACATACAAATAATCAGGTCCAGTAGTGCCAATAGAATGAAGTTTGT
GCAATTCTACAATTGCAGTATCATTATTGCAGTTTCAGCAGCA
>Unigene100621_Qing
CTTCTTGGGAACAATGAGGAATTCAAAGGCGAGTCACTTTTCCAGCCTAGAGATTTCAATTCGACGCTAT
TTCCCATTGTTTACCCCATAACCAACAATAGCCAAACGGGTCAATATCCTCCACACTGTGGCCCTGGATC
ATTGAATAACACGGATGTCAACGGGAGGGTAGTGTTATGTGAGATGGGTGGGAGGATATCAGGGACTGTA
AAGGGAAAAACAGTGAAGGATGCCGGTGGTGTCGCCATGATTCTCATGAATCGAGAACCTGACGCCTACA
GTATTTCAGCCAACACTCACGTCCTTCCGGCAACACGTGTGAGTTATGCCGATGGACTACATATAAAAGC
GTATATAAATTCGACACCAAGGCCAACAGCTACAATCTTATTTAGAGGAACTGTAATCGGAGATGATTAT
GCTCCAATGGTAACTTCTTTCTCTTCAAGAGGCCCTAGCCGGC
>Unigene100622_Qing
GTGTATATATATAATACTACTATTATGGAAGCCGGCGTGGGTCATGGCAGTCCTTATCGGAAGTCGACAT
CTCCCCACAGCAACCTTAAAGTCCCACAGGCCACACCTTTGTTGGACATGAATTACACGAATAATAGCTG
TCTAAAGACACGGGCAGCCAAGGATCAATTTGATTTGCAGCACTTTCTTGGTATTTTTTTTTAGAAAGGC
AACATATTGCATAAGGTTTTGCATAAACGATTAAAAAAATTGTAGAGGATATGTAACCCTCTGTGTGTGT
GTGAAGCGATTCATGCAAAGATTTTGAAGTGGTGGTAGGTTTGGTGGGTTCAAATTTTCAATGGAGAAGA
AGAATGAAAGTGCAGAACGTGGTGGTCATTTGAGTTTCGGTTGAGAAGAATGCAGAAAAGAGGCATTACT
GACTTCTTTAGTTTTCCCTTAACAGCATTATATGTGCGGATTA
>Unigene100623_Qing
CACTACTCGGGTGGCTGGTACATATGGCTATCTAGCACCAGAGTATGCCCTCTACGGGCAACTAACGGAG
AAAAGTGACGTTTACAGCTTTGGAATTGTGATTCTTGAGATTATGAGTGGGAGGAAGGTGCTTGATGCAT
CGAGTCCTGCCACAATTTTGATCACAGATTGGGCTTGGACACTGGTGAAAGGAGGAAAAGTGGACGAAAT
TTTCCAGGAGTCTATAAGAGATCAAGGGCCAAGGGGAGTGATGGAGAGGTTTGTTCTTGTTGGGGTTCTT
TGTGCTCATGTCATGGTGGCTCTTAGACCTACAATGGCTGATGCTCTTAAAATGTTGGAAGGAGATATTG
ACATCCCTACATTACCAGACAGGCCATTGCCCCTCAGTCACCAGTCATTCGGATCTTCATTAAGGCACAG
TATAATTTGGAGTGAGAGATCAAGAGCCAGGTCAACCATAAGC
>Unigene100624_Qing
TCGTCGTGGTATCTGTGTTGAGTGTTACTTCTTTGTTGGGTTTAGTGCTGATCTTTTCTTTTTTTTCAGG
AGATCAATGATCTACCGCCCAATCCTAATCAGCCCGTGTCCAATCCTCGCATGGCACCCAGACCTAAGCC
ATGGGAGGTCGGTCTGGTTCAGTCTCAAGAAACAGGTGATGGCCTGGATTACAATTTTCAAGACAACGGA
TACATAAATCAGTTGAATGGAGACAGCTCAGTACCTTGGTTGCAACGGAAAAATGTCCGAATCACAGAAA
TTGAAACTGAAGACGAACTCAAGGCTACTGGTATGGTAACCGATGAACGACCAGTTCAGCAGCGCTCATG
GGTTCCTCCCCAACCACCTCCTGTTACAATGCCAGAAGCAGTTGCGGCCATTCGACAGACTAAAAAATCA
TCATTTCAAAAAGAACAATTGACTGATGATCAGTTACTGGCTC
>Unigene100625_Qing
ATTTGGAATAGGAAAAACATGGACCAGAAGCTGGAGAAAGAATTTCTAGCAGAAGTGCAGGTCCTGAGCA
CCCTTCGACATGCCAACATAGTGAAGCTGATGTGCTGCATTTCAAGTGAGAACTCGAAACTTCTCGTCTA
TGAGTATCTGGATAATCGAAGCTTAGATCGTTGGCTTCATGGGAAAAGTACCCCGTCAACTGTCACGGGA
TTGGTCCATAACGTGGGTCTGGATTGGCCTAAGAGGCTTCACATTGCAGTGGGAGCAGCACAAGGACTAT
GCTATATGCACCATGATTGTTCACCTGTTATAATTCACCGAGATGTGAAATCCAGCAACATCCTGCTCGA
TTCTGAATTCAATGCAAAAATCGCAGATTTTGGTCTGGCCAGGATATTAATGAAGCCTGGAGAGCCAAAT
ACCGTGTCATCCGTGGCTGGCTCTTTTGGATACATAGCTCCAG
>Unigene100626_Qing
ATTGAAATTGTCTGTTTCTAATTCAATGCATGATTCATAGACTGGACATTAATCTGTTGAAACAAATGAT
AATCTGAATTTATGTAATCCTGCGATGTATATTTGAGGCATGGTATGCTGTGTCTCAGACTCTCAAATCC
AGACGGCGTCAGATGAACCCAAAATAGACGTGGTTTGTTCTGTCTAAGATCCAGAACAGACGGGGTCGGA
CGAACCTAGAGAACAACCAGTTCGGATTAGGTCGAAGCAGGTCATTGGAGAAGATGAACAACCAGATAAG
AGTGAAAGGTCGTAGCAATAACTAGAGCACAGACGACGTCGTGGTCGTAAACAGTCGTAACCAGATCTCG
ATTATCGATGAGCAAACCCAGATCTGCTTAGAACTGTATGTGGACACAACCCAACAGTCGTCTCGCTGTA
GGTGTTGACGAACGGTCACAAACCAACGGTTGCCAGATTTTCT
>Unigene100627_Qing
AATAAATATCTCAAGCTCTCAACTTTTATTAACCCCTTTTTCAAAAATGAAAAAGAAAAGATGCCACAAC
TTAATAGGCCATAAAATAAGAAAATAAGAAAATTCGCTTATTACATATCTCAAGTTATCTACTCCTAATA
ACCCCTTTTTAAAAAATATGATGTGTTACACAGGCATAACGTGTGTCCCGATCACTAGTGCGAATATATA
ACCAGTTGTTGGATGCCATTTCATAACAAAATTAACTATAGAATGCGGGACTATATTTTCTTCTTTTGAG
CAATAGCACTGATGGTCTACACTGTTCACAAGCCTACCTGTTTTATGTTATCCCCTTGCTATGGTGTTAT
ATTTTGTGATCCAACCATGTATAATAGGGAAGTTGCTTAGAGTTGAGGTTATCTTGGTTGGTGGACAATT
CAGTGTAAAACTTTGCCTATGTGTGGTACGGGTTGAGAGAGGC
>Unigene100628_Qing
AAACGTTTTGTCTTCTACGATGCAGAGGTTCATGATGTTTCTGATCCAACGTTGAGGAGTTTAGGTGTTG
ATGCACTGCCAGCTGTGGTTGGTTGGCTATCAAATGGGGAAAAGCATATTTTAAACACGGGAATTTCTGT
GAAAGATTTAAAATCTGCCATTCATGAGCTCAGCGTCTTACTTGATAATTTTGAGAAAAAGAATAAGAAA
GCAGCTCCAACTCGCAGTAAAAAAATGCAGACTGAATCAGGGGATAAAAAGATACCTTTGCTTACAGGGT
CCAATTTTGATGCTATTTGTGGAGAAAAGACTCCTATATGCATAATCGGTGTTTTCAGGTCATCCAAATC
AAGGGACAAGCTCGAAACCATTTTATTATCAGTCTCTCAAAAATCAATGTTAAGGCGACAGAATGTAGCC
TTCAGCTCAAGAGATTCTATTTCGTATACTCTTTTGGATGCTA
>Unigene100629_Qing
TTAAGAGCCACATCTTCCAAGCAGGCATGGGATATTTTGCAGCAAGAATTTCAAGGGAATTCAAAAACAA
AGACCATCAAACTTCAAAGTTTGAGAAGAGAGATGGAAAATCTCAAGATGAGAGACTCTGAGAATGCTAA
GGATTATAGCACCAGAGTGATAGAAGTGGTGAATCAAATGAGAGCATATGGAGAGGATATCACTGAACAG
AGGATTGTTCAAAAGTTCTTGATTACCCTCACTAAAGAATATGACCATGTAGTGGCAGCTATTGAGGAGT
CAAAAGACTTATCTACGCTAACCATTTCAGAACTTATGGGTTCCTTACAGGCGCATGAACAAAGATTGAG
TAGAAGGAATGAAGATTCTTTGGAGAAGGTTTTCAAGACCAATGTCAATTTGAAAAATCAAAAATTGGAA
GATAACAAGAAGAAGATCAAAAGTCATTTCAAAGGAGAAGTTT
>Unigene10062_Qing
AAAGTCCATCTCAATTGTTCAAACTTCAAACAGCATCAAGAATGAAGATACAAAAGCATGATATTTGGGA
AACATGTTTGTGAGTCCATAAACCCACAATTCTCTAAATGCAAGATTCTTCAAAACACCATATACACAAC
TAGGAATTTGGCAGCAGTCAACTAACTACTGAACTTCAGAAATGATGCATTTTCTTATCCTCAGAAACTC
ATAAA
>Unigene100630_Qing
CTTAGAATATAGAACAACTTGTATTTTTAGAATGTTTTCTGCTTTTGTCTTTGATCACACTAGTTTTCTA
TTGGGACTGTCCAACTTCCAAGTTCTCCAATTTTATGTGGCCATTTTGAGATGGTAAGAAAAATGCACAT
TTGACCCAGAGGCAGGATTGTAAGACAGGTCCCATTGTTAATCAAGTTGAAATGTGCAGTTTAAGAACTG
CATCCTAGACACATCCTTCAGGTATTGAAGCCCAATACCCTTTTATAAGACTTGGCTGAAGAGAATGTTT
AGTTCAAAACTCAGTATCATTTGCCATCCCCCTGATATTTCCTTATTCATTTTTGGTCGTATTGGCAGAT
CAAGTTCAGTAGTAGTGGTTTAAATTGTGGGCGAATATAGAGTACTCTCAGTAATTCCCCTTCTATTTCA
ATGCTTTACATTACAGGATTGCTTGCACGACAGCGGAAAGCAG
>Unigene100631_Qing
AACATTTTCCAGTGAAGATGATTACAGCACTGAGCAATTGAAGTCTCCCTATCTCTCTCTAAAGAGGATC
AGATCAGTTGAAAGAGAAGATGTTTTTCCATATAGTGCTCGAACGGAATATGCAACTCCACCCACGCCAC
TTCGGTCGTGACCTCCGCGAAAAGCTCGTTGCCAAGCTCATGAAAGATGTCGAAGGCACCTGCAGTGGTC
GGCACGGCTTTGTTGTGGCGATCACCGGTATCGAGAGCGTCGGGAAAGGCATGATTCGCGACGGCACGGG
GTTTGTTACCTTCCCCGTTAAGTATCAGTGCGTTGTGTTCCGACCTTTCAAAGGGGAGATTTTAGAAGCT
GTTGTTACTATGGTTAATAAGATGGGTTTCTTTGCTGAAGCTGGTCCGGTTCAGATTTTTGTCTCCAATC
ATTTGATACCAGATGATATGGAATTCCAATCTGGAGATATGCC
>Unigene100632_Qing
AAAAAAAATCTTGGTCATGCAAGGCCTTTATCGAAAGCGTACCCAACAAAGAAGTCGAAAAAGCTTATCG
CAAACAGTGATAGTGCCATCAATTCTATAGTTTTTAAAGGTGAAGTAAATAATCATTTGTGGTGTTATCA
ATTTCAAAAAGCTTTGGTAGGTAATTTTGGGTGCATTACTAAGCCATCAAGGGGTGGATTTCAATCACAA
TGTCAGGGAAATGATTCGGTTGCATTTATTGATGGTAATGGTCGAAGTGTAGATTTTGGAGAAAGTCCTA
CTGAAGAGAGCTCGATGCTGGGGAGTAATGTCATTGCCGAGTCGAATGGTTCGAAAGAAAAATTAGAGGA
AGAAGGTAACGTGGTGGGGGCACCTAGTTTGGATGAGTTGAGGGAATTGTTGCAAAAGGCGCTGAAGGAG
TTGGAGGCTGCACGTCGTAACAGTATTATATTTGAAGAAAAGG
>Unigene100633_Qing
TGTGTGTGTGTGAAATGTAAATATGGAAGTCCAGTGATGCTCTTCCACAGCTTTCTTGAACGTCCTTTAT
CTATATCTCAGTCACTTGAATAGGCATGGAAGCTCAAGAAAGCTGTGGGAGAACATGGCTTGAATGAAAG
GACTTTATTTCTCAACCAGCCCAAGTTCGACAATCTCTTCAACCTAATTCATGCTTATCTTCATCGATCC
ACCTGGGATAATAATAAACGTTAAAGACAACACATGGCCTCGTTGACGATAACCCTGGGTTATCATATAA
GCAAAGAGGCCACGGGATCAAAGCCTGTGAATTATGCCACTTGGAATTAATTCGGCCGATAGATGAATAC
CACATGGCTAGAAGTCCAAGCATGCGGGAGTCAACGGGCAATCCACTTGGAAGGATGTGGGCTAGTCCAC
ATGCCACCGTCTAATGATGATAGTTACATAGAGTGTGTGGGTG
>Unigene100634_Qing
TGGACTTGATCCCATAAATATTTGGGTACGTAGACAACTCTACAGCAGAGTACATTCCAAAATCAAACAA
CAATCCTTTCCCCCCTCCATTACAGACGAGATCATCTCCTTAATTTTGACCAATTTTGAGGACACTGTTT
TTATCCTCAACAATGTTCATGGCCATGTTTCAGGTTGGGTTTGGATCTCGGTTCTGGCCTGGGGTTGCAA
ACCCACACCCTACTTTAAAACCCACATCTCACCACCACAATCACAATCCACCACCATGACCCACGTCCAC
CTTCTAACACCAACCCATAACCCCTCAACACCATCTAAACCAAAAAAAGATAGAGATAACCCACATCCAC
CATCCACCCATCTATCACCATCCAAAACATAAAATAAGAGACAGAGGTAACACACATCACCACCACCATC
CACCAGATCGACGGAGAGAGAATATATAGATAGAGAGAATACC
>Unigene100635_Qing
AGGACTAGTGATTATCTTAGTAGTGAACTACAACCTCATTAGTCAAAAGAGTGCAGAGACACCAAACTGG
AATGTGTTTGTAGAGAATAGTACTAGTAAAGACGTGATTAAGGATGGCTCTTGAGCCATTGGAATGGTAT
TGTCAGCCGGTGAAGAATGGGAAGTGGGCAAAAGCAGTCGAAAATGCATTTGGAGCTTACACACCATGTG
CTACTGACTCTCTGGTGATATGTGTTTCGCATTTGGTTCTTCTGGGTGTGTGCATATATCGATTATGGCT
GATAAAGAAAGATTATAAAGCCCCAAGGTTCCGTTTGAGGTCAAATTACTACAATTATATGTTGGCTATC
TTGGCTATTTATTGTACTGCAGAACCTTTGTTCAGATTGGGCATGGGTATTTCAGCCTTCAATCTAGATG
CACAGACTGGTCTTGCTCCATATGAGATAGTTTCTCTGATCAT
>Unigene100636_Qing
AAAACCCTCTGCAATGCATGTGGTGTTCGCCACAAGTCCGGCCGTCTCTTCCCCGAATATCGGCCTGCAG
CTAGTCCGACATTTTCTCCATTGCTGCACTCGAATTCCCATAAGAAGGTTGTTGAGATGAGAAGCAAGGT
TGGTGAGGTGACCACCATGTCGGGGACTGCAATAACCACCCCAACCACCACCTAGCCGGAGCTCATTCCA
AGTAGCAAGTTTTCCTTGGAGTAGTACATGTAAGGACAGAGCTAGAGCACAGTTCTTGGCGTTCGAATCT
TTCTCGTCGCTGCCTCGTTTACTCTCTATATTTTATCCTGTTTCTGTTTTATTATTTGTTTGTTCATTGG
TGTTTTGTACAAAGACGTAAGAAGAGAGGAGAGGGGGTGGATGTAGTAGTGTTTAAGTGTTCAGTTCTAG
TGATGTTTAGGTCCTTCACATTAATAGGCTGTGGAGTTGGAGG
>Unigene100637_Qing
CCCTGGAGAGCCTATCTGCCTGACTAACCACAGAGATGACCGAGAATCACTGTTATTAAGAGCGCCCACA
AAAAATGGAGGCACATCCTCCTTACTTAACCCTTCTGTTCTCGTTCCTCTTCTTGCTGTGCTGGCTACCG
GAGATGCTGCCTCTGGAATTATAGATCCGAGCTTGCCTCAGTTAATTTCAGTTGCTGCGGTTTCATCTTT
GGTTCTTGGAGCCACTTTGAACAGTGTGGTTTTTCCCCAATTAAGTAAACTTCCTCAGAGGTTAGTGGAT
GTAATTGCTATCAGGCAACAACTTTTATCCCAATATGACGTACTTCAATTGCGCATCAAAAATTTGAAAG
AAGCTTCGGAAAATGAGGTTTGGATGGTGGCTCGTATGTGCCAATTGGAGAACAAAATTCTTGCCGTGGG
AGAACCTTCTTATCGTGCTAGGATAAATAGAATCAAAAGGGTG
>Unigene100638_Qing
ATCCGGTATAACACGATTTATTAGACATGAATTAATAAATGAGTCGGGTATGAGTAAGATAATTTTTAAC
ACAAATTTAATAAGAACCGATATGACACAATTCAAAGTACTACTCACAGGACAACTCAAGGCCCAGGGGG
TAAACCAAAGCAACACTTGAAGCGACCCCCAACAAAATGCCATGCATGTCTTAATATCTAATCTGTACAA
GTTTCAATAGATGCACTGCCCAAGTATAACTGAGATCCATTCAATGGATAGAAATTATAAAGCATCCTTC
AACGACTAAAAGGAACAGATAAATCGTATCTTAAAACAACAAATATTCACATTTTAAGATATCCAAATTT
CATGGCAACATGAAATTAAAGGGGAAAGAAAAACAACGGAACCTGCGAATATTTGTATTCTTTTACACAC
AGACATTGAGAAAACATTGAGAGTTACAACAACAGTTATTGCA
>Unigene100639_Qing
GATAGGTGAAGATGAAATACCAAATTTAATAAACATTATCCGGGGAATCAATGAGACAGAGTTACAATTC
AAGTTGTCAAATGTACAAACTATCTGGCAGCGATTTTTGTATCGCGGTTCTATTTTTCTTGAGGCCGAGA
GGCAGAAAACTGCATTTGGGCATGTGGAAGACTGGGCTGTAAAGCTCTTGCAACTGAGTGAAGATGATGT
TTTTGCAACTTTTGTACAGGTTTTGCACTACAAGTTACATAATGACCCATGGAGACGACTTGTTCATGTG
AAAAAGGAGTTTGGATTGCCCATGGAATGCTTGACGAGGCTGTAATGGAGAGTTGGAATATAGCAACCAA
GTAATTTGATAGAAATGCAATAGCTGGGGAGAGGTCTTGCAGTGTAAAAAGTGCCGACTGAAGCAGTTAC
AGCAAAAGCTGCACCTAGAGCCACAGATTTGATGGTTGTATCA
>Unigene10063_Qing
CACACATGTCTCGCCAGTTTTTCCATCAATGAACAAAATTGGCTATATCTGAATTTGCAGTTTATAACGT
TCAGTGCATCTGAGGGCTATACATACTTTAACAGATNNNNNNNNNNNNNNNNNNNNNNNNNNNNNNNCTT
TCTCAAACTACTCAGAAATACAATATTTTATTAAATATTTTACAGCAACGACAGCCGTAACACCATCAAC
ACCCTATTCGTGTCGGGCCTACCCGACGATGTCAAGGCCCGCCGTGAGATTCACAACCTCTTTCGACTCT
TGCCAGCTCAAGTACACCGGTCGCGGCAATCAGGTTGTTGCATTTGCTACCTTTATAAATCATCAATCAG
CAATGGCAGCTCTGAATGATGTAAAGTTTGACCCTTCAAACTGGATCCACTTTGCACATGAACTGGCCAG
ATCAAACTCAAGAAGAANNNNNNNNNNNNNNNNNNNNNNNNNNNNNNNNNNNNNNNNNNNNNNNNNNNNN
NNNNNNNNNNNNNCAAGTGATGATGGTAATTTATGGTGTGGACCATGATTAACCAAAAAATTAAATGTCA
ATACAATTCATTCCCCCTTCAGTTGGTAGACACTTGATTATGTGACTCACATATGTCCATGTTGGCACAT
TTTGCACATTCAGGAGATAGTGACTCCAATGACCCCCTCTGGGCCCAAAAAAACTGATTCTGGCAACAAA
GATGATTCAGAGCTTGCA
>Unigene100640_Qing
AAAAAAATAAAATCCACCCAAAAACACCTTCAAAACCATATTCAATAAATCAGAAAGAGTATTAAGTTTT
ATACATAAATAAAACAAAACCTCTGTATAATTCATGCAACAACATTTACATAAAAAAATAATTCATACAA
GAACCAATTGACATTACAACAAGAATCCATAAATGAAACCCCATGCACACATAAATTCATCAAGCGATGC
ACACTTCACACACAAAATATGTAGAAGTCAAATTCCGCGTTGCATCAACTTATAGAGATTATGTAATGGA
AGTGGTGGAGGTCCAAATTTGGGGTTTTGAGTGGGATTTAGTGTTTTAAGGTAAGGTGTGCAATTTAAGA
CTATAAAAAAACGACACGAATACAAGACATATAAACAATTCAATATAGACACATGGACACTGCAAAGCTA
AAAAAGTAGGACATGAACACAACTAAGGCCAATGCTACTTAGA
>Unigene100641_Qing
AAACCCACTTGAAGAAAACGAAGAACACCCCTTGATCCTCACTCTCTCAGTGTACCAAGACGGTATATTG
AGACTAAAGATCGACGAAGACCCGAGCTTTGACCCTCCAAAGAAGAGATTCCAAGTCCCAGACGTGATTA
TCGAAGAATTTGAGTCTAAGAAGCTTTGGTTATCTCGGGTTTCGGAAGAGAGAATCGGAGGCGATTCGTG
GTTTTCGTCGGTTGTTTATTTATCAGATGGGTACGAGGTGGTTCTTAGGCACGATCCATTTGAGGTTTTC
GTTAGAGAAAAAGGGGGTAAGAGAGTAATTTCGTTGAATTCACATGGGTTGTTTGATTTTGAACAATTGA
GGGTTAAAAAGGAAGGTGAAGAGTGGGAGGAGAGGTTTAAAGGGCATACGGATACGAGGCCGTACGGTCC
TCAATCTATTAGCTTTGATGTGTCATTTTATGAGGCTGATTTT
>Unigene100642_Qing
AACTTATATGTGTAAACTTAAATAAAGCCTAACAAATAGCCTAAATAGTGGACTAACCCAAACTAAGTCA
AACAATTAAGCAAAGTCCAACAAATAACCCAATTAGTGGACTAACCCAACAATTAAACAAAGCCTAAAAA
ATTGGACAAGACTCTCAGCGAAGAAAGAAGAAAAAAATAGCGAAGAGAAGCAGCGAACATTGAAGAGAGA
AGCAGCGAAGAAAGAAGAAAGAAGCAGCAAAGAAAGAGAAATGAAATCAAGCCCTTGGACCAAAAACAAG
GCTTCGTCAGAGACAAATTCAAGACACAAACAGATCCTAACTACCAAATTCAGGCAATCATCGAGACCGA
AATCTCACCACCAGACCTAGATTCAGCAACGAAACAAAGAAAGAAGAAACTACGAAACACCAAACTAGAT
ACGAAAATATTAGAAGCCAATCGAAGAATACCGAAGACACAAC
>Unigene100643_Qing
GAGAAGGAGCCTGATATCTATGGTGCTATCAGATTCGGATCTGTCTTGGAGAATGTTGTTTTCAGCCCAG
AGACTCGTCTAGTCGACTATGATGACTCCACTCTGACGGAGAACACTCGCTGTGCCTACCCGATTGAATA
CATCCACAATGCCAAGATTCCCTGCCTTTCCACCAACCACCCCACAAATATCATTCTCTTGACCTGCGAC
GCCCGAGGTGTCCTCCCTCCGATTTCTAAGCTCAACTCCGCCCAGACCATGTTCCACTTCATCTCGGGTT
ACACCTCCAAGATGGCTGGCACAGAAGATGGTGTCACTGAACCCCAGGCGACCTTCTCGTCCTGCTTTGC
GCAACCTTTCCTCGCCCTTCACCCCATGCGATACGCAAAGATGTTGGCAGACAAGATCGAGCACCACAAG
GCCAACGCGTGGCTCCTCAACACCGGATGGGTCGGGGCTGGGG
>Unigene100644_Qing
GTAAAAGAAAAAATTGCAATTTTGAGATGAACACAAATAAAATAAAAATGATTCAATTTTGTTGGCATTT
TTTGTGTCGGTGCATCAAAATTTGAAGAAGATTGATTGTGGGTATTTCAGTTTTTTCCAAAAAAAGGTTC
AGACATTTGATTTATATGGTCTTCATAACTTGCTGAAATTTGAGGTGCTTGGTATGTCAAAAAGCTTGTT
TTTTGGGGAAGGTCTTCTATTGGGAAGTTGAAAACTTGTAGCAAATTGAGATGTGAAAGAAAGAAGAGAA
AAGAGGGAGTTTTGGTTCCTTTCTAGTCACAGGAAGCTGCAATTTCTTGAGCTTCACTCTGTTGAAAAGC
TTGAGGATTTTAATTTGGAATTGATTTTTTACTTGAAATTTGTACCTGGCTGCATACTTATTTATTTCAA
GAGCTTAAATTTTCAGGTTGAGGGAGGCTGGTATTAGTCAGGA
>Unigene100645_Qing
AAAAAGAAAGTCAAAACTCAAAAGTTATAAATGCCACAAACACACAACATGGGATTTGATAAAAATAGTT
TTAATCAAGTGGAAATGAAATGGAAACGATTCAGAAACAGATGAAGCATTAGGGAAGCAATTGTGCACTA
TGTCTACTATGAACTTCTTTTCCTCTTTTTATCCAGAGTGATCTTGGCCCTATCCAGTTCCCTAAATGGA
AAATATAGCTAAAAAATTGATTCTTTAAAGAGGGAAAAGAAAAAGGAAAAAAGGTGGTTGGAGGAGAGGG
AAGGAGAATAAAATCCTTCCATAGATGATATAAATTTAAAGGAGCACGAGCAAACAACTCAAATTAGGTT
ATCATAAACACAATCAAGATAGCTAAAAGTTGCTAACCAGCCATTTCTTATAACTAAACAAATAAGCACA
ACACTTCGACATTAACCTCATTCACAGCACTCCTGGGAAGGAA
>Unigene100646_Qing
CCGTCTTTTCACAATAATATTCTTAGTAATTTTTCATAAATTTTTGCTGGCATCTAATGACATTTTGTAG
TTTCAAGGCAATGAGAAAAGTTTCTACAGTATAAGGTTGTTCCTCCACTAGCAGATACACCTGATTTATA
GTAAACTACAACTGGTATTTTTGTATATATCTTATCATGGATACTGAAAATTCACAACTTTTGATGCTCC
CTGCTTTTCAATTATCATTAATTCCATGGGGGTAATATAGCAGTGATGCAATCTATTGGAACCTTTCTGT
TTTCAAGAAAAAGGTAACGGAGCAGTTTTACAGAGTAAGTGGTTCCCCCACTTGCAGATACAACTGATTC
AAAGGACACTAATAATGGGCTCTTTTTATGTAAATAATGGTAAAAATAAGTATTGAACTTGTTTGGCAAA
AATTTATTTGGGTAAATAAATTATTAAAAAAATATATTTAAAC
>Unigene100647_Qing
GATACATTCTTCGGGAATAGCTAAACATGAATCAGTTTCTGGACCTGTGAAAGATTGCCTAAGGATGGCA
AAACGAATGGGTCACATGCCAAATGTAAACTGTGCCAGTCTTGCCATTGCTGTATCCAAAATCAACCCTC
TAAGAGCCCAAATTGAGTGGTATAAAGCATCTTGCGATGAGTCTGATGATCAAATGGGATACTATGACTC
GTTCAAGCTACGTAGTGCCTCAAAACGAGACTTCAAAGTTAACATGAACCGCATAAAGCTTGGTAGCTTC
TGGAATAACGTAATCAAAATGTTGGAAACTAATCAACTGCCTCAAGATTTTCAAAAGCGAGCGAAATGGA
TATATGCTTCTCAATTCTATAAACTCCTTGTTGAGCCGTTGGACATTGCAGAATATTATCGACGAGGGAT
GCACAGACAGAAGGGGCATTACATGGAGCATGGCAGAGCGAGA
>Unigene100648_Qing
CCCTCGTCTCTTACTACAGAACCAATCTACCGACACGTCAGATCCGAGCTACCGTACCAGATACCTCCTC
CATGACTCCTCCGATGCCATGGGCCTCCCTGCCCTCCTCGTCCTCCCTCAGTCTTTCGGGGCAATATATT
TGGGAGAGACATTTTGCAGTTATATAAGTATAAACAACAGCTCGAATTTTGAAGTCGGGGATGTTGTTAT
TAAGGCAGAAATTCAAACGGAAAGGCAGAGAATACTGCTTTTGGATACATCGAAATCTCCTGTTGAATCA
ATACGTGCTGGAGGGCGATATGACTTCATCGTGGAACATGACGTGAAAGAACTTGGTGCTCACACGCTGG
TCTGTACTGCTCTTTATAATGATGGTGATGGCGACCGCAAATATCTTCCACAGTTTTTCAAATTTTTGGT
TGCAAATCCTCTTTCAGTTAGAACCAAGGTCCGTGTTGTGAAG
>Unigene100649_Qing
CCATGGCTGCCTTCAAAACTTACCTTCATTCAGTTATTGAATGGGCGTTTTTTGACCGGTAATTAAGGTT
TTGCAAAAGAGATTTTGAGACTGCAGAACAAATGTAGCTGTCTCCACTGTCAGTTCTGATTGTGTCATTT
TATGCTGGAAGATTGTATCAGACATACAAATCCAGAAGAAGATTTGACAAATATGAAGAGGCTCCTCAAG
TTCAACAAGAACCACCAGTGATCCACGCCATAACCTCTCGGAATTATTAGGGAACCACCACCTTCTTTTG
AGAGGCTTTGGGCAATTTGCTGATGCTAAGGTTTTTTCAATTCATGGGGTTTTCCAGAAAAAAACTATTG
TGAAGTTTGAAAGATGTCATCAAAGCTCTTCTTCGTCGGGAAGCAAGAAATCTGGCCGGAGGTTTCTTTA
AACAACCGTTATCCTCCATACCCGTTTGGGTGTCTGAAGCTAA
>Unigene10064_Qing
CTGCTATTGATGCTCTAATTGAAATCAATATGACTTAATTTTGTTCTCGTTGAACTAGAACTTGCTTGCT
GATTAAAAAAAAGAACTAGAAATTAGGCTGCTGGACCAAATGAGGGATGACAGTCCTGGTTCTTGTGAAG
ATCGTGTTATTTCTCTTCTAGACTGGCAAAACCTTGTCAATATTGTATTTCTAAGACTGGC
>Unigene100650_Qing
GAGAGAGAGGGAGAGCGAACGGCGTCGTTCTTTGACGACGTGAGCAACAGCCATGGTGCACGTCTCCTTC
TATCGCAACTATGGAAAAACTTTTAAGAAGCCTCGCCGTCCTTATGAGAAGGAACGCTTGGATGCTGAAC
TAAAGCTTGTGGGAGAGTATGGGCTCCGCTGCAAGAGGGAGCTGTGGAGGGTACAGTATGCTCTCAGCCG
CATTCGTAATAATGCAAGAATGCTTCTGACCCTTGATGAGAAGGACCCACGTAGAATTTTTGAGGGTGAA
GCCCTTCTGAGGAGGATGAACAGGCATGGACTGCTGGATGAGAGCCAGAACAAGCTTGATTATGTGCTGG
CACTTACTGTTGAAAATTTCCTTGAGCGCCGCCTCCAAACTCTTGTGTTTAAAACGGGTATGGCAAAGTC
GATCCATCATGCCAGAGTACTCATTAGGCAGAGGCATATCAGG
>Unigene100651_Qing
TTCAGAATAATCTTCATGAACTGTGGTCTCTTCTGAACTTTCTACTGCCAGAGATTTTTAGCTCAGCTGA
AACTTTTGACGAATGGTTTCAAATTTCTGGTGACAATGACCAGCAAGAGGTGGTTCAACAGCTTCACAAG
GTCCTCCGGCCATTCCTCCTCCGAAGATTGAAGTCAGATGTTGAGAAAGGTTTGCCTCCAAAGAAGGAAA
CGATACTTAAAGTTGGTATGTCACAAATGCAGAAACAGTATTATAGGGCTCTACTGCAGAAAGATTTTGA
GGTTGTGAATGCTGGTGGGGAGCGCAAGCGTCTTCTGAATATTGCAATGCAGCTACGCAAATGTTGTAAT
CACCCGTATCTTTTTCAAGGTGCTGAACCTGGCCCTCCATATACCACAGGAGCGCATCTGATAGAGAATG
CTGGAAAAATGGTTCTTTTGGATAAGTTGCTCCCAAAACTAAA
>Unigene100652_Qing
ATAAATTAATACCCTAGAAAAACTGCAGAATAGCCCTTAAACATCTTAACCATCAAATATGGAAGAGGGA
ATGTCAATGGAACCACAACCAAACTGTATCATCTCTCTCTCTCTGAGAAGGACAAAATATGGCAACTAGG
AATGTGAAGACGGTAAAAAGAATGGCCTAGGACAATAGGTTTTAATTACAAGATGGAGTATAATGTATAT
AAAGAGAGGAAAAATAGACAGGAAAACACCTAAAGCTTCAAGGAATGTCTGATTTTTTTTTCTCTCAAAT
GATAAACATGCCATATATCATAACTCGGAGATGGTATTCAAGCATATGCTATGATACATCAATCGGAGAT
GGTCTACTAGCCTATGCTATGATATGTCAATGTGATGTAAAGTAATGCTACAAGGTAAGTGGTAAAGCTT
TTGGAAGAGTTAATATAAGTGGTCCATGGAAGACTAAACATAG
>Unigene100653_Qing
CACCATTACCACCACTGACCAACGAACCGAACATAAGATGACGAACCAAACATCCCAGAATACGAAACCC
ACGAGCCAAAAGCCGAAAGGGGAAAAGCGCTCGATCCAACACCCAAAAGATGGAAAGTAGAAAATGAAAC
CCACAACTCACTAACTCCTCCAGACGAACCCAGAAGATGAAACCCGAAGACACTCACGATACCCAAGACC
CGCACGAACCCACAACCCACCAGTCCCTCCAGACGATGACGACGGAGCATCGGGTGGTTTTATCTAAGTT
TAGCCATACAGATGAAAGAACAGATGGATGGTGGAGGTTGAAGACGAACATATGAACATATGGAGAAGAT
GAGACAAACAGATGGTGACTCTCGATGGAAGAACATAGGTCTATGACGGATGAGACGAAGTAAACGCTCG
GTGGGTAGAGGAAGTGGTAGGGGTAGGTTAGTTGAAATAAAAC
>Unigene100654_Qing
GAGAGAGAGAGAGAGAGAGATGGGGGAGAGTGCGAAGACGTCAAGGAAGGGGAAAAAGGCGTGGAGGGCT
AACATAAGCACGGAGGATATAGAAGATTACTTCGACAAGTCAACTAAAGACGCTCTTTCTGGTGGTTCCC
TCGCTAACGCTCCTAGCGATTCCCTCTTCTTTGTTGATAAATCCAGCGATCTTTCTGTTAAACGGAAGAT
TGATAAACACAGAGAAAAAGTACTTCGCCATGAAAGTTTGCTACAAAGGAACCAATTTGTTCAACCAATA
CCATCGTCGGTGCAAAAGAAATCAAAGAAAAAACATAAAGAGGCTCAGACAGAGAAAGATGCTCCTCAGG
ATTTTCTAAAGGTTGTGGGTGATCCAAATTCTGGCATGGTCGATATATGGGGTGATAAAGGTGAACTCAA
AATTAAAACAAAAAAGATATCCAAGCCTTCAATTATTCCTGCT
>Unigene100655_Qing
CACCAATCTTTACTTACCTTAGGTTGCAGGTGCTTTAATTTCTCCCCAATGTAAATACACACTCTCACAC
AAATACTCAACTAATGATAACCATATGCATATATGCATTCTATCTTATTGTGAAATTGAAAGTCGTGTGT
GCGTGCACATTTTGGTTTCCTTTTTGCACTACATTTGTGCTATTTTTTCTCGTTAGATTGGGGTCGCTAG
TTTAACCATTCTAGACCGAGAACCCACCCCATTGGGATTGCACGACCCCGGATCGGGGTCGCATGAACTG
TTTTGCCTGATACTCAAATTCTTCGGTTTTATAATGCTCTACATCTCCCTTTCTAAATCAAATTTGAGTT
AAAAATTGATTAGTTGTTAATATGTCATATTTTTAATTTAATGATGTATGAAACGGTGATCCATCAGTTA
AATCCGTAGTTCCTTTGTGTTTGATGGCTGCTTACTTTTTAGT
>Unigene100656_Qing
TTCTGCTGGATTCATTTATTTCCACACAAAAATTTGGTGTTCAAAAGGCTTTGCAAAAGAGCTTCAAAAA
ATACATGACATACAAGAAGGATTTCAATGCAATAGTCCTCCACCTTCTACGAATTCTTGTGAAGGATGCT
ATTCACTTTGAAGAAATGGTGTCTGGCTCTGCTGCTGATCTCACCCATATTAATGTGAAAGTTGAGGAGC
TGCAAAGCAAGGCGCTTGATTATGGAATCACCGATCTAAAACCCTTCTTCAACAGCAATGAGTTCTCGAG
AGCCAACTTTGAGTTGGATGAGGAACGAGGAATGATAAGGCATCACCTTGCACAATGACGGCAAGAAGCA
ACTTTTAGTTGGATGGTGAATGTGGAGTGATACCGCAAAACCTTTGTAAGATTTCTGCAAAAAATGATGG
TTAAAAGAGCATTTGAAGTAATGAGCCTCACATTATCTGGCCC
>Unigene100657_Qing
TTCTTGGCAAGCAGCTTCAGTCTCCTGATGCCAGTCCTTCCATGCAAATTGCTGCTTTACGTACTTTGTC
AAATGCTTTGAAAATACTAGGGGAGGTTCCACTTGAATTTAAGGAAGTTCTTGATGACACAGTTCTTGCA
GCACTTTCTCATTTTTCACCACTCGTACGAGTTGAAGCTGCATTGACATTGCGCGCACTGGCTGAGGTTG
ATCCCACCTGCGTTGGTGGTTTGATTTCTTATGGGGTGACCACACTTGGTGCATTAAGAGAAAATGTCCT
GTTTGAGAAGGGAAGCAATTTAAAAGTTGACCTTGATTCTCTTCATGGGCAAGCTACAGTTGTAGCGGCA
CTGGTATCCATTTCGCCAAAGTTACCCCTTGGTTATCCCGCTAGGTTGCCCATATCAGTGCTTGAACTTT
CTAAGAAAATGCTTACGGAATATAGTCGGAACTCTATGGTGGC
>Unigene100658_Qing
TTCGTGCATTTTTTTCCTCCAAAAAAAATTATAATGGTATCTTTACATGATTAGAATTGCAATGCTTGAA
TATATGGAAGTTTGTTTTCATTTACAAGAGTGACTCTTTTTTTTGGGATGAGCAACAAGAGTGACTTATT
ATTCATAGTTGTTTGCTAATCTTTGTCGAGACTAGCTATGGGCCAGTGATCTCCTGGACTGGTGCTACCA
CATTTTAACTCTCCATTTTGCTTGCGTAGGGTAATTAAGCCTTTGACTAGTCTAGACCTTTGTTGTCTCC
TAGTTCTTAGAGCGCCCAGACTGCTAAAACAGAAGATTTAGTGTTCTACTGTTCCATAAGTGCTTTCTTC
TTTCTATGTTTTCCTCTTATCTTTTTGAGTCTACTTTTTCACTTTCTTTGCTCTGGATTCTGCACTTGCT
GTAGCTACCAGGATTTTACTGTGTATCAAATATCAATTCAGGG
>Unigene100659_Qing
TGTAATTCCGCCACGAAGTCCTGGATTAGTAAATCTATATTTAAGTTTAGATGGCCACAAACCCATTAGC
CAAGTTGTGACAATGGAGTATCGCTCTCCTTTGATTCACAGCTCGATAATTTCTTCAGAAGATAAATTTG
ATTGGGAAGAATTTCGAATCAAAATGAGGCTTGCTCATTTGCTCTTCTCTGCATCTAAGAGCCTTAACAT
TTTATCTGGTAAAGTATCTCAAAATGCCCTGAAGGAAGCCAAAACATTTGTCAACAAAACCTCTCACATT
GCTAAGTGGGAAATTTTGATCAAGTCAATTGAAAACAACAAAATCTCTTTTCCACAAGCAAAAGACAGCT
TGTTTGAGGTCATTTTGCAGAACAAACTGCAAGAATGGCTGTTGGAAAGAGTAGTAGAAAAGTCCAAAAT
CTCTGACCATGATGAGCAAGGTCAAGGAGTAATCCATTTGTGT
>Unigene10065_Qing
GGCAAATATTAATACTGGCAAATTTGCATTTTGCTGGAAGTTAATCAGGAATTAGAGGCAACTTGATTTG
GTACTTTACAGCAATAATCAAACAGTTCCATGTGTTNNNNNNNNNNNNNNNNNNNNNNNNNNNCCCATAA
CTTTGTTAACGAGCAAAATTTAAGTCACATTACCATCCAACTGTCTAATTTATCATGATACCAAACAATC
ATTAAAATAAAATAAAATAAACATTTACCAGCAGACAGGTAACACAATGCAAAAGAGGAACATCATGCTG
TTTAAAACTGGCTTTAAGTTC
>Unigene100660_Qing
AAAGCTCGGTTGGGGACACTTCTCCACTGTCTGGCTCGCTTGGGACTCTCTCCTCTCCCGATATGTAGCA
TTGAAAGTACAAAAGAGTGCGCAGCATTACACAGAGGCAGCAATGGATGAGATAACCATCTTGCAACAAA
TAGTAGACGGAGACCCAGATGACCGGAAATGCGTAGTAAAGCTGCTGGATCATTTCAGGCATTCGGGTCC
AAATGGGCAGCATGTTTGTATGATTTTTGAGTACTTGGGTGATAATCTTTTGACACTAATTAAGTATGCT
GATTATCGTGGATTGCCTATTAGTAAGGTTAAAGAGATATGTTTTCATGTTTTGATGGGTTTAGATTACT
TACATAGGCAGCTCTCTATCATACACACTGATTTGAAACCGGAAAATATCTTACTCTTGTCCACGATTGA
CTCTTCGAAGGATCCTAGAAAATCTGGTGCTACTCTTGTTCTC
>Unigene100661_Qing
TGTGTCTGTGACTCTGTATAGAGAGAATAATGAGTATGGCGAAAGTGAAGATAGGGGGGGCATGGTCGGG
GGTGTTGGAGGTGGAATTGGAGGAGTGGACGCTACCCATGTTGAGAGAAGAGATCGCTAGGCGATCGGGA
TGTGAAGGGCCCCACTTGATCACCCTCATATGTGCCGGTAAGGTACTGAAGGACGGTGATGGGACCCAGA
AACTCAGCCAATTGGGTGTGAAGAATAACGCCAAGATTTTGGCCTCTCGAGTGAATCCTGATCAAGCCAA
GTCCTTCTTTGATGAATCAATGGCCGAGGAAGAACGTTCCACTAGACTCTCCAGGATTCAGGCTGCTGCC
ACTTCACTGGCAAAGCGACATGCAGATGGTTCATTACCCATTGAGGACTTCAATCTGGAGCTGGAAAATC
AGAGCGGAGAAAAAGTGCAGTTGGGATCTGAGAATGATCAGCAG
>Unigene100662_Qing
AGTGTGTTATGGCTGTATAGAACAACAGCTCCAACCGCAACAGGGGAAACTCCATTAAGCTTAGTCTTCT
GTGCTGAAGCCACATACCAGTGGAAATTGGACTCCCTCTTCCCTTCAGCTCTAATACAACCTATACAAAA
CGACCAAGCCTTGCTACTTGGATGTTCTTGATGAGAGGAGTGGGAAAGTTCAACAAAGAATCACAGCATA
CCAGCAGAGAACAACTCGCTACTACAACCAGAGGGTAAGGAACTGAAGCTCCTGGCAGTTCCAGACCGGT
AGCCGTCTGCACAGCTTGTCCAGCCACTTGTCCCTTGTAAGTCAGACCTAACCAGCTGTTAAGTCCCATC
AATACCTTTTAAATTTTCTTTTTGTGTTCCGAGTAATTATTTCATCGATTTGATGTTCGAATGAGGAATA
TAAATAGGCAATCTCATTCGTTTTTTTGAGGCGAATGCAATGAC
>Unigene100663_Qing
CTAGGAGACAATCTGGGATTCAATAGTAGAAAGATTTGAGAAAAGATAGGCCAAGTGGAAAAGGCATTTT
ATGTCAAAATGGGGGGATCTTAAAAAGTGTACCCTTCCTAGTCTCCTCATGTATTTGATGTCTCTTGTTC
CTATTCAATTGTGTCAAGGAAGTTGAAAGAGCTGTCTAGGGCCTTGATGTAGAGAGGATGTTCAGGAGGA
ATTCAAATTTAATCTGGTGGGGCAGAGAAAGGTGTGCCATCCTATAGAGAAAAGGGTGATTAGGTATCAA
ATATTAAAGTGTTTAACCAAGCCTTGCTGGGTAAGTGGTTCGGGAGACATACTTAAGGTAATAAAACCCT
GTGGAAGACCATGGTACATAGCAAGTTTGGTGATAGTTCTTCAAGATGGAGACCGAATGATGTGATACAA
AAACAAATGAGATAGTTTTTTGGAGAATTAGTTTTTGGATTTAT
>Unigene100664_Qing
AAGATGCTGTTGAGAGGTCCATTTTCAACCTACAAAAATGCGACACCACCGGACCAAATTCGAGGCCTAG
CCCAATGCCGCCGAATCTTTGGCCCATCCAGTAATCATCCACTCTTAATTCACAGCCCAAACGCCGTCGT
ATCACCCGCATTTTCTCATCATCGGAGGCCCGAACCCATTTGGGCCGTCGCTAACACCAAAGAGTCAGCT
GGGCTGGACCTCAGCTTAGCGGACCAGCTCCGTCTCCGGCTCGGAAGCTTGACTGATGATGGTTTATCTT
ATAAAGAGAAGTTCATAGTGAGGAGTTATGAGGTCGGTATTAACAAAACTGCCACTGTCGAAACCATCGC
CAATCTCTTGCAGGAGGTTGGATGCAACCATGCTCAGAGTGTTGGTTTTTCGACAGATGGGTTTGCGACG
ACCCACACCATGAGAAAATTGCATCTCATATGGGTCACTGCTCG
>Unigene100665_Qing
ATCAAGGACGGACTTGATGATCTGGCTCTCGACATTCCTAATGCAGCCGAAAAATTCCGTTTTTATGTGG
ACCATGCCAAGGAGAGAAGCTGGCTTCTACCCACCTTTGGCTCACCTGCCGTGGATGCTCTGTCAACTCC
GGCTGCAGCTACTTGAGAAAAACACATATTAGGTTTGTTTCTCTCATGTTTGTTGGTGACCATTTTGTAC
TTCCATAACTATTTGTTCCAAGTGCTTCAGAAGTGGATAGTATGTGGATGTCAGGACTACTTCTGATGCA
TACTATTCTATTTCTTACCCCTTTGTTATCTGATGATGGAGTTTGTGGATGTATAATGTTGTTAGGCTTG
TTATGTTATTGCATTGGGAAAGCTGGTTTTACCAGCTCGTGGTCTGTAGCTTTCAACCTGATTGACATAT
AGCAATGGTCTTCCTATAAAAAGTGTCTTCAACGTTTTACCACG
>Unigene100666_Qing
CCATGGTTGATAATGCGACAAAAGAAGCAGCTATGATGACTGCCAGGCTCCTCAGACTTCTGGATTTGGT
CAAGGCCCAAGCTTTAGAAGCTACCATCGAGGCAAATCAGGCAAGGGCCGATTTTGAAGCAAACTCCAGA
GCCCTTGGTGCAGCTCACCGAAGTTGATAGACTCAATGCTAAGCTTGATTGGTCTAGGACACAGATCGGG
GAGGTAGAGGCCCAGAATGTCCGCTTGCAAGCAGAGCTAGAAGTGGCAGAGGCTCAGAATGTCTGTCGTT
AAGTAGAGCTACAACCGATTAAGGCTAAAGCTCTCAACAATCGACTAAAGTCAGAGGTGGCTGAGTCTGA
GGAAAACATAGCTGCATTGCCTTGCGACTTAGGGAACTGTCTTGTCTCTACTTATAATAGTCTTAAATCT
AGGATATTTCATGATCACACAGGTTTGAATTTTGATAAATACCA
>Unigene100667_Qing
TACACACATATGTGAATCTTTCTTTGAAATTAAGGAACATTTGAATCTTTCTGATATGATCTAGAGAGAG
AATCAATGGCGGATCAACAGGAGGACGAATTGGAGATGGCGTTGAAGATGAGCATGCAACACGAGTCACC
TGAGCCGAAGCGGAGCAAACCGAGGGACAACGTGGATGTCGGAGCTCCGGCGGAGGACGAGTTGCCGGAG
GTCAAGAACCGGATGTCGCAGCGGGAATTGATGGCTTCCGCCGCGGAGAAGCGGATGATAGAGGCTAGGA
CGGCCTTGGGTTCGAAGAGCGTAAAGGAAGGGGGTGGGAGTGGTTCTAAAGCTGAATGTGAGAAGAAAGA
TTTGAATTTGGGGAAAGAGCTTTCGGAAGCCGAGGCGAATTACTTGTTTTTGATGGTTTTTGGGGGCGAA
GTTACTAAGGACATTCTTGCACAGTGGAGTAATCAAGGAATTAG
>Unigene100668_Qing
CCTTTTATCAAAAACCGAATTAAAAGGTATGGACCAATCTTTCGAACAAATGTGGCAGGTCGGCCTGTGA
TATTTTCGGCAGACCCCGAGTTTAACTACTACATCCTTCGACAAGCTGGGAGGTTGGTGGATACATGGTC
GCTGGACACATTCGCAGAAGTATTTGAACAAACGAGCCAGTCTTCCTGATATACCAGAAACTTGACCTTG
AACCACTTTGGCGTGGAGGCCCTCAAAGAGAAGCTACTTCCTCGGATGGAAGATTTCATTCGCGAAACTC
TTCGCTCTTGGTCAAGTCAGGAATCCGTTGAAGTGAAAAGCGGGGCTGTGACACAAGGCAGCTGTTTAGT
GGTGATCTTGGAAATGCACCATTGAAGATGAGTGATATGTTCACGGACCTAGTAGAAGGTCTGATGTCAT
TTCCATTGAACATCCCTGGTACAGCACATCACAAATGCTTGCAG
>Unigene100669_Qing
GTACAATCTCCAATGCTGTGCAAACATCCATTGTTTGAAGACGACAGACCAGCATGGTATACCATTAACT
GCAATGCATTCCCGAAAGATAACAAAGGATCAGGAGTGGAGGCAGACATCCAAGAAAAGAAGATCACTAT
TGTCAGAGAAGTTGAATTTCCATCTGGTTTTGATTCAGAAGAATATGCAACGTGACGACATAAATATTCA
TAATATGGAACTATCTCACTGAAAAGGAAAGCCTACTATACCTGCGAAATGAGTCATACATTGTCCAGTT
TTTTCTTTGCTGGATGATACCATAGATTGCCAGTGAAACTCAAATTAGTTATGTTGTTCTTTGATCCTTA
TTGTCACTCCGGATAGTTATTTTAAATGTGTAGTTTTTACACATTATCAGTGATTGAGATTTATCTTCAA
AAAATGACATTGTACTGAAACCAATTAGAACACAAATATGTCAA
>Unigene10066_Qing
TTGTGGGAACAAAGTTCACAATATATGATTGTTTGCCACCTCATGTTGAAGCTAAAATGACGAAGAGTCG
CTCCACTAGGTTTGTGGGCTCAAAACAAGTTTCCCCTAGAGTTCCTGCTGGGAACTATCCTATTGCTTGT
ATTTCATACGAGTTGAATGTATTGGGTTCCAGGGGCCCAAGAAGGATGCACTGTATCATGGATGCGATCC
CAGCTTCTGCTGTTGAACCTGGAGGTGTGGCTCCAACGCAGACCGAGTTTCCTCTTAGTGACGTTGGTTC
TTTTCCAAAACTCCCCTTTCTCCGATCAAAATCAA
>Unigene100670_Qing
TGTTACCATGGGATCAGTTAGCGGATCCCACTGACAGCACTTGTGCCCAGGTTATTTATTCAATGCCCGA
AGCATTTAGCAATAATTGGGTGCCTACAACTGCCACAAGGAAGTGCCACAAGCAGGATGATGAACTCGAA
AATGTTCCAATGGGCAAAGACTTGGGGATAGGAGTCCCTGGAACTTCAAATCTGCAGATTGAAGATCCAA
GCAAAAAACCTTTGAACAGTATGTCACTTAACAATAAGGATAAACATGTTGATTTAGACTCAAAGACAGA
CAGTGGGAAATTAGAAAAAATAAAACTAGAGCTCAACACAGAGACATCAAATGATGAATTGAGAAACGAA
GCTGCTGATCTTCTTGGTTTCACCACTTATGGTACTAATCATCATACGAAACATGTTGCTGATGCAGTTC
TCAAAGATAAGGGCCTGTGTGATATTAAGGAAATGCCTTTCCTT
>Unigene100671_Qing
AGGTAACACAGGAAATTGAAGGAACACGATTCAACACTGGAATTTCTGCAATGATGGAGTTTGTTAATGC
CGCTAATAAGTGGGATAAACTTCCGAGGTCAATCGTTGAAGTCTTTGTTTTGTTGATTTCACCATATGCA
CCTCACATGGCTGAGGAGCTTTGGTTTCGCTTGGGACACTCAAATTCGTTGGCATTTGAACCTTTTCCCA
AGGCCAATCCGGCTTACTTGAAAGAGTCCATGGTTGTGGTAGCAGTTCAGATCAACGGGAAGACAAGAGG
TACGATACAGGTTGAAGAATCATGTACAGAAGAGAGTGCTTTCGAATTGGCTTTACTTGATCAGAAACTA
TCCAAGTATTTAGAGGGAAGAACCATCAGAAAGAAAATTTATGTCCCTGGTAGAATTTTGAATGTTATCT
TAGAACCCGAGCACGCTAAGGTGGGTCAACAACGGTAGTCCATT
>Unigene100672_Qing
CACCACTACCCCATCCCTCTCTCTCTCCTCCCGTACAACAATCATCCGGCACTCAGTTACTTCCGCCCCA
CCACCCGAATCCACCTCCCGAAAAGTCTCCGACCGAATCGTTAAGCTCTTCGCAATCGACCCATCTGGTA
AAAAGTGCGAGATCTCTGCCCTTTCGGGTCAAACCCTTCTCAGAGCCTTGATCAACAAAGGGTTAATCGA
CCCGGCTTCGCACCGGCTTGAGGAGATCGACGCGTGCTCGGCGGAGTGCGAGGTTAACATAGCTCAGGAA
TGGCTGGAGAAGCTTCCTCCAGCTTCATACGATGAAGAGTATGTGTTGATGAGGAATTCGAGGACTAGGG
TGTTGAATAAGCACTCCAGGTTGGGGTGTCAGGTTCTGCTTTCGAAAGAGCTTCAGGGTATGGTGGTTGC
TGTGCCTGAGCCCAAGCCGTGGGACATTCCGTAAGGTGCGTGTT
>Unigene100673_Qing
GCCCTTATTGACCCCATTCTTTAAACCACCTGTTCTTACGGATCCAGGCATCCAGTACTTATGCGTGTGG
ACTGTTGGGTCGATGATGTGTATAATTTCTGTCCTTAAAGCCTATTTTTTGATAAATTAATTAGTCTACA
TGATTAGAAGACAGAAATCTGCATCACTTCCTTTCCCTTTCTGAAGCTTGTGTTTCACCATCCAAGACAA
GCTCACTCTTCCAAACTAACCGTGTCACTGACATCTTGTAACTGTTCTAATTGTGCTGGCCCGATCTTTG
GCATGTTAAAACAATCTTAATCATGTTCAGTATGTTACATGATTATCATTTTCACTTGAACCAGACCCTT
TTAATCAACAATGACAACCAAGTGAGGCACACAACAGATCCTCACCATTCCACAGAATGGGGGTGCAACT
ATGACAAGATGATGCTGCAATCCTCATAAATGGTGCATATGGAG
>Unigene100674_Qing
GGGATAAAGATGAAGAACGGGGTCCTTCTAGAGAGAGAACTCCAACTAATGAAAGTACCTCTCTGGACGA
GGAAATTGACAGCTACCCTCCAGAGGAGAAGTTAGACTTCCACCCTGAATTCGAAGGCCGGCGAATTAGA
GCCGGGGATAGCGGTCTGGAGTCCTCCAAGGTTGCCACGGCCATGATTGGAGGATTCATGCTACCTCGTG
ATTTTGAGATAACTCAAAACTGGAGGATGAGGAACATCTCTCTCCACGCTATCCAGGGAATGTACCAGGT
ACAAACTCAGTTGTTTTTTCAATATTTGAATCACTTTCAATAGTTGTTTTTACAAACTAAGTCTTATTCT
CAAGTTTTGATGCTCTCGCATTGACGAGGCCTGGAGAAGCAAGAAACAAGCTGATGCAGACCTTACCAAG
GCAAATGAAGCCCTCCTTCAGAAGAATAGAGATCTTCAAGAGCT
>Unigene100675_Qing
CCACGTGGTGAGACTACACCCGACGAACTGTACTGTACCTGTGATTATCGATTCCACCCTCCTTCGGAAA
AATAAAAATTAAAATAAAGATTTTTAGAGAATGAAAATACCACCACCATACACACAAAGAAGAGAGAGGC
ACCTCTAGAGTGATGTATGGTGGAAGAAACAAAGGGTTGTCCACCACCCTTCCACGGCGATGCACACGAC
AAAACGATAATCAACCCAATCACATGCTCCGATTCCGGCCCATTGCTCCGAGACCGGCAACCGATGGTTC
ATTTCCCGTTGAAATGCCAACGGTCCACAAAAGCAAGCTCGTTCCAAAAGGAAGAGCCAAGAGAAAGTAC
GTCAGGGTTAACAAAAACCGAAAGTGTAAGAAAAACAAAGCAAAAGAAATCATGGCTTGCTTCTCTGGAA
CGGTCATGACTCCACCGGAGATCGCATCAGGACCTTCCAAAAAA
>Unigene100676_Qing
AGGCTCCCACAATATTGGAATCGCCATGGCTTCACCATATGGTTTAGTTGTACCAAATATAAAGAAGGTT
CAGTCACTTTCGATTTTGGAGATAACAAAGGAATTGTCACGGCTACATCAATTGGCTTTAGCTAACAAGC
TTAGTCCTGATGATATATCTGGTGGAACTATAACTTTAAGCAATATTGGAGCAATTGGTGGCAAGTTTGG
TTCACCCCTCGTTAATGTGCCTGAAGTTGCTATTATTGCAATGGGCCGCATCCAGAAAGTTCCTCATTTT
TCTGATGATGGAAATGTGTATCCAATGCCAGTCATGACTGTAAACATAGGTGCTGATCATAGAGTTCTGG
ATGGAGCAGCTGTTGCAACATTCTGCAATGATTGGAAGCTATTTGTGGAAAAACCAGAGCTGCTCATCTT
GCATATGAGATAGCTGATCTTCAACTTGACCAACGACACGAGTG
>Unigene100677_Qing
TTCACAGTGAGTTTTCTTTAATTCGTTGTTAATGTGCTTGTCTATGTGCGAGTATGACGTGATTGTCATT
GTACAAACTGGGTGGCTAGATTTTAAACAAATGTTGGGATTTTTAGGTCGAAGAAGGTGTTTGTAGAAAT
GCATGAAAGTGATGTCCTCCGAATAACGCTTGAATTTTGGTTATGGACGTCAGGAGGAGGCAAATTATCT
GTTTGCTAGTACGCTGGAGGAGAAGTCGCCTTGTTATCGCAAGTTGGGTCAAGTTAATTCTGCTGGTTTG
ATCTTTGATCGTAATACTATAAAGAATGTGGCCTCGTGGAATGCAACATTGTTGATGGCCATTGTAAGTT
GGGCAGCGAATGAACACTAAAGAGTTGTTTGTTCGGATGTGGGCTGCTATAAATTCTGTCAATTGTAGCA
CCATGGTTGCAGTTTATGTTCAATGTAGGGGATTTGAGAGAGAC
>Unigene100678_Qing
CGCTTCCTTTTTCACATCAAGACAAAGAGCTATTGGGGAAACACCATTCATTATCTTCTTCATGGTTGTC
ACCATAAGCACCCCATGGATGGCCTACGCCTTGTTTTCCCTCCTGCTGCAACAGCAGTTCTGTTGGTACC
ATTCTGGAACTTTGTTAAACTCATTTCAGCACCTTCTATTGCTCCTGCTTTGCTTGGAGGTGGTTTGCTG
GGTTATGTCATGTATGATGTTACTCATTACTATTTGCACCATGGACAACCATCAAGTGAAGTACCTCGAA
ATCTTAAGAAATATCACTTAAACCATCATTTCCGTATCCATAACAAGGGATTTGGGATCACTTCCTCCCT
ATGGGACAAGGTGTTTGGAACACTACCTCAATCAAATTCAGCTGAGAAGAGTAGATGATTTAATTGGAAT
GTAGCACTTGTTTACCAAAAAGTTTTGGTTATGCCCCTTCGGTT
>Unigene100679_Qing
AAATTCAGTCTTTTTTAAAATTCTAGATCTGCTCGCATGCACATGTAGAGAATATTCGCTTTTTGTATTT
TGATGATTTATTAGGTTGGGACTTGTCAAAATATAAAATAATTTATTCAGTTGTGAAAATGTTTCGGTTT
TAGGGCTCTTTTCTTTCTAAATCTTTTATAATTCCTTCATTTTTCAATTGGAGAGAGTGTTTGGGGCCTT
TATCTCGTGCATGGCCTTGTCCCAAACACAATGCATCATAACACAAGCTCTCTGGTAAGAGCACTTTTTT
CCCCACAAGTAATGAATGTTGCCATTTCTACATCCTTGTTTTCAGGATTACTCGAACAAATTCACTACAT
TAGCTCTCATTAATCGTTATCATATGCTTGTCGAAATTTTGGGTGACCCGTGTTGAATGGGTTTCCAAGT
GATTGTTTGTTATCCACAGGTGCAAAGAAGAAACAGCTACAGGT
>Unigene10067_Qing
ACCCACATTACCATTCCCCAGCTACGCCTAAATTTCAAAATTATAAAACCACATGTTGATCCAATCACTA
AATTTTCAAACGTACCATATGTCTTAATTGCTACGTAATAAAGCAAATCACGCGTAATGAGAAGCTCCCG
CTAGTTTCATTTATAACAATAGCAACACTACTAGTCCACAAAAAGAACCTTTTTAGTTTTTACCGTTCCA
AATGTGCACGCTTA
>Unigene100680_Qing
TCCTTTTCAAGGAGGCATGGCTTACATATTTTTGGAGAAGAGCCATAACTCATGGTATAGAAGAAGACAT
TGCCAAAAAACGACTTCAGTTTTGGATTAGCCGTAGTGGGCATTCACCAACTTCACATGATGCTGTTGAT
GTTGAGCAAGGTCTGAATGAGCTGAGGAAACGTGGTATCGAGCAACGACTCTGGGAAGCATCACGCAAGG
AAATCGACCACGACACTTCCATTTCCACTGCTGGAAAATCTGCTGTGCGGTTAAAGAATTATGCTTGATA
GCTGCGTCTCAGGTGTTGTATAATCATTATATATTTTCTTTCAAAATTCTCGTCTGCCGCCATCGTCTGT
GGGTTATTTGCCTGATTTGGTGACACCAGCCCCAGTTTTGTACATGGAATATTTTGGTGTGGAGATTTAG
GGCTTTGTTTCGACAAAACCCTAATGTGATTACTTTATGTCATA
>Unigene100681_Qing
CATGCCCAGTCCACTCGCCATTACCTATCCTCCATCCATGTATTACATCGAATCTCCATTTTGGGGTCAA
GTACCCAAATTTACACGACAAAGGTGTCAACATGGGATATGTGTCGGACACGACAACATAGCTGACATAG
CTGTTAGACACGGTTGGTTAGAAGTGGAAAAAATCTCTTACGTTACACAGTCATGGAAAAATTGCAAGGA
AGACGAAGAAGAAACTAGGCCGAAAGATTGAGCAAGGCATGGCAAGCGAGATGCTGAAGACAATTAGACG
AAGACGTCGGCTCTTGTTCTGCTTTATTTTGTCAGATCTTCCTTGGTGTTGATGAATGAAGAGTTAGAAA
GTTTTGAAATTGGGGACAACTGTCTTACAATAGATCGTTGACTGAATTTATTTTGCTACACGCTGGCCAC
ATGTTGAATTGTATTATTGTTTTTGCTGGCTCTTTTGTCCGGGC
>Unigene100682_Qing
CCATGCTTAATTCAAACAACACCTACAGGGAGTTAATTCTTCATGTCTCGTCATTTGTTGGCCCACCACT
GTTCCAGTTGTAGGAGGAAGAGGAGAGTACAAAATCATTGCAGGTCGAGTGTTACACGGATTTTAAGCTG
TTGATACAGTCTTAGAGCTCCGTCCATATCAGCTAAGTGTTACGGATGATTGTTGCTAGAATCTTATGAT
TCACAATGCATATGGTATGATTCGATTCCATTTTTATAAAATCCTGCCGTATTTAGTGACAGAATCAATT
GTTACCTAAATCGGACTAAATCAAGGTGATTCATCTCAATTCACAGTTGACACGATTCGTGTTCTAGTTA
AAACGATATTGATACTAGTTCCAAATCTGACACACCGGAATTCCCTTTCAATAAAATGTTCACTGGAAAG
AAAGATCAAGAAACCACACCCAAGGGGGCCAAAATATGAATAAC
>Unigene100683_Qing
CAAATGTTCTGCAAAACACTTACAGCTTCAGATACGAGCACCCACGGTGGCTTTTCTGTTCCTCGTAGAG
CTGCTGAAGATTGTTTCCCAGCTCTGGATTATAAAGAGCAAAGGCCCTTTCAGGAGCTAGTTGCCAAAGA
CCTTCATGGCGTGCAATGGAGCTTTCGACACATTTACAGAGGCCAGCCAAGGCGACATTTACTTACAACT
GGATGGAGTAATTTTGTGAGCCAAAAGAAACTTGTTGCAGGGGATGCTGTTCTCTTCTTGAGGGGTGAAG
GTGGAGACCTGAGGTTGGGTATCAGAAGGGCAGCTCGGCCTAGAAATGGGCTGCCAGATTCAATTATTAG
AAATCAGATATCTTATGCAAACGTTCTATCTCCGGTGGCTAATGCTATATCCACGAAAAGCGTGTTCTAT
GTTTTCTACTGCCCAAGGGCCACTCATTCAGATTTTGTTGTACC
>Unigene100684_Qing
AGCCTTAATGGTGGAAGATGGTGAAATTCCTGAAAATGAAGAAAAAGGTTATGGGAGTGTTTTGGTTAAA
GTAGAGGATAGTCCTATGATAAAAACCGAGGTCAGTGATGAACAACAACTAAGCAGTAACTTCACAGAAG
TGAGTACTGAAACTCATGGCTTGGCTCTACATAATGGAACAGAGACCATATCAGAAACTTCTCAATCTAA
GAGTGCTACGGTGGGGGATCCAACTTCCAAGGAAGGCTCCAATTTGCAAACCATTGCTCTGGAGCACTCA
AACTCCGACACAGTAACTTCCAGTGATAATCAATCCGATTCTAATACAACAATTTCTACAAAACCAGAGG
ATGCAGAAGCGACACGCAGAGAGTCCTCAGAGTTTGTTGCTTCAGGAATGGTGATAAGATCTAATGCATC
TGCTGAAGCAGAGGATAACTCTGGTTCTTCAATGACACAGGAAA
>Unigene100685_Qing
ATTTCGGCATAACTTGACGAGAAGCAAGAATTATAATCGCAGAGGTTTCGGTCACAAAGAAGAGACTCTC
GAGCTCATGAATCGAGAGTACACTAGTGACATTATAAAGAAATTGAAGGATAATGGATATGAGTATACAT
GGGGAAATGTTACTGTAAAACTTGCAGAAGCATATGGTTTTTGCTGGGGTGTGGAGCGTGCAGTCCAAAT
CGCTTATGAAGCCAGAAAACAGTTCCCTAAAGAGAACATTTGGCTCACAAATGAAATTATTCACAATCCC
ACTGTTAATAAGCGGTTAGAGGAGATGGAAGTTAAAGATATCCCTATTGAAAATGGGGACAAAGTGTTTG
ATGTTGTCAATGAGGGTGATGTTGTCATGCTGCCTGCTTTTGGAGCTGCAGTGGATGAGATGGTGGTTTT
GAGTAACAAAAATGTACAAATAGTTGACACAACCTGCCCATGGG
>Unigene100686_Qing
AAGGACTGTTGTTATAGTGGTGAAGACAAAGAGAAACTGTTGGGTAGGGTGTGGAGCGGTTTTGTAGGAT
TGGAGAGATCCATAAGGAGTGTAGATGGTTTAAGTTCATGTGACAAGGCGCTAAATACTGATGAGATTTT
TGTCCAGAATATGGAGATATTATCAGACAAGTTGGGGGAAAAGGCTGTAAATTCTGCGGGTCAGAACGTA
GGGAAGGAGAGACGGAAGAAGCCAGACTATGAAAAGCCTTGCAAACCACCCCGCCCTCCCAGAGGTCCAT
CATTGGATGCTGCTGATATGAAGTTGGTCAAAGAAATCTCAGCGCTTGCCATGCTTAAGCGTAAAAGGAT
TGAACGTGTGGAGGCCTTGAAGAAAATGAAAGCAGATAAGGGGTCTTCATTTAATGGCAGTATTTTTGCA
ATGGTCATCACCCTTCTCTTTTGCTTCATAATGTTCTTTCAAGG
>Unigene100687_Qing
ATCCTTTTTGAATATAATCCTCAATTCCACAATGTGATGCAAGTGACACACCCAGAGTACCAAACATGCA
ATGCCTCAGCCCCAATTACCACTCACACAACTGGTAATGACTCCATTACCATAACCAATCATGGTCACCA
TTTCTTCCTCTGTGGTATCACTGGCCACTGTCAAGCTGGGCAGAAAGTTGACATTAATGTCATTCGTTCT
ACTTTATTGGCTCCTACTCCATCTCCATTGAATAATGTTCCTTCTTCTGTGGTACCTGCTCCTTCTTCCA
ATGATGCAACTCAACTTGGTTGGACTATGGGCTTCTTTTTTGCTTCGTTGGTTTGCTTAATCTTAGCTGA
TGTTGTTAGGTTGTGAGCTTTAGGGGAGTTAATTTTGTTGGTGGGATTCAAATGGTGTTGTTGGTTTTGG
CGAGGGGCAAAATGGGAACACCACGGAGATATATGTAGCATGTA
>Unigene100688_Qing
TTCGTAGCTGGGGCAGTAGCAGGGAGTTTGTCTGGGTTGGTGTTGTCAGTGCTTTTCAAGCTATTCTTGG
CTTTGCTAGAAGGTGGGGGGAAGGAATCAGGTCCGTCAATCTACAGTCCTTTGATCAAGAAAGCCGAGGA
CTTGGCTTTCTTGGAGAGAGACGATGGACTGGCATCACTTGAAATCATTGGAAGAGGTGGGTGCGGTGAA
GTTTACAGGGCCGAGATACCAGGATCGAATGGACCAATGATGATTGCTATCAAGAAGGTAATTCAACCCC
CTAAGGATGCTGCAGAGCTAACTGAAGAAGACAGCAAGCTTCTAAACAAGAAAATGCGTCAGATTAAAGC
AGAAATTCAAACAGTGGGTCACATCCGACACCGGAATCTTCTACCTCTGCTAGCCCACGTGTCACGACCG
TCTTGCCATTACCTCGTCTATGAATTCATGAAGAATGGCAGTTT
>Unigene100689_Qing
GAAGCCTGCAACAAAGTGAGGTCGATACTGGAGGTTCACCGGGTTGTGTTCGACGAAAGGGACGTGTCGT
TGCACGGTGAGTTTCTGAACGAGTTGAAAGAGTTGGTGGGTGAGGGAATGAATGTGCCGAGGATTTTTGT
GAGGGGAAGGTATTTGGGTGGGGTGGAGGAGGTTGTAAATTTGAATGAGACGAGTCGACTCGGGAGGATG
ATGAACTGGGCACGAGTGGAGAGGGGTATGGGGAGGCTAGGTTGTGAGGGGTGCGGGGGTGCGAGGTTCA
TACCGTGTTTGGAGTGTGGTGGGAGTTGTAAGGTGGTGGTGGGTGAGAAGAAAGAGAGGTGTTTGATGTG
TAATGAGAATGGGTTGGTGCACTGTCCCATTTGTTTATGAATGCTGAAACAACAATTTCATGGAAAGTAT
ATATAGTTTGGGACCTTTGGGTACTTTATCCATGGTATATAGTT
>Unigene10068_Qing
TGATATTATAGGGTTCGAATAAGATTCTAGTAATTAGCTAGCAATTCTTATTTCTAATACGAGCATAAGA
GAGTACTACGCAGAATAATAGCATAAGAAATCTCGCNNNNNNNNNNNNNNNNNNNNNNNNNNNNNNNNNN
GCCACTTGATTACCTTTGGCTAAATAATTACCCACATACCCTGTCTGTATGAGGCGTTGGATTTCCTGTT
GCAGGTGTATGCATTCATTAGTGTCATGTTGTGGCCATTGTTGCAGTGGAATTCACAGTATTTTGAGCGG
AACCTTCATCTTGGAAAGCGAGGTGACGTCATTCTGTGGTTGTGAACTTGACGCTATGGTGCATTAAGTG
GGGTGAATTCTTCTTTTGTCGGCAGA
>Unigene100690_Qing
CTTCTCATTTTGCAACATGGTCAAGACATAAGAGATCAGTTTTCTATAAAAACCCCAATACAAGTTTCTA
TTCCACGACTTCAGGCACGTGGAAGTTTGTTTCCGGTGGAGGAAGAGATGAGCCCAATACAACTGAACCC
AGTGCCACCACCCAAAGAATCTCCTATGAACTCAGAGTCCATGCATATTGAAAAAAACCAACCTCATCAT
CCACCTTTCCTCCCTAAAGTAGAGAAGTCTGTCCCATCTGATAAAGTCCTTCTTGAAAGTCAGAGGCTGC
CCAAGGAGGCTCTTCAAGGAGATGATCGGTTGAGCTTAAACCATTCGTCGCCGAGTTGTCATTCTTTTCC
AGGCGAGGAGGTTCCCTTGAAGCAATCATCATCCAGCAATAGGGATCTTGATGTTGAACTTGGACGAGTT
GATCCGTATGCTGACACTCCTGCTGGAGCTTTACAGGATATTGC
>Unigene100691_Qing
AGGAACCCTACTAAACTTAATAACATAATATAATATAACTTGCCTTGATGGGCAATAATATCTTCTTTTT
GTCTGTTCACCCTTCGCCCCTTGAGTTTGTATGTTCAGGAATTGAGTAGTGGGCCCAGGATTGATACGCA
AGTGTATTAGATAGTAATATTGAAATCTGAGTATGTGTTTTTTATGTTGAAGTGATAATTTCCCATCTAA
TATCATCTGTTTGTTGATTCCCCTGCGTCGACATGGGAAGCGTGGTGAGTTCCGCAGTGTAAAATAGTTT
AGTTGAAGTGATAATTGCCCGTCTAATATCATCTGTTTGTTGATGACCCTGCTTCGACATCGTAAGCGTG
GTGAGCTGTGCAGTGTAAAATAGTCAAAACTTAAATTTGCAGGTTACAAATTCGATGAGTATGACCGTGA
CTCGGTCAGGTTGAAGCTGCAATTTGCTCGCTATCCTGGTGCGA
>Unigene100692_Qing
ACGTAGAGTCCGGAAACTCTGTCCTCAGGTTTGTGCTGTCAGATTTGACTTTTGTTGGTATAGCGTTCAA
TTTTAGTTGAAGTTATTGTTAAACTGATGCTATGTGATCTGTCAACTGGGAAAACCATTAAGGCATTACG
GTTTGAAAGATGACCAAGCCTCATCAAGCATGAACTTTATAATTGGCTTCAGCAAATTGTTGGACTTTGA
ACGCACACATCTTTTCTTTTACCATTTCTTGTTTAATATACATGGTTAATTTATCTGACGAAATGATTTT
ATATAACTTCCTGCTACTTTGAAGGCAATTGATGCATTCTTAGAGGAGTTGATTGTGCGCAGAGAACTCG
CTGATAACTTTTGCTTCTACCAACCTCAGTATGACTCTTTACAGGGGGCATGGGAATGGGCACGTAAGAC
CTTGATGGACCATGCTTCTGATAAACGAGAACATATATACACGT
>Unigene100693_Qing
TGCATCAGATGGAACCATATATCAATCAGGTCTTGACTTATGCGCAACAGTCAAGAGAAAGGTCCAACTA
TGAGCAGGCAGCTCTTAGCGAAAGGATGCAAGAATATAAGAGGCAGGTTGATCGGGAAAGCAGGTGGTCT
TCAAATGGTTCTAATGGATCTCCTAATGGAGATGGAATACAAGCCATTGGTAGAAGTTCACATAAAATGA
TAGATGCTGTTATGCAATCTGCTGCAAAGGGAAAGGTTCAAACAATTCGACAAGGTTATCTTTCAAAACG
CTCCTCAAGCTTGAGAGGTGATTGGAAAAGAAGGTTTTTTGTTCTTGATAGCCGGGGATTGTTGTACTAT
TATCGCCAACAAAGTAGCAAGCCATCTGGGTCTGGCAGTCAACTTTCTGGTCAGAGGAATAGTTCTGAAC
TTGGTTCTGGACTGCTGAGCCGGTGGCTTTCTTCTCATTCTCAT
>Unigene100694_Qing
AACATTGTCGAGCGACTTGTAACTCACAGGTTCAGTGGTTCCTCAAATTAGGGGAGGTTGATACTTGATA
GCTGGGGAGTAGTTTCTAAGAATTGATCTAATAAAAGCAAATGATATTTATGTGTAACTCGTCTGCAGTG
GTCTTCTTTGATTCTCACTTAAGCTATAACTAGATCAAATGTTCCAGGGTCAGAGTTAACATTGCCACTC
AAGTAAAAGTTTCATATTGTTAGAGCACCAAAAATCAAGTCACTGACATTTGTTTTTATGCAATGCTCCT
GCTGTGTCTCTGTGCATTATGTAACAAGTAACAACTATTATGGTACGCATAGCTTTCTAGCAGAGCAGAA
CTTGTGCTTTCACCTTGGGAAGTTGGGATAAGGTTTTGCTCGGTCAATTAAACCCACAGGCTTTGAAATG
ATATGAGTTCAACTTAAAATTTTTCAGTCCTTTACCTAAGTCGA
>Unigene100695_Qing
CCCGTATCCGTGCTTCATATGGAATGTTCCAACTTTGCGACGTCGCCTAGTTTAGTGACTGAAAGGTTGT
CACTGTCAACTTCAGATCCTTTAAACATGGGCAATCTAATATTAAACATGGTGATCGTCATCATATCCCC
CCCCCCCCCTTTCTGCCTACTCGACTGCCATTTTCTCAAAATTTTCTAAGATTCAATATTTAAAAATAAA
GAGGGTCTTTACCCAGTTTTGTACATATTAGGGGGGTTGGGAAAGACTGACCGGGTAAAGGCCGACCCTT
AGGCATCATTTAATAACCTCATAATAACTGCTGCAAGACATACCAGGGAAAAGGATTGACATACAAAATG
AAATTGAATTTACATCAGGCTAAGAAGTTTCCTGCTTTTCCATTACTATGGTGCAATTTTTTCGACCTTT
TCTGTTAGCATGCAAAACGAGAAAAAACAAAATGTAAAATTATG
>Unigene100696_Qing
GAAGTTCATCATCTTCTATTCTATAGTTCCTTTTTCTTTTAATGGCTGCAGAGTCCAACTCAGACAGTTC
TTCATCAACTCTAAGAATCATTGTCCAAAATAACCCATCAGAGTCTCAACTATCTGAATTGGGTATTGAC
TCTTGGCCCAAATGGGGATGCTCACCAGGGAAGTACCAACTGAAGTTTGATGCCCAAGAAACATGTTATC
TACTTAGGGGAAAAGTAAAAGTGTACCCAAAAAACTCATCGGAGAATATGGTTGAGTTCGGCGCCGGAGA
TCTAGTCATAATTCCAAAAGGACTCAGTTGCACTTGGGACGTATCAGTTGCCGTTGATAAACACTACAAG
TTTGACTCATCATCGTCTTCTTCTTCCTCCTCATCTTCTTCTAAATGATAAATTATTCTTCTTTTGTAAC
TCAGATCACTACCTTCCTCCACATCACTCTTAATTCACTTCACC
>Unigene100697_Qing
CCAACCACCCAGATCACAAAATCTCAAATCGTATGATAAAGTGAAAAAGTGAAAACGCAATTAATCTCCT
CAGAACCCAATTAATCTCCCCCAAAATTCTAATTCTTTTCAACTCATAAATTAAATTACATTCATCCCGT
AAAATCAAAACCTCCCAAAATCGAACCAATAGTATAACCAAATATTCAAATTTACAAAACACCCAGATCA
CAAAATGTCAATACAAGATCATATTTTGCGTTCACAATGAATTGCCCCCGCGAAATTGCAAAGCTTATTA
CCTCAAATGAGTCACCCAAATATCATATAGAGACAACTACTCTTCACTTTTTAGGATCAAACTCAAGAAA
CCCAACACAAAATGATAAATTGGACAAGACCCAATTATTTAAATTAAGAAACAAACAATACAAAAGCTTG
ATCAAACACCAATCCAAGCTCAAATTTTTTTTATTTATTTAAAG
>Unigene100698_Qing
AGGATTTGTCAGCTATCAAATGGTTCGAGAAGCGTATGATGCTGGGAAATCTGGATTTGGGAGCCTTTTG
TCGCTTGGTCAATCCCCGGGCAAAACAGACAGGCTGTACATGAAAGGTCCTGGAGGACGTGGGGAAGTTG
AAGTAGCCGTTTCTGGTGTTTCAGATCAAAGCAAGCACGAATCAGGCCCTTACTCCCCTCTTCAGACATC
TAAGAAAGGATTTGGGATTGGTACAATTGTTCGGAGAGCAGCTAATGTTGCATCTGTTGCAGCAAAGCAT
GCCTATGCAGCTGCTTCTGCCACCCGAAATTCTGAAGATGAGATGATGCCCCTTAAGTGCTGCTTGATGT
CCATATCATTGCCATGGGAGCACATTGCTTATGATCTTTTGTTTAAGGGAAGTCCTCCAGTGAACTTGTA
GTAGGTATGCATTCTGATTATGAGCGAGTGCTGCATCGATTCCT
>Unigene100699_Qing
CATAGGATTGGGGTTCTCAGGATTGTGGGCCACTTCTTGAGAATACATGATTATGAAGTAAAATAATAAA
AAATGAGTAAGAAACGTACTAACTGAAGAAAAATGATTGCTATCGAGTAAAATGCGTGAGGGATGGAAAA
TGAATAAGGATCCCCTTTATATATGCTAGGGTAATGCTTTAGTTACCTCAAGAAAGACGAAGCGTGCATA
AGGCAATGATGAGGGAACATTTACTTTTATGAGGACAACTTTTTGGCGGCAAAGTGATTTATAGTTGTAA
CACGATCGCAACAAGTTTCAGATATTCGCGCATTCTACTAAAAGTCAGTTGTCCCAGACTTACGCTCCAT
ATTCAGAAAACGTGTTCATTAAATGATCATAATGGCTATATGCAAGGAATTTAGAAAAGTCTACGTATTC
TCATTTTACAATTAGATCCATTACCTGAGAATATAACTGAACTG
>Unigene10069_Qing
GGGAGTTGTTAACAATGTCCGAAGTGCACTGCTTAACACACATTATTCACACTTTTCACTGAAATCTTCG
ATCATTTCCATTATAAAATTTTGGAAAAATCTATTTAAAAATCTATTTTTTAATGGGGTATGGGTTAACT
CACAACATAAATATTTCATCAATATCAAGATTTTACAATTCATCATATAGTTCAATCACTAGTAATCTCG
AGCTTTTTCA
>Unigene1006_Qing
AGAGAGAGAGAGAGAGAGCTATATTATGAAGCGCGAGTTAGCTTCCGTATTAGATGCTCAGTCTCAGCTC
ACTGAATCACTGGGTCGAACTCGCTCCACCAATCCAAACGGCTCAAATGCAATCACCGATCAGACCCTAC
AATCTATGGCTCACGTCATCACCAATCGGTCCAATAACGGGGTCGTTGTTTATACAAGAAACAAGCGGTT
CAAGAGCTCAAAATCGGATGGCATATCCGTAAATTCCGATGAACCGAATAAAATTTTCGTAAAAACCGTG
GAGGAAGATGGAGTGGCAGATATGGTAAATTTGGACAACTCCAAGGGCAATTTGGGAACGAAAATGAGCG
AAGGTAAGGTTAAAGAAGAGACTACTTATACTGTGAAGTTTTCGAGGAGGGTTACGCTATCTGCGGTGAC
ATTGAAGGGTCCAAAGGGTAAAATGAAATCAGAATACGCCAATTTGGGAGGGCAAAATGGTAATTTGGGA
GTTAGGAATGGTAGTGATAGGGTGGTATTGGGAGAGAGTGGTGAGGTGAGGGGTGGTTTGGGAGGTGAGA
GTGGTGGGACCGGGAGCAAGACGATGGAAATGAAAATGTCGAAGAAGAAGATTAACGTTAAAAGGAGGCC
TGCGACGGTTAGGGAGCTTTTCGAGACTGGGTTGCTTGAGGGGTACCCCGTTTTCTACAATGGCGGCAAG
AGGGGAATTCCACTCCGGGGAACAATCAAAGACATTGGAATCTTGTGTTCTTGTAGTTTGTGCAAGGGAT
CTCGAGTCGTTGCACCTTGTCATTTTGAGATCCATGCCAGTAAATCATATAGGCGTGCGTCACAGTATAT
CTGCTTTGAGAACGGGAAAAGCCTTCTTGATGTGGTGAAGGAATGTAGGAAATCTTCTTTAAAGACATTA
GAAGAAACCATTCAGTGTATTGTTGGTCCATTGCCTTTAAAAGAATCTGTCATTTGTCAGAATTGCAAGG
GGTCGTTTCTCGGGGCACATGTTTCAAAAGTTGAGCAACTTTGTGATTCATGTTTGATTTCAGTTAAATC
AGAGGCCAGCCCTAATACAACTGGCACAAAAACTAGGGCTAAGAAACCAGCTTTGGCTTTAAAATCATCT
GGAAGTTCTTCAATGGACATCACTTCACAAAAGAGGAGTCAATCGAAGATAAGAATAAAGTCATCTGAAC
CAGCTTTTGATACCAACTCCAGTCCAAGTGCTTCAGTACTCATTTCACCAAAAAGCAACAGTCACAGGAA
AACATTAACAAAGTCTTCCGAAGCAGCTTCTGTTCCCAAGTCAAATGCAAGTGCTTCAGCGCTTATTTCA
CCAGCAAAAAACAGTCAAGGGAAGATATTAACAAAGTTATCAAACTCTGTTTCGATTCCGAGGTCCTTGA
AAATTGCTTCTTTGTCCCTCTATCCACAAAATAAGAGTAAATGGAAGATAACAAAAAAAGACCAGCGTAT
GCATAAGTTGGTTTTTGAGGATGGTGGATTACCTGAAGGCACTGCATTAGCGTATTATTCTCGTGGAAAG
AGACTGCTTAATGGCTATAAAAAAGGATCTGGAATATTTTGCTGTTGCTGCAATACTGAGGTCAGCCCAT
CGCAATTCGAAGCTCATGCTGGTTGGGCCTCGCGCAAAAAACCCTATGGATACATTTACACATCTAATGG
AGTGTCTCTTCATGAATTGGCAATATCTCTTTTAAAAGGTCGCAATCATTCTTCCAAAGACAATGATGAC
CTATGCATCATTTGTGCGGATGGTGGGAGACTTGTGCTTTGTGATGGATGCCCAAGGGCTTTCCATAGAG
AATGTGCATCCTTATCAAGTATTCCTCGTGGTAAATGGTACTGTAAATATTGCCAAAACATGTTCCAAAG
GGAGAGATTTGTGGAGCACAATGCAAATGCTGTAGCGTTTCAGGAGTTGATCCTATAGAGCAGATAACCC
TGCGATGCATTCGCATAGTCAAAAGCCCAGAAGACGCTGAAGTTATTGCATGTGTGTTATGCAGAGGTTT
TGATTTTAGCAAATCTGGGTTCGGACCACGCACTGTTATAGTATGTGATCAGTGTGAGAAGGAATATCAT
GTTGGCTGCTTAAAGAAACATAAGCTTGCAGATTTAAAGGAATTGCCAAAGGGGAAGTGGTTTTGTCGCA
TGGAATGCAGGAGGATTTATTCGGCATTGCAAAATTTACTAATATGTGGAGCAGAGAAGCTTCCAGATTC
TCTTTTGGATGTTATGAGAAAAAAGCATACGGAGAAAGGTTCGGACAGTGTCACCGACTTTGATGTGAGA
TGGAGGCTTCTCAGTGGCAAAATTACTTCTCGTGAAACAAGATTGTTTCTGTCAGAGGCAGTTGCCATCT
TCCATGATTGCTTTGACCCTATTGTTGATTCAGCAACTGGACGTGACTTTATTCCATCTATGGTTTATGG
GAGGAACATAAGGGGCCAGGACTTTGGAGGGATGTATTGTGCAATCTTAACAGTAAACTCATCTGTTGTA
TCAGCTGCAATCATCCGAGTTTTTGGACAGGACATGGCAGAACTACCTTTAGTTGCTACATGTAATGGTA
ATCAAGGCAAGGGCTATTTTCAACTATTGTTCTCCTGCATTGAGAAATTTCTGGCGTTTTTGAACGTGAG
GATCATGGTTCTCCCAGCTGCTGTTGAAGCTGAATCTATATGGACAGATAAGTTTGGTTTTAAAGAAATA
TCTACAGAACAG
>Unigene100700_Qing
GGCTAGTGAACATAGAGCTGACAATGGTCTCGAGCATGTTGCTCCTGCGACTGAACATGATATAGAACAG
CTTCCTGATAGAAATGCGTGTAGTACGAAAGTGAGTTTGGCAGCAACATCTGATATTCCTAAGATTGACC
CAAATAAAGCAGTAGGCTGTAGCATCCCCGCTGAAACTAACAGTATTCCTGCAAATCGAAATTCTGAATT
TGATGATTACGTAGAGACTATATTTTTGGGCAGAGCATCAGTTGCCAGAATTGAGCAGCCCAATAATGTA
GGCAATTCCAGTGATGGTTCTGAGAACACTGTTTATGTCAATCCGCTGTCTTCTGAAGAACAGACACCAG
ATGGAGTTCCATCATTTGTGAGAGGTGAAGAGGCTCCATCAGAAATACCTGAAACTGTTCCTAATGAAGT
GGTACTTGCCGTTGATTCCCTAGAAATATTAACTCCGGCTGTGG
>Unigene100701_Qing
CTCTCTCGTTCACACACACTTCAGTCACTGGGGAACATTACCAGCCTCAGCGAAGTCTCCCACGCCCCCA
CCGCCAGCGATCTGACCTTCAAGCCAGGAGAGAAGAAAATGAAAGTCAAGCTCTTACAATGGCATGCTGT
TGCTTCATGGACATGGGATGCTCAGGATGAGACATGTGGGATATGCAGGATGGCTTTTGATGGTTGTTGC
CCTGATTGTAAACTCCCAGGGGACGATTGCCCACTAATCTGGGGCATGTGCAACCATGCATTTCATCTTC
ATTGCATCTTAAAGTGGGTCAATTCCCAAACTCCTCAAGCACATTGTCCCATGTGCCGCAGGGAATGGCA
GTTTAAAGGATGAAATCACAAGGTATAAGTCCCCATCTCCGGCCGCCCTTTGCTTGTCCATGCTTACTTG
AATCCTTTTGTCTAGAAGATGTATAATGCGGTTATTTGAACACA
>Unigene100702_Qing
TGTGTGTGTGTGTGTGTGTTTGTGTGTGTTTAACTGAATCATTGGTACAATTAAAAAGCATCTGTTATCA
CCGTTACATAGTGTCCTGTACATGATATAACCAGAGAAAAAGTGATTCGGTAGCTTAAAGTCCTCAGCGA
AATATTCAAGAAGCGTGACATGAGATGAATACAGATAAACCTGCTAGATCCACGCATTCTTAATGTTTTT
ATAAGCTTTGGGAGGTGAAGTGAAGGTATATATTCCAAGAAGTACATCTTTACTTTTTTTATGACAACAA
TTTCAGAGGAAACTACAATTATCTTTGTCTTCTCGCCAATATAAAGTTGGTGTTGCAAGCTAAAAGCCAA
TTCAGAAGCTTTGCTGCTGGTTAAGAAATGCAGGTGCCATGGAAAGAGCCTGTAACATTTGGTAAGTTTG
CAAATCCATAGCTACAAGCCCAAATCCTCCGGTAAGCTGATCTC
>Unigene100703_Qing
CTGGCTTTCAAACAATATTGCAAACAAGGTGGGCCCATGCAGATATTGAAAATAGACATCCATTTGCCAA
GCTTCTAGTAGATTTGTGTGTTTTTATATAATTTTTTGAAGTGATTTAGATTTACACTGTTCATTTTTTT
GGTAATGTTTTTTGTGAGTGCAATTTGCAGGCATAACAAGCAGCTTGTTTTGAAGCTGAATGGGAACTGG
CAGCATAACAGAGGATTTGGATGTGGTACCCGGTTAGACGTGTTTGGTTTTGGACCATGTTTGGGGTGGT
CTCTTTTGCGGACAGAACCATTTGTAGCTCTGCATGAATATATTTTTATTTGTTAAAAGTTTTTTCTAAA
TTCAGATTCCCATTTGATATCATCATCTATTGCTATTAAATTGTGAAATGGGGATGATGCCAATTAGCAA
ATGTTTTTATCGAAATAATAAAATAAATTTTTTTTTTGGGGGGT
>Unigene100704_Qing
TAAGAATGAAGCCATACTTGCCCCTTGGCATTCGCGGTGTTTTTGATGGTGTTATTGAAAACATGCATCT
GCACTGGAAGCATAGAGAACTCGTGAAGCTGATATCAAAAGAAAAAGAGCTTGCTTTTGTTGAAGAAACG
GCAAGACTATTAGAATATGAAAGTGGTGGGATACTAGTGACAATAGAAAGAGTCCCAAAAGGTTATGCTC
TCATTTACTATCGTGGAAAGAACTACCGGCGACCCATTAGCCTGAGGCCAAGAAATCTTCTGACAAAGGC
AAAAGCACTGAGGCGCAGAGTGGCCTTGCAGCGATATGAGGCTCTCAGCCAGCACATATCTGAACTGGAG
AAAACCATAGAGCAAACAAAAAGAGAAATTGGAGATTCTAAAGTTGTAGAGGACACGAACACCTGGAACT
CAGAGGGCCATGGTCAGTTGAATCATGTTTCAGAACACACACAA
>Unigene100705_Qing
CCATCTCCAGCAACACCCTCCAATGTTTTCAATTTTGGTGCTCCAGTAGCCGGGACTAGCCCACCCTTTC
AAGGAGCATCAAGTGAGTCGTCTGATGATAATGGCGACGGTCCTCTTAATCACGGGTCAGGACCATACAA
TAATGCTAATCAACCACCCGCACAAAGTATGCCGATGTATACTAATATGGGGTGGGCAAATCAAGGTTAG
AGGTTGATTACATATGCGAACGGGCGACTTCTAAGAGCCCCTTTTTTTCCTCACTTCTAGGCTTGGAGTT
ATATTAGCTGCTCTACTTATTTAGTCAGTTAACACGCTTTCTGTTGTTGGAGTTCTTCGTTTCTTTCTTG
GTACCAGATCAGACTTCATTCCTAAACTCTGCTGATAGGAATTATGAAATGTAGTGAAACTCGACGATTG
AGTGCAGTGTGTTTGATTACATACCGATCAATGAATTGGCCGAG
>Unigene100706_Qing
ATTTTTTTGGATTGCTTTTCAATATTTGTTTTTGGGTTCTGCTGATCTTTTCACTTTGGCTGGATTATTA
GAATTTTTCTTCACTGAAGCACCCATTACCATGAAATCTTTGGCTACTTCTCTCTCTTGGGCTTCCTTAG
CCATGGGATATTATCTTAGCTCTGTCATTGTTTCTATAGTAAATAGTGTAACAGGTAGCTCTAAACACAG
ACCTTGGCTTTCAGGAAGGAATTTGAACCATTATCACCTAGAACGGTTCTACTGGCTAATGTGTGTTCTC
AGTGGATTGAATTTCCTTCACTATCTCTTCTGGGCTACTCGATACAAATACAGATCAACAAGGTTTAACA
AGTAGAAGAAAGAATTATAGTCGTTATAATATATATGATATTGCCAGTTCATACCTTTTCGAATTTCAGA
TGTAAATACATCCGATGATTTGCTGGACCATTGTCTTGTATTTA
>Unigene100707_Qing
TGCGTCTTTTCAAACAATTAAGTTGCTAGAAATTTTATGGTTTATGTTACTTCAATTTTACAATATATGT
AGTTTGTTGCAATGTATGAATAAAGTGGGAATTTAGAGGGCAAAAACAACATCATCATTGATCCATAGTT
GCTTTTACTCAAGGTGGGTGGGGGTTTAAAGCACTGGTATCAACTTCCAGAAATATGCTCATACACATGT
CAGGATATTTTTCGGTTAGTATTGGTTAGATTATGATGAAATTGAGGTTTTGTCCCTAACATATAGCCTC
ATGCTTAGAACAATGGTAAAGCTAGACATCAGTATTGTTTGTGTGTCTCAATGTGTGTGCATAGCAACTG
AGAAACCTTATATGAGTGATGTGTACAATTGTGCGCAATATTATCCCAATACGTTTCTGGCTTAGACTAC
TTTATTGTACTTCGTTATCATAAACCTGAATTTTTACGTTTTAG
>Unigene100708_Qing
AAGTGGTTATGTCGATTAGGCCATTGTTTCTTGATCCAAGGATATAGGTTGGTGGACCCTTTGTTTATTT
TGGTCAAAATAATCTCAATCGATTTGTGTTATAGAAGAAAATAAAACTTCATTCAACTTGTGTTTGAAAT
GTGGAGATCCATTAATCCACAAAACATGAAGGAGGGAGATACAAATATCTAAACACACTAACCAATACAA
AGGCGGAGCTCTACATAAACAAATGGCGTAATTGAAAATATTTGCATCTCAGAGATTGTTCACTTCTTAG
ACTTTAAATCATACCATATATCAAATATGATTACTGACGGAATGTTCCATAGGGATCCACTCCCGCATAT
CCACCATATGTGAATGCTTCAATCCACCAAACAATTACCTTAAGAAGCTGAGATAGAAATCTATACATCA
AACAAGTATAGACTTTCTCAACAGTTATAGTTATAGGTTCACTT
>Unigene100709_Qing
GCTGCTGTTTGGGTTACTACCTTGAGTGCCAGGATAGAATTCAGTAAAAGCTACGGGTAGGGAAGATTGC
CTCTCTTCTTTCTCCAGACTGGGCAGGATAGAATCATCAGGCTCGGGACTCTGTGAAGTGGCACATTGTA
TCAATTCTAAAAGCAGTTCGATGTCATGAACTTTATGTTTGTCCTTTTCTTCTTCCATTTTAGCAATGGT
ACAGAAATTCAGTGTGTTTTTTGTATCTTTTGCTGCCAACATGTCCAGATGCCTCAGCAATGCAGATCAA
AGACAAATTTCTTTCGAGCAACCAATTTATGGTATGAAGAGAAGCTTATCACTCGATGAAGATGGAGCAT
ACATTAGGCCACCAAAACCACTAGACAGAAGAAACAGCCATTGATCATCAAATTTCCAAAAAAAAGTTCA
GCTTTTGTTCTGCAAAGGATGTTGGACTGGGGTGGGGATGGGGG
>Unigene10070_Qing
GCTGTTGATTATGTATCAAAGTGGGTGGAAGCAATACCGTCATAAACCAATGATCATCAGACAGTGATTA
AATTTTTTAANNNNNNNNNNNNNNNNNNNNNNNNNNNNGACGATAATTAGTGAGGGGGGATAACATTCCT
ATAACACACTTTGCAACCTTGATGAATAAATATTCAATAATACACAATGTCAACCCCATACCATTCTCAA
ACAG
>Unigene100710_Qing
ATTACATTTCTAGTCCTATCTTTCAAGTCTCAAGACTCTTTTGCACAACTTTTTCAGTACTCTTACATGG
CTCGTTTAAGTTTTTTATCCCTTCTTTTGATCTTAGCTATAGTTTGTTATTCACCATTATTAGAAGCAAG
GAAGCTATTGAACATAGAGAAAAATGAGGTAGTACCTACTACTCTAGAGGGCAGTTTGTTCCTAAGTGCC
CTTCCAAAGGGCACTATTCCACCTTCTTCCCCAAGTGCTAAAGTTCATGCTGGGGACAGTAATGAGAGGC
TCCTGCAATCTGTCCCTAGTCCTGGAGTTGGGCATTGAAACTTTATACACTCCCTTTCTTAGCATCTGTT
TATTACAAGTTAATACTTCATATTCCCACCTAATTCATTAAACCCTTTGTTATTTGATGTTGTTTTGAAA
TGGTTTCATTTTGGTCTTTTTGAGTTTATTAAACATGAACAATG
>Unigene100711_Qing
CTTGATTATTTGAAATCGGGAATCCCTGCGATAGGTGGTGGTCTTCCTAGGGCCATAGCAGTGTTGGCTT
TGACTGTAGTCCTCACTTACATGAACTATAGGGGTTTGACCATTGTCGGCTGGGTTGCCGTTCTATTAGG
GGTTTTCTCAATCCTTCCTTTTGTCGTTATGGGATTTATCTCGATTCCCAAGTTAAAGCCTTCGAGATGG
TTAGTGGCGGATTTACACAATGTGGACTGGAATTTATACCTTAATACACTCTTTTGGAATTTGAACTACT
GGGACTCAATAAGTACACTTGTTGGGGAGGTAGAAAACCCTAAGAAAACTCTACCAAAGGCTCTGTTTTA
TGCTTTGATTCTAGTTGTTCTCGGTTATTTCTTCCCTCTTCTAACCGGTACAGGAGCTATTCCACTAAAC
CGTGAGTTATGGACTGATGGGTATTTTTCAGATGTTGCGAAAAT
>Unigene100712_Qing
AAAGAGATTCTGGAAGAATCCAAGATAGAAGATGCAACAACAAATATAACACTTCCAGAGATAGTTCCAG
TTCAGGTTGAAGCAGACCCAAACTTTTCTCATAGTTTTTTCTTTTGCAGGTACAAGTAGCAATAAGCAGC
AACACCTAAAGTTCATCAGTATTGTACCATACACGGAGGCAGATAGCAGCAACAAATTTTGACTTATCCA
GTAACATTGAACAAACCAGAATAGCAGCAGATCGAGATCATCAGCAGTACCAGACATCAAATTTCAACAA
TACAAGTTCATCAATCATCATCAGGAAAACATCATCAGCAACATAATCTCATTGAATTCAATAGCATTAG
TATACTAAAGATTCAAATTCAGAGTCATCAAATCAGCAATCCAGCACACCAGTAACAGCAGCGTATCAAC
AAGTACATAAGCAAAGCACGGAAAGGATTCAGAAACATTCAAAG
>Unigene100713_Qing
GAAAACAACAAAAATCCATTCATAAAACATAAAGCTTCAACCTCAACCACTCAACAACCACAACAACAGA
TCAACTCCAACTCAGTCCTCGTAGCCCTCCTTGATTCTCACTACACTGAACTCTCCGAGCTTGTTGAAAA
AGCCCTTTTACTCCAAACCCTTGAACAAGCCGTCACGAACCACAACATCACCATTTTCGCACCCAGAAAC
GAAGCTCTTGAACGGGACTTAGACCCTGAGTTCAAACGCTTCTTACTCCAACCCGGCAATCTCAAATCTC
TCCAGAACCTCCTCCTCTTCCATATAATCCCCACTCGTATTGGGTCCCACCAATGGCCGCCGTCAAAAGA
AACAAAGTGTATCACCTCGGAGGAACACTTGCTCTTGAGTGAAAAAACGGGGGAGAAGCTCGTTGGTCCG
GGGAAAATTATCCGGCCCGACGACATTGTTAGGCCGGATGGGAT
>Unigene100714_Qing
TTTATACCCAGCACGCATATATGAGACCCTTAGGAATAGTTGCTATGATTTTGGGCATCGATGATGAGAA
AGGGCCTCAACTGTTCAAGTGTGATCCAGCGGGCCATTTTTTTGGTCACAAGGCCACGAGTGCCGGATCA
AAAGAGCAAGAGGCAATTAATTTTTTGGAGAAGAAAATGAAAAATGACCCTGCTTTCTCTTTCGAGGAAA
CAGTACAGACGGCAATTTCGGCACTGCAATCTGTTCTTCAGGAAGATTTCAAGGCTAATGAGATTGAGGT
GGGAGTTGTGAGGAAAGCAAATCCAGTCTTTAGAGCATTGTCTACTGAAGAAATTGATGAGCACCTGACT
GCCATCAGTGAGCGCGACTGATTAAGAAGAATATCTGAAGCTGTTTCAAGCATTATACATTTTGGTAATC
TGAGTTCTCTAAATATGCTTTTTACTAATGATGGGATTCAAGAG
>Unigene100715_Qing
ATGGTTTCAGTTAACAAGTGCAGCCTTGAGATTGATTACAAACAATTCATCTATATCCATCCCAATATTG
CCATCTGGCTCGCAGATGCGCCCCAGTCTGTCCTTGAGGTTATGGAAGAAGTTGCCAATAAGGTTGTCTT
TGACTTGCATCCAAACTACAAACAAATCCATCAAAAAATTTATGTTCGCATTACCAATTTACCGGTTTAT
GATCAGATTCGCAATATAAGGCAGATCCATTTAAACACCATGATTCGTATTGGGGGAGTTGTGACCCGAC
GTTCTGGAGTCTTTCCGCAGTTGCAGCAAGTAAAGTATGATTGCAACAAATGCGGAATGGTTTTGGGGCC
CTTTTTCCAGAATTCTTATTCAGAGGTCAAAGTTGGTTCTTGCCCGGAGTGCCAGTCAAAAGGACCATTC
ACTGTCAATATTGAACAGACGATATACAGGAATTTTCAGAAACT
>Unigene100716_Qing
TATCATGATGTGGTGAGGGTTTCAGAGATTCAAAAGGTATTGGATATAAGTGGAGTTCAGACTTATGTGA
TAAACAGTGCCAGGGTATTGTTTCTGAATGAGAGGCCTCAACCAAAAAGTAGTGGGAAAGGAGTTTCTCA
CATTTGTGAAATCTGTGGGAGGAGCCTTTTAGACCCTTTTCGTTTCTGTTCATTGGGTTGTAAGCTTGTA
GGAATAAAGAGGAAAGGGGATTCAAGCTTTACCTTAGAGGCCAAGAATGAGATGGCAATATTGCAAAGAG
GTGAAGGGATATCAAGAAGAGTAATATCATCAACAAGAGAGGAAGAAGAATTACTTGAAGGCACCCAACA
AGACATATACCCAACCACTCCTCCCCATCCTTCTAGTGCAAGAAGAAGAAAGGGTATTCCTCATAGGGCA
CCCTTTGGATCCTAATAAATTATACCCTTAAAACTACTTTATAC
>Unigene100717_Qing
AAAAACTTCTAAGTACTTTCTGATGGCACCTCAGTCAGCCTTTGCCCTTGGAGATGAAATATTTGGACGA
AAGAGAAGGTGTCCTCCAGATCTGCAAAAGTCACCAAAAGTACCTCAAAGAGATTGTCAGTATCAATACA
TAACACAACAGCCAGAAGTTGTTTATTACAAGGAAGACTTCAATACTACACTAACTAAAAGCTTTGAAAG
AAAGGAAGGATCTCTGAAAAATAGCTATTATCAATATCAACCTCAAGAGTCTCATGTTTTGGCTCATCAT
CAAGCTCCAGTTATGGTGACAAAGGATAATGTACAGTTATGGACTGCTATGAAGCAGCACAAATGCTTGG
GGCTAACTTGATTACTGATTATAGTAAGAGAAAATGCAATTTTACGGGTTATTAGCTCTCTTTTGTGGGT
TACTGATCTAATCATATCAATATTTTATGTTAGATATTATGGAG
>Unigene100718_Qing
CAATCAGCATTTTCTGTTAGTCAGATTCCTGCTCCAGCATCTAATATTGAACATCAAGTTATTGTCAACC
CAAATCTCCATGCTCCAGGACTGCACTTGCATTTTCAGAGTGTGCTTCCAGTCGCCATGGATCGAGCTAT
TAAAGAGATAGTGTCTAGTATTGTGCAGCGTAGTGTTTCTATTGCTACTCAAACAACGAAGGAGCTTGTT
TTGAAGGACTATGCAATGGAGTCAGATGAGACCCGAATACGAAATGCAGCACACTTGATGGTTGCAAGTT
TGGCGGGAAGTTTAGCTCATGTGACATGCAAGGAACCTTTGCGCGGTTCAATATCAAGTCAGCTGAGGAA
TTCACTTCAGGGTTTGAATATTGCAAGTGACATCCTTGAAAAAGCTGTACAACTTGTTACTAATGACAAC
CTTGATCTGGGCTGCGCACTGATTGAACAAGCTGCAACAGAGAAG
>Unigene100719_Qing
CTTGAACTAACAAGCCATTCCATACTGCTTTATGATATATGTACATCACAACTGAATCAACTTTGTCTTC
ATACTTTCAAAATGGGGCTGTTAATGAGTTTCATGGGAAAAGGGTTGCCAACAAGACAGATGCTAAATTT
GGTGATAGGAACACTGTACAGGCAGTTCATGGATAAAGACACCAACAACTTTGAGGAATTCCACATGGCC
ATCCTTGATATCTTCAACACTGTCAATGCAGCATTACCCGGTAAACATTACGACGCTCCACCAAGGAATG
AAGTTGAGGAACGTTTTAAAACATGGAAAGCAGCCAAAGAACCAGAAAGAAGGAAGATATTCATGGACTT
AATGACAAAGAGAGTGAAACTTAGCAAGTTAGATGACTCCACCTTCATAACCGGAATAGTGACACCTCCG
GTAGCAATGGCAGCCAAGCGCGCAGGGGAACGCGTACCTCAGCTG
>Unigene10071_Qing
GTTTGGCTTGTACTAAGGAAGATGTGTTATGTTTTTGCTGGTAAACACGAGACAATTTTGATCTCAAATT
CTCATTAGTTCCAAATGGCTAAGAAGTGTTTTCATATCACAGGGCGTTGATGACGCAATAAAGAGGCAGG
AGAGAAATGAAACTTTTGAATCCTATCTGTTCTTGAAGACCCACTGACTACCATAACTGGGTCAAATAAT
TGCTTTATGGGCACTTTAATGGAGGCCTTGTTTTCCCGTTGTTTCTCATCAATCAAATGGAGCATACAAC
CCCAAGGTAGCTCGAATTGTAGAACGGTCATGATATAAC
>Unigene100720_Qing
AGACAAAAAGCCAGCAGTTGATCTCTCAGCAGGTAGACCAAGTGACTTGCTCTCATTGGTTGTTGACGGT
GAGAAATGCGTATCTAATGTTTCTGATGTGAAAGCTGCCCATCACACGTCGTTTAAATTTTCGTACCCAA
ATTCTCAAGTCAGTAACAGGCTTATGACACCTACTATACCCCCTACTACAACTGGGATATCCGAGCAGTT
GTACAACTGTATTACACAAGAGGCAGTTCCTGCAGTCCTTACATGCGAAGATCTTGAACAGACGATTCTC
TCAGAGTATAATGATAAGGGTTCAATTTTTGAGCCATCTGTGGAAAGCTGGAATATGTCTGGTGCGAAGT
CGCAACAGCCACAAGTAAATGTTGATGATCAGGCATCTCAACACATTCTTTCACTTTTACAGAAGGGACC
AGGGCCAAACGATATGGCACCATCTTCCTTTATAGACACTGGCTA
>Unigene100721_Qing
GACACCATGGGAAGTGTTGGAGTGGTTGTTTCAACCCTCTTAATTAAGTACAAGGGATGGCTTGTTGCAG
ACCCTGCGTGCTCAATATTTATTTCTGTATTAATTATATCTTCGGTAATCCCATTGCTCAGGAACACTGC
TGAAATTTTGCTACAACGAGTTCCAAGAGCTCACGAGCAAGATCTGAAGGAAGCTATAAATGATGTTATG
AAGATTGAGGGGGTGCGTGGTATCCAAAACTTGCATGTTTGGAGTTTCACAAATGCAGATATAGTGGGGA
CTATCCATCTTCGCGTCTCCACAGTGATGGACAAGGCTTCTGCAAAGGCACAGGTGTCACGCATATTACA
CGATGCTGGAATCAAGGATTTGACAATACAGGTGGAATGTGTTGAGAATAATCAGGGGAATAAATTCTAG
AGTAGATTATACTTCTTGGTAGTGTTTAGAGAACAATAAATTTTG
>Unigene100722_Qing
GGATGGGCTTGGGCATTGCATGAGTTTATTTCACTAATATTAGTGAAAAGAGGCCAACAATCAGTTTGAT
ACTCATCAAACCGCGGTGCTGGAGTCTGGAGTGGGTATGGTATAACATTTGGCATTGAATGCACAAAGTT
ACTACGTTCATATTTGGACTCACAACCTTGTGTTTGTTCGACACAGCATTTTATCACTTCACCAAGCGAT
GACCTATACAAGTTTAGTACTATAGTATATATTATAGGACAAGTTAACCAACGAACACCTGTTTATGTAC
ATCTGTATTAGTGAGTAGGATCGAACTGCAATTTTTCTATGATATGTATTCTTTATCATTCAAAAAAGGA
GCCATATATTCATTGGTTAAAATTTAGCCCGATAACCTTGAGGTTGTGTGTTCGGAGAGAGGGCAGCCAC
TTTATGCTAATAATGTTAAAGGTTAGGTAAGTACGTATTCAACCC
>Unigene100723_Qing
CCCAAAATCATAGGGCTAAGGAGGACAAGTTGGAGGTAAAGAAAATGTCTCTTCATGCTATGAGCAATGC
TGTGAAGGTTTTGGAGAAGTTTTGTTCGCAAGTCACCAAGCATGCATCCTAAACTCGTTGCATTTATTTC
GTCCTTTTTGTCAAAGTTTTGATTGGGTGAATGGAATTCTCATCTCTATGGTGTCGACGGTTGAGGATTA
TTGGAAACTATGGATCGGGAGATGCTATAGCTGTTTTTGGGGTGATGAAGAAAACTTGTTGAATTCTGCA
GCCATATAACACTGGGTGATTTGTTCATGTTTATATTTTGGCTGGTATTTATTAGCATCTCTAGAGGAGG
ATTACTCCTGTACGCCAAGTTATCTAAACATGGTATTTTTTATTTAACCAATGATGGGCTGTTGCTTGGT
TGTGTCATTACCTTGCAGATGGTTTGTTAGTGTTTCTGTGGTGGC
>Unigene100724_Qing
AGAGAGAGAGAGAGAGAAGAAACCATTGGGCTCTGTATTCTACTAGGACCATATCAAAAGCAGAGCTAGC
TAATAGGATCTTCTTCTTTATTACAAGACTATGAGTCTCTTAGGCCTTGGAAACAGAAACCAGAAGACAT
TTCGTTCGAAAAAGAGTGCTCCGTCAGGGTGTAAGGGTGCACAATTACAAAAACACATTGATGCTACCTT
GGGTAGTGGCAACTTGAGAGAAGCCGTGCGACTACCTCTTGGGGAGGATCTCTGTGAATGGCTGGCTGTA
AATACTGTTGATTTTTTCAATCAAGTCAACATTCTGTATGGTACTCTTACAGAATTCTGCACTCCATCAA
CCTGTCCAACAATGACAGCAGGACCAAAATACGAGTACAGATGGGCTGATGGAGTTGCCATAAAGAAACC
GATAGAGGTCTCTGCTCCTAAATATGTGGAGTATCTGATGGACTG
>Unigene100725_Qing
CAGCAACAACAATTGCTTTCTCAGGTGCTTAATGAGCATCATTCTCATCCACGCTTTGGTGAGTCCTCTT
ACGGACAGTTACAGGCTGCTGGTTTACTGGCTGGGAATGTTTCTGCTGACCATCCAAGGTTTCAGCAATC
CCGTGAAATGTATCAGATTGGTTCACAGATGCAAGTTCCTAATGAGCAAGATGAACTTGTTGCAGAAAAA
TTGCCGACAAGTGTTTCTCAGGATGTCAGCCATAATGTCGGTTCTGAACCCTCTTCCATTCATTTGCCGC
ATCAAATGTTTGGTGGTACTGGACATGAAAAAAGTTGGGCTGCCACTCTGTTGGAACAAATTGATGGCAC
TCAGCCGAAGGGTTCACTATTGGCATCATCTGTCATGGACACCTTACCCCAGTCAGAAGTGGCGGACAAA
TTTCCACAGGAGCAGACATTACAAAACAATTTGAGGACTAATGAG
>Unigene100726_Qing
AACTCTGCATCATGTAAAGTACAAATAAAAATCAAAGCCGACGATGAGAGTACATCCGAGGCATTCTCAG
CGTTGTTCCAATCAGCATTGTTCCAATTTGGTATGTCTTAGTAATTCAGTCATGCCCTTTGTCCGTGCGC
AACAGAAATGCGTTGTTACCTCCTCACATCTTCAAGGTAATTCCGTCATTTGATGATGAAGAAGACTATC
TTTGATGTAACTATACATTTCAGGAAAAATGAAAGATAATAAAGAGAAAACGACCAACATGAGATTGTTG
GTCGCTCAACTTATTTCATGTGTTATTGGTTGTAATATTCGAGATTGGTTATGTTGTTGAGTTGTTCTTC
CTTACCTTCACCACTGACAATTTGAAAGAAGAAGAAAAAAATCTTTTACAAGACAACATGGTTGAGCTTG
CTTCAAGTGTTTTTGTCTTATATTTCCCAATTGGTTAAATTCAGG
>Unigene100727_Qing
ACTACTACTACTACTACTGTCACGAGTTCTGTTAATTCTGGACCCAGCACAAAAGTAGACGATAGATTGA
GCTCAAGAGTTGAACATTCTGATTCAGATACTGATGATTCCGGGGAGCAATCCCCACAGGAGATTATAAG
CAGCAGACCACCACCAAATACTCAGAAAGCAGGCAAGGAAGTGAAAAAAAAATCGAGCTTGAGAGCTTCA
GTTACGTATATTGATCCTGATGATGGTAATTCCGAGGAGGATCTTCCGAAACAAACATTTTCCAGCAGAA
CTCGTTTGGGAAGTCAATTTTCACGGAGGACAAAAGCTTCTCCTGAAACGAGTTCTAAGGTTCGAGTCAG
ATCTGAGACGAAAGTAAATTCTGACCCCAGTGCAGAAAGGAAACCTACCACGAATTCCTATGGTGCCGAA
CCTACACCTAAGCCTCTGTCCCAAATTGTCAACACAAAAGGTTCT
>Unigene100728_Qing
ACTTTTGAAAACAATATTAAGTAAACTTGACTCATCAGGTAGGCTTGTGAAATGATCGATTGAATTAGGT
GAGTTTGATATTACTTATCGTCCACGTACTGCCATGAAAAGGCCAGTACTCGCTGATTTCATCGTTGATT
TCACATCGTCTGACAAGGAGTTACGGGTGGTTGCACCGAAAGAGAACGTGGACATACCAAAGTGGCAATT
ATTTGTAGATGGCTCTTCTAATGACAAAAGGAGTGGTGCAAGGATCATAATAATTACCTCGAATCAAGGC
ATGCTGGAGTACGCATTGAGGTTTGATTTTAAAACTTCAAATAACGAGGCTGAATATAACACACTGATTG
CAGGACTGATGTTGTCACAAGAACTAGGGGCACATAATTTAGAAGTTTTGAGTGACTCTCAGCTGGTAGT
ACGACATATATTAGGTGCATATGAAGCTCGTGAAGCTATGATGAT
>Unigene100729_Qing
CTTTAAGTGATGATGCTAATGATGATAAGGAAAATAAACGACGGCCAAAATATAAATTTTGTGTTGCTAC
ATATTTATGCAATACTAATTATGGGACTGGTGATTCGTCCGATATTTTGTAATTTAGAACTACGTTAACA
TGGATGAATAGAGTGTTTTATATGAATTGCGCGTATAACCATTCACATTTTTCTCTTTTTGACTAGCACG
CGGTATTTCTTGTAATTTCAGGCTATAATGGGAAGAGAAGTGTTGATGAGTTGAAGAGATGGAATTAAGA
TGGAAGAAGTGAGAGGAAATGCTTGGGAGAAACCAACACAGCAGATCAGGGGTAAACCAGCAAAGAACCA
GCCCAACGTTCGAACGTTGGAGGAGAAGTGATGTTCACGTTCGAACGTTGGAGGATCACTACGGCTCACG
TTCGAACGTCTGTGGAAAGAGATGTCAACGTTCGAACGTTTGTGA
>Unigene10072_Qing
TCATTTCACCATTGGTACCAGTCCGGGAGATCAATCACCACACCGGCAATCAAAGCGTTGTCTCTACTGC
TTTATCGGAATCAATCAGATTGGTTTTTCGATGTAGTAATATCACTGCTTTAACAGTGGGTCTAGGTGTG
GGACATTGCGGTGCATGAGATGACTGCGTTAAAATGCCATACACTCATCGGCTGGAATGAACGTCGTGAA
AAAAATACAGCAAGAAAAGAAAGT
>Unigene100730_Qing
ACGATGGCTTTCACAAGGAATGCAGAGGGCAGCTGCACCTCCCCAACCTCCAAGGCCAGCTGTAAGGGCA
GAGAATGCCCCTGCTGCAGCCCTGCAAGGAAATGAGAATGCTCATGTGGCGGAGGGACAATTAGGAGTTG
AGAATGAGAATCAGCCTGCGGGTCATGGTAATAGGGAAGTTGAGAATGAGAATGTGTTGGAAGCTAGAGC
TGCCAATCGTGGCAACCGGTGGTGGAGAATTGTAATGGAGATTCAAATGATTGTCTTGGGCTTCATCACT
TCACTTCTCCCAGGCTTTCACCACATAGATTAGATTGTAATTAACAGAGGACTAGCTACATCTGAAACCA
ACTCAATTGTTGAAGAGAAAGCAATGCTTGTTTTTGTTTTTATAATTTTAATATCCATAATTCTCCTAGC
TAGGTATGATTTATTCATGCTGTGAATGTCTTTTCATTATGGCAC
>Unigene100731_Qing
CCAGAACCTTAAATCATACAAGGAAAAGAATTTTGTTGATATTAGCAAGGAAGATCTGGATGTAGGTGAT
AAAAATGAGGAGAAAGAAAAGGAGATGAAGCAGGAATTTGGCCAAACCTGTGATTGGATAAAGAAGCGGT
TAGGAGACAAAGTTGCCAGTGTTCAAATTTCAAATCGTCTGAGCACATCACCATGTGTTCTTGTATCTGG
GAAGTTTGGTTGGTCTGCTAACATGGAGAGGCTGATGAAGGCCCAAACCGTTGGTGATACTTCTAGCTTG
GATTTCATGAGAAGCAGGAGGGTCTTTGAGATCAATCCAGACCACCTAATCATTAAAACCTTAGATGCTG
CATTCAAGAATAGTCCAAACGATGAAGAAGCGCTTAGAGCTATTGATCTCTTGTATGACACAGCTTTGGT
GTCTAGTGGTTTCACTCCTGAAAGTCCAGCCCAGCTTGGAGGGAA
>Unigene100732_Qing
AGAGCAGATGTGATACTACTAAAGTTCTTACGTGCTAGAGACTTTAGAGTCAGCGATTCACTTAATATGT
TGATAAAGTGCTTGTCTTGGAGAAAAGACTTTGAAGCTGATGACATTGTGGAACAAGACTTGGTTGGGTT
TAAAGAACTTGAGGGTGTGGTGGCTTATATGCATGGGTGTGATAGAGACGGACACCCAGTGTGTTACAAT
GCTTACGGGGTGTTTAAGGACAAAGAAAATTATGAGAGGATCTTTGGAGATGATGAGAAGCTTCAGAAGT
TCTTGAGGTGGAGAGTTCAAGTGCTTGAGAGAGGGATTAAGCTCTTGCATTTTAAGCCTGGGGGGGTTAA
CTCTATTATTCAGGTCACTGATCTTAAAGACATGCCCAAAAGAGAGCTTAGGGTCGCATCTAATCACATT
CTCTCTCTTTTTCAAGACAATTACCCTGAAATGGTGGCTCGTAAG
>Unigene100733_Qing
GCAAACCGACGAAGAACAGATTTCTAACTTGTATCATCATGGAGAACAGTACTAAACTTTAGTATCATTA
GATACTACATCAAGCTGTAGTAAGGGAGTTGCTTGAAAATAATATTAAACTGTGTTGTTCTATGACCCAT
AACAAGTAGCCTAAGTACTAGCCAAAAGCAAAACATCCCAACAAACCATGATTAAATGACTCAATAACAA
GGCCAAACAAAAACATGCCAAACAACAAAAAATGAAGCATAGCTGTGTTTCAGAGAAACAATCCTTAACA
GTAAGGTTTATTCATTTTCGCTCAACAACCAAATTTTCAATCACCTTTTCCTTGCGTATCCAAGGTAGCA
CACGACCCCGAGCACAGCAACAGCACCCACAAATGCCACCACCACCGGCCACTCCACCTTCGAATTTATC
AACCTGTTCTCACCCCCATTTCCAATCGCAACCCTATCTACCACC
>Unigene100734_Qing
AATTTGATACGACTACCTGATCCATAACTGTAGAACAAACAAAAGTTCAAATTTATATCCATTTAGTGTT
TTTGAAGGGGTTATCTTCATTTAGATTATAAGCATCAACAGCCAAGTCTTGTTATCCGGGGCGGATTCAG
GAACCTATATTTTGAGGGCCTGAACTAGCATCTCTTAGTCGATCCGTGACTACGTCACGATTACTTGTAA
ATAACATAGCCCTTGCTAACCTCCCTTCCGTCCACCCCTGCTTGTTATTAGGGTTGTTAATCGAACCCAA
CTTAAATCGAGCTCGTTATAAACGTGCAAAAACGATTTATATTATATATGAACGAATTCGAGCTGTTTCT
AAACCGAGTCGAGCTGAGTTCGAGTTACTTAATTAATTTAAATCAAATGAATCAAACTTATCGAGTTCGA
GCTGAATTTTAAATAATCCAATTGGTTCATTTTGTAATATGAACT
>Unigene100735_Qing
CCAGCTTACCGGAGTTAAACTAATAACGTATGGAACTGTAATGGGTGGGCTGTTATCTGAGAAGTTTCTC
GACACCAACTTAGCCATTCCTTTTGCTAGCCCTGCATTAAACACTCCTTCGCTTCAGAAGTACAAACGGA
TGGTTGATGCTTGGGGAGGATGGAGTCTCTTCCAAGTTCTACTTCAAACCCTGAAAAAAGTAGCTTCTAA
ACATGGGGTCTCAATTCCAACAGTTGCTGTGAAATACGTTCTAGATCAGCCAGCAGTAGCAGGATCAATG
GTAGGTGTTAGACTTGGTCTGTCAGAACATCTAAAAGATTCCAATGCTGTGTTTTCGCTTGTTCTTGATG
AAGAAGATGTATTTAGCATACAAGAAGTGTCGAGGAAAGGAAAAGATCTTCTGAGAGTAATTGGCGACTG
TGGGGATGAATACAGGCGTGCATAAGAACCTCTCGCTTGCATGAG
>Unigene100736_Qing
GAGAGAGAGGCTGCTTTCAGTCCAACAATAGAAATGGGTTGGGTGGGTTTCACAGAAATAGGTTCGCCAG
AAATAGGTGCGTGGTGCAGTTCTGTTCGTGACCCAAACGTGGTAGATGCAGGAGATATGTATCTAGAATA
GCCGTAGATTGTGAACCCAGATCGCCACGGTGATTTAGAGATGCCGATTTTCTCAGACGTCGAAGACGAT
AATTGAACGAATAGAAATTGTGAACCAGAAGATGACCCAGATGCTGGAGATGATGGTGTCAGAAAAAAAA
CCGCAGGAGAAGATGCTGGAAAAATTATGTATTGATCTGTTATTAAAATAGATGCTGTGATGTTCAAATG
TTCAGAACTAAAACAGATGCTGTGATGTGCAAATGAACAGGGAACTTTAGAAAGCTGGAGACACGAAACA
ATTTTGGCGAAGAAGAAAAAAAAATTGGAAAAAGCTTGCTAGGCT
>Unigene100737_Qing
TTTTTTTAATAGATAGCCAAGGCTGCTTCCCTGTTCTGCGATGACTTATGAATGGACACTATCTCTACTT
TCTCTTGCGATTTTATACCCCTAATAGTAATAGTTGTTACCGCTCTATGTTTTCTGTTCTCTCTTGTCTC
CTTACGGTCAAAATATCAATATCTCCCAAATTGTGTTTGGTCATGTGACGGTCGTGGTGTTGCAAATTGT
GATTTGGTGGCCGATACGGAATATTGGAACGGAGAGACTAGTGGAGGAGGAGAGATGGTGGAGAAGTTGC
CAGTGGTGGTGCCGCAGGAGCAGCAGAGTGGAGCGTCGATGATGGAGCAGTTGGTACCAGAAATCATGAC
TCACGCGCTCAGTTACTTGGATTACCCCAGTCTCTGTCGCCTTTCCATGACCAATTCTTCTATGCGTAAG
GCTGCCAATGACGATAATGCTTGGAAAGCCCTCTATCACAAGGAT
>Unigene100738_Qing
GTTCCGCCGAACAACGTAAGAAACCTAAGCTCCTCTGCTGCAAACCAAAACCTCAATAATCTTAGACCCT
ACAAAAATGAGACCTCTAGACGAGAACGAAACAACCCAAGTCTTCCAAAAGCTATTCAAATTCACAGGCA
ACAACCTGAAGAACATAGTCGAGAACCCATCTCACGAAGGACCCGACCCGAACCCGGGACGATACTGTTT
CCGTCTACAGAAGAACAGAGTGTACTATGTAAGTGAATCACTGGTGAAACGAGCCACGAATATCAAACGA
CCTAATTTGGTTTCTTTGGGTACGTGTATTGGGAAGTTGACTAAAGGTGGTAGCTTCCATTTGACCATAC
AGAGCTTGAATCTGTTGGCTGCTAATGCTAAACACAAGGTTTGGTTGAAACCCACCTCGGAAATGTCTGT
TTTGTACGGAAATCATGTGTTAAAAGGTGGGTTAGGGAGGATTAC
>Unigene100739_Qing
AAACAACAGGATGGTCAGGATTCCTAAAGTTTTTTGGGAGTTCACCACAAACCAGGTTTTGACAATGCAA
TACTGTAGAGGACGAAAGGTTGACGACTTGGAATATTTGAAGGAAATGGGAATAAATCCAACAAAGGTTG
CAAAAGCACTAGTTGAAGTGTTTGGTGAAATGATATTTGTCCATGGTTTCGTGCATGGGGATCCACATCC
GGGTAACATATTAGTTTCTTCAGAAGGACCAAACAGTTTCTCTATAGTTCTTCTAGATCATGGGCTCTAT
AAACAGTTGGATGAAGGTTTTAGATTTAAGCATTGCCAACTCTGGAAGGCTTTAATTCTTTTGGATTCAA
ACATGATACAGCATTTAGGCGAACAGTTTGGTGTTGGGAAGTACTCGAGATACTTTCCCCTCATATTCAC
AGGCAGAACTATTAACAGTAAATCTGCTCTTGGTAGAGGAATGTT
>Unigene10073_Qing
GGGTATTGTTGTCTCACAAAGAAAATACATTCTTGATCTACTTAAAGAAACAGAAATGAGTGGATGTAGA
CCTGCCGATACTCCAATAGATCCTAATCAGAAACTANNNNNNNNNNNNNNNNNNNNCTGTGAATACAACT
CAATACCAGAAGTTGGTGGAAAAACTGATTTATTTATCTCACACCCGACCAGATATTGCATTTGCAGTCA
GCATAGTAAGTCAGTTTATGCACTCACCGTATGAAGTACATCTTGAGGCAGTATACCGTATCCTAAGATA
TTTGAAAAGTACTCCAGGAAATGAACTGTTCTTCAAGAAGAGTGAGCAGAAGACTATTGAAGCATACACA
GATGCGGATTGGGCATGTTCAGTTACAGACAGAAGATCCACATCAGGTTACTGCACCTATATATGGG
>Unigene100740_Qing
CCAAATCGACCATCTCCTCCTTGCCCAGGGGGAACAATTGAGACGCGCTATAGCAGAAAAAATCCAAACC
CAGTACCGAGGTATACTAGAGACAGCAAAAGAATCAATAGCAAGAAAGCTTAAAGAGAAAGACGCTGAGG
TGGAGAAGGCCACACTTCGCCACGCAGAGCTCCAGTCACGTGCGGCTCAGCTGAGCGCTGAGGCACAAGT
GTGGCAGGTCAGGGCACGTGCGCAGGAGGCCACGGCTGCACAACTACAGGTTCAACTGCAGCACGCTATA
ATGGGCGGGGGATGTTCAAGGGCGCAGGATAGGGAGGAAGGTGCATCAGTGGGTGAAGCAGAGGATGCTG
AGTCTGGGTATGTTGACCCGAACCGAGTTGTTGTGTCGAGTGGGCCGAGTTGTAAGGCGTGTGGGAAGCG
AGTTGCCTCAGTGGTGCTGTTGCCGTGTCGGCATTTATGCGTTTG
>Unigene100741_Qing
CACCATATTAATTGATTCATCATACCATGAGTTGGGTCTTACATTCTCTTCAAGGTATTTCTAGTCCCAT
ATAACAACCCCTACATATTGTGCAACTACTGAGTTGGGTCTTAAAGCACAATCTCGATGTATAAATGTTA
ATATGAACTCCATGGCTGACGGGTTAAGCTTTTGTTTCCCTCCAAGGTTGACGGTTGAAGTTTCTGTTTC
CATCATTGTCTCACACATGGGGAGCTAATACATTTTGATTTCTTTATGGAAAAGCAGGCTTTCAAGAACA
TCTTCGAAATTCAAGAAGTATTGAAGGTTCCACCACATTTTTGCAACACCTATGCTCTGATATAGTGTGA
TATGCTCTATAATTTTTATATTTGCACTTGTTAAGGCTTCCACAACATCAACAAAAAAATCTTACCAATT
GTTTTGAAATGCGAGCTAACCTAGGAAGCACGGACACTTCGTTTT
>Unigene100742_Qing
ATAAAATTATCCATGTGTCATAATTCTACTCACGATTATTGCAAAACACCAAATCAATAATGTTGCATAA
AAAAAGTAAGATAATACGAAATTATAAAAAAAAGGCTGCCTAGTAGTTTAGTCTCCATACAGACATAATC
TTTCGTATAATTGCCCAAGTATCTACCATCATCTTTGAACCCACAACTTTGAGGTTGTTGAGCTGAACTT
TAAACCGATAAACTAATGGCCAACCGTATAAGAAGAAAATAACAATACCTCTGCTTCTGTTCTGTATACA
GGTAAAAGAGCCAAAATAATCAATATCCTGCATCAAAGAATTCAAATAAATCAAGAAAAACAAAAAAAAA
CAAAACTTCAAATTAAAAAAAAAATGGATTTAATAAATACCCACTTAAAACAAGCAAATCATACATACAA
CACAACAATCAATTGAAAAGTAAAAACCCCAACAAAAAATCGTTT
>Unigene100743_Qing
AGAAAGTCCAATCCACAAAAACAACACAAAAAGTCACAAGCCAAGTTTCTCTCATAATCTCACTTCTACC
ACGTGTCCCACGCATCAACCGTCCGATCATAACTGCCATCTCTCAACATCCACCGTCCGATCCATCTCCA
CCTGATAACAAGTACACAACAACCACCTCGTTTCTCTCTCTTCCTCGCAACAACACTCACCCCACCCCCT
CCCCAGATTAGGGCTTAACGAAAGCCCAGGCTCACCACAGTACAATTTCAATCAACGGATCTCCGATCCA
ACTATAACAACAGTGTGATGGAGAAGGAACTGACTGAGCTGTTTGAGGCGGTGAAGAAAGCGGCTGATTC
AGCCGCCGTCGACGGCGGTGCCGACTCCTCTTTGGAGGAAGATCGGTGCATTGATGCTTTGAAGCGGCTT
CACAAGTTCCCTGTTAATTATCAAGTTCTTGTCTCAACACAGGTT
>Unigene100744_Qing
ACTAATTCACGAACACATACATAGCCGAAGCATCTGTTCACTCCAAACAGAGAAAAAGATAGAGATGGCG
TGTATACATGATCACAGCTGCGAAGATCACAACTGTTCATCCGATTGGTCTCTCTACAAACACATAGATC
TTTCTAAGGTATCTGCTTTAAATGAGGCTGTTACAGGAAGTGTTAAGTCAGTTTTCAGAGCTTGGGAGCA
GCGCCTGAATTCTTCAGAGGGTCACTTGGAAAGCAATGAGGGTGATCCTGAGTTGATTGTTTTCATTCCA
TTTACATCAGATGTTAAGCTCAAGAGCATTTCAATTGTCGGAGGTGCTGATGGAACAAGTCCTTCCAAGA
TGAGAGCGTTCATCAATCGAGAGGGTATTGACTTTTCAGATGCTCAAAGTCTGCAACCTATTCAGGAGTG
GGATTTGGTGGAAAACTTGCAAGGCGTTTTAGAATACCAGACAAG
>Unigene100745_Qing
TTAGCCCCTTATCGCCGTGGAGGAAAAATCGGACTATTCGGGGGGGCTGGAGTGGGTAAAACAGTACTCA
TTATGGAATTGATTAACAATATTGCCAAAGCTCATGGGGGGGTATCTGTATTTGGCGGAGTAGGGGAACG
TACTCGTGAAGGAAATGATCTTTACATGGAAATGAAAGAATCTGGGGTGATTAATGAACAAAATATTGCC
GAATCAAAAGTGGCTCTAGTTTACGGTCAGATGAATGAACCTCCGGGAGCTCGTATGAGAGTTGGTTTGA
CTGCCCTAACTATGGCGGAATATTTCCGAGATGTTAATGAACAAGACGTACTTCTATTTATCGACAATAT
CTTTCGTTTCGTCCAAGCAGGATCCGAAGTATCTGCCTTATTGGGTAGAATGCCTTCTGCGGTGGGTTAT
CAACCCACCCTTAGTACCGAAATGGGTTCTTTACAAGAAAGAATC
>Unigene100746_Qing
CCAAAAACATGAGCTTTTGAGTTCTGAGTGACACCAAATATTCAAGTACAGGGAAGCAGCTATGGAGGGT
GGGAAGCTGTATAGTGGTTCAAACATGTCACTTTTACTTCAAAATGAAAGGCTTTCTTGTTCTTCTGAGG
TTCTTGAATCTCTCTGGATGTCCAACTCTTCTCCTTCTTTCCATGGGGATTCTGTTTCTGGATCAACATC
CCTGGTTAACTTTGAAAATCCCCCAGGAGAAAATGTTAATGGTATGTCATTGTTTTCTCCACTTGATAAA
GAAGAAAATGGAAATGAGGATTATGATGGATGCTTTCATCAACCTGGAAAGAAAAGACGGCTTAGCATCG
ATCAAGTTCGATTTCTTGAAGTTAGTTTTGAGGGGGAAAACAAGCTTGAACCAGAGAGAAAAGTCCAGCT
TGCTAAGGAACTTGGATTGCAGCCTAGGCAAGTTGCAATATGGTT
>Unigene100747_Qing
TCTCTCTCTCTCTCTCTCTCTCTAAGATCTTGAAACCCTAGCTCTTTCAAAGTCCTAACAAATTCTCAAA
ATTCAAACCTAGATCTCGATGATTCGTAATTGTCTAATTCTGATTCGTGACTGAAATTAAGGGTTAATTT
GGAAGTGGATGAGTGCGGTAGCTGAGATAGTTGAGAAGGACAGTGGTACTACTAGTACATGCAGTTGTTG
TTGTTGTGTAGAGAGAAGAATAATACGAGATTGTGGCTTGGTGATTCGGAGTCGGTGTCGTTGGGGCAAT
TGTGGCTGAGCTATTTGTATTATAAAATTTTCTTTTGGCTAATTATATTTCATTTGTGTTCGAATTTTTT
GGTGGAAAACACATAATAAAGAATATTTAATTGTTTGCTGGATTTGATTTTTGATTGATTCAAGATGCAG
CAAGATCAGCGAAAGAAGGGCCCAAAAGAGGCTGAGTTTTTCACA
>Unigene100748_Qing
AATGCTTTTCCTTCGTCGTTGAGCGATGAGGCGACAGGACAAAGAAGTAGAAGAAGAACAAACACAGTTA
CTGTCATTACATAGCAAAAATGGAGGTTGCTGATGTTGTGATTCCTTCGCTTCATCTTCTTTTCCTCCAT
TACGGAACCGAAAACACTCAACATAGATGATGATTTTGAGAGGACAGAGAGATATATAGAGGGAAAAAAT
TGTTTGTTTGTTGAGAAATGTGCTGTAGCATAGTCTTGTGTTGTTTTGGCAAAGAAGATGAAGAAGAAGA
AGAATATTAGCTCATTATCTCTCTCTCTATATATCTCTATCTCATAAACACCACACAGTTACACTGTACC
AGAGAGAGAGAGATAGAGAGAGAGCAGGCGTTTGGCGTGAACTGAAAGGAAATGAGTGGCCTATTGTTGT
GTGTGGGAGTTTTTATGAAGAGAGAGAAAAGCCACAGGCGCTGAT
>Unigene100749_Qing
TTCAGCCTTATTCTTTTTCCTTGGAGGGATAGTTGTGCTCTTGATACTACTGCTTCTCTTTTTTTTCTTC
TGGCATAATTTCAAACCAGCAGAGCTGAAAATGTTGGCTGCTAGCAGAAAAAAGGGCGAGGCGACAAATA
ATGTATTCAGTGGTAATCTTCGCGCAATAAGCTATTTTAACTTCCAGACATTAAAGAAGGGAACTAAGAA
CTTCCATCAGAATAATCTACTTGGAAGAGGTGGATTCGGGCCTGTCTATCTGGGGAAGTTAGAAGATGGG
AAGTTGGTTGCTGTGAAGAAACTGTCTCTTGACAACTCTCAGCAGGGAGAGTCTGAATTCCTTGCAGAGG
TGAGGATGATCACAAGCATACAACACAAGAACCTGGTCCGCCTTCTCGGATGTTGCTCAGACGGTGCTCA
ACGGTTACTTGTGTACGAATACATGAAAAACAGGAGTTTGGACCT
>Unigene10074_Qing
ATAACTTTAGGGTGTTCGGGTGCATTGGTAATGTGCATATACCTGACAACAACAAGGAAAAGCTTGATGA
TAAGAATTTCAGGTGTGTTCTCTTAGGCTCAAGTGCNNNNNNNNNNNNNNNNNNNNNNNNNNNNNNNNNN
NNNNNATAAGCAGAGATGTGGTCTTTGAGGAAGATGAGAAGTAGAATTGAGATGAAACTATTGAAGGAGC
AAAATGTAATGTTCTTGAGAGGGGAGATAAAGAT
>Unigene100750_Qing
ATCTCATTCATAAACACATATATATATATGTATACAACATGAGACCGTTGACTGTTGTGTTTGTATACAG
AAATTGGATATGTCTGGCTCTCAATGTGTAGAGAACCCTCCAAGCTTCAGCTCATCAACCAGTGGAGCAG
CAGGGAGTGTGCAAGAGCTTGAAGGTTTTAAAACCTATGTCACTGGACCACAAGATTCCAAGCTTGCCAT
CCTTTTAATTTCTGATATTTTTGGGTATGAAGCTCCTAATTTGAGGAAGCTCGCAGACAAAGTTGCTGCT
GCTGGATATTTGGTGGTGGTGCCTGATTTCTTCTATGGTGATCCTTATGATCTCAGCAAGGATCTACAAT
CATGGGTAAAGGTTCATGACACGGTCCGAGGATTTAAAGATGCAAAGACAATAATTTCTGTTTTGAAAAG
TAAAGGAGTATCTGCTATTGGAGCTGCAGGCTTTTGCTGGGGAGG
>Unigene100751_Qing
AACCCGAACAACAACAAATCAACCCGCTCGAATCGAATAAAAAAACCCAAAATCGAAAATCAAAAACCCA
TCAAAAGCCCAGAGAAGTTTCGGATTCGGAGGTTAATTACACTTCAACCCCAGTTTCTGTTAATGGGTCT
GTGAGAGATTCAGAGAAGAAAGAGGAAAATTTTGTTGTTGTTGAGGAGATAGAATGGAGCGAGGGGGATT
TGGAGTTGTTGAAGAAGCTGTTGGTGAAGAACCCGGTTGGGAAACCGGGTCGGTGGGAGGCTATATCGGA
GGGGTTTAAGGGCAGACATGGGGTGGAAAGTGTAATTAAGAAAGCGAAGGAAATGGGGGAGAAGAGGATG
GGCGATGAGGATTCGTTTGCGCGGTTTTTGAAGGATCGGAAGCCGATGGATCAGAGAAGTGGTGGTGGAG
TGGTGGAAAGTGGTGAGGTGAAGAGAGAGAATGAGGGTGGTGGTG
>Unigene100752_Qing
AGGGGTATTTCCATGGGTTTGCCTTGGTATCGTGTTCATACCGTTGTATTGAATGATCCCGGTCGGTTAC
TTTCCGTCCATATAATGCATACAGCTCTGGTTGCTGGTTGGGCCGGTTCGATGGCTCTGTATGAATTAGC
AGTTTTTGATCCCTCTGACCCTGTTCTTGATCCAATGTGGAGACAGGGTATGTTCGTTATACCCTTCATG
ACTCGTTTAGGAATAACCAATTCATGGGGTGGTTGGAGTATTACAGGAGGGACTGTAACGAATCCGGGTA
TTTGGAGTTACGAAGGTGTGGCAGGGGCACATATTGTGTTTTCTGGCTTGTGCTTCTTGGCAGCTATCTG
GCATTGGGTGTATTGGGATCTCGAAATATTTTGTGATGAACGTACAGGAAAACCTTCTTTAGATTTGCCC
AAGATCTTTGGAATTCATTTATTTCTTGCAGGGGTAGCTTGCTTT
>Unigene100753_Qing
TCCTCATGAAAATCACGGATTTATGAATACGATGAATATGAATTATATGAAGAATCAGAGAGCGCCGTCG
GTTTTGTACCAGCAACGACCGATCAGTCCCGACAACGTACAAATCGGTGAATCATCATCATCTTCATACT
ATCCCTATCATCCGTACAACAGCAACAGCTCCTCTTCTCCGTACAACAGCAATAATCTTCCGTATAATAA
TTACTCGAATTACGGGGGTTTCTTTGGTTCATCATCGTCGGCGCCGGTGGGGGATTCCTTGTCTATGTCG
GCGGCGTCTAGTTCAAAACAGCCACCGCCTCCGCCTTCTCCACCACGTGGATCTGCGTGGGATTTTTTGA
ATCCTTTTGAGAGTTTCGAGAAGTTTTATCAACCCACGGCGTATACGAATAATAATACGCCGAGCCGGAG
CTCGAAAGAGCTCAGAGAAGAAGAGGGAATTCCCGAATTGGAAGA
>Unigene100754_Qing
CTTTCACAATTTCAATTAGATTAAGATTCTGTATCTTCAAGAGTCTTTTGCTCCTCCATACCAATATATT
TCCATTCTTTTAGTAACGAAAATATTAAGGTTATGAGAAGAATAGAATAAGAAATCAATTGATATTGATT
GATACCATGGCTCAAATTCATGAAAATTCAGCCATGGATTCCACTGGGGACAGTGACTGCCCCATCAAAC
AAGTCGATGTAACAGTGCCGAAAACCGATGATCCAACGATACCCGTTCTCACTTTTAGAATGTGGGTACT
TGGTATTACTGCATGCGTCGTGTTATCGTTCGTTAACCAATTTTTTTGGTACCGAACTGAGCCATTGACC
ATCAGCTCAATTGCTGCTCAGATCGCTGTCGTGCCAATTGGGCACTTGATGGCAAGAACCCTCTCGGATC
GAGTGTTCTTCAAGGATACGAGGTGGGAGTTTACGATGAATCCAG
[truncated: 46,997,076 more chars]
